# Supplementary material for: Dual RNA Sequencing Reveals Key Events When Different Giardia Life Cycle Stages Interact With Human Intestinal Epithelial Cells In Vitro
Source: Front Cell Infect Microbiol. 2022 Apr 27;12:862211. doi: 10.3389/fcimb.2022.862211 (PMC9094438; doi:10.3389/fcimb.2022.862211)
Supplement: Supplementary file 2 [file Table_1.xlsx]

## Sheet: Caco2 DEGs
Dataset S1. List of all DEGs identified in the Caco2 cells during Giardia infection with either trophozoites, cysts or encysting cells. The datasets (trophozoite, cyst or encysting cells infection) and the infection timepoints are indicated in the column name. The second sheet (Significant Caco2 DEGs) shows only significantly DEGs during the Caco2 infections.
ensembl_gene_id	entrezgene	external_gene_name	chromosome_name	description	length	logFC_1.5vs0h_Trophozoite	logCPM_1.5vs0h_Trophozoite	F_1.5vs0h_Trophozoite	PValue_1.5vs0h_Trophozoite	FDR_1.5vs0h_Trophozoite	logFC_3vs0h_Trophozoite	logCPM_3vs0h_Trophozoite	F_3vs0h_Trophozoite	PValue_3vs0h_Trophozoite	FDR_3vs0h_Trophozoite	logFC_4.5vs0h_Trophozoite	logCPM_4.5vs0h_Trophozoite	F_4.5vs0h_Trophozoite	PValue_4.5vs0h_Trophozoite	FDR_4.5vs0h_Trophozoite	logFC_1.5vs0h_Cyst	logCPM_1.5vs0h_Cyst	F_1.5vs0h_Cyst	PValue_1.5vs0h_Cyst	FDR_1.5vs0h_Cyst	logFC_3vs0h_Cyst	logCPM_3vs0h_Cyst	F_3vs0h_Cyst	PValue_3vs0h_Cyst	FDR_3vs0h_Cyst	logFC_4.5vs0h_Cyst	logCPM_4.5vs0h_Cyst	F_4.5vs0h_Cyst	PValue_4.5vs0h_Cyst	FDR_4.5vs0h_Cyst	logFC_1.5vs0h_Encysting	logCPM_1.5vs0h_Encysting	F_1.5vs0h_Encysting	PValue_1.5vs0h_Encysting	FDR_1.5vs0h_Encysting	logFC_3vs0h_Encysting	logCPM_3vs0h_Encysting	F_3vs0h_Encysting	PValue_3vs0h_Encysting	FDR_3vs0h_Encysting	logFC_4.5vs0h_Encysting	logCPM_4.5vs0h_Encysting	F_4.5vs0h_Encysting	PValue_4.5vs0h_Encysting
ENSG00000163734	2921	CXCL3	4	C-X-C motif chemokine ligand 3	2219	6.7	5.45509	120	2.3e-05	0.0027	6.7	5.45509	120	2.2e-05	0.00036	5.8	5.45509	88	5.4e-05	0.00039	6.6	5.9	130	1.7e-05	0.00068	4.4	5.9	59	0.0002	0.0015	2.1	5.9	11	0.016	0.039	5.1	5.74083	78	0.00018	0.021	4	5.74083	49	0.00059	0.0077	2.7	5.74083	20	0.0049
ENSG00000163739	2919	CXCL1	4	C-X-C motif chemokine ligand 1	1296	6.4	4.07635	210	1.6e-07	0.0001	6.7	4.07635	240	1e-07	8.7e-06	5.7	4.07635	160	5e-07	1.1e-05	9	5.7	890	1.8e-12	1e-09	7.2	5.7	520	4e-11	5.8e-09	4.8	5.7	170	2.5e-08	5.2e-07	6.2	4.65742	270	3.1e-08	8.4e-05	5.4	4.65742	190	1.3e-07	4.3e-05	3.9	4.65742	88	4.3e-06
ENSG00000081041	2920	CXCL2	4	C-X-C motif chemokine ligand 2	1500	5.3	5.78797	110	2.8e-05	0.0031	4.8	5.78797	91	4.9e-05	0.00064	3.9	5.78797	62	0.00015	0.00089	4.7	6.2	52	0.00029	0.0057	2.3	6.2	13	0.0098	0.032	-0.062	6.2	0.008	0.93	0.95	4.7	6.23012	150	9.9e-06	0.0035	3	6.23012	67	0.00012	0.0027	1.8	6.23012	23	0.0024
ENSG00000153234	4929	NR4A2	2	nuclear receptor subfamily 4 group A member 2	3967	5.1	7.30404	210	2.2e-06	0.00064	5.6	7.30404	250	1.2e-06	4.7e-05	5.3	7.30404	220	1.7e-06	2.7e-05	-0.14	0.0024	0.14	0.72	0.87	-0.33	0.0024	0.75	0.39	0.54	-0.27	0.0024	0.48	0.5	0.61	3.9	5.87062	130	1.1e-05	0.0037	3.7	5.87062	120	1.5e-05	0.0007	2.8	5.87062	69	7.7e-05
ENSG00000169245	3627	CXCL10	4	C-X-C motif chemokine ligand 10	1176	4.7	-2.03022	13	0.0031	0.046	6.3	-2.03022	35	3.6e-05	0.00052	5.8	-2.03022	28	0.00011	0.00066	6	1.7	100	2e-09	4.8e-07	6.4	1.7	120	3.7e-10	3.3e-08	5.9	1.7	95	3.6e-09	1e-07	2.9	-1.40529	11	0.0052	0.11	3.7	-1.40529	21	0.00038	0.0058	3.1	-1.40529	12	0.0035
ENSG00000120129	1843	DUSP1	5	dual specificity phosphatase 1	2019	4.3	8.8372	92	4.9e-05	0.0041	4.3	8.8372	91	5.1e-05	0.00067	4.2	8.8372	89	5.6e-05	0.0004	1.2	7.4	23	0.0019	0.022	1.2	7.4	26	0.0013	0.0066	1.2	7.4	24	0.0017	0.006	2.4	8.68309	15	0.011	0.16	2.8	8.68309	19	0.0061	0.038	2.6	8.68309	16	0.0089
ENSG00000115009	6364	CCL20	2	C-C motif chemokine ligand 20	1594	4.2	4.57349	36	0.00074	0.02	6.1	4.57349	84	6.3e-05	0.00077	6	4.57349	81	6.8e-05	0.00047	7.5	7.1	300	7.2e-07	5.6e-05	8.1	7.1	350	4.3e-07	1.1e-05	7.2	7.1	280	9.6e-07	1.1e-05	4.2	5.18024	130	5.4e-06	0.0024	5.4	5.18024	200	1e-06	0.00014	4.8	5.18024	160	2.5e-06
ENSG00000142178	150094	SIK1	21	salt inducible kinase 1	5268	4.2	1.2195	140	2.7e-09	3.9e-06	3.8	1.2195	110	1.4e-08	2.1e-06	3.3	1.2195	77	1.5e-07	4.3e-06	1.1	0.3	7	0.014	0.089	0.43	0.3	1	0.32	0.46	0.22	0.3	0.25	0.62	0.72	2.6	0.55349	25	0.00026	0.025	1.9	0.55349	13	0.0031	0.024	0.77	0.55349	1.6	0.23
ENSG00000275302	6351	CCL4	17	C-C motif chemokine ligand 4	2032	4.1	-0.40897	24	0.00025	0.011	4.8	-0.40897	39	2.1e-05	0.00035	4.5	-0.40897	33	4.7e-05	0.00035	9.3	0.91	170	5.2e-12	2.4e-09	8.7	0.91	130	6.4e-11	8.3e-09	7.7	0.91	77	8.9e-09	2.2e-07	4.4	0.41339	39	1.6e-05	0.0047	4.6	0.41339	44	8.2e-06	0.00047	4	0.41339	28	9.8e-05
ENSG00000108551	51655	RASD1	17	ras related dexamethasone induced 1	1748	3.9	6.47168	66	0.00014	0.0078	4.3	6.47168	78	8.3e-05	0.00094	3.5	6.47168	53	0.00025	0.0013	2.3	4.1	280	4.6e-15	4.5e-12	2.1	4.1	230	4.4e-14	2.1e-11	1.5	4.1	110	1.4e-10	7.5e-09	2.5	6.01021	18	0.007	0.13	2.4	6.01021	17	0.0084	0.046	1.6	6.01021	7.9	0.035
ENSG00000169429	3576	CXCL8	4	C-X-C motif chemokine ligand 8	2274	3.8	4.99045	98	1.7e-05	0.0022	4.9	4.99045	170	2.6e-06	7.9e-05	4.8	4.99045	160	3.1e-06	4.2e-05	5.2	4.8	55	0.00025	0.0051	5.1	4.8	51	0.0003	0.002	4.1	4.8	31	0.0012	0.0044	3.3	5.1877	170	1.4e-07	0.00024	3.5	5.1877	180	9.6e-08	3.8e-05	3	5.1877	140	3.8e-07
ENSG00000275993	102724428	SIK1B	21	salt inducible kinase 1B (putative)	4806	3.7	5.75193	55	0.00023	0.011	3.4	5.75193	46	0.00038	0.0029	2.6	5.75193	27	0.0016	0.006	1.2	3	47	3.3e-07	2.9e-05	0.73	3	18	0.00026	0.0018	0.65	3	14	0.00096	0.0038	2.5	5.21598	16	0.0086	0.14	1.8	5.21598	9.1	0.027	0.1	0.73	5.21598	1.5	0.27
ENSG00000177606	3725	JUN	1	Jun proto-oncogene, AP-1 transcription factor subunit	3540	3.5	8.15046	60	0.00018	0.0092	4.3	8.15046	85	6.5e-05	0.00079	4	8.15046	73	9.9e-05	0.00063	1	7.6	7.4	0.033	0.15	0.34	7.6	0.8	0.4	0.54	-0.72	7.6	3.6	0.1	0.18	2	7.70614	10	0.021	0.21	2.8	7.70614	19	0.0064	0.039	1.9	7.70614	10	0.023
ENSG00000100906	4792	NFKBIA	14	NFKB inhibitor alpha	2373	3.5	8.31271	110	2.1e-05	0.0026	3.7	8.31271	120	1.5e-05	0.00028	3.1	8.31271	90	4.1e-05	0.00031	4.5	8	440	5.9e-09	1.1e-06	2.7	8	180	3.2e-07	8.3e-06	2	8	100	3.5e-06	3.3e-05	3.1	8.36113	31	0.002	0.071	2.3	8.36113	19	0.0063	0.039	1.6	8.36113	9.1	0.027
ENSG00000170345	2353	FOS	14	Fos proto-oncogene, AP-1 transcription factor subunit	3238	3.3	7.28467	53	0.00025	0.011	4.2	7.28467	80	7.7e-05	0.00089	4.5	7.28467	89	5.5e-05	0.00039	2.3	6.8	350	3.3e-14	2.7e-11	2.4	6.8	390	1.2e-14	7.3e-12	2.7	6.8	480	1.7e-15	1.1e-12	1.7	7.34093	8.6	0.03	0.25	2.8	7.34093	22	0.0049	0.032	2.8	7.34093	21	0.0052
ENSG00000196136	12	SERPINA3	14	serpin family A member 3	5007	3.3	0.32055	40	1e-05	0.0016	4.4	0.32055	90	5.2e-08	5.3e-06	3.8	0.32055	63	5.5e-07	1.1e-05	7.2	1.3	170	1.3e-12	7.7e-10	6	1.3	98	5e-10	4.3e-08	5.2	1.3	60	4.9e-08	9.2e-07	4.5	1.37413	120	1.8e-08	7.6e-05	4.5	1.37413	110	2.5e-08	2e-05	3	1.37413	37	2e-05
ENSG00000118503	7128	TNFAIP3	6	TNF alpha induced protein 3	5051	3.2	7.3636	79	6.8e-05	0.005	3.5	7.3636	90	4.7e-05	0.00063	2	7.3636	33	0.00092	0.0038	5.2	8.4	360	1.6e-07	1.7e-05	3	8.4	140	4.7e-06	7.1e-05	0.89	8.4	13	0.0076	0.021	3.5	7.49462	67	0.00024	0.024	2.4	7.49462	33	0.0015	0.015	0.71	7.49462	3.4	0.12
ENSG00000206633	100302743	SNORA80B	2	small nucleolar RNA, H/ACA box 80B	136	3.2	1.08592	100	2.2e-08	2.3e-05	3.4	1.08592	110	8.4e-09	1.6e-06	3.4	1.08592	120	5.8e-09	4.1e-07	0.53	-0.13	1.8	0.19	0.44	-0.85	-0.13	3.7	0.067	0.14	-2.6	-0.13	23	6.1e-05	0.00037	1.8	1.17108	38	1.7e-05	0.0048	1.8	1.17108	39	1.6e-05	0.00075	0.85	1.17108	7.3	0.016
ENSG00000099860	4616	GADD45B	19	growth arrest and DNA damage inducible beta	2138	3.2	5.96882	32	0.0011	0.026	2.8	5.96882	24	0.0024	0.012	1.8	5.96882	10	0.018	0.043	1.3	3.6	47	7.8e-07	6e-05	0.68	3.6	13	0.0015	0.0072	1.1	3.6	35	7.5e-06	6.3e-05	1.6	5.51489	6.4	0.05	0.31	0.93	5.51489	2.1	0.2	0.37	0.15	5.51489	0.057	0.82
ENSG00000124253	5105	PCK1	20	phosphoenolpyruvate carboxykinase 1	6819	3.1	10.7675	40	0.00058	0.018	4	10.7675	64	0.00015	0.0015	4	10.7675	62	0.00017	0.00095	-0.27	9.8	0.21	0.66	0.83	0.62	9.8	1.1	0.33	0.47	0.36	9.8	0.37	0.57	0.67	1.3	10.3196	2.8	0.15	0.5	2.6	10.3196	9.5	0.026	0.098	1.9	10.3196	5.2	0.068
ENSG00000264175	100422943	MIR3189	19	microRNA 3189	73	3.1	1.31208	23	0.0011	0.026	3.3	1.31208	27	0.00072	0.0047	3.3	1.31208	26	0.00076	0.0033	1.6	1	28	1.8e-05	0.00071	1.9	1	40	1.4e-06	2.6e-05	1.5	1	22	9.3e-05	0.00053	1.2	1.96604	2	0.21	0.58	1.8	1.96604	4.3	0.085	0.21	1.5	1.96604	3	0.14
ENSG00000250033	641364	SLC7A11-AS1	4	SLC7A11 antisense RNA 1	6161	2.9	0.98375	26	0.00026	0.011	4.2	0.98375	61	5.4e-06	0.00013	3.8	0.98375	48	1.7e-05	0.00016	1.3	-0.084	6.6	0.017	0.1	2	-0.084	18	0.0003	0.002	1.3	-0.084	6.5	0.018	0.043	2.5	1.01138	8.1	0.026	0.23	3.2	1.01138	14	0.0082	0.045	2.9	1.01138	11	0.014
ENSG00000186352	353322	ANKRD37	4	ankyrin repeat domain 37	2580	2.9	4.20901	140	1.7e-08	1.9e-05	4.7	4.20901	400	1.7e-11	1.7e-08	5.5	4.20901	560	1.9e-12	1.6e-09	1.3	3.4	18	0.00035	0.0067	3.5	3.4	190	3.6e-12	8.6e-10	4.9	3.4	400	1.7e-15	1.1e-12	2.2	4.25801	38	0.00012	0.017	4.8	4.25801	200	9.5e-08	3.8e-05	5.5	4.25801	260	2.6e-08
ENSG00000255120	101927828	OVOL1-AS1	11	OVOL1 antisense RNA 1	685	2.8	1.16291	47	1.2e-05	0.0018	2.3	1.16291	28	0.00014	0.0014	1.9	1.16291	19	0.00081	0.0034	0.042	0.41	0.016	0.9	0.96	0.31	0.41	0.92	0.35	0.49	0.47	0.41	2.1	0.16	0.25	1.2	1.09195	14	0.0018	0.067	1.2	1.09195	16	0.0012	0.013	0.22	1.09195	0.44	0.52
ENSG00000176907	56892	TCIM	8	transcriptional and immune response regulator	1854	2.8	3.30802	30	0.00091	0.023	3.6	3.30802	50	0.00021	0.0019	2.7	3.30802	28	0.0011	0.0045	2.4	1.3	59	4.9e-08	6.4e-06	2.4	1.3	59	4.9e-08	1.8e-06	0.7	1.3	3.8	0.062	0.12	2.3	2.89596	42	8.4e-05	0.013	2.4	2.89596	44	7e-05	0.0019	1.2	2.89596	11	0.0083
ENSG00000164683	23462	HEY1	8	hes related family bHLH transcription factor with YRPW motif 1	3232	2.8	1.04751	97	2.8e-08	2.7e-05	2.1	1.04751	51	2.1e-06	6.9e-05	1	1.04751	9.8	0.0063	0.018	-0.32	-0.57	0.42	0.52	0.75	0.15	-0.57	0.099	0.76	0.84	0.5	-0.57	1.1	0.29	0.41	1.1	0.33416	12	0.0035	0.094	0.45	0.33416	2.1	0.17	0.34	-0.78	0.33416	4.7	0.047
ENSG00000139269	83729	INHBE	12	inhibin subunit beta E	3015	2.8	2.4568	160	6.9e-10	1.5e-06	3.4	2.4568	250	2.3e-11	2.1e-08	3.1	2.4568	210	9.2e-11	2.4e-08	2.1	0.37	34	4.9e-06	0.00025	1.6	0.37	19	0.00017	0.0013	0.061	0.37	0.021	0.88	0.92	1.4	1.97604	22	0.00031	0.027	1.6	1.97604	30	6.4e-05	0.0018	0.65	1.97604	4.1	0.061
ENSG00000144476	57007	ACKR3	2	atypical chemokine receptor 3	2258	2.7	5.53139	200	9e-09	1.1e-05	3.5	5.53139	320	7.3e-10	2.6e-07	2.8	5.53139	210	8.4e-09	5.5e-07	2.6	4.6	360	2.2e-16	3.2e-13	1.6	4.6	130	2.1e-11	3.4e-09	-0.33	4.6	4.5	0.044	0.09	2.2	5.10369	24	0.003	0.088	2.3	5.10369	25	0.0027	0.022	0.87	5.10369	3.6	0.11
ENSG00000108691	6347	CCL2	17	C-C motif chemokine ligand 2	1986	2.7	5.37972	41	0.00049	0.016	3.8	5.37972	78	6.9e-05	0.00083	3.4	5.37972	62	0.00014	0.00083	3.7	3.5	110	2e-06	0.00013	3.2	3.5	79	7.5e-06	0.0001	1.6	3.5	17	0.0023	0.0078	3.1	5.91745	41	0.00094	0.048	3.4	5.91745	47	0.00067	0.0084	2.3	5.91745	23	0.0039
ENSG00000171223	3726	JUNB	19	JunB proto-oncogene, AP-1 transcription factor subunit	1820	2.7	7.77988	32	0.0011	0.025	3.3	7.77988	46	0.0004	0.003	3.2	7.77988	45	0.00042	0.002	1.4	6.8	36	0.00036	0.0067	1.3	6.8	33	0.00052	0.0032	1.5	6.8	47	0.00016	0.00082	1.2	7.72664	2.4	0.18	0.54	1.7	7.72664	5.2	0.068	0.18	1.4	7.72664	3.5	0.12
ENSG00000128016	7538	ZFP36	19	ZFP36 ring finger protein	2010	2.7	10.0634	60	0.00016	0.0085	3.6	10.0634	100	3.3e-05	0.00049	3.7	10.0634	110	2.8e-05	0.00023	1.8	9.4	100	1.7e-06	0.00011	1.6	9.4	82	4.2e-06	6.5e-05	1.4	9.4	61	1.6e-05	0.00012	1.5	9.81827	6.7	0.046	0.3	2.4	9.81827	15	0.011	0.054	2.2	9.81827	13	0.014
ENSG00000164400	1437	CSF2	5	colony stimulating factor 2	787	2.7	-1.88927	6.3	0.023	0.14	4.7	-1.88927	34	2.2e-05	0.00037	3.8	-1.88927	18	0.00059	0.0027																5.2	-1.55578	20	0.00046	0.034	5.1	-1.55578	19	0.00059	0.0078	4.7	-1.55578	15	0.0017
ENSG00000123358	3164	NR4A1	12	nuclear receptor subfamily 4 group A member 1	7295	2.6	10.2765	30	0.0013	0.029	3.1	10.2765	40	0.00061	0.0042	2.7	10.2765	32	0.0011	0.0043	1.7	6.6	61	4.4e-05	0.0014	2.1	6.6	93	9.2e-06	0.00012	1.9	6.6	78	1.8e-05	0.00013	1.8	9.71927	13	0.015	0.18	2	9.71927	15	0.011	0.056	1.3	9.71927	7	0.043
ENSG00000168209	54541	DDIT4	10	DNA damage inducible transcript 4	2058	2.6	6.24925	22	0.0028	0.044	3	6.24925	28	0.0015	0.0084	2.9	6.24925	27	0.0017	0.0063	0.98	4.7	17	0.0025	0.027	1.4	4.7	34	0.0002	0.0015	2	4.7	74	8.8e-06	7.2e-05	1.6	6.23135	5.1	0.071	0.36	1.5	6.23135	4	0.097	0.23	1.5	6.23135	4.2	0.093
ENSG00000135346	1081	CGA	6	glycoprotein hormones, alpha polypeptide	2284	2.6	-0.78697	8.7	0.0094	0.085	4.6	-0.78697	47	3.3e-06	9.5e-05	5	-0.78697	61	6.3e-07	1.3e-05																0.72	-1.07112	1.5	0.25	0.61	2.2	-1.07112	18	0.00069	0.0086	2.2	-1.07112	16	0.001
ENSG00000067082	1316	KLF6	10	Kruppel like factor 6	6139	2.6	8.30317	26	0.0018	0.035	3.2	8.30317	38	0.00067	0.0045	3.1	8.30317	37	0.00073	0.0031	2.3	7.9	50	0.00029	0.0058	2.6	7.9	64	0.00014	0.0011	2.4	7.9	54	0.00023	0.0012	0.97	8.18702	1.8	0.24	0.6	1.7	8.18702	5	0.073	0.19	1.6	8.18702	4.5	0.084
ENSG00000151014	25819	NOCT	4	nocturnin	2504	2.5	5.37737	28	0.0015	0.031	3	5.37737	39	0.00058	0.004	2.5	5.37737	27	0.0017	0.0063	3.1	3.8	400	6.8e-17	1.2e-13	1.9	3.8	150	5.6e-12	1.2e-09	1.4	3.8	75	5.1e-09	1.4e-07	1.8	4.93563	15	0.01	0.15	1.7	4.93563	13	0.013	0.061	1.1	4.93563	5	0.07
ENSG00000154655	91133	L3MBTL4	18	L3MBTL4, histone methyl-lysine binding protein	7959	-2.5	-1.56013	9.9	0.0062	0.068	0.12	-1.56013	0.047	0.83	0.89	-1.1	-1.56013	2.9	0.11	0.18																-0.66	-1.54236	1.7	0.21	0.58	-0.31	-1.54236	0.4	0.54	0.7	-0.5	-1.54236	0.91	0.36
ENSG00000125845	650	BMP2	20	bone morphogenetic protein 2	3601	2.5	9.91518	51	0.00026	0.011	3	9.91518	70	9.9e-05	0.0011	3.1	9.91518	74	8.5e-05	0.00056	1.1	7.1	44	4e-05	0.0013	1.9	7.1	130	2.4e-07	6.6e-06	2	7.1	150	1.2e-07	2e-06	1.8	9.4853	9.5	0.025	0.23	2.3	9.4853	15	0.01	0.052	2.1	9.4853	13	0.015
ENSG00000159388	7832	BTG2	1	BTG anti-proliferation factor 2	2757	2.5	7.43675	70	7.3e-05	0.0053	2.7	7.43675	85	3.9e-05	0.00055	2.5	7.43675	73	6.5e-05	0.00045	0.57	7.9	1.6	0.25	0.51	0.52	7.9	1.3	0.29	0.43	-0.099	7.9	0.048	0.83	0.88	1.3	7.20157	4.9	0.074	0.37	1.6	7.20157	7.7	0.036	0.12	0.92	7.20157	2.6	0.16
ENSG00000126337	8689	KRT36	17	keratin 36	1865	2.4	-1.23031	8.1	0.011	0.096	3.9	-1.23031	30	4.7e-05	0.00063	3.6	-1.23031	25	0.00013	0.0008	5.1	0.036	53	1.2e-07	1.3e-05	5.3	0.036	62	3.4e-08	1.3e-06	4.1	0.036	30	1.1e-05	8.6e-05	2	-0.52594	13	0.0029	0.086	2.1	-0.52594	13	0.0027	0.022	1.5	-0.52594	5.5	0.033
ENSG00000130844	55422	ZNF331	19	zinc finger protein 331	8926	2.4	7.25915	480	1.4e-13	2.7e-09	1.9	7.25915	310	4.9e-12	8.3e-09	1.4	7.25915	180	3.7e-10	5.9e-08	0.025	5	0.066	0.8	0.91	-0.29	5	9.1	0.0057	0.021	-0.15	5	2.5	0.13	0.21	1.8	6.61971	130	3.1e-08	8.4e-05	1.1	6.61971	55	4.9e-06	0.00034	0.27	6.61971	3.1	0.1
ENSG00000036565	6570	SLC18A1	8	solute carrier family 18 member A1	3910	2.3	-1.41999	14	0.0019	0.035	2.5	-1.41999	16	0.0011	0.0063	1.8	-1.41999	7.3	0.015	0.037																2.7	-1.9293	8.9	0.0093	0.15	3.7	-1.9293	21	0.00036	0.0056	3.2	-1.9293	14	0.0022
ENSG00000172061	131578	LRRC15	3	leucine rich repeat containing 15	5940	2.3	-0.07621	11	0.0052	0.061	3.3	-0.07621	29	8.6e-05	0.00096	4	-0.07621	51	4.8e-06	5.9e-05	1.2	-1.3	2.3	0.14	0.37	1.5	-1.3	3.7	0.066	0.14	1.6	-1.3	4.4	0.047	0.095	1.3	-0.41192	5.6	0.032	0.26	2.2	-0.41192	16	0.001	0.011	2.1	-0.41192	14	0.0018
ENSG00000189325	389384	C6orf222	6	chromosome 6 open reading frame 222	3736	2.2	7.5893	98	7.9e-06	0.0014	3.7	7.5893	240	2.3e-07	1.5e-05	3.7	7.5893	240	2.3e-07	5.9e-06	3.4	8.1	140	1e-05	0.00046	3.4	8.1	140	9.7e-06	0.00013	2.4	8.1	70	8.3e-05	0.00048	2.1	7.60255	26	0.0028	0.084	2.9	7.60255	45	0.00071	0.0088	2.4	7.60255	31	0.0018
ENSG00000087074	23645	PPP1R15A	19	protein phosphatase 1 regulatory subunit 15A	3093	2.2	7.75288	29	0.0014	0.03	3.2	7.75288	57	0.0002	0.0019	3.4	7.75288	61	0.00017	0.00096	2.5	7.3	180	2e-07	2e-05	2.2	7.3	130	6.9e-07	1.5e-05	2.2	7.3	130	6.7e-07	8.2e-06	1.6	7.79067	7.3	0.04	0.28	2	7.79067	11	0.021	0.086	1.9	7.79067	9.6	0.025
ENSG00000207980	407010	MIR23A	19	microRNA 23a	73	2.2	-1.67742	11	0.0039	0.052	2.8	-1.67742	22	0.00023	0.002	3.1	-1.67742	30	4.8e-05	0.00035	1.4	-0.98	3.3	0.084	0.27	1.2	-0.98	2.5	0.13	0.23	0.53	-0.98	0.41	0.53	0.64	1.4	-0.49295	15	0.0017	0.063	1.1	-0.49295	7.4	0.016	0.07	1	-0.49295	6.1	0.026
ENSG00000231160	79667	KLF3-AS1	4	KLF3 antisense RNA 1	4830	2.2	3.57892	83	2.8e-07	0.00015	3.7	3.57892	270	1.5e-10	1.1e-07	3.6	3.57892	250	2.2e-10	4.1e-08	-0.079	1.8	0.023	0.88	0.95	-0.23	1.8	0.19	0.68	0.78	-0.5	1.8	0.86	0.38	0.5	1.3	3.32743	11	0.01	0.15	2.3	3.32743	35	0.00031	0.005	1.7	3.32743	18	0.0028
ENSG00000164949	2669	GEM	8	GTP binding protein overexpressed in skeletal muscle	2648	2.2	5.52792	21	0.0034	0.049	2.3	5.52792	22	0.0027	0.013	2.1	5.52792	20	0.0035	0.011	0.97	4.8	23	0.00041	0.0074	1.9	4.8	92	4.1e-07	1e-05	2.3	4.8	140	4.7e-08	8.9e-07	0.55	5.25878	0.88	0.39	0.73	0.89	5.25878	2.4	0.18	0.35	0.7	5.25878	1.4	0.28
ENSG00000162772	467	ATF3	1	activating transcription factor 3	4040	2.1	7.87599	19	0.0043	0.055	3.2	7.87599	37	0.00071	0.0047	3.3	7.87599	40	0.00058	0.0026	1.7	6.5	9.6	0.02	0.11	2.3	6.5	18	0.0046	0.018	2.2	6.5	17	0.0056	0.017	1.2	7.4489	4.1	0.096	0.41	1.9	7.4489	8.7	0.03	0.11	1.6	7.4489	6.2	0.053
ENSG00000214822	644945	KRT16P3	17	keratin 16 pseudogene 3	2351	2.1	1.37807	11	0.0093	0.085	2.9	1.37807	24	0.0012	0.0069	2.8	1.37807	21	0.0016	0.006																0.72	1.30297	2.5	0.14	0.49	1.7	1.30297	15	0.0023	0.02	1.8	1.30297	17	0.0018
ENSG00000251791	677772	SCARNA6	2	small Cajal body-specific RNA 6	265	-2.1	-1.57995	8.1	0.011	0.096	-0.3	-1.57995	0.27	0.61	0.72	-0.74	-1.57995	1.6	0.23	0.33	-0.44	-1.2	0.49	0.49	0.72	-0.15	-1.2	0.058	0.81	0.88	-0.56	-1.2	0.75	0.39	0.51	1	-1.85289	2.5	0.13	0.48	-0.66	-1.85289	0.71	0.41	0.59	0.21	-1.85289	0.078	0.78
ENSG00000109511	11199	ANXA10	4	annexin A10	1812	2.1	-1.42594	12	0.0027	0.043	0.84	-1.42594	1.3	0.27	0.41	1.9	-1.42594	10	0.0057	0.017																0.43	-1.38492	0.48	0.5	0.8	-0.028	-1.38492	0.0018	0.97	0.98	0.35	-1.38492	0.26	0.61
ENSG00000267121	339192	AC008105.3	17	novel transcript, antisense to FMNL1	3719	2.1	0.18084	14	0.0022	0.039	2.4	0.18084	20	0.00062	0.0042	1.9	0.18084	12	0.0046	0.014																2	-0.1195	16	0.001	0.05	2.4	-0.1195	26	0.00013	0.0028	0.95	-0.1195	3.1	0.099
ENSG00000134363	10468	FST	5	follistatin	2969	2.1	-1.46454	11	0.0049	0.06	2.4	-1.46454	15	0.0013	0.0073	1.7	-1.46454	6.7	0.019	0.045																1	-1.44339	2.7	0.12	0.45	0.69	-1.44339	1.2	0.29	0.48	0.023	-1.44339	0.0012	0.97
ENSG00000163126	200539	ANKRD23	2	ankyrin repeat domain 23	4116	-2.1	-0.47138	23	0.00019	0.0095	-0.89	-0.47138	5.7	0.03	0.081	-1.4	-0.47138	13	0.0023	0.008	-0.14	-0.51	0.086	0.77	0.9	-1.3	-0.51	6.5	0.017	0.051	-0.49	-0.51	1.1	0.31	0.43	0.24	0.01052	0.53	0.48	0.79	-0.56	0.01052	2.5	0.13	0.29	-0.98	0.01052	6.5	0.022
ENSG00000253595	731779	LINC01300	8	long intergenic non-protein coding RNA 1300	812	-2.1	-2.02343	6.4	0.022	0.14	-1.6	-2.02343	4.1	0.059	0.14	-0.58	-2.02343	0.83	0.38	0.48
ENSG00000168505	2637	GBX2	2	gastrulation brain homeobox 2	2315	2	1.64803	17	0.0022	0.039	2.3	1.64803	22	0.0011	0.0064	1.8	1.64803	13	0.0051	0.015	1.3	1.3	18	0.00027	0.0055	1.1	1.3	14	0.0009	0.0049	1.1	1.3	14	0.00099	0.0039	1.4	1.2774	18	0.00064	0.039	1	1.2774	9.9	0.0067	0.04	0.51	1.2774	2.1	0.17
ENSG00000109846	1410	CRYAB	11	crystallin alpha B	3034	2	4.47247	14	0.0078	0.078	3.5	4.47247	47	0.00032	0.0026	4.6	4.47247	84	5.4e-05	0.00039	0.56	3.7	13	0.0015	0.019	0.82	3.7	28	1.9e-05	0.00023	1.2	3.7	59	4.9e-08	9.3e-07	0.47	3.57446	0.64	0.45	0.77	1.7	3.57446	8.6	0.027	0.1	2	3.57446	12	0.015
ENSG00000023445	330	BIRC3	11	baculoviral IAP repeat containing 3	7518	2	6.76048	22	0.0029	0.044	3.5	6.76048	59	0.00019	0.0017	2.8	6.76048	41	0.00054	0.0025	5.2	7.3	220	3e-06	0.00017	4.7	7.3	180	5.2e-06	7.6e-05	2.9	7.3	72	9.2e-05	0.00053	2.8	7.02586	50	0.00047	0.034	3.4	7.02586	71	0.00018	0.0035	2.2	7.02586	30	0.0017
ENSG00000095794	1390	CREM	10	cAMP responsive element modulator	5699	2	5.92264	24	0.0021	0.038	3.3	5.92264	62	0.00015	0.0015	3.5	5.92264	68	0.00011	0.0007	-0.13	2.5	0.44	0.51	0.74	0.11	2.5	0.36	0.56	0.68	0.16	2.5	0.67	0.42	0.54	1.1	5.19532	10	0.018	0.2	1.8	5.19532	25	0.0023	0.019	1.5	5.19532	16	0.0064
ENSG00000207940	693152	MIR567	3	microRNA 567	98	2	-1.55171	9.1	0.0081	0.079	2.5	-1.55171	16	0.00094	0.0058	3.3	-1.55171	37	1.5e-05	0.00014																1.1	-1.52705	1.6	0.22	0.59	2.8	-1.52705	14	0.002	0.018	2.8	-1.52705	13	0.0028
ENSG00000120875	1846	DUSP4	8	dual specificity phosphatase 4	7257	2	5.43657	26	0.0017	0.034	2.7	5.43657	46	0.00033	0.0027	2.5	5.43657	42	0.00045	0.0021	0.16	2.4	0.34	0.56	0.77	1.6	2.4	39	3.2e-06	5.1e-05	1.6	2.4	40	2.7e-06	2.6e-05	0.96	5.14238	3.5	0.12	0.45	1.3	5.14238	6	0.055	0.16	1.3	5.14238	5.8	0.058
ENSG00000266019	100500819	MIR3609	7	microRNA 3609	80	-2	-0.64627	7.3	0.017	0.12	-1.7	-0.64627	5.8	0.03	0.081	0.56	-0.64627	1.2	0.3	0.4	0.75	-0.79	1.7	0.2	0.45	0.69	-0.79	1.5	0.23	0.36	1.4	-0.79	7	0.014	0.036
ENSG00000130513	9518	GDF15	19	growth differentiation factor 15	2087	2	9.25286	28	0.0015	0.031	3.6	9.25286	83	6.6e-05	0.0008	4.3	9.25286	110	2.7e-05	0.00023	1.2	7.5	14	0.0088	0.065	2.7	7.5	71	0.0001	0.00086	3.2	7.5	95	4.2e-05	0.00027	0.87	9.14506	1.2	0.33	0.68	2.4	9.14506	8	0.034	0.12	2.9	9.14506	11	0.02
ENSG00000135604	8676	STX11	6	syntaxin 11	1926	2	0.10263	12	0.0035	0.05	3.7	0.10263	63	5.4e-07	2.7e-05	4.5	0.10263	110	9.1e-09	5.8e-07	3.5	-0.69	22	7.9e-05	0.0022	4.2	-0.69	37	2.5e-06	4.2e-05	3.1	-0.69	16	0.00053	0.0023	2.3	0.47975	21	0.00037	0.031	3.5	0.47975	53	2.5e-06	0.00022	3.2	0.47975	43	8.9e-06
ENSG00000124391	27189	IL17C	16	interleukin 17C	1379	2	-1.64319	5.9	0.027	0.16	3.3	-1.64319	24	0.00015	0.0015	2.8	-1.64319	17	0.00087	0.0036	5	-0.97	29	1.3e-05	0.00055	4.8	-0.97	27	2.4e-05	0.00027	3.5	-0.97	11	0.0027	0.0091	3.3	-1.09372	22	0.00026	0.025	3.5	-1.09372	25	0.00015	0.0032	2.7	-1.09372	13	0.0026
ENSG00000122641	3624	INHBA	7	inhibin subunit beta A	8302	2	-1.24126	19	0.0005	0.016	1.2	-1.24126	5.9	0.027	0.076	2.3	-1.24126	30	4.7e-05	0.00035																1.2	-1.15737	3.4	0.083	0.39	1.3	-1.15737	3.8	0.071	0.19	0.74	-1.15737	1	0.33
ENSG00000232677	100506930	LINC00665	19	long intergenic non-protein coding RNA 665	7201	-1.9	-0.84635	21	0.00031	0.012	-1.4	-0.84635	12	0.0028	0.013	-1.8	-0.84635	19	0.00052	0.0024																-0.14	-1.09659	0.08	0.78	0.93	-0.51	-1.09659	0.93	0.35	0.53	-0.49	-1.09659	0.81	0.38
ENSG00000208028	693201	MIR616	12	microRNA 616	97	1.9	-0.17828	20	0.00039	0.014	2	-0.17828	21	0.00029	0.0024	1.7	-0.17828	14	0.0016	0.0058	0.57	-0.14	1.9	0.19	0.43	0.99	-0.14	6	0.022	0.06	0.62	-0.14	2.2	0.15	0.24	0.46	0.72807	0.36	0.57	0.84	0.64	0.72807	0.7	0.43	0.61	0.16	0.72807	0.036	0.86
ENSG00000202538	26834	RNU4-2	12	RNA, U4 small nuclear 2	141	-1.9	1.28964	5.5	0.052	0.22	-1.1	1.28964	2.1	0.19	0.32	-0.73	1.28964	1	0.35	0.45	0.7	0.43	1.7	0.2	0.45	1.3	0.43	6.4	0.021	0.059	1.9	0.43	15	0.0011	0.0043	0.8	-1.09001	2.4	0.14	0.49	0.72	-1.09001	1.9	0.19	0.36	0.15	-1.09001	0.073	0.79
ENSG00000119508	8013	NR4A3	9	nuclear receptor subfamily 4 group A member 3	6314	1.9	5.95893	25	0.002	0.037	2.5	5.95893	42	0.00045	0.0033	2.1	5.95893	28	0.0014	0.0053	-1.3	-0.28	8.3	0.008	0.061	-0.02	-0.28	0.0025	0.96	0.98	-0.18	-0.28	0.19	0.66	0.75	1.2	5.15562	5.7	0.059	0.34	1.4	5.15562	7.1	0.041	0.13	0.71	5.15562	1.7	0.24
ENSG00000187479	387763	C11orf96	11	chromosome 11 open reading frame 96	1834	1.9	-1.64886	5.5	0.031	0.17	3.2	-1.64886	23	0.00018	0.0017	1.1	-1.64886	1.5	0.24	0.34																3.7	-1.71864	17	0.00095	0.048	4.5	-1.71864	28	8.5e-05	0.0022	2.4	-1.71864	5.1	0.039
ENSG00000235529	100506749	AGAP1-IT1	2	AGAP1 intronic transcript 1	664	-1.9	-1.20738	7.6	0.014	0.11	-0.036	-1.20738	0.0048	0.95	0.97	-0.24	-1.20738	0.21	0.65	0.73	0.68	-1.5	1	0.33	0.58	0.47	-1.5	0.47	0.5	0.63	0.41	-1.5	0.34	0.56	0.67	-0.12	-1.4411	0.045	0.83	0.95	-0.036	-1.4411	0.0041	0.95	0.97	0.15	-1.4411	0.07	0.79
ENSG00000117318	3399	ID3	1	inhibitor of DNA binding 3, HLH protein	1797	1.9	3.54531	150	1.4e-09	2.7e-06	2.1	3.54531	180	3.5e-10	1.7e-07	1.9	3.54531	160	8.7e-10	1.1e-07	-0.4	2	1.5	0.24	0.5	0.00027	2	6e-07	1	1	-0.55	2	2.7	0.12	0.21	1.2	3.21659	17	0.0017	0.064	1.4	3.21659	24	0.0005	0.007	1.2	3.21659	17	0.0016
ENSG00000116717	1647	GADD45A	1	growth arrest and DNA damage inducible alpha	2069	1.9	8.67199	42	0.00037	0.014	3.1	8.67199	110	1.9e-05	0.00033	3.5	8.67199	130	1.1e-05	0.00011	0.89	6	46	2.6e-06	0.00015	1	6	62	3.4e-07	8.7e-06	0.93	6	49	1.6e-06	1.7e-05	0.97	8.1146	3.7	0.11	0.44	1.7	8.1146	11	0.019	0.081	1.6	8.1146	8.8	0.029
ENSG00000115008	3552	IL1A	2	interleukin 1 alpha	2124	1.9	3.1294	34	0.00015	0.0081	2.8	3.1294	84	2.9e-06	8.6e-05	2.5	3.1294	65	9.4e-06	0.0001	3.6	2.6	50	9.4e-05	0.0025	3.3	2.6	39	0.00022	0.0016	1.9	2.6	10	0.012	0.032	2.7	3.69636	36	0.00055	0.036	3.1	3.69636	48	0.00025	0.0044	2.1	3.69636	21	0.0026
ENSG00000232810	7124	TNF	6	tumor necrosis factor	1676	1.9	-0.92179	11	0.0039	0.052	2.9	-0.92179	34	2.4e-05	0.00038	2.6	-0.92179	26	0.00011	0.00068																2.6	-0.7561	14	0.0018	0.065	2	-0.7561	8.1	0.012	0.061	0.29	-0.7561	0.12	0.73
ENSG00000109321	374	AREG	4	amphiregulin	1648	1.8	10.5936	30	0.0011	0.026	2.8	10.5936	66	0.00012	0.0012	3.1	10.5936	78	7e-05	0.00048	1.6	9.4	200	2.3e-12	1.3e-09	3	9.4	610	3.4e-17	4.9e-14	3.3	9.4	720	5.7e-18	8.8e-15	1.1	10.642	4.5	0.085	0.39	2	10.642	12	0.015	0.069	2.1	10.642	14	0.013
ENSG00000137331	8870	IER3	6	immediate early response 3	1356	1.8	7.0868	11	0.014	0.11	2.3	7.0868	18	0.0048	0.02	1.7	7.0868	10	0.017	0.04	3.5	6.5	280	3e-08	4.3e-06	2.8	6.5	180	2.1e-07	5.8e-06	2.6	6.5	160	3.8e-07	5.1e-06	1	7.33711	1.8	0.23	0.6	0.9	7.33711	1.4	0.29	0.47	0.66	7.33711	0.74	0.43
ENSG00000201098	6084	RNY1	7	RNA, Ro-associated Y1	113	-1.8	0.49954	3	0.13	0.37	-1.3	0.49954	1.7	0.23	0.37	0.23	0.49954	0.077	0.79	0.85																0.057	-0.55668	0.017	0.9	0.97	-0.038	-0.55668	0.0068	0.94	0.96	0.023	-0.55668	0.0025	0.96
ENSG00000221500	594838	SNORD100	6	small nucleolar RNA, C/D box 100	76	1.8	-0.39035	20	0.00035	0.013	2.5	-0.39035	43	6.3e-06	0.00015	1.9	-0.39035	22	0.00021	0.0012	-0.031	-0.64	0.0035	0.95	0.98	0.053	-0.64	0.0098	0.92	0.95	-0.32	-0.64	0.32	0.58	0.68	0.58	0.2474	1.8	0.2	0.56	0.88	0.2474	4.3	0.055	0.16	1.3	0.2474	9.2	0.0084
ENSG00000203801	387111	LINC00222	6	long intergenic non-protein coding RNA 222	3311	1.8	-1.88417	6.7	0.019	0.13	1	-1.88417	1.6	0.23	0.37	1.6	-1.88417	5.1	0.039	0.079	0.94	-0.99	2.9	0.1	0.3	0.79	-0.99	2	0.17	0.29	0.79	-0.99	2	0.17	0.27	1.4	-1.83316	2.8	0.12	0.45	2.4	-1.83316	8.9	0.0091	0.049	2.5	-1.83316	10	0.0064
ENSG00000221716	677799	SNORA11	X	small nucleolar RNA, H/ACA box 11	128	1.8	-1.18126	9	0.0084	0.081	2.1	-1.18126	12	0.0031	0.014	2.8	-1.18126	27	8.4e-05	0.00056																-0.49	-1.41316	0.44	0.52	0.81	1.2	-1.41316	3.8	0.071	0.19	1.4	-1.41316	5	0.04
ENSG00000111860	387119	CEP85L	6	centrosomal protein 85 like	9462	1.8	-0.96129	13	0.0022	0.038	2.1	-0.96129	17	0.00075	0.0049	1.5	-0.96129	8.6	0.0096	0.026	3.5	-1.7	10	0.0036	0.035	3.6	-1.7	12	0.0022	0.01	4	-1.7	14	0.00085	0.0034	1.5	-0.6162	12	0.004	0.098	1.7	-0.6162	15	0.0017	0.016	1.9	-0.6162	19	0.00051
ENSG00000163659	25976	TIPARP	3	TCDD inducible poly(ADP-ribose) polymerase	5048	1.8	8.09258	330	2.8e-12	2.7e-08	2.4	8.09258	540	5.7e-14	5.4e-10	2.6	8.09258	650	1.3e-14	5e-11	0.64	7.3	11	0.01	0.07	0.86	7.3	20	0.0018	0.0085	0.71	7.3	13	0.0057	0.017	0.74	7.66117	12	0.0082	0.14	1.5	7.66117	47	9.4e-05	0.0023	1.5	7.66117	45	0.00011
ENSG00000276712	102465668	MIR7111	6	microRNA 7111	72	1.8	-1.43118	13	0.0025	0.042	1.3	-1.43118	5.8	0.028	0.077	0.79	-1.43118	1.8	0.2	0.3																0.18	-1.38238	0.11	0.74	0.92	0.095	-1.38238	0.028	0.87	0.93	0.91	-1.38238	2.7	0.12
ENSG00000172497	134526	ACOT12	5	acyl-CoA thioesterase 12	2444	-1.8	-1.8948	4.8	0.044	0.2	0.51	-1.8948	0.75	0.4	0.54	-0.31	-1.8948	0.23	0.64	0.72	-0.46	-0.38	1.2	0.28	0.54	-0.72	-0.38	2.8	0.11	0.21	-1.4	-0.38	8.7	0.0069	0.02	-1.1	-1.97721	2	0.18	0.53	-0.85	-1.97721	1.4	0.25	0.43	-1.4	-1.97721	2.9	0.11
ENSG00000258730	319085	ITPK1-AS1	14	ITPK1 antisense RNA 1	4701	-1.8	-1.14391	5.6	0.031	0.16	-0.04	-1.14391	0.0047	0.95	0.97	0.23	-1.14391	0.18	0.68	0.76	0.23	-0.082	0.32	0.58	0.78	-0.62	-0.082	2	0.17	0.29	0.41	-0.082	1	0.32	0.44	0.36	-0.67853	0.46	0.51	0.8	1.1	-0.67853	4.7	0.046	0.14	1.4	-0.67853	8.4	0.011
ENSG00000126262	2867	FFAR2	19	free fatty acid receptor 2	2149	1.8	-2.01838	4.3	0.055	0.23	1.8	-2.01838	4.4	0.051	0.12	1.6	-2.01838	3.5	0.079	0.14																2.1	-1.95567	5.2	0.038	0.28	2.8	-1.95567	11	0.0054	0.035	1.9	-1.95567	4.1	0.061
ENSG00000165030	4783	NFIL3	9	nuclear factor, interleukin 3 regulated	2085	1.8	6.44429	310	5.3e-12	3.4e-08	2.5	6.44429	600	2.4e-14	4.6e-10	2.7	6.44429	700	7.5e-15	4.6e-11	1.1	5.9	89	1.2e-09	3e-07	2	5.9	320	1.4e-15	1.2e-12	2.6	5.9	490	7.7e-18	1.1e-14	1.1	6.08312	48	8e-06	0.003	1.8	6.08312	140	1.5e-08	1.6e-05	2	6.08312	170	4.5e-09
ENSG00000143847	8497	PPFIA4	1	PTPRF interacting protein alpha 4	9707	-1.8	1.4633	35	2e-05	0.0025	-1.8	1.4633	35	2.1e-05	0.00035	-0.81	1.4633	9.5	0.007	0.02	-1.5	1.6	24	7.3e-05	0.0021	-0.92	1.6	10	0.004	0.016	0.084	1.6	0.094	0.76	0.83	-0.94	1.43535	16	0.0011	0.053	-1.1	1.43535	21	0.00035	0.0055	0.37	1.43535	2.8	0.12
ENSG00000163888	94032	CAMK2N2	3	calcium/calmodulin dependent protein kinase II inhibitor 2	1362	1.8	-0.44537	12	0.0032	0.047	2.3	-0.44537	22	0.00021	0.0019	2.8	-0.44537	38	1.3e-05	0.00013																0.96	-0.75592	4.9	0.044	0.29	0.96	-0.75592	4.9	0.043	0.14	0.97	-0.75592	4.6	0.048
ENSG00000167604	84807	NFKBID	19	NFKB inhibitor delta	3198	1.8	3.15559	16	0.0042	0.054	2.6	3.15559	37	0.00035	0.0028	2.1	3.15559	23	0.0015	0.0056	4.3	3.1	380	1.3e-16	2e-13	3.3	3.1	210	1.2e-13	4.8e-11	1.7	3.1	43	7.5e-07	9.1e-06	2.1	3.82447	25	0.0015	0.06	2	3.82447	23	0.002	0.018	1.1	3.82447	6.1	0.042
ENSG00000186832	3868	KRT16	17	keratin 16	2475	1.7	-1.63332	9.4	0.0073	0.075	1.9	-1.63332	12	0.0035	0.016	1.7	-1.63332	9	0.0084	0.023																0.99	-1.91001	1.7	0.21	0.58	1.2	-1.91001	2.3	0.15	0.31	1.1	-1.91001	1.8	0.2
ENSG00000273002	107985209	AL355388.2	1	uncharacterized LOC107985209	2157	-1.7	-0.60135	21	0.00032	0.013	-2.5	-0.60135	32	3.2e-05	0.00048	-1.6	-0.60135	18	0.00056	0.0026	-1.2	-0.47	5.8	0.024	0.12	-0.82	-0.47	2.8	0.11	0.2	-1.4	-0.47	6.8	0.015	0.037	-0.88	-0.57528	5.3	0.036	0.27	-1.4	-0.57528	12	0.0038	0.028	-1.7	-0.57528	15	0.0016
ENSG00000004799	5166	PDK4	7	pyruvate dehydrogenase kinase 4	4519	1.7	0.39965	29	5.5e-05	0.0044	1.3	0.39965	15	0.0014	0.0077	1.7	0.39965	29	5.7e-05	0.00041	-0.061	-1.2	0.012	0.91	0.96	-0.033	-1.2	0.0034	0.95	0.97	-0.54	-1.2	0.81	0.38	0.49	0.2	0.09743	0.16	0.69	0.89	0.15	0.09743	0.092	0.77	0.86	-0.14	0.09743	0.075	0.79
ENSG00000144655	64651	CSRNP1	3	cysteine and serine rich nuclear protein 1	3214	1.7	5.93548	14	0.0092	0.085	2.1	5.93548	19	0.0039	0.017	2.4	5.93548	26	0.0019	0.0068	1.6	5.6	190	4.1e-13	2.8e-10	2	5.6	300	2.3e-15	1.9e-12	2.3	5.6	390	1e-16	9.8e-14	0.84	5.81534	1.5	0.28	0.63	1.2	5.81534	3.1	0.13	0.29	1.3	5.81534	3.3	0.12
ENSG00000112218	81491	GPR63	6	G protein-coupled receptor 63	5952	1.7	-1.6072	9.6	0.0067	0.072	1.4	-1.6072	6.1	0.025	0.071	1.1	-1.6072	3.4	0.082	0.15																0.9	-1.61492	2.7	0.12	0.45	0.37	-1.61492	0.42	0.53	0.69	0.83	-1.61492	2	0.18
ENSG00000211448	1734	DIO2	14	iodothyronine deiodinase 2	7494	1.7	-1.10657	12	0.0029	0.044	1.1	-1.10657	3.9	0.066	0.15	0.45	-1.10657	0.62	0.44	0.55																0.91	-1.2398	4.8	0.044	0.29	-0.055	-1.2398	0.015	0.91	0.95	-2.6	-1.2398	15	0.0014
ENSG00000150510	220108	FAM124A	13	family with sequence similarity 124 member A	6702	1.7	-1.6044	11	0.0038	0.051	1.6	-1.6044	9	0.0082	0.03	0.81	-1.6044	2.1	0.17	0.26																0.64	-1.72744	0.92	0.35	0.7	1.2	-1.72744	3.4	0.085	0.21	0.46	-1.72744	0.43	0.52
ENSG00000146278	10957	PNRC1	6	proline rich nuclear receptor coactivator 1	2992	1.7	7.11762	190	6.2e-10	1.5e-06	2.6	7.11762	420	2.1e-12	5.1e-09	2.6	7.11762	420	2e-12	1.7e-09	2	7.3	57	0.00014	0.0034	1.9	7.3	52	0.0002	0.0015	1.9	7.3	50	0.00021	0.0011	1.9	7.19834	200	5.2e-10	1.1e-05	2.3	7.19834	270	4.8e-11	5.1e-07	1.9	7.19834	210	3.6e-10
ENSG00000141682	5366	PMAIP1	18	phorbol-12-myristate-13-acetate-induced protein 1	2235	1.7	3.22089	9.5	0.019	0.13	2.5	3.22089	20	0.0031	0.014	2.1	3.22089	15	0.0065	0.018	2.7	2.2	100	4.1e-10	1.2e-07	2.3	2.2	70	1.2e-08	5.8e-07	1.4	2.2	22	7.7e-05	0.00045	1.3	3.2378	4	0.097	0.42	1.2	3.2378	3.7	0.11	0.25	0.71	3.2378	1.2	0.32
ENSG00000185513	26013	L3MBTL1	20	L3MBTL1, histone methyl-lysine binding protein	15550	-1.7	-1.06591	12	0.0035	0.049	-1.9	-1.06591	13	0.0024	0.012	-1.7	-1.06591	12	0.0029	0.0098	-0.36	-0.37	0.74	0.4	0.65	-1.5	-0.37	9.8	0.0043	0.017	-2.1	-0.37	18	0.00026	0.0013	-0.16	-1.08614	0.091	0.77	0.93	-1.3	-1.08614	4.7	0.047	0.15	-1.9	-1.08614	8	0.013
ENSG00000138166	1847	DUSP5	10	dual specificity phosphatase 5	2615	1.7	9.16152	52	0.0001	0.0066	3	9.16152	150	2.5e-06	7.7e-05	3.2	9.16152	160	1.7e-06	2.7e-05	2.3	7.5	440	3.6e-17	8.1e-14	2.7	7.5	610	7.3e-19	2.1e-15	3.1	7.5	800	3e-20	1.5e-16	1.1	9.00621	4.6	0.082	0.39	2.1	9.00621	15	0.0098	0.051	2.4	9.00621	18	0.0068
ENSG00000171246	4884	NPTX1	17	neuronal pentraxin 1	6703	1.7	2.82455	7.3	0.03	0.16	3.6	2.82455	44	0.00025	0.0022	4	2.82455	55	0.00012	0.00073	0.97	-0.55	3.2	0.088	0.28	1.4	-0.55	7.3	0.012	0.039	0.51	-0.55	0.81	0.38	0.49	1.4	2.22659	20	0.00042	0.033	2.4	2.22659	66	7.7e-07	0.00012	2.2	2.22659	52	3e-06
ENSG00000113070	1839	HBEGF	5	heparin binding EGF like growth factor	3018	1.7	6.3367	10	0.017	0.12	2.3	6.3367	19	0.0045	0.019	2.4	6.3367	20	0.0036	0.011	0.69	5.1	30	1.1e-05	0.00049	2.1	5.1	290	2.7e-15	2.1e-12	2.8	5.1	500	4.7e-18	7.9e-15	0.25	6.22009	0.086	0.78	0.93	0.82	6.22009	0.87	0.39	0.57	0.94	6.22009	1.1	0.34
ENSG00000139209	55089	SLC38A4	12	solute carrier family 38 member 4	4145	-1.7	-0.84409	9.7	0.0065	0.071	-0.65	-0.84409	1.9	0.19	0.32	-0.69	-0.84409	2.2	0.15	0.24	-0.51	-1.3	0.55	0.46	0.7	-0.49	-1.3	0.54	0.47	0.61	-0.72	-1.3	1	0.32	0.43	-0.12	-1.63087	0.058	0.85	0.95	-0.44	-1.63087	0.74	0.4	0.58	-0.6	-1.63087	1.2	0.3
ENSG00000184956	4588	MUC6	11	mucin 6, oligomeric mucus/gel-forming	8428	-1.7	-0.9597	6.5	0.021	0.13	-0.86	-0.9597	2.1	0.17	0.29	-0.55	-0.9597	0.97	0.34	0.45	0.044	-1.2	0.004	0.95	0.98	0.34	-1.2	0.28	0.6	0.72	0.36	-1.2	0.32	0.58	0.68	-0.53	-1.99526	0.43	0.52	0.81	0.039	-1.99526	0.0026	0.96	0.98	0.39	-1.99526	0.25	0.63
ENSG00000111087	2735	GLI1	12	GLI family zinc finger 1	4204	1.7	-1.44048	7.3	0.016	0.12	1.3	-1.44048	4.1	0.061	0.14	1.5	-1.44048	6	0.026	0.057																1.9	-1.38261	11	0.005	0.11	1.6	-1.38261	6.6	0.022	0.087	1.3	-1.38261	4	0.064
ENSG00000226174	647310	TEX22	14	testis expressed 22	2837	-1.7	-1.18494	11	0.0041	0.053	-1.6	-1.18494	9.8	0.0062	0.025	-1.8	-1.18494	12	0.0028	0.0094	0.3	-1.2	0.26	0.62	0.81	0.27	-1.2	0.21	0.65	0.76	-0.58	-1.2	0.82	0.37	0.49	0.86	-1.25375	2.5	0.14	0.48	-0.65	-1.25375	0.99	0.34	0.52	-0.35	-1.25375	0.29	0.6
ENSG00000169908	4071	TM4SF1	3	transmembrane 4 L six family member 1	3668	1.7	10.1232	15	0.0069	0.072	2.8	10.1232	40	0.00059	0.0041	3.1	10.1232	48	0.00033	0.0017	1.1	7.5	19	0.0035	0.034	1.9	7.5	55	0.00015	0.0012	2.6	7.5	94	2.8e-05	0.00019	1.2	10.0064	8.2	0.032	0.26	1.9	10.0064	21	0.0046	0.031	2.2	10.0064	27	0.0026
ENSG00000232684	100874205	ATP11A-AS1	13	ATP11A antisense RNA 1	2192	-1.7	-1.33395	4.9	0.041	0.19	-0.17	-1.33395	0.078	0.78	0.86	-0.97	-1.33395	2.1	0.17	0.25	-0.23	-0.096	0.34	0.56	0.77	0.14	-0.096	0.15	0.7	0.8	-0.28	-0.096	0.5	0.48	0.6	0.11	-1.33607	0.027	0.87	0.96	0.56	-1.33607	0.64	0.44	0.62	1.1	-1.33607	2.5	0.13
ENSG00000186231	114792	KLHL32	6	kelch like family member 32	4124	-1.7	-1.21217	10	0.0051	0.06	-0.39	-1.21217	0.83	0.38	0.52	-0.82	-1.21217	3.4	0.083	0.15	-1.2	-1.2	3.6	0.068	0.24	-0.88	-1.2	2.1	0.16	0.28	-1.2	-1.2	3.7	0.066	0.12	-1.3	-1.62129	6.9	0.019	0.2	-1.6	-1.62129	9.2	0.0083	0.046	-2.3	-1.62129	15	0.0015
ENSG00000131095	2670	GFAP	17	glial fibrillary acidic protein	12110	-1.7	-1.10986	10	0.0056	0.064	-1.5	-1.10986	8.8	0.0089	0.032	-2.2	-1.10986	16	0.0011	0.0044	-2.3	-1.2	14	0.0011	0.015	-2.6	-1.2	17	0.00035	0.0023	-2.9	-1.2	19	0.00017	0.0009	-1.1	-1.09244	4.6	0.049	0.31	-1.2	-1.09244	4.9	0.043	0.14	-1.9	-1.09244	9.7	0.0071
ENSG00000173334	10221	TRIB1	8	tribbles pseudokinase 1	4138	1.7	8.54262	15	0.0069	0.073	1.8	8.54262	17	0.0051	0.021	1.5	8.54262	12	0.012	0.031	1.9	7.6	310	1.8e-15	2e-12	2.5	7.6	560	2e-18	4.4e-15	2.5	7.6	540	2.9e-18	5.3e-15	0.37	8.36133	0.34	0.58	0.84	0.41	8.36133	0.41	0.55	0.71	0.38	8.36133	0.33	0.59
ENSG00000255112	57132	CHMP1B	18	charged multivesicular body protein 1B	3054	1.6	8.07572	230	6e-11	2.3e-07	2.4	8.07572	450	2.6e-13	1.2e-09	2.6	8.07572	530	8.2e-14	2.2e-10	0.12	6.6	1.5	0.24	0.49	0.79	6.6	60	4.1e-08	1.6e-06	1	6.6	97	4.5e-10	1.8e-08	0.9	7.55875	54	2.2e-06	0.0015	1.5	7.55875	150	3.5e-09	6.8e-06	1.5	7.55875	150	3.6e-09
ENSG00000112773	55603	TENT5A	6	terminal nucleotidyltransferase 5A	6053	1.6	8.22266	41	0.00031	0.013	1.5	8.22266	36	0.00049	0.0035	1.1	8.22266	19	0.0032	0.011	0.099	6.6	1.2	0.28	0.54	0.49	6.6	31	9e-06	0.00012	0.16	6.6	3.2	0.085	0.15	0.78	7.7325	6.4	0.043	0.29	0.69	7.7325	4.9	0.067	0.18	0.1	7.7325	0.1	0.76
ENSG00000148339	114789	SLC25A25	9	solute carrier family 25 member 25	4936	1.6	7.47376	42	0.00027	0.011	2.7	7.47376	110	1.1e-05	0.00022	3	7.47376	130	5.4e-06	6.5e-05	0.31	6.3	2.4	0.16	0.39	0.49	6.3	6	0.038	0.092	0.28	6.3	1.9	0.2	0.3	0.68	7.07343	2.4	0.18	0.53	1.6	7.07343	12	0.015	0.069	1.4	7.07343	11	0.02
ENSG00000115758	4953	ODC1	2	ornithine decarboxylase 1	2968	1.6	10.7285	28	0.0013	0.028	2.7	10.7285	74	7.2e-05	0.00086	3.2	10.7285	98	3e-05	0.00025	1.9	9.6	170	3.2e-09	7e-07	2.2	9.6	230	4.3e-10	3.8e-08	2	9.6	200	1.1e-09	4e-08	1.1	10.6677	14	0.0088	0.14	2	10.6677	45	0.0004	0.006	2.1	10.6677	50	0.00031
ENSG00000167895	147138	TMC8	17	transmembrane channel like 8	5459	1.6	-1.6816	7.8	0.013	0.1	0.47	-1.6816	0.47	0.5	0.64	0.69	-1.6816	1.1	0.3	0.41
ENSG00000125772	56261	GPCPD1	20	glycerophosphocholine phosphodiesterase 1	7527	1.6	6.95189	34	0.00058	0.018	2.7	6.95189	91	2.6e-05	0.0004	3	6.95189	110	1.2e-05	0.00012	1.6	5.8	240	3.1e-14	2.6e-11	1.4	5.8	170	9e-13	2.8e-10	1.2	5.8	140	1e-11	8.5e-10	1.2	6.95886	130	8.5e-09	4.5e-05	1.9	6.95886	340	9.2e-12	1.9e-07	1.9	6.95886	330	9.9e-12
ENSG00000225556	100191040	C2CD4D	1	C2 calcium dependent domain containing 4D	1757	1.6	0.4112	19	0.0005	0.016	2	0.4112	34	2.5e-05	0.0004	1.8	0.4112	27	8.3e-05	0.00055	-0.41	-1.1	0.48	0.5	0.73	-0.13	-1.1	0.051	0.82	0.88	-0.94	-1.1	2.3	0.14	0.23	1.1	0.32434	16	0.0013	0.055	1.3	0.32434	24	0.0002	0.0039	0.62	0.32434	4.4	0.054
ENSG00000131016	9590	AKAP12	6	A-kinase anchoring protein 12	8741	1.6	6.57828	16	0.0063	0.069	2.9	6.57828	49	0.0003	0.0025	3.1	6.57828	57	0.0002	0.0011	-0.34	1	0.99	0.33	0.59	0.26	1	0.65	0.43	0.57	0.61	1	3.4	0.076	0.14	1.4	6.72132	5.9	0.056	0.33	2.2	6.72132	13	0.014	0.064	1.9	6.72132	11	0.021
ENSG00000140519	51458	RHCG	15	Rh family C glycoprotein	2607	1.6	-0.60678	8.8	0.0091	0.084	2.2	-0.60678	20	0.00033	0.0027	2.4	-0.60678	24	0.00014	0.00083	0.84	-0.99	1.8	0.19	0.44	0.68	-0.99	1.1	0.3	0.44	1.4	-0.99	5.7	0.025	0.058	1.8	-0.30507	14	0.0021	0.073	2.2	-0.30507	22	0.00031	0.005	2.4	-0.30507	24	0.0002
ENSG00000178828	54546	RNF186	1	ring finger protein 186	1250	1.6	3.07078	91	4.4e-08	3.4e-05	2.8	3.07078	310	4.3e-12	8.2e-09	2.6	3.07078	290	8.1e-12	4.4e-09	0.92	2.6	7.2	0.022	0.12	1.3	2.6	14	0.0029	0.012	1.2	2.6	13	0.0041	0.013	1.1	2.75421	16	0.0014	0.058	2.4	2.75421	77	5.2e-07	9.9e-05	2.5	2.75421	84	3e-07
ENSG00000204624	57540	DISP3	1	dispatched RND transporter family member 3	6142	-1.6	-1.09537	11	0.0048	0.059	-0.19	-1.09537	0.23	0.64	0.75	-0.52	-1.09537	1.7	0.22	0.31	-0.44	-1.6	0.31	0.58	0.78	-0.031	-1.6	0.0018	0.97	0.98	-0.57	-1.6	0.49	0.49	0.6	-0.51	-1.30882	1	0.33	0.68	-1	-1.30882	3.7	0.075	0.2	-0.27	-1.30882	0.26	0.62
ENSG00000176399	63951	DMRTA1	9	DMRT like family A1	5569	1.5	-1.33646	13	0.0026	0.043	0.92	-1.33646	3.7	0.073	0.16	0.51	-1.33646	1	0.32	0.43																-0.044	-1.57521	0.0069	0.93	0.98	0.018	-1.57521	0.0011	0.97	0.98	-0.19	-1.57521	0.11	0.75
ENSG00000115461	3488	IGFBP5	2	insulin like growth factor binding protein 5	6442	1.5	-1.57511	6.3	0.023	0.14	0.94	-1.57511	1.9	0.18	0.31	1.2	-1.57511	3.8	0.07	0.13																0.25	-1.98699	0.096	0.76	0.92	0.49	-1.98699	0.33	0.57	0.73	-1.8	-1.98699	2.4	0.14
ENSG00000152763	79819	WDR78	1	WD repeat domain 78	6704	-1.5	-1.13884	6.5	0.021	0.13	-1.3	-1.13884	4.9	0.041	0.1	-1.8	-1.13884	8.4	0.01	0.027	-0.37	-1	0.48	0.5	0.73	-1.3	-1	4.7	0.04	0.097	-1.8	-1	8.3	0.0079	0.022	-0.19	-1.1598	0.18	0.67	0.89	-0.62	-1.1598	1.7	0.21	0.39	-0.16	-1.1598	0.11	0.74
ENSG00000207445	114599	SNORD15B	11	small nucleolar RNA, C/D box 15B	146	-1.5	2.09747	4.6	0.07	0.26	-0.66	2.09747	1	0.35	0.49	0.2	2.09747	0.1	0.76	0.82	0.7	0.82	3.7	0.065	0.23	1.3	0.82	13	0.0014	0.007	1.4	0.82	16	0.00042	0.0019	0.4	0.36439	1.2	0.29	0.65	0.55	0.36439	2.2	0.16	0.32	0.5	0.36439	1.7	0.21
ENSG00000248546	23520	ANP32C	4	acidic nuclear phosphoprotein 32 family member C	705	1.5	-1.56354	7.7	0.014	0.11	0.7	-1.56354	1.2	0.29	0.43	1.1	-1.56354	3.7	0.071	0.13																-0.011	-1.73673	0.00043	0.98	1	0.14	-1.73673	0.066	0.8	0.88	0.43	-1.73673	0.58	0.46
ENSG00000200795	26835	RNU4-1	12	RNA, U4 small nuclear 1	141	-1.5	0.26056	4.6	0.058	0.24	-1.1	0.26056	2.9	0.12	0.23	-0.79	0.26056	1.5	0.24	0.35	0.91	-0.72	2.8	0.1	0.31	0.46	-0.72	0.67	0.42	0.56	1.1	-0.72	4.2	0.052	0.1	0.28	-2.04718	0.13	0.72	0.91	0.37	-2.04718	0.22	0.65	0.78	0.3	-2.04718	0.13	0.73
ENSG00000231187	102724593	AL356056.2	10	uncharacterized LOC102724593	991	-1.5	-0.99751	7.9	0.012	0.099	-1.1	-0.99751	4.8	0.044	0.11	-2.5	-0.99751	16	0.00094	0.0039	-0.53	-0.74	0.94	0.34	0.6	-0.53	-0.74	0.94	0.34	0.48	-0.99	-0.74	2.9	0.099	0.17	0.37	-1.03032	0.74	0.4	0.73	-0.14	-1.03032	0.098	0.76	0.86	-0.25	-1.03032	0.27	0.61
ENSG00000125347	3659	IRF1	5	interferon regulatory factor 1	7799	1.5	5.25626	19	0.0034	0.049	2	5.25626	35	0.00064	0.0044	1.2	5.25626	12	0.011	0.028	3.4	5.5	290	2.6e-09	6e-07	1.3	5.5	44	3.7e-05	0.00039	-0.13	5.5	0.4	0.54	0.65	1.8	5.53829	14	0.012	0.16	1.3	5.53829	6.8	0.044	0.14	0.05	5.53829	0.01	0.92
ENSG00000143839	5972	REN	1	renin	1734	1.5	1.33479	23	0.00018	0.009	2.3	1.33479	60	7e-07	3.2e-05	2.5	1.33479	79	1.2e-07	3.6e-06	-0.18	-1.3	0.091	0.77	0.89	-0.0084	-1.3	0.00025	0.99	0.99	-0.48	-1.3	0.61	0.44	0.56	0.69	1.3768	5.8	0.029	0.24	1.3	1.3768	21	0.00032	0.0052	1.5	1.3768	29	7.2e-05
ENSG00000277249	102465470	MIR6784	17	microRNA 6784	67	-1.5	-1.29949	5.4	0.033	0.17	-0.32	-1.29949	0.34	0.57	0.69	0.69	-1.29949	2.3	0.15	0.23	0.13	-1.7	0.022	0.88	0.95	-1.3	-1.7	1.8	0.19	0.31	-0.14	-1.7	0.027	0.87	0.91	-0.97	-1.1971	2.7	0.12	0.46	-0.2	-1.1971	0.13	0.72	0.83	0.44	-1.1971	0.61	0.45
ENSG00000174990	763	CA5A	16	carbonic anhydrase 5A	8140	1.5	-1.95435	4.4	0.052	0.22	2.5	-1.95435	16	0.001	0.0061	2.2	-1.95435	13	0.0027	0.009																0.8	-2.08508	0.97	0.34	0.69	0.68	-2.08508	0.69	0.42	0.6	0.73	-2.08508	0.69	0.42
ENSG00000126861	101927057	OMG	17	oligodendrocyte myelin glycoprotein	3837	1.5	0.38761	18	0.00063	0.019	2.1	0.38761	42	7.3e-06	0.00016	2.1	0.38761	41	7.5e-06	8.4e-05	-0.34	0.63	0.95	0.34	0.59	-0.25	0.63	0.55	0.47	0.6	-0.024	0.63	0.0048	0.95	0.96	1.3	0.45926	5.2	0.045	0.3	1.5	0.45926	6.5	0.028	0.1	1.6	0.45926	7.8	0.018
ENSG00000171757	151827	LRRC34	3	leucine rich repeat containing 34	4851	-1.5	-1.51933	7.1	0.017	0.12	-0.78	-1.51933	2.4	0.14	0.26	-0.83	-1.51933	2.8	0.11	0.19																-0.065	-1.862	0.0068	0.94	0.98	-0.38	-1.862	0.22	0.65	0.78	-0.0073	-1.862	5.4e-05	0.99
ENSG00000124882	2069	EREG	4	epiregulin	5717	1.5	8.98974	31	0.0008	0.021	2	8.98974	53	0.00015	0.0015	2.1	8.98974	59	0.00011	0.00067	1.8	8.7	110	5.6e-07	4.6e-05	1.7	8.7	110	6.8e-07	1.5e-05	1.1	8.7	43	4.8e-05	0.0003	0.9	8.7987	5.6	0.058	0.33	1.3	8.7987	12	0.014	0.067	1	8.7987	6.7	0.043
ENSG00000125538	3553	IL1B	2	interleukin 1 beta	3096	1.5	2.56352	43	7.2e-06	0.0013	1.9	2.56352	70	3.4e-07	2e-05	1.5	2.56352	42	7.9e-06	8.7e-05	2.6	2.7	140	1.4e-11	5.5e-09	2.8	2.7	170	1.6e-12	4.5e-10	2.2	2.7	95	5.2e-10	2.1e-08	2.1	3.23562	110	3.2e-08	8.4e-05	2.4	3.23562	130	8.8e-09	1.3e-05	1.5	3.23562	50	3.6e-06
ENSG00000240254	100874201	B4GALT4-AS1	3	B4GALT4 antisense RNA 1	544	-1.5	-1.46256	4.2	0.057	0.23	0.65	-1.46256	1.5	0.24	0.37	0.42	-1.46256	0.63	0.44	0.54	0.33	-0.88	0.35	0.56	0.77	0.53	-0.88	0.96	0.34	0.48	0.42	-0.88	0.58	0.45	0.57	-0.33	-0.82541	0.61	0.45	0.76	0.28	-0.82541	0.5	0.49	0.66	0.51	-0.82541	1.6	0.22
ENSG00000111912	135112	NCOA7	6	nuclear receptor coactivator 7	7820	1.5	7.27792	15	0.0071	0.074	2.1	7.27792	29	0.0014	0.0078	1.7	7.27792	19	0.0041	0.013	2.2	6.9	130	1.1e-06	8e-05	2.2	6.9	120	1.5e-06	2.8e-05	1.3	6.9	43	0.00011	0.0006	1.4	7.24289	9.2	0.026	0.23	1.6	7.24289	12	0.015	0.069	0.74	7.24289	2.7	0.16
ENSG00000214954	100130742	LRRC69	8	leucine rich repeat containing 69	3056	-1.5	-1.44836	5.9	0.027	0.15	-1.5	-1.44836	5.5	0.032	0.085	-1.5	-1.44836	6.4	0.022	0.05	-0.59	-0.99	1.1	0.31	0.56	-0.6	-0.99	1.1	0.31	0.45	-0.95	-0.99	2.6	0.12	0.2	-1.1	-1.41232	3.3	0.09	0.4	-1.7	-1.41232	7.1	0.018	0.076	-1	-1.41232	2.5	0.13
ENSG00000166670	4319	MMP10	11	matrix metallopeptidase 10	1758	1.5	1.48821	23	0.00024	0.011	1.8	1.48821	32	4.2e-05	0.00058	1.8	1.48821	35	2.7e-05	0.00023	-0.37	-0.1	0.51	0.48	0.72	-0.38	-0.1	0.55	0.47	0.61	0.16	-0.1	0.1	0.75	0.82	0.38	1.66254	1.2	0.29	0.64	0.62	1.66254	3.3	0.091	0.22	0.4	1.66254	1.3	0.28
ENSG00000120738	1958	EGR1	5	early growth response 1	3138	1.5	8.75018	5	0.065	0.25	1.8	8.75018	7.1	0.036	0.093	2.1	8.75018	9.5	0.02	0.046	3.2	8.9	1100	2.4e-22	2.4e-18	3.3	8.9	1200	1.2e-22	1.3e-18	3.1	8.9	1100	4.2e-22	8.4e-18	0.4	9.11389	0.2	0.68	0.89	0.96	9.11389	1.1	0.35	0.53	0.96	9.11389	0.98	0.37
ENSG00000164056	10252	SPRY1	4	sprouty RTK signaling antagonist 1	3963	1.5	5.736	47	6.8e-05	0.005	1.7	5.736	61	2.3e-05	0.00037	1.5	5.736	45	7.9e-05	0.00053	0.52	4.3	14	0.001	0.014	0.73	4.3	28	2e-05	0.00023	0.53	4.3	14	0.00084	0.0034	0.98	5.22195	26	0.0003	0.027	0.97	5.22195	25	0.00034	0.0054	0.64	5.22195	11	0.0064
ENSG00000164379	94234	FOXQ1	6	forkhead box Q1	2309	1.5	5.7112	18	0.0042	0.054	1.3	5.7112	14	0.0081	0.03	1.1	5.7112	11	0.015	0.036	0.72	4.4	31	8.3e-06	0.00039	0.52	4.4	16	0.00043	0.0027	-0.093	4.4	0.5	0.49	0.6	0.47	5.33784	2.6	0.15	0.5	0.13	5.33784	0.19	0.67	0.8	-0.42	5.33784	2.1	0.19
ENSG00000140107	283600	SLC25A47	14	solute carrier family 25 member 47	1799	-1.5	-1.45336	8.1	0.012	0.097	-0.83	-1.45336	3	0.1	0.2	-1.5	-1.45336	8.5	0.01	0.026	-0.53	-1.7	0.53	0.47	0.71	-0.62	-1.7	0.76	0.39	0.53	-1.8	-1.7	4.7	0.04	0.083	-0.14	-1.43451	0.09	0.77	0.93	-0.84	-1.43451	2.8	0.12	0.26	-1.4	-1.43451	6	0.027
ENSG00000266124	100847028	MIR5587	16	microRNA 5587	53	-1.5	-1.11499	9.1	0.0079	0.078	-0.72	-1.11499	2.7	0.12	0.23	-0.93	-1.11499	4.5	0.049	0.096	-0.06	-0.71	0.012	0.91	0.96	-0.19	-0.71	0.12	0.73	0.82	0.49	-0.71	0.82	0.37	0.49	-0.17	-0.52268	0.14	0.71	0.91	-0.61	-0.52268	1.4	0.25	0.43	0.42	-0.52268	0.79	0.39
ENSG00000180071	253650	ANKRD18A	9	ankyrin repeat domain 18A	5303	1.5	-1.02417	18	0.00065	0.019	1	-1.02417	7.8	0.013	0.043	-0.16	-1.02417	0.13	0.75	0.81	-0.062	-0.71	0.017	0.9	0.96	-0.58	-0.71	1.3	0.26	0.39	-1	-0.71	3.7	0.065	0.12	0.96	-0.53253	4.7	0.046	0.3	0.8	-0.53253	3.2	0.093	0.23	0.2	-0.53253	0.17	0.69
ENSG00000197937	84671	ZNF347	19	zinc finger protein 347	9131	-1.5	-1.28417	8.2	0.011	0.094	-0.47	-1.28417	1.1	0.31	0.45	-1.4	-1.28417	7.6	0.014	0.035	-1.4	-0.95	7.7	0.01	0.071	-0.67	-0.95	1.9	0.18	0.3	-1.9	-0.95	12	0.0019	0.0067	0.38	-1.29861	0.43	0.52	0.81	-0.61	-1.29861	0.85	0.37	0.55	-0.22	-1.29861	0.11	0.74
ENSG00000136531	6326	SCN2A	2	sodium voltage-gated channel alpha subunit 2	23695	-1.5	-1.03274	8.4	0.01	0.091	-1.7	-1.03274	10	0.0054	0.022	-2.9	-1.03274	22	0.00023	0.0012																-2.1	-1.90918	7.5	0.015	0.18	-3	-1.90918	13	0.0023	0.02	-3.7	-1.90918	15	0.0015
ENSG00000157557	2114	ETS2	21	ETS proto-oncogene 2, transcription factor	4595	1.4	8.70885	13	0.0096	0.086	2	8.70885	24	0.0022	0.011	1.7	8.70885	18	0.0047	0.014	0.83	7	56	1.8e-07	1.8e-05	1.5	7	180	3.7e-12	8.8e-10	1.4	7	170	9.9e-12	8.4e-10	0.53	8.40519	1	0.35	0.7	0.91	8.40519	3	0.14	0.3	0.54	8.40519	1.1	0.34
ENSG00000127955	2770	GNAI1	7	G protein subunit alpha i1	24206	1.4	1.27042	34	2.4e-05	0.0028	1.8	1.27042	53	1.7e-06	5.9e-05	2	1.27042	72	2.2e-07	5.7e-06	-0.066	0.94	0.044	0.84	0.93	0.065	0.94	0.043	0.84	0.89	0.73	0.94	5.9	0.023	0.053	0.77	1.09746	6.8	0.02	0.21	1.2	1.09746	17	0.00098	0.011	1.3	1.09746	18	0.00064
ENSG00000154319	83648	FAM167A	8	family with sequence similarity 167 member A	5076	1.4	-1.51922	5.9	0.027	0.15	2.6	-1.51922	28	7.2e-05	0.00085	2.8	-1.51922	34	2.5e-05	0.00021																0.6	-1.78464	0.85	0.37	0.71	0.71	-1.78464	1.2	0.29	0.47	0.3	-1.78464	0.18	0.68
ENSG00000091844	26575	RGS17	6	regulator of G protein signaling 17	7899	-1.4	-1.03942	8.2	0.011	0.095	-3.2	-1.03942	23	0.00018	0.0017	-3.7	-1.03942	28	6.3e-05	0.00044	-1.6	-0.67	9.9	0.0043	0.039	-1.9	-0.67	13	0.0012	0.0062	-0.7	-0.67	2.1	0.16	0.25	-0.13	-0.88311	0.052	0.82	0.95	-1.8	-0.88311	6.7	0.022	0.089	-1.2	-0.88311	2.9	0.11
ENSG00000162482	22977	AKR7A3	1	aldo-keto reductase family 7 member A3	1710	-1.4	0.63563	29	5.5e-05	0.0044	-0.35	0.63563	2.2	0.16	0.28	-0.89	0.63563	13	0.0023	0.0079	-0.49	0.11	1.1	0.31	0.57	-1.2	0.11	5.8	0.026	0.069	-0.6	0.11	1.6	0.23	0.33	-0.13	0.95992	0.25	0.63	0.87	-0.27	0.95992	1.1	0.32	0.5	-0.56	0.95992	4	0.064
ENSG00000143878	388	RHOB	2	ras homolog family member B	2372	1.4	8.38282	10	0.017	0.12	1.7	8.38282	15	0.0071	0.027	1.4	8.38282	10	0.018	0.042	0.99	6.8	110	1.8e-10	5.4e-08	0.86	6.8	80	2.8e-09	1.9e-07	0.69	6.8	52	1.4e-07	2.2e-06	0.21	8.12756	0.12	0.74	0.91	0.5	8.12756	0.74	0.43	0.61	0.14	8.12756	0.056	0.82
ENSG00000146678	3484	IGFBP1	7	insulin like growth factor binding protein 1	1653	1.4	-0.14842	7.6	0.014	0.11	1.6	-0.14842	11	0.0052	0.021	1.4	-0.14842	7.4	0.015	0.037	0.18	-1.2	0.082	0.78	0.9	0.85	-1.2	2	0.17	0.29	1.1	-1.2	3.4	0.078	0.14	1.4	0.17826	15	0.0016	0.062	1.5	0.17826	17	0.00091	0.01	1.7	0.17826	22	0.0003
ENSG00000240224	54579	UGT1A5	2	UDP glucuronosyltransferase family 1 member A5	2345	-1.4	-1.6742	2.7	0.12	0.35	-0.017	-1.6742	0.0006	0.98	0.99	0.15	-1.6742	0.053	0.82	0.87	0.57	-0.74	0.96	0.34	0.59	0.87	-0.74	2.4	0.13	0.24	0.83	-0.74	2.1	0.16	0.25	1.2	-1.297	4.4	0.053	0.32	1.3	-1.297	5	0.041	0.13	1.7	-1.297	7.9	0.013
ENSG00000064300	4804	NGFR	17	nerve growth factor receptor	4150	1.4	0.69465	3.9	0.075	0.27	2.4	0.69465	14	0.0036	0.016	4.1	0.69465	53	1.8e-05	0.00017	2.7	0.06	27	2.1e-05	0.00079	2.6	0.06	24	4.9e-05	0.00048	2.7	0.06	28	1.8e-05	0.00013	2.4	0.36279	7.4	0.024	0.22	2.9	0.36279	12	0.0071	0.041	3.5	0.36279	18	0.0023
ENSG00000166016	25841	ABTB2	11	ankyrin repeat and BTB domain containing 2	4973	1.4	4.38893	93	3.8e-08	3.1e-05	2.3	4.38893	250	2.2e-11	2.1e-08	2.7	4.38893	350	1.7e-12	1.6e-09	0.98	5.2	24	0.00021	0.0046	4.1	5.2	480	2.1e-12	5.6e-10	3.2	5.2	300	5.6e-11	3.4e-09	1.5	4.81674	37	0.00013	0.017	2.4	4.81674	97	2.4e-06	0.00022	2.5	4.81674	100	2e-06
ENSG00000196611	4312	MMP1	11	matrix metallopeptidase 1	1970	1.4	5.29859	18	0.004	0.053	2.3	5.29859	48	0.00021	0.0019	1.9	5.29859	33	0.00067	0.0029	0.33	4.9	0.61	0.46	0.7	0.95	4.9	5.2	0.06	0.13	1.2	4.9	8.6	0.025	0.056	0.83	5.65121	5.4	0.058	0.33	1.1	5.65121	8.8	0.025	0.095	1.4	5.65121	15	0.0086
ENSG00000184206	643707	GOLGA6L4	15	golgin A6 family-like 4	6065	-1.4	-1.01998	7.4	0.015	0.11	-0.24	-1.01998	0.31	0.59	0.71	-0.86	-1.01998	3.4	0.084	0.15	0.27	-0.45	0.38	0.54	0.76	-0.31	-0.45	0.44	0.51	0.64	-0.33	-0.45	0.5	0.48	0.6	0.028	-1.17833	0.0039	0.95	0.99	-0.0087	-1.17833	0.00039	0.98	0.99	-0.73	-1.17833	2.1	0.17
ENSG00000158050	1844	DUSP2	2	dual specificity phosphatase 2	1932	1.4	3.08508	26	0.00032	0.013	1.8	3.08508	46	2.4e-05	0.00038	1.5	3.08508	29	0.00018	0.001	0.26	1.3	0.68	0.42	0.66	0.75	1.3	5.9	0.022	0.062	0.23	1.3	0.51	0.48	0.6	0.77	3.18426	11	0.0062	0.12	0.71	3.18426	9.1	0.0098	0.051	0.51	3.18426	4.4	0.055
ENSG00000153162	654	BMP6	6	bone morphogenetic protein 6	2780	1.4	-1.81138	3.9	0.064	0.25	1.5	-1.81138	4.4	0.051	0.12	1.8	-1.81138	7.7	0.013	0.033																2.2	-1.54681	6.8	0.02	0.21	2.4	-1.54681	8.7	0.0099	0.051	3	-1.54681	14	0.002
ENSG00000099866	8174	MADCAM1	19	mucosal vascular addressin cell adhesion molecule 1	2651	-1.4	-1.0357	9.9	0.0062	0.068	-1.2	-1.0357	7.4	0.015	0.048	-1.7	-1.0357	14	0.0018	0.0065	-1.2	-1.1	4.2	0.051	0.2	-1.1	-1.1	4	0.057	0.13	-1.9	-1.1	9	0.0059	0.017	-0.34	-0.95588	0.64	0.44	0.76	-1.7	-0.95588	12	0.0036	0.027	-1.7	-0.95588	9.8	0.0067
ENSG00000099769	3483	IGFALS	16	insulin like growth factor binding protein acid labile subunit	2363	-1.4	-0.6101	14	0.0017	0.033	-1.2	-0.6101	11	0.0043	0.018	-2	-0.6101	24	0.00014	0.00084	-1.2	-1.5	4.4	0.045	0.19	-1.5	-1.5	5.9	0.023	0.062	-1.6	-1.5	6.3	0.019	0.046	-0.31	-0.51949	0.63	0.44	0.76	-0.45	-0.51949	1.2	0.29	0.47	-0.74	-0.51949	2.9	0.11
ENSG00000185112	131583	FAM43A	3	family with sequence similarity 43 member A	2494	1.4	2.28149	42	6.8e-06	0.0013	1.6	2.28149	56	1.2e-06	4.7e-05	1.1	2.28149	26	0.0001	0.00065	0.68	0.71	4.7	0.041	0.18	0.5	0.71	2.5	0.13	0.23	-0.55	0.71	2.5	0.13	0.21	1.5	2.38406	61	1.1e-06	0.00099	1.3	2.38406	46	6e-06	0.00039	0.5	2.38406	5.8	0.029
ENSG00000144802	64332	NFKBIZ	3	NFKB inhibitor zeta	5902	1.4	7.2823	43	0.00015	0.0081	0.97	7.2823	21	0.0016	0.0087	0.41	7.2823	3.9	0.081	0.14	2.9	8.4	470	6.1e-14	4.8e-11	1.4	8.4	110	5.2e-09	3e-07	0.7	8.4	31	3.2e-05	0.00021	1.3	7.82682	60	8.5e-06	0.0031	0.47	7.82682	7.4	0.02	0.081	0.012	7.82682	0.0048	0.95
ENSG00000172602	27289	RND1	12	Rho family GTPase 1	3976	1.4	3.63593	35	7.5e-05	0.0053	1.8	3.63593	61	4.8e-06	0.00012	1.4	3.63593	35	7.4e-05	0.0005	0.9	2.3	7.4	0.018	0.11	0.8	2.3	5.7	0.034	0.084	0.12	2.3	0.11	0.75	0.82	1.3	3.56145	23	0.00062	0.038	1.1	3.56145	16	0.0023	0.02	0.19	3.56145	0.49	0.5
ENSG00000127366	54429	TAS2R5	7	taste 2 receptor member 5	1151	-1.4	-0.15641	15	0.0012	0.027	-1.1	-0.15641	11	0.0044	0.019	-1.3	-0.15641	15	0.0013	0.005	-0.72	-0.34	3.7	0.066	0.24	-1.4	-0.34	12	0.0017	0.0082	-1.3	-0.34	10	0.0034	0.011	-0.88	-0.41258	4.5	0.051	0.31	-1.1	-0.41258	6.3	0.024	0.093	-0.7	-0.41258	2.7	0.12
ENSG00000164778	2020	EN2	7	engrailed homeobox 2	3395	1.4	0.28135	17	0.00067	0.02	1.8	0.28135	31	4.1e-05	0.00057	1.7	0.28135	28	7.4e-05	0.0005	1.2	-1.3	2.9	0.099	0.3	1.3	-1.3	3.8	0.064	0.14	0.76	-1.3	1.1	0.3	0.41	1.7	0.33974	28	8.2e-05	0.013	1.8	0.33974	33	3.6e-05	0.0013	1.5	0.33974	21	0.00036
ENSG00000073756	5743	PTGS2	1	prostaglandin-endoperoxide synthase 2	5269	1.4	5.06506	33	0.00025	0.011	1.8	5.06506	57	3.1e-05	0.00047	1.9	5.06506	61	2.5e-05	0.00021	1.1	3.7	45	5.1e-07	4.2e-05	1.2	3.7	50	2.4e-07	6.5e-06	0.1	3.7	0.36	0.55	0.66	1.3	5.02879	6.9	0.043	0.29	1.7	5.02879	12	0.016	0.072	1.2	5.02879	5.5	0.061
ENSG00000243279	11230	PRAF2	X	PRA1 domain family member 2	1736	-1.4	-0.73243	7.9	0.012	0.1	-0.74	-0.73243	2.7	0.12	0.23	0.12	-0.73243	0.092	0.77	0.83	0.37	-0.77	0.48	0.49	0.72	0.63	-0.77	1.5	0.24	0.37	1.1	-0.77	4.9	0.037	0.078	-0.32	-0.93565	0.57	0.46	0.78	-0.59	-0.93565	1.8	0.2	0.38	0.25	-0.93565	0.33	0.57
ENSG00000238741	677767	SCARNA7	3	small Cajal body-specific RNA 7	330	-1.4	0.17734	7.2	0.018	0.12	-0.77	0.17734	2.6	0.13	0.24	0.084	0.17734	0.038	0.85	0.89	0.3	0.84	0.91	0.35	0.6	0.9	0.84	9.3	0.0053	0.02	1.5	0.84	27	2.4e-05	0.00017	-0.42	-1.30695	0.81	0.38	0.72	-0.38	-1.30695	0.69	0.42	0.6	-0.72	-1.30695	2	0.17
ENSG00000117707	5629	PROX1	1	prospero homeobox 1	8928	1.4	-0.1559	8.9	0.0087	0.082	2	-0.1559	22	0.00021	0.0019	2.2	-0.1559	26	9.2e-05	0.0006	0.52	-0.32	1.3	0.26	0.52	-0.27	-0.32	0.31	0.58	0.71	-0.79	-0.32	2.4	0.13	0.22	1.4	-0.17237	15	0.0015	0.06	1.8	-0.17237	24	0.00019	0.0037	1.3	-0.17237	12	0.004
ENSG00000165474	2706	GJB2	13	gap junction protein beta 2	2546	1.4	2.1669	21	0.00048	0.016	1.9	2.1669	45	1.2e-05	0.00024	1.8	2.1669	41	2.1e-05	0.00018	0.78	-0.019	3	0.098	0.3	0.31	-0.019	0.46	0.51	0.64	-0.34	-0.019	0.47	0.5	0.61	0.76	1.75968	11	0.005	0.11	1.3	1.75968	34	3.2e-05	0.0012	0.72	1.75968	9	0.0089
ENSG00000019186	1591	CYP24A1	20	cytochrome P450 family 24 subfamily A member 1	3972	1.4	1.03946	18	0.00064	0.019	2.5	1.03946	69	2.8e-07	1.8e-05	1.9	1.03946	37	1.4e-05	0.00014																1.3	0.50344	15	0.0014	0.058	1.9	0.50344	32	4.4e-05	0.0014	1.2	0.50344	12	0.0033
ENSG00000169962	83756	TAS1R3	1	taste 1 receptor member 3	3433	-1.3	-0.74113	12	0.0028	0.044	-0.57	-0.74113	2.7	0.12	0.23	-0.96	-0.74113	7.1	0.016	0.04	0.33	-1.3	0.25	0.62	0.81	-0.45	-1.3	0.43	0.52	0.65	-1.3	-1.3	2.7	0.11	0.19	-0.58	-0.51887	1.4	0.26	0.61	-1.2	-0.51887	4.9	0.043	0.14	-1.9	-0.51887	10	0.006
ENSG00000118785	6696	SPP1	4	secreted phosphoprotein 1	2321	1.3	1.63078	5.9	0.042	0.2	0.81	1.63078	2	0.2	0.33	0.42	1.63078	0.51	0.5	0.6	-0.4	1.1	0.88	0.37	0.62	-0.21	1.1	0.23	0.64	0.75	0.17	1.1	0.17	0.69	0.77	-0.085	1.53809	0.058	0.81	0.94	0.1	1.53809	0.083	0.78	0.87	0.12	1.53809	0.11	0.75
ENSG00000145632	10769	PLK2	5	polo like kinase 2	4768	1.3	5.16661	36	0.00016	0.0085	1.3	5.16661	32	0.00027	0.0022	0.87	5.16661	15	0.0033	0.011	0.7	4.2	33	5.6e-06	0.00028	0.8	4.2	43	6.9e-07	1.5e-05	0.8	4.2	43	7.7e-07	9.3e-06	0.7	5.3644	4.3	0.082	0.39	0.21	5.3644	0.39	0.56	0.71	0.15	5.3644	0.19	0.68
ENSG00000158683	168507	PKD1L1	7	polycystin 1 like 1, transient receptor potential channel interacting	10250	-1.3	-0.919	11	0.0042	0.054	-1.2	-0.919	8.3	0.011	0.037	-1.1	-0.919	8.7	0.0092	0.025	-0.68	-1.4	1.5	0.24	0.49	-1.2	-1.4	4.5	0.045	0.11	-1.9	-1.4	9.3	0.0054	0.016	-0.38	-1.19027	0.56	0.47	0.78	-0.42	-1.19027	0.7	0.42	0.6	-0.62	-1.19027	1.3	0.28
ENSG00000272610	151877	MAGI1-IT1	3	MAGI1 intronic transcript 1	2567	1.3	-0.94366	7.9	0.012	0.1	1.4	-0.94366	8.2	0.011	0.038	0.9	-0.94366	3.3	0.09	0.16	0.81	-1.7	1	0.32	0.57	-0.63	-1.7	0.49	0.49	0.63	0.32	-1.7	0.15	0.7	0.78	0.1	-1.5028	0.028	0.87	0.96	-0.23	-1.5028	0.14	0.71	0.83	-0.65	-1.5028	0.93	0.35
ENSG00000247982	283663	LINC00926	15	long intergenic non-protein coding RNA 926	3669	-1.3	-1.24124	4.5	0.049	0.22	-0.99	-1.24124	2.6	0.13	0.24	-2.1	-1.24124	8.9	0.0086	0.023	-0.4	-1.2	0.56	0.46	0.7	-0.9	-1.2	2.6	0.12	0.23	0.085	-1.2	0.026	0.87	0.91	-0.21	-1.20749	0.25	0.63	0.87	-0.35	-1.20749	0.68	0.42	0.6	-0.47	-1.20749	1.1	0.31
ENSG00000123096	8082	SSPN	12	sarcospan	6821	-1.3	-1.39908	4.2	0.056	0.23	-0.25	-1.39908	0.2	0.66	0.76	0.11	-1.39908	0.046	0.83	0.88																0.49	-1.67754	0.53	0.48	0.79	0.58	-1.67754	0.75	0.4	0.58	0.1	-1.67754	0.02	0.89
ENSG00000170382	10446	LRRN2	1	leucine rich repeat neuronal 2	5681	-1.3	-1.46729	5.3	0.035	0.18	-0.36	-1.46729	0.5	0.49	0.63	-1.2	-1.46729	4.6	0.047	0.092	0.31	-0.99	0.32	0.58	0.78	-1.3	-0.99	4.4	0.046	0.11	-1.2	-0.99	3.7	0.067	0.13	0.39	-1.79905	0.36	0.56	0.83	0.44	-1.79905	0.47	0.5	0.67	0.35	-1.79905	0.27	0.61
ENSG00000102554	688	KLF5	13	Kruppel like factor 5	3893	1.3	8.97307	92	3.2e-07	0.00016	1.6	8.97307	120	5.9e-08	5.8e-06	1.2	8.97307	73	1.1e-06	2e-05	1.1	8.8	140	7.2e-12	3.2e-09	1.8	8.8	380	1.3e-16	1.6e-13	2	8.8	440	2e-17	2.3e-14	0.86	8.73887	11	0.013	0.17	0.79	8.73887	8.9	0.02	0.083	0.49	8.73887	3.4	0.11
ENSG00000200087	26768	SNORA73B	1	small nucleolar RNA, H/ACA box 73B	204	-1.3	2.03886	2.5	0.16	0.42	-0.38	2.03886	0.25	0.64	0.75	0.16	2.03886	0.047	0.84	0.88	0.94	2.2	4.5	0.063	0.23	1.1	2.2	6.8	0.028	0.072	1.5	2.2	12	0.0074	0.021	0.3	0.87006	1.1	0.31	0.66	0.73	0.87006	6.8	0.02	0.081	0.79	0.87006	7.5	0.015
ENSG00000207590	406997	MIR215	1	microRNA 215	110	1.3	-0.03255	18	0.00056	0.017	0.57	-0.03255	2.7	0.12	0.22	0.9	-0.03255	7.9	0.012	0.032	0.3	1.4	0.87	0.36	0.62	0.36	1.4	1.2	0.28	0.42	0.26	1.4	0.6	0.45	0.56	0.25	0.495	0.88	0.36	0.71	0.22	0.495	0.68	0.42	0.6	0.6	0.495	4.8	0.045
ENSG00000283429	100422872	MIR1244-3	12	microRNA 1244-3	85	-1.3	-1.07948	7	0.018	0.12	0.34	-1.07948	0.71	0.41	0.55	-0.12	-1.07948	0.087	0.77	0.83	-0.22	-0.35	0.23	0.64	0.82	0.14	-0.35	0.1	0.75	0.84	0.016	-0.35	0.0012	0.97	0.98	0.053	-1.03619	0.013	0.91	0.97	0.22	-1.03619	0.23	0.64	0.78	-0.26	-1.03619	0.25	0.62
ENSG00000128342	3976	LIF	22	LIF, interleukin 6 family cytokine	3969	1.3	5.7381	43	6.4e-05	0.0049	1.5	5.7381	58	1.9e-05	0.00032	1.4	5.7381	50	3.6e-05	0.00028	0.73	5	46	4.2e-07	3.5e-05	1	5	89	1e-09	7.8e-08	1.3	5	140	1.1e-11	9.2e-10	0.53	5.75899	3	0.13	0.47	0.56	5.75899	3.2	0.12	0.26	0.63	5.75899	4.1	0.086
ENSG00000089558	23415	KCNH4	17	potassium voltage-gated channel subfamily H member 4	3924	-1.3	-1.05653	6.2	0.024	0.14	-0.81	-1.05653	2.6	0.12	0.23	-0.91	-1.05653	3.4	0.083	0.15	0.89	-0.46	4.1	0.053	0.21	-0.32	-0.46	0.45	0.51	0.64	0.18	-0.46	0.15	0.7	0.78	-0.51	-1.30114	0.69	0.42	0.75	-1.5	-1.30114	4.5	0.05	0.15	-2.1	-1.30114	7.6	0.015
ENSG00000013619	10046	MAMLD1	X	mastermind like domain containing 1	5958	1.3	1.64944	24	0.00016	0.0085	2.3	1.64944	79	1.2e-07	9.5e-06	2.2	1.64944	78	1.2e-07	3.8e-06	-0.19	-0.39	0.14	0.71	0.87	0.94	-0.39	4.1	0.054	0.12	0.68	-0.39	2	0.17	0.27	1.7	2.05858	43	8.2e-06	0.0031	2.4	2.05858	89	9.9e-08	3.8e-05	2.6	2.05858	100	3.7e-08
ENSG00000134323	4613	MYCN	2	MYCN proto-oncogene, bHLH transcription factor	2602	-1.3	2.34006	27	0.00012	0.0073	-2.3	2.34006	69	8e-07	3.5e-05	-2.9	2.34006	94	1.2e-07	3.7e-06	-0.63	2.3	6.8	0.017	0.1	-1.2	2.3	23	0.00012	0.00097	-2.2	2.3	66	9.6e-08	1.6e-06	-1.1	1.97991	17	0.0012	0.053	-2	1.97991	47	8.7e-06	0.00049	-2.6	1.97991	68	1.1e-06
ENSG00000095752	3589	IL11	19	interleukin 11	2671	1.3	1.74877	8.1	0.017	0.12	2.5	1.74877	35	0.00014	0.0014	2.7	1.74877	43	5.7e-05	0.00041	-0.3	-1.2	0.15	0.7	0.86	0.43	-1.2	0.35	0.56	0.69	2	-1.2	9.8	0.0045	0.014	0.94	1.94637	5.6	0.037	0.27	1.4	1.94637	12	0.0051	0.034	1.9	1.94637	23	0.00059
ENSG00000186377	260293	CYP4X1	1	cytochrome P450 family 4 subfamily X member 1	2548	-1.3	-1.27291	7.7	0.013	0.1	-0.6	-1.27291	1.9	0.19	0.31	-1.2	-1.27291	7	0.018	0.042	0.088	-1.7	0.013	0.91	0.96	-0.61	-1.7	0.49	0.49	0.63	-1.1	-1.7	1.5	0.23	0.34	-0.6	-1.61083	0.99	0.33	0.68	-0.81	-1.61083	1.8	0.21	0.38	-0.85	-1.61083	1.7	0.21
ENSG00000111644	84519	ACRBP	12	acrosin binding protein	2843	-1.3	-0.23883	14	0.0018	0.034	-1.8	-0.23883	22	0.00024	0.002	-1.4	-0.23883	15	0.0013	0.0051	-1.1	-0.031	9.5	0.0049	0.043	-1.7	-0.031	22	8.9e-05	0.00078	-1.3	-0.031	13	0.0011	0.0044	-0.99	-0.77193	4.7	0.046	0.3	-1.7	-0.77193	12	0.0033	0.025	-1.5	-0.77193	9	0.0089
ENSG00000207642	693156	MIR571	4	microRNA 571	96	1.3	-1.56889	5.3	0.035	0.18	1.5	-1.56889	6.9	0.018	0.055	2.1	-1.56889	17	0.00069	0.003																1.4	-2.04025	4	0.063	0.34	0.8	-2.04025	1.1	0.32	0.5	1.5	-2.04025	4.4	0.054
ENSG00000011422	5329	PLAUR	19	plasminogen activator, urokinase receptor	4457	1.3	6.61714	22	0.0022	0.038	2.6	6.61714	82	3.7e-05	0.00053	3	6.61714	110	1.5e-05	0.00014	1.5	5.2	83	7.2e-08	8.8e-06	2.5	5.2	230	3.6e-11	5.3e-09	2.9	5.2	320	3.4e-12	3.5e-10	0.8	6.50654	3.2	0.13	0.47	1.6	6.50654	13	0.014	0.066	1.9	6.50654	17	0.0075
ENSG00000204581	400997	ACOXL-AS1	2	ACOXL antisense RNA 1	3432	-1.3	-1.52932	3.3	0.09	0.3	-0.49	-1.52932	0.58	0.46	0.59	-0.38	-1.52932	0.39	0.54	0.64
ENSG00000204176	83849	SYT15	10	synaptotagmin 15	7158	-1.3	0.37325	21	0.00027	0.011	-2.3	0.37325	49	2.7e-06	8e-05	-3	0.37325	71	2.3e-07	6e-06	-0.42	0.061	1.3	0.27	0.53	-0.58	0.061	2.4	0.14	0.24	-0.75	0.061	3.7	0.067	0.13	-1	-0.016	11	0.0047	0.11	-1.8	-0.016	30	6e-05	0.0017	-1.9	-0.016	29	7.2e-05
ENSG00000266433	440419	TBC1D3P5	17	TBC1 domain family member 3 pseudogene 5	4659	-1.3	0.40538	25	0.00011	0.007	-1.4	0.40538	29	5.3e-05	0.00069	-3.3	0.40538	98	2.6e-08	1.2e-06	-1.1	-0.17	9.2	0.0055	0.047	-1.9	-0.17	22	8.7e-05	0.00076	-2.5	-0.17	33	5.9e-06	5.1e-05	-1.1	0.06042	13	0.0026	0.081	-1.8	0.06042	31	5.2e-05	0.0016	-2.7	0.06042	53	2.6e-06
ENSG00000186105	100130733	LRRC70	5	leucine rich repeat containing 70	2249	1.3	-1.58345	2.4	0.14	0.39	2.1	-1.58345	7.5	0.014	0.046	3.1	-1.58345	22	0.00021	0.0012	0.95	-1.9	1.4	0.25	0.51	0.35	-1.9	0.17	0.68	0.79	-0.5	-1.9	0.27	0.61	0.71	0.91	-1.60374	1.8	0.2	0.56	1.7	-1.60374	7.1	0.018	0.076	1.8	-1.60374	7.8	0.013
ENSG00000114541	23150	FRMD4B	3	FERM domain containing 4B	9993	1.3	4.92238	32	0.00024	0.011	1.5	4.92238	42	8.6e-05	0.00096	1.4	4.92238	36	0.00016	0.00093	1.6	3.8	110	1e-10	3.2e-08	1.3	3.8	80	2.9e-09	1.9e-07	0.86	3.8	32	7.3e-06	6.1e-05	0.87	4.84203	4.3	0.086	0.39	0.92	4.84203	4.6	0.078	0.2	0.58	4.84203	1.8	0.23
ENSG00000145365	92610	TIFA	4	TRAF interacting protein with forkhead associated domain	4250	1.3	3.96867	37	3.9e-05	0.0038	2.3	3.96867	120	7.2e-08	6.9e-06	2.4	3.96867	130	4.1e-08	1.7e-06	2.8	5.4	120	3.7e-06	0.0002	2.6	5.4	99	7.3e-06	0.0001	2.1	5.4	69	2.8e-05	0.00019	1.3	3.77256	56	1.9e-06	0.0014	1.8	3.77256	110	2.7e-08	2e-05	1.4	3.77256	60	1.2e-06
ENSG00000146592	9586	CREB5	7	cAMP responsive element binding protein 5	11674	1.3	1.62323	21	0.00027	0.011	2.2	1.62323	70	2.5e-07	1.6e-05	2.5	1.62323	98	2.6e-08	1.2e-06	0.48	-0.33	0.89	0.35	0.61	0.18	-0.33	0.12	0.73	0.82	0.37	-0.33	0.51	0.48	0.6	0.82	1.15278	9.1	0.0087	0.14	1.6	1.15278	37	2e-05	0.00086	1.5	1.15278	32	4.1e-05
ENSG00000180638	146802	SLC47A2	17	solute carrier family 47 member 2	6691	-1.3	-1.20142	5.3	0.035	0.18	-0.38	-1.20142	0.59	0.45	0.59	-0.8	-1.20142	2.4	0.14	0.22	-0.59	-0.92	1.1	0.3	0.56	0.023	-0.92	0.0019	0.97	0.98	-1.2	-0.92	3.8	0.064	0.12	-0.2	-1.31063	0.14	0.71	0.9	-0.5	-1.31063	0.82	0.38	0.56	-2	-1.31063	8.5	0.011
ENSG00000168282	4247	MGAT2	14	mannosyl (alpha-1,6-)-glycoprotein beta-1,2-N-acetylglucosaminyltransferase	2687	-1.3	-0.92578	7	0.018	0.12	-0.31	-0.92578	0.52	0.48	0.62	-0.98	-0.92578	4.5	0.05	0.098	-0.27	-1.4	0.1	0.75	0.89	0.71	-1.4	0.85	0.37	0.51	0.43	-1.4	0.28	0.6	0.7	-0.25	-0.79939	0.34	0.57	0.84	0.25	-0.79939	0.35	0.56	0.72	0.09	-0.79939	0.04	0.84
ENSG00000212283	692205	SNORD89	2	small nucleolar RNA, C/D box 89	114	-1.3	-1.03983	4.7	0.045	0.21	0.31	-1.03983	0.42	0.53	0.66	0.79	-1.03983	3.2	0.091	0.16																0.036	-1.3287	0.0045	0.95	0.98	1.1	-1.3287	5.1	0.039	0.13	0.42	-1.3287	0.6	0.45
ENSG00000166111	55530	SVOP	12	SV2 related protein	7270	-1.3	-0.8352	8.9	0.0088	0.083	-0.78	-0.8352	3.6	0.074	0.16	-1.2	-0.8352	7.6	0.014	0.034	-0.16	-0.66	0.14	0.71	0.86	-0.65	-0.66	2.2	0.15	0.26	-1.6	-0.66	11	0.0033	0.011	-1.2	-1.12875	6.4	0.023	0.22	-0.82	-1.12875	3.1	0.097	0.23	-1.4	-1.12875	7.7	0.014
ENSG00000140465	1543	CYP1A1	15	cytochrome P450 family 1 subfamily A member 1	3435	1.3	6.42621	43	8e-05	0.0056	2	6.42621	97	2.7e-06	8e-05	2.4	6.42621	150	3.9e-07	8.8e-06	2.4	8.3	430	4.8e-16	6.5e-13	2.9	8.3	620	8.3e-18	1.4e-14	2.8	8.3	590	1.5e-17	1.8e-14	1.5	7.62503	55	3.1e-05	0.0074	2.3	7.62503	110	1.3e-06	0.00015	2.5	7.62503	130	6.9e-07
ENSG00000269386	100507567	RAB11B-AS1	19	RAB11B antisense RNA 1	1156	-1.3	-1.02497	6.5	0.022	0.14	-0.41	-1.02497	0.82	0.38	0.52	-1.7	-1.02497	9.9	0.0062	0.018	-0.3	-0.93	0.25	0.62	0.81	-0.68	-0.93	1.3	0.27	0.41	-1.4	-0.93	4.2	0.051	0.1	-0.91	-1.03098	4.1	0.061	0.34	-0.3	-1.03098	0.5	0.49	0.66	-1.4	-1.03098	8.1	0.012
ENSG00000117009	8564	KMO	1	kynurenine 3-monooxygenase	5946	1.3	-0.39425	20	0.0004	0.014	0.023	-0.39425	0.0047	0.95	0.97	-0.058	-0.39425	0.03	0.88	0.91	-0.35	-1.2	0.3	0.59	0.79	0.3	-1.2	0.24	0.63	0.74	0.53	-1.2	0.76	0.39	0.51	1.3	-0.18834	7.7	0.015	0.18	0.66	-0.18834	1.8	0.2	0.38	-0.36	-0.18834	0.39	0.54
ENSG00000207280	6082	SNORD20	2	small nucleolar RNA, C/D box 20	80	1.3	-1.72881	3.8	0.067	0.26	0.88	-1.72881	1.6	0.23	0.36	0.78	-1.72881	1.3	0.28	0.38	-0.97	-1.8	0.86	0.36	0.61	0.55	-1.8	0.36	0.56	0.68	0.96	-1.8	1.1	0.31	0.42	0.7	-1.30555	1.9	0.19	0.55	1	-1.30555	4.2	0.058	0.17	0.32	-1.30555	0.34	0.57
ENSG00000168811	3592	IL12A	3	interleukin 12A	2040	1.3	2.23864	43	6.2e-06	0.0012	1.9	2.23864	100	1.6e-08	2.5e-06	2.2	2.23864	130	2.8e-09	2.4e-07	0.62	1.7	5.5	0.028	0.14	1.5	1.7	38	1.8e-06	3.2e-05	2	1.7	68	1.3e-08	3e-07	0.67	2.40268	12	0.0033	0.091	1.2	2.40268	42	1e-05	0.00053	1.2	2.40268	41	1.1e-05
ENSG00000142973	1580	CYP4B1	1	cytochrome P450 family 4 subfamily B member 1	3466	-1.3	-0.34169	12	0.0033	0.048	-1	-0.34169	7.8	0.013	0.043	-1.2	-0.34169	11	0.0037	0.012	-0.62	0.023	3.2	0.088	0.28	-1.2	0.023	10	0.0036	0.015	-1.2	0.023	11	0.0028	0.0092	-0.43	-0.63259	1.8	0.2	0.56	-1.1	-0.63259	9.6	0.0073	0.042	-1.8	-0.63259	22	0.00031
ENSG00000205221	5212	VIT	2	vitrin	3710	-1.3	-1.46603	5.3	0.035	0.18	-1.4	-1.46603	5.7	0.03	0.081	-0.17	-1.46603	0.13	0.72	0.79	-0.01	-1.5	0.00014	0.99	0.99	-0.52	-1.5	0.46	0.51	0.64	-0.06	-1.5	0.0061	0.94	0.96	0.29	-1.86096	0.2	0.66	0.88	-0.76	-1.86096	1.1	0.31	0.49	-0.15	-1.86096	0.042	0.84
ENSG00000260589	102723166	STAM-AS1	10	STAM antisense RNA 1 (head to head)	2595	-1.3	-0.51463	8.2	0.011	0.094	-0.9	-0.51463	4.4	0.051	0.12	-0.35	-0.51463	0.81	0.38	0.49	0.2	-0.36	0.2	0.65	0.83	0.089	-0.36	0.041	0.84	0.9	0.37	-0.36	0.72	0.4	0.52	-0.92	-0.18227	9.1	0.0086	0.14	-1.3	-0.18227	17	0.00093	0.01	-0.96	-0.18227	8.7	0.0097
ENSG00000175189	3626	INHBC	12	inhibin subunit beta C	1992	1.3	0.75227	10	0.0054	0.063	1.9	0.75227	24	0.00015	0.0015	2.2	0.75227	38	1.4e-05	0.00014	1.7	-0.46	13	0.0013	0.017	1	-0.46	4.2	0.052	0.12	-0.3	-0.46	0.27	0.61	0.7	0.77	0.38916	4.1	0.06	0.34	1.3	0.38916	11	0.0045	0.031	0.5	0.38916	1.6	0.23
ENSG00000139800	85416	ZIC5	13	Zic family member 5	4639	1.3	2.40537	55	1.3e-06	0.00048	1	2.40537	34	2.2e-05	0.00037	0.94	2.40537	29	6.1e-05	0.00043	0.29	1.3	1.3	0.26	0.51	-0.3	1.3	1.3	0.26	0.39	-0.95	1.3	12	0.002	0.007	0.78	2.38179	16	0.0011	0.051	0.79	2.38179	17	0.00095	0.011	0.5	2.38179	6.2	0.025
ENSG00000230246	441452	SPATA31C1	9	SPATA31 subfamily C member 1	4657	-1.3	-1.16552	5.4	0.033	0.17	-0.81	-1.16552	2.4	0.14	0.25	-2.9	-1.16552	18	0.00063	0.0028	-1.7	-1	7.9	0.0096	0.069	-3.2	-1	22	8.7e-05	0.00076	-2.8	-1	17	0.00034	0.0016	-0.21	-1.55403	0.16	0.7	0.89	-1.6	-1.55403	6.7	0.021	0.084	-2.7	-1.55403	13	0.0025
ENSG00000142303	81794	ADAMTS10	19	ADAM metallopeptidase with thrombospondin type 1 motif 10	5703	-1.3	-1.3176	4.3	0.054	0.23	-0.81	-1.3176	2	0.18	0.31	-1.1	-1.3176	3.4	0.083	0.15																-0.26	-1.57924	0.15	0.71	0.9	-0.63	-1.57924	0.88	0.36	0.55	-0.83	-1.57924	1.3	0.27
ENSG00000157502	139221	MUM1L1	X	MUM1 like 1	4343	-1.3	-1.20388	4.6	0.047	0.21	-0.65	-1.20388	1.4	0.25	0.39	-1.1	-1.20388	3.6	0.076	0.14	-0.27	0.036	0.42	0.52	0.75	0.64	0.036	2.8	0.1	0.2	0.67	0.036	3.1	0.092	0.16	-0.26	-1.24736	0.26	0.62	0.86	0.16	-1.24736	0.11	0.75	0.85	0.14	-1.24736	0.067	0.8
ENSG00000161298	84911	ZNF382	19	zinc finger protein 382	11318	-1.3	-1.17201	5.7	0.029	0.16	-0.98	-1.17201	3.6	0.075	0.16	-1.3	-1.17201	6.2	0.023	0.053																-1.4	-1.60685	6.7	0.02	0.21	-1.9	-1.60685	11	0.0042	0.029	-1.6	-1.60685	7.8	0.014
ENSG00000164707	26266	SLC13A4	7	solute carrier family 13 member 4	8015	-1.3	0.88511	26	0.0001	0.0066	-1.2	0.88511	22	0.00024	0.0021	-1.1	0.88511	22	0.00023	0.0012	-1.3	1.5	23	5.7e-05	0.0017	-1.2	1.5	19	0.00017	0.0013	-0.59	1.5	5.2	0.032	0.069	-0.36	0.87011	1.6	0.22	0.58	-0.94	0.87011	10	0.006	0.037	-0.6	0.87011	4.3	0.055
ENSG00000047662	27146	FAM184B	4	family with sequence similarity 184 member B	6622	-1.2	-1.35394	5.2	0.036	0.18	-0.54	-1.35394	1.2	0.29	0.43	-0.67	-1.35394	1.9	0.19	0.28	-0.6	-1.6	0.8	0.38	0.63	0.2	-1.6	0.1	0.75	0.84	-1.1	-1.6	2.2	0.15	0.24	-0.96	-1.44234	2.9	0.11	0.43	-0.28	-1.44234	0.28	0.6	0.75	-1.5	-1.44234	5.5	0.032
ENSG00000222071	100302129	MIR1915	10	microRNA 1915	80	-1.2	-1.67215	4.2	0.056	0.23	-2.3	-1.67215	10	0.006	0.024	-0.14	-1.67215	0.077	0.79	0.84																0.29	-1.75425	0.16	0.7	0.9	-0.49	-1.75425	0.41	0.53	0.69	-0.45	-1.75425	0.31	0.58
ENSG00000165181	158401	C9orf84	9	chromosome 9 open reading frame 84	6276	-1.2	-1.62536	3.6	0.075	0.27	-0.73	-1.62536	1.4	0.25	0.39	-2	-1.62536	7.3	0.015	0.038	-1.4	-0.94	5.5	0.027	0.14	-0.86	-0.94	2.5	0.13	0.23	-0.05	-0.94	0.0087	0.93	0.95	1.8	-1.98449	4	0.064	0.35	1.7	-1.98449	3.4	0.086	0.21	2.5	-1.98449	8.6	0.01
ENSG00000235989	150291	MORC2-AS1	22	MORC2 antisense RNA 1	2695	-1.2	-0.14254	14	0.0015	0.032	-1.5	-0.14254	18	0.00056	0.0039	-1.2	-0.14254	14	0.002	0.0071	-1	0.3	9.9	0.0042	0.039	-1.2	0.3	12	0.002	0.0091	-1.4	0.3	16	0.00056	0.0024	-0.38	-0.12845	0.86	0.37	0.71	-1	-0.12845	5.6	0.032	0.11	-0.57	-0.12845	1.6	0.23
ENSG00000125740	2354	FOSB	19	FosB proto-oncogene, AP-1 transcription factor subunit	5553	1.2	4.61248	8.2	0.026	0.15	1	4.61248	5.3	0.058	0.13	0.88	4.61248	4.1	0.085	0.15	-0.11	1.6	0.15	0.71	0.86	-0.019	1.6	0.0049	0.94	0.97	0.4	1.6	2.2	0.15	0.24	0.32	3.99673	0.87	0.38	0.72	-0.098	3.99673	0.084	0.78	0.87	-0.41	3.99673	1.4	0.28
ENSG00000268324	83598	LRRC2-AS1	3	LRRC2 antisense RNA 1	2297	-1.2	-1.39886	5	0.04	0.19	-1.4	-1.39886	5.7	0.029	0.08	-1.2	-1.39886	4.9	0.041	0.083
ENSG00000198221	653483	AFDN-DT	6	AFDN divergent transcript	2362	-1.2	0.07486	14	0.0019	0.035	-1	0.07486	9.7	0.0066	0.026	-1.3	0.07486	15	0.0012	0.0047	-0.61	0.23	3.5	0.073	0.25	-0.74	0.23	5.1	0.033	0.083	-1.3	0.23	13	0.0012	0.0047	-0.11	0.22489	0.1	0.75	0.92	-0.3	0.22489	0.72	0.41	0.59	-1	0.22489	7.1	0.018
ENSG00000165997	221079	ARL5B	10	ADP ribosylation factor like GTPase 5B	7196	1.2	8.76698	10	0.017	0.12	2	8.76698	25	0.0021	0.011	2.1	8.76698	27	0.0016	0.0061	0.82	7.6	55	2.4e-07	2.3e-05	1.4	7.6	150	3e-11	4.5e-09	1.6	7.6	210	1.5e-12	2e-10	0.37	8.48358	0.37	0.57	0.84	1.1	8.48358	3.1	0.13	0.29	1.1	8.48358	3	0.14
ENSG00000113448	5144	PDE4D	5	phosphodiesterase 4D	16308	1.2	3.72442	39	2.3e-05	0.0028	1.6	3.72442	64	1.4e-06	5.1e-05	1.4	3.72442	54	3.8e-06	5e-05	0.053	3.4	0.15	0.7	0.86	0.16	3.4	1.3	0.26	0.4	-0.11	3.4	0.59	0.45	0.56	0.85	3.56604	15	0.0019	0.067	1.3	3.56604	32	7.5e-05	0.002	0.92	3.56604	17	0.0012
ENSG00000243244	11037	STON1	2	stonin 1	7709	-1.2	-0.60218	8.2	0.011	0.095	-0.91	-0.60218	4.8	0.044	0.11	-1	-0.60218	6.2	0.024	0.054	-1.4	0.12	14	0.0011	0.015	-1.1	0.12	8.4	0.0078	0.027	-0.22	0.12	0.36	0.55	0.66	-0.97	-0.81381	4.9	0.043	0.29	-1.4	-0.81381	9.3	0.008	0.045	-1.4	-0.81381	7.9	0.013
ENSG00000196381	163115	ZNF781	19	zinc finger protein 781	3617	-1.2	-1.39497	6	0.026	0.15	-3.5	-1.39497	23	0.00019	0.0017	-1	-1.39497	4.5	0.049	0.097																0.034	-1.42594	0.0037	0.95	0.99	-0.27	-1.42594	0.2	0.66	0.79	-0.6	-1.42594	0.84	0.37
ENSG00000145990	54438	GFOD1	6	glucose-fructose oxidoreductase domain containing 1	10686	1.2	0.13935	14	0.0017	0.034	1.1	0.13935	12	0.0032	0.015	1	0.13935	9.8	0.0064	0.018	0.33	-0.61	0.36	0.56	0.77	0.64	-0.61	1.4	0.25	0.38	0.45	-0.61	0.64	0.43	0.55	1.3	0.0802	16	0.0012	0.053	1.5	0.0802	24	0.00019	0.0037	1.3	0.0802	15	0.0013
ENSG00000259293	101928694	LIPC-AS1	15	LIPC antisense RNA 1	2231	-1.2	-1.65573	4.1	0.061	0.24	-0.84	-1.65573	2.1	0.17	0.29	-1.7	-1.65573	6.8	0.018	0.044	-1.6	-1.1	5.6	0.026	0.13	-1.9	-1.1	8	0.0091	0.03	-1.7	-1.1	6.6	0.016	0.04	-0.34	-0.97708	0.68	0.42	0.75	-0.46	-0.97708	1.2	0.29	0.47	-0.55	-0.97708	1.5	0.24
ENSG00000225833	104798195	GS1-594A7.3	X	uncharacterized LOC104798195	574	-1.2	-1.27739	3.3	0.089	0.3	-0.28	-1.27739	0.22	0.65	0.76	-0.89	-1.27739	2	0.18	0.27																-0.053	-1.30414	0.014	0.91	0.97	-1	-1.30414	4.5	0.052	0.15	-0.94	-1.30414	3.3	0.091
ENSG00000121361	3764	KCNJ8	12	potassium voltage-gated channel subfamily J member 8	2484	1.2	3.8843	70	2.6e-07	0.00015	1.2	3.8843	66	3.8e-07	2.1e-05	1.1	3.8843	56	1.1e-06	1.9e-05	-0.45	1.2	3.5	0.073	0.25	-0.39	1.2	2.6	0.12	0.22	-0.17	1.2	0.53	0.47	0.59	1.1	3.64474	44	7.9e-06	0.003	1	3.64474	40	1.4e-05	0.00067	0.71	3.64474	19	0.00055
ENSG00000196550	729533	FAM72A	1	family with sequence similarity 72 member A	3783	-1.2	-1.32174	4.3	0.055	0.23	0.24	-1.32174	0.25	0.62	0.74	-0.17	-1.32174	0.12	0.73	0.8																-0.44	-1.50951	0.62	0.44	0.76	0.5	-1.50951	0.91	0.35	0.54	-0.4	-1.50951	0.44	0.52
ENSG00000269959	102238594	SPACA6P-AS	19	SPACA6P antisense RNA	3962	-1.2	-1.20781	3.4	0.085	0.29	-1.1	-1.20781	2.7	0.12	0.23	-0.15	-1.20781	0.075	0.79	0.84	-0.36	-0.28	0.61	0.44	0.68	0.23	-0.28	0.27	0.6	0.72	0.85	-0.28	3.9	0.058	0.11	-0.16	-0.46554	0.13	0.73	0.91	-0.32	-0.46554	0.49	0.49	0.66	-0.14	-0.46554	0.09	0.77
ENSG00000067798	89795	NAV3	12	neuron navigator 3	13265	1.2	-0.71751	11	0.0045	0.056	0.32	-0.71751	0.61	0.44	0.58	1.2	-0.71751	11	0.0044	0.013	-3.2	-1.8	12	0.0017	0.02	-0.72	-1.8	1	0.33	0.47	-1.5	-1.8	3.6	0.07	0.13	1.3	-0.56266	7	0.018	0.2	1.1	-0.56266	4.3	0.055	0.16	0.92	-0.56266	3	0.1
ENSG00000212232	692086	SNORD17	20	small nucleolar RNA, C/D box 17	237	-1.2	0.766	7.3	0.018	0.12	-0.78	0.766	3.4	0.087	0.18	0.19	0.766	0.25	0.62	0.71	-0.06	1.3	0.046	0.83	0.93	0.5	1.3	3.5	0.074	0.15	0.8	1.3	9	0.006	0.017	-0.22	-0.02467	0.23	0.64	0.87	0.18	-0.02467	0.15	0.7	0.82	0.19	-0.02467	0.16	0.7
ENSG00000240893	101929694	LINC02042	3	long intergenic non-protein coding RNA 2042	2022	-1.2	-0.84027	7.2	0.016	0.12	0.098	-0.84027	0.066	0.8	0.87	-0.46	-0.84027	1.4	0.26	0.36	-0.72	0.17	5	0.034	0.16	-1.1	0.17	11	0.003	0.013	-1.3	0.17	15	0.0007	0.0029	1.5	-1.21708	5.6	0.032	0.26	1.1	-1.21708	2.6	0.13	0.28	1.3	-1.21708	3.9	0.068
ENSG00000171659	2857	GPR34	X	G protein-coupled receptor 34	1928	1.2	-1.0411	6.4	0.022	0.14	0.96	-1.0411	3.7	0.071	0.15	1.8	-1.0411	18	0.0006	0.0027	-0.36	-1.2	0.31	0.58	0.78	-0.29	-1.2	0.21	0.65	0.76	-0.13	-1.2	0.045	0.83	0.88	0.51	-0.9806	0.9	0.36	0.7	1.4	-0.9806	7.7	0.014	0.066	0.64	-0.9806	1.3	0.27
ENSG00000165794	29986	SLC39A2	14	solute carrier family 39 member 2	1575	-1.2	-1.51818	4	0.061	0.24	-1.7	-1.51818	6.9	0.018	0.056	-3.5	-1.51818	17	0.00069	0.003	-0.3	-0.67	0.32	0.57	0.78	-0.42	-0.67	0.62	0.44	0.58	-0.7	-0.67	1.6	0.21	0.31	0.68	-1.67848	1.1	0.32	0.67	0.39	-1.67848	0.32	0.58	0.73	-0.48	-1.67848	0.37	0.55
ENSG00000283297	101929469	TEX52	12	testis expressed 52	1167	-1.2	0.77485	15	0.0015	0.031	-1.6	0.77485	24	0.00015	0.0015	-1.8	0.77485	28	6.6e-05	0.00046	-1.4	1.4	31	9.2e-06	0.00042	-1.2	1.4	23	5.7e-05	0.00054	-1.4	1.4	30	1e-05	8.3e-05	-0.78	1.06135	11	0.0041	0.1	-1.2	1.06135	25	0.00015	0.0031	-2	1.06135	56	1.8e-06
ENSG00000172379	9915	ARNT2	15	aryl hydrocarbon receptor nuclear translocator 2	7741	1.2	-1.67322	3.8	0.069	0.26	0.0088	-1.67322	0.00018	0.99	0.99	0.22	-1.67322	0.11	0.74	0.81																-0.45	-1.72415	0.57	0.46	0.78	-1.2	-1.72415	3	0.1	0.24	0.56	-1.72415	0.9	0.36
ENSG00000186583	375686	SPATC1	8	spermatogenesis and centriole associated 1	2007	-1.2	-1.30147	6	0.026	0.15	-1.5	-1.30147	8.5	0.0098	0.035	-2.1	-1.30147	14	0.0015	0.0058	-1	-0.47	2.2	0.16	0.39	-1.4	-0.47	3.9	0.068	0.15	-1.2	-0.47	2.9	0.11	0.19	0.35	-1.21806	0.6	0.45	0.77	-0.62	-1.21806	1.6	0.23	0.4	-0.1	-1.21806	0.044	0.84
ENSG00000157423	54768	HYDIN	16	HYDIN, axonemal central pair apparatus protein	23408	1.2	-1.76479	3.9	0.066	0.25	0.55	-1.76479	0.66	0.43	0.57	0.52	-1.76479	0.63	0.44	0.54																-0.27	-1.67551	0.15	0.71	0.9	-0.15	-1.67551	0.046	0.83	0.9	-0.18	-1.67551	0.054	0.82
ENSG00000131435	8572	PDLIM4	5	PDZ and LIM domain 4	3192	-1.2	-1.5411	3.6	0.075	0.27	-2.9	-1.5411	12	0.0031	0.014	-1.8	-1.5411	7.2	0.016	0.039	-1.8	2.1	52	4.5e-07	3.8e-05	-2.7	2.1	95	3.3e-09	2.1e-07	-2.3	2.1	75	2.4e-08	5.1e-07	0.91	-1.29099	3.8	0.07	0.36	-0.48	-1.29099	0.77	0.39	0.58	-0.43	-1.29099	0.55	0.47
ENSG00000172578	89857	KLHL6	3	kelch like family member 6	10546	-1.2	-1.56373	2.7	0.12	0.36	-0.39	-1.56373	0.36	0.55	0.68	-0.098	-1.56373	0.027	0.87	0.91																-0.88	-1.79841	1.6	0.23	0.59	-1.2	-1.79841	3	0.1	0.24	-1.3	-1.79841	2.9	0.11
ENSG00000175592	8061	FOSL1	11	FOS like 1, AP-1 transcription factor subunit	1887	1.2	5.41885	3.9	0.095	0.31	1.7	5.41885	8.7	0.024	0.069	2	5.41885	11	0.015	0.037	0.72	3.4	13	0.0015	0.019	1.8	3.4	92	1e-09	8e-08	2.4	3.4	170	2.7e-12	2.9e-10	0.16	5.41132	0.053	0.83	0.95	0.5	5.41132	0.55	0.49	0.66	0.88	5.41132	1.6	0.26
ENSG00000102445	80183	RUBCNL	13	RUN and cysteine rich domain containing beclin 1 interacting protein like	6105	1.2	1.05128	9.4	0.0085	0.081	1.8	1.05128	23	0.00032	0.0025	1.1	1.05128	7.5	0.016	0.039	-0.35	0.47	1.1	0.31	0.57	-0.16	0.47	0.22	0.64	0.75	-0.66	0.47	3.4	0.077	0.14	0.69	1.21354	2.8	0.12	0.45	0.93	1.21354	4.9	0.047	0.14	0.73	1.21354	2.7	0.12
ENSG00000116761	1491	CTH	1	cystathionine gamma-lyase	2414	1.2	3.61364	17	0.0022	0.039	1.7	3.61364	34	0.00016	0.0016	2.1	3.61364	59	1.8e-05	0.00017	0.15	2.8	0.77	0.39	0.64	0.047	2.8	0.072	0.79	0.86	0.0041	2.8	0.00052	0.98	0.99	0.85	3.2919	24	0.00019	0.021	1.3	3.2919	59	1.3e-06	0.00015	1.6	3.2919	78	2.4e-07
ENSG00000166068	161742	SPRED1	15	sprouty related EVH1 domain containing 1	8260	1.2	4.75494	33	0.00011	0.0069	1.4	4.75494	46	2.5e-05	0.00039	1.1	4.75494	30	0.00016	0.00094	0.53	4.6	19	0.0002	0.0044	1.8	4.6	230	5.2e-14	2.4e-11	2	4.6	280	4.2e-15	2e-12	0.8	5.1527	3	0.14	0.48	1.3	5.1527	7.6	0.035	0.12	1.4	5.1527	8.1	0.032
ENSG00000173846	1263	PLK3	1	polo like kinase 3	3479	1.2	6.90516	9.5	0.02	0.13	2.6	6.90516	45	0.00041	0.0031	3	6.90516	58	0.00019	0.0011	1.6	4.9	180	6.9e-13	4.5e-10	1.9	4.9	250	1.6e-14	9.4e-12	2	4.9	280	4e-15	1.9e-12	0.5	6.73552	0.71	0.44	0.76	1.5	6.73552	5.6	0.061	0.17	1.6	6.73552	7	0.043
ENSG00000172250	94009	SERHL	22	serine hydrolase-like (pseudogene)	1742	-1.2	-1.20573	4.4	0.052	0.22	-0.51	-1.20573	1	0.33	0.48	-1.8	-1.20573	9.1	0.0081	0.022	0.031	-1	0.0028	0.96	0.98	-0.78	-1	1.6	0.22	0.35	-0.22	-1	0.13	0.72	0.8	-1.4	-1.44652	9.7	0.007	0.13	-1.6	-1.44652	11	0.0041	0.029	-3.1	-1.44652	27	0.0001
ENSG00000108309	10900	RUNDC3A	17	RUN domain containing 3A	4905	-1.2	-1.31814	4.6	0.048	0.21	0.22	-1.31814	0.23	0.63	0.74	-0.81	-1.31814	2.5	0.13	0.21	-0.15	-1.2	0.064	0.8	0.91	-0.27	-1.2	0.2	0.66	0.77	-0.35	-1.2	0.32	0.58	0.68	0.5	-1.11572	0.99	0.34	0.68	0.5	-1.11572	0.93	0.35	0.53	0.38	-1.11572	0.5	0.49
ENSG00000250889	104326191	LINC01336	5	long intergenic non-protein coding RNA 1336	793	1.2	-0.14248	12	0.0031	0.047	1.1	-0.14248	11	0.0044	0.019	0.19	-0.14248	0.26	0.62	0.7	-0.86	-0.55	3.1	0.088	0.28	-0.99	-0.55	4.2	0.052	0.12	-1.5	-0.55	8.4	0.0077	0.021	0.55	-0.38392	2.7	0.12	0.46	-0.036	-0.38392	0.011	0.92	0.96	0.15	-0.38392	0.18	0.68
ENSG00000273745	102465525	MIR6870	20	microRNA 6870	60	1.2	-2.05933	1.5	0.23	0.5	2.7	-2.05933	12	0.0029	0.014	1.8	-2.05933	4.3	0.054	0.1
ENSG00000225578	100874001	NCBP2-AS1	3	NCBP2 antisense RNA 1	562	1.2	0.97137	20	0.00038	0.014	2.5	0.97137	110	8.8e-09	1.6e-06	2.2	0.97137	85	7.1e-08	2.5e-06	0.47	1.4	3.5	0.075	0.25	1	1.4	18	0.00026	0.0018	0.54	1.4	4.6	0.041	0.085	1	1.49364	12	0.003	0.088	2.2	1.49364	62	9.4e-07	0.00013	2.4	1.49364	72	3.9e-07
ENSG00000158246	115572	TENT5B	1	terminal nucleotidyltransferase 5B	2368	-1.2	2.45117	19	0.00064	0.019	-0.58	2.45117	5.2	0.038	0.098	0.51	2.45117	4.8	0.046	0.092	0.1	2.3	0.27	0.61	0.8	0.69	2.3	13	0.0015	0.0073	1.1	2.3	33	5.3e-06	4.7e-05	-0.85	2.49972	19	0.00061	0.038	-0.33	2.49972	2.9	0.11	0.25	0.3	2.49972	2.4	0.14
ENSG00000198488	192134	B3GNT6	11	UDP-GlcNAc:betaGal beta-1,3-N-acetylglucosaminyltransferase 6	2626	1.2	1.24907	12	0.003	0.045	1.5	1.24907	22	0.00027	0.0022	1.1	1.24907	11	0.0048	0.014	-1.6	-1	5.9	0.023	0.12	-0.57	-1	0.97	0.34	0.48	0.84	-1	2.5	0.13	0.21	0.9	1.33601	12	0.0032	0.09	1.1	1.33601	19	0.00055	0.0075	0.69	1.33601	6.5	0.022
ENSG00000273033	100129550	LINC02035	3	long intergenic non-protein coding RNA 2035	5476	-1.2	4.84005	91	4.4e-08	3.4e-05	-2.2	4.84005	280	1.1e-11	1.4e-08	-2.4	4.84005	340	2.5e-12	1.9e-09	-1.1	3.7	49	2.8e-07	2.6e-05	-1.6	3.7	110	2.1e-10	2e-08	-1.3	3.7	66	2e-08	4.4e-07	-1.1	4.24513	61	1.1e-06	0.00099	-1.9	4.24513	170	1.3e-09	4.4e-06	-1.9	4.24513	170	1.1e-09
ENSG00000232490	100874206	OSBPL10-AS1	3	OSBPL10 antisense RNA 1	2307	1.2	-1.82045	2	0.17	0.44	2.5	-1.82045	14	0.0017	0.0091	1.9	-1.82045	7.1	0.017	0.04																1.8	-2.12496	2.5	0.14	0.48	2.5	-2.12496	4.8	0.044	0.14	1.8	-2.12496	2.2	0.16
ENSG00000241158	101929335	ADAMTS9-AS1	3	ADAMTS9 antisense RNA 1	6949	1.2	-1.75908	2.8	0.11	0.34	1.4	-1.75908	4.2	0.057	0.13	1.2	-1.75908	2.9	0.11	0.18																1.1	-1.89743	3.1	0.099	0.42	1.6	-1.89743	6.4	0.023	0.09	0.37	-1.89743	0.26	0.62
ENSG00000204099	129807	NEU4	2	neuraminidase 4	4689	-1.2	-1.1001	4.7	0.045	0.21	-0.82	-1.1001	2.5	0.13	0.24	-0.34	-1.1001	0.52	0.48	0.59																-0.35	-1.35008	0.34	0.57	0.84	-0.95	-1.35008	2.3	0.15	0.31	-1.4	-1.35008	3.8	0.07
ENSG00000182853	284013	VMO1	17	vitelline membrane outer layer 1 homolog	803	-1.2	-1.24096	5.5	0.031	0.17	-0.86	-1.24096	3.3	0.087	0.18	-1.5	-1.24096	8.2	0.011	0.029	-0.2	-1.7	0.075	0.79	0.9	-0.27	-1.7	0.14	0.71	0.8	-1.9	-1.7	4.3	0.048	0.096	-0.27	-1.55675	0.27	0.61	0.86	-0.82	-1.55675	2.1	0.17	0.34	-1.4	-1.55675	4.8	0.044
ENSG00000049249	3604	TNFRSF9	1	TNF receptor superfamily member 9	6331	1.2	-0.15977	7.1	0.017	0.12	1.7	-0.15977	17	0.00078	0.005	1.7	-0.15977	16	0.00092	0.0038	1.6	-0.078	12	0.0021	0.024	1.9	-0.078	19	0.00019	0.0015	1.8	-0.078	15	0.00067	0.0028	1.3	0.21245	17	0.0009	0.047	1.2	0.21245	15	0.0016	0.015	0.9	0.21245	7.1	0.017
ENSG00000173253	10655	DMRT2	9	doublesex and mab-3 related transcription factor 2	3560	1.2	-1.31721	7.3	0.016	0.11	0.003	-1.31721	4.1e-05	0.99	1	0.23	-1.31721	0.23	0.64	0.72	0.19	-1.9	0.046	0.83	0.93	0.74	-1.9	0.8	0.38	0.52	-1.2	-1.9	1.2	0.28	0.39	0.15	-1.73848	0.053	0.82	0.95	0.24	-1.73848	0.15	0.71	0.82	-0.89	-1.73848	1.4	0.26
ENSG00000006837	51265	CDKL3	5	cyclin dependent kinase like 3	3057	-1.1	-0.17951	12	0.0032	0.047	-0.81	-0.17951	6.3	0.023	0.067	-1.1	-0.17951	11	0.0038	0.012	-0.65	0.053	2.9	0.1	0.3	-0.72	0.053	3.7	0.067	0.14	-0.58	0.053	2.3	0.14	0.23	-0.56	0.08785	3.6	0.075	0.37	-0.77	0.08785	6.8	0.02	0.082	-0.58	0.08785	3.7	0.075
ENSG00000198355	415116	PIM3	22	Pim-3 proto-oncogene, serine/threonine kinase	2461	1.1	7.98061	4.1	0.088	0.3	2.3	7.98061	15	0.0072	0.027	2.5	7.98061	19	0.0043	0.013	1.7	6.2	270	7.4e-15	6.7e-12	1.8	6.2	300	2.2e-15	1.9e-12	2	6.2	390	1.1e-16	9.9e-14	0.22	7.79438	0.093	0.77	0.93	1.1	7.79438	2.1	0.2	0.38	1.1	7.79438	2.2	0.2
ENSG00000213780	2968	GTF2H4	6	general transcription factor IIH subunit 4	2353	1.1	-1.44957	4.3	0.055	0.23	1.2	-1.44957	4.2	0.056	0.13	0.36	-1.44957	0.33	0.57	0.67																1.5	-1.55614	5.7	0.03	0.25	1.8	-1.55614	8.3	0.011	0.057	1.2	-1.55614	3.3	0.087
ENSG00000146285	256380	SCML4	6	Scm polycomb group protein like 4	7116	-1.1	1.21006	31	3.8e-05	0.0038	-2.2	1.21006	90	4.9e-08	5.1e-06	-3.5	1.21006	170	5.6e-10	8.2e-08	-1.6	1.4	48	3.1e-07	2.8e-05	-2.4	1.4	99	3.6e-10	3.3e-08	-3	1.4	140	1.4e-11	1.1e-09	-1.6	0.75998	37	1.9e-05	0.0051	-2.9	0.75998	100	4.7e-08	2.5e-05	-3.5	0.75998	120	1.5e-08
ENSG00000242252	632	BGLAP	1	bone gamma-carboxyglutamate protein	1190	-1.1	-1.54279	2.5	0.13	0.37	-0.6	-1.54279	0.8	0.38	0.53	-0.45	-1.54279	0.48	0.5	0.6																0.8	-1.36047	1.8	0.2	0.56	0.25	-1.36047	0.16	0.7	0.82	0.00032	-1.36047	7.5e-06	1
ENSG00000124701	10930	APOBEC2	6	apolipoprotein B mRNA editing enzyme catalytic subunit 2	1151	-1.1	-0.50583	8.4	0.01	0.089	-1.3	-0.50583	11	0.0048	0.02	-1.3	-0.50583	10	0.0057	0.017	-0.28	-0.026	0.61	0.44	0.68	-1.1	-0.026	7.9	0.0093	0.031	-0.7	-0.026	3.6	0.07	0.13	0.11	-0.69802	0.084	0.78	0.93	-0.45	-0.69802	1.2	0.29	0.47	0.022	-0.69802	0.0028	0.96
ENSG00000164512	79722	ANKRD55	5	ankyrin repeat domain 55	2979	-1.1	-1.17154	6.4	0.022	0.14	-1.1	-1.17154	5.4	0.033	0.087	-0.59	-1.17154	2.1	0.17	0.26																-1.1	-1.64721	2.9	0.11	0.44	-2.2	-1.64721	8.5	0.011	0.054	-1.9	-1.64721	6.2	0.025
ENSG00000253030	100313886	MIR2116	15	microRNA 2116	80	1.1	-0.9281	6	0.026	0.15	2.3	-0.9281	33	2.6e-05	0.00041	2	-0.9281	24	0.00015	0.00086	-0.17	-0.091	0.2	0.66	0.83	0.48	-0.091	1.7	0.2	0.32	0.28	-0.091	0.56	0.46	0.58	1.7	-0.34829	18	0.00063	0.039	2.1	-0.34829	29	7.6e-05	0.002	2.2	-0.34829	32	4.5e-05
ENSG00000253327	644660	RAD21-AS1	8	RAD21 antisense RNA 1	2010	1.1	-1.42471	4.9	0.041	0.19	-0.32	-1.42471	0.25	0.62	0.73	0.5	-1.42471	0.84	0.37	0.48	0.096	-1.6	0.015	0.9	0.96	0.92	-1.6	1.7	0.21	0.34	0.42	-1.6	0.31	0.58	0.68
ENSG00000070669	440	ASNS	7	asparagine synthetase (glutamine-hydrolyzing)	4455	1.1	0.73775	8.5	0.011	0.093	1.4	0.73775	13	0.0031	0.014	0.63	0.73775	2.4	0.14	0.22	0.91	-0.7	2.7	0.11	0.32	-0.16	-0.7	0.075	0.79	0.86	-0.27	-0.7	0.19	0.66	0.75	0.97	1.4387	2.6	0.15	0.5	0.6	1.4387	0.93	0.37	0.55	-0.24	1.4387	0.13	0.73
ENSG00000111254	10566	AKAP3	12	A-kinase anchoring protein 3	3668	-1.1	0.34647	14	0.0018	0.035	-1.8	0.34647	30	5.1e-05	0.00067	-1.6	0.34647	25	0.00012	0.00074	-0.81	-0.55	3.8	0.062	0.23	-1.6	-0.55	13	0.0015	0.0074	-2.5	-0.55	25	3.5e-05	0.00023	-0.94	-0.07569	6.4	0.023	0.22	-1.2	-0.07569	9.4	0.0077	0.044	-2	-0.07569	22	0.00027
ENSG00000170209	255239	ANKK1	11	ankyrin repeat and kinase domain containing 1	2598	-1.1	-0.40482	8.5	0.0099	0.088	-0.71	-0.40482	3.6	0.074	0.16	-1.8	-0.40482	19	0.00051	0.0023	-1.4	-1.4	4	0.057	0.22	-1.4	-1.4	3.6	0.068	0.15	-1.6	-1.4	4.6	0.043	0.088	-0.72	-0.44083	3	0.1	0.43	-1.3	-0.44083	8.6	0.01	0.053	-1.9	-0.44083	15	0.0013
ENSG00000100228	9609	RAB36	22	RAB36, member RAS oncogene family	4107	-1.1	-1.62682	3	0.1	0.32	-1.3	-1.62682	3.6	0.076	0.16	-2.5	-1.62682	9.8	0.0062	0.018
ENSG00000241359	100874016	SYNPR-AS1	3	SYNPR antisense RNA 1	558	-1.1	-0.85953	5.1	0.038	0.18	0.069	-0.85953	0.026	0.87	0.92	-0.1	-0.85953	0.058	0.81	0.86	-0.4	-0.88	0.54	0.47	0.71	0.19	-0.88	0.13	0.72	0.82	-0.51	-0.88	0.84	0.37	0.48	-0.18	-1.07224	0.18	0.68	0.89	-0.79	-1.07224	3	0.1	0.24	-1.2	-1.07224	6.1	0.026
ENSG00000174225	392509	ARL13A	X	ADP ribosylation factor like GTPase 13A	1535	-1.1	-0.296	13	0.0026	0.042	-1.3	-0.296	16	0.00089	0.0056	-0.74	-0.296	6.2	0.024	0.054	-0.54	-0.57	1.4	0.25	0.5	-1.2	-0.57	6	0.021	0.059	-0.37	-0.57	0.64	0.43	0.55	0.37	-0.63299	0.91	0.35	0.7	0.23	-0.63299	0.31	0.58	0.73	-0.36	-0.63299	0.68	0.42
ENSG00000282961	101867536	PRNCR1	8	prostate cancer associated non-coding RNA 1	12727	1.1	-0.82154	6.5	0.021	0.14	0.64	-0.82154	1.8	0.2	0.33	0.82	-0.82154	3.3	0.088	0.15	0.12	-0.87	0.034	0.85	0.94	1.5	-0.87	6.9	0.014	0.044	0.54	-0.87	0.75	0.4	0.51	0.54	-0.86628	1.3	0.27	0.63	0.71	-0.86628	2.3	0.15	0.31	0.79	-0.86628	2.7	0.12
ENSG00000152503	55521	TRIM36	5	tripartite motif containing 36	6113	1.1	1.12254	7.2	0.019	0.13	1.4	1.12254	11	0.0063	0.025	2	1.12254	26	0.00023	0.0013	1.7	1.4	38	1.9e-06	0.00012	1.4	1.4	25	3.5e-05	0.00037	1.2	1.4	19	0.00022	0.0011	0.61	1.46166	3.9	0.068	0.36	1	1.46166	11	0.0042	0.029	0.96	1.46166	9.1	0.0087
ENSG00000177426	7050	TGIF1	18	TGFB induced factor homeobox 1	8222	1.1	7.30702	11	0.013	0.1	1.8	7.30702	27	0.0015	0.0083	1.7	7.30702	25	0.0019	0.007	0.13	5.7	1.4	0.26	0.51	0.91	5.7	64	3e-08	1.2e-06	0.83	5.7	53	1.5e-07	2.3e-06	0.45	7.22575	1.1	0.35	0.7	0.92	7.22575	4.2	0.092	0.22	0.81	7.22575	3.2	0.13
ENSG00000196660	55532	SLC30A10	1	solute carrier family 30 member 10	5770	1.1	3.58979	21	0.00068	0.02	1.1	3.58979	21	0.00067	0.0045	0.73	3.58979	8.9	0.012	0.03	-0.16	3.7	1.5	0.23	0.49	0.077	3.7	0.34	0.56	0.69	0.4	3.7	9.1	0.0058	0.017	0.43	3.11912	4.6	0.049	0.31	0.32	3.11912	2.6	0.13	0.28	-0.19	3.11912	0.81	0.38
ENSG00000168280	3800	KIF5C	2	kinesin family member 5C	9215	1.1	-1.72582	3.7	0.073	0.27	0.61	-1.72582	0.93	0.35	0.49	0.6	-1.72582	0.92	0.35	0.46	-0.021	-1.5	0.00089	0.98	0.99	-1.3	-1.5	2.7	0.12	0.22	0.06	-1.5	0.0066	0.94	0.95	-0.77	-2.11752	0.88	0.36	0.71	0.11	-2.11752	0.017	0.9	0.94	-1.3	-2.11752	1.9	0.19
ENSG00000141738	2886	GRB7	17	growth factor receptor bound protein 7	3597	-1.1	5.81278	12	0.012	0.098	-0.58	5.81278	3.3	0.11	0.22	0.16	5.81278	0.26	0.63	0.71	-0.42	6.2	15	0.00089	0.013	0.15	6.2	1.8	0.2	0.32	0.79	6.2	52	2.5e-07	3.6e-06	-0.96	5.81728	94	7e-08	0.00014	-0.2	5.81728	4	0.065	0.18	0.52	5.81728	27	0.0001
ENSG00000197816	100499483	CCDC180	9	coiled-coil domain containing 180	14155	-1.1	1.33681	25	0.00013	0.0076	-1.9	1.33681	62	6.1e-07	2.9e-05	-2.8	1.33681	110	1.3e-08	7.9e-07	-1.1	0.85	12	0.0022	0.025	-1.1	0.85	13	0.0014	0.007	-1.5	0.85	20	0.00015	0.00079	-0.85	1.41932	11	0.0053	0.11	-1.4	1.41932	26	0.00014	0.0029	-1.9	1.41932	43	8.3e-06
ENSG00000054598	2296	FOXC1	6	forkhead box C1	3926	1.1	6.27909	20	0.0022	0.038	1.5	6.27909	36	0.00038	0.0029	1.5	6.27909	35	0.00042	0.002	0.88	4.7	71	9.6e-09	1.7e-06	0.46	4.7	19	0.00022	0.0016	0.033	4.7	0.094	0.76	0.83	0.57	5.93844	9.8	0.0095	0.15	0.8	5.93844	19	0.0013	0.013	0.36	5.93844	3.7	0.081
ENSG00000203734	345930	ECT2L	6	epithelial cell transforming 2 like	4624	-1.1	-1.63286	2.7	0.12	0.35	-0.48	-1.63286	0.59	0.45	0.59	-1.2	-1.63286	3.1	0.097	0.17	-0.21	-1.7	0.094	0.76	0.89	-0.55	-1.7	0.61	0.44	0.58	-1.2	-1.7	2.3	0.14	0.23	0.039	-1.44044	0.0062	0.94	0.98	-0.058	-1.44044	0.013	0.91	0.95	-0.26	-1.44044	0.23	0.64
ENSG00000237940	102723927	LINC01238	2	long intergenic non-protein coding RNA 1238	2854	-1.1	-1.29704	3.5	0.08	0.28	-0.52	-1.29704	0.87	0.36	0.51	-1.1	-1.29704	3.4	0.083	0.15																0.33	-1.57032	0.21	0.65	0.88	-0.42	-1.57032	0.28	0.6	0.75	-0.96	-1.57032	1.2	0.29
ENSG00000127364	50832	TAS2R4	7	taste 2 receptor member 4	2378	-1.1	-0.02373	12	0.0032	0.047	-1.1	-0.02373	12	0.0032	0.015	-1.5	-0.02373	21	0.00029	0.0015	-0.66	0.23	3.8	0.062	0.23	-1.2	0.23	12	0.0018	0.0086	-0.8	0.23	5.4	0.029	0.063	-0.56	0.04345	2.5	0.13	0.48	-1.2	0.04345	9.9	0.0065	0.039	-1	0.04345	7.2	0.017
ENSG00000159167	6781	STC1	8	stanniocalcin 1	4149	1.1	4.28095	62	6e-07	0.00026	1.8	4.28095	170	4.8e-10	2.1e-07	1.8	4.28095	170	5.7e-10	8.2e-08	-0.22	2.6	1.7	0.21	0.46	0.42	2.6	6.2	0.02	0.056	0.64	2.6	15	0.00078	0.0031	0.47	3.9854	11	0.0046	0.1	0.96	3.9854	45	6.5e-06	0.00041	0.75	3.9854	27	0.00011
ENSG00000164169	90826	PRMT9	4	protein arginine methyltransferase 9	4019	1.1	4.00573	17	0.0024	0.04	1.3	4.00573	22	0.001	0.0061	1	4.00573	14	0.0038	0.012	-0.05	2.6	0.083	0.78	0.9	-0.7	2.6	15	0.00072	0.0041	-0.7	2.6	15	0.00072	0.003	0.45	3.50637	8.8	0.0096	0.15	0.6	3.50637	15	0.0013	0.013	0.023	3.50637	0.022	0.88
ENSG00000187866	116224	FAM122A	9	family with sequence similarity 122A	4575	1.1	3.65751	54	1.5e-06	0.00051	1.3	3.65751	72	2.2e-07	1.5e-05	1.2	3.65751	63	5.4e-07	1.1e-05	0.12	3.1	0.55	0.47	0.7	0.6	3.1	15	0.00063	0.0037	0.66	3.1	18	0.00025	0.0012	0.64	3.37024	8.4	0.012	0.16	0.67	3.37024	9.1	0.0098	0.051	0.52	3.37024	5.3	0.038
ENSG00000159176	1465	CSRP1	1	cysteine and glycine rich protein 1	10318	1.1	7.63051	78	3.2e-07	0.00016	1.7	7.63051	180	1.7e-09	5e-07	1.8	7.63051	200	8.3e-10	1e-07	1	6.7	70	9.3e-08	1.1e-05	1.1	6.7	88	1.7e-08	8e-07	1.1	6.7	80	3.4e-08	6.8e-07	1	7.60736	39	4e-05	0.0086	1.2	7.60736	58	6.1e-06	0.00039	1.1	7.60736	45	2e-05
ENSG00000229688	100506025	ISPD-AS1	7	ISPD antisense RNA 1	2772	1.1	-1.10259	3.9	0.065	0.25	0.42	-1.10259	0.47	0.5	0.64	0.052	-1.10259	0.0066	0.94	0.95	0.89	-0.8	2.9	0.1	0.31	0.76	-0.8	2	0.17	0.28	-0.46	-0.8	0.58	0.45	0.57	0.2	-0.89777	0.18	0.68	0.89	0.43	-0.89777	0.81	0.38	0.56	-0.12	-0.89777	0.054	0.82
ENSG00000206754	594837	SNORD101	6	small nucleolar RNA, C/D box 101	73	1.1	-0.56892	5.6	0.03	0.16	1.8	-0.56892	17	0.00073	0.0048	1.3	-0.56892	9.1	0.0081	0.022	-0.48	-0.99	0.53	0.47	0.71	-0.69	-0.99	1.1	0.3	0.44	-0.72	-0.99	1.1	0.3	0.41	0.61	-0.13063	2.3	0.15	0.5	0.87	-0.13063	4.8	0.045	0.14	0.47	-0.13063	1.2	0.29
ENSG00000181744	205428	DIPK2A	3	divergent protein kinase domain 2A	5487	1.1	4.6272	94	3.4e-08	3.1e-05	1.1	4.6272	100	1.9e-08	2.7e-06	1.1	4.6272	88	5.5e-08	2.1e-06	-0.072	3.7	0.26	0.61	0.81	-0.069	3.7	0.24	0.63	0.74	0.36	3.7	6.7	0.016	0.039	0.58	4.2579	15	0.0013	0.056	0.73	4.2579	24	0.00018	0.0035	0.48	4.2579	10	0.0063
ENSG00000180667	55432	YOD1	1	YOD1 deubiquitinase	6521	1.1	6.34365	99	2.4e-08	2.5e-05	2.3	6.34365	420	4.6e-13	1.6e-09	2.8	6.34365	630	1.8e-14	5.8e-11	0.37	5.7	10	0.004	0.038	1.2	5.7	120	9.2e-11	1.1e-08	1.6	5.7	180	7.6e-13	1.2e-10	0.44	6.21724	4.8	0.053	0.32	1.8	6.21724	73	7.3e-06	0.00045	2.2	6.21724	110	1.2e-06
ENSG00000115085	7535	ZAP70	2	zeta chain of T cell receptor associated protein kinase 70	5111	1.1	-1.57265	3.9	0.067	0.25	-0.05	-1.57265	0.0055	0.94	0.96	0.018	-1.57265	0.0008	0.98	0.98																-1.6	-1.88827	5.5	0.033	0.26	-1.5	-1.88827	4.7	0.046	0.14	-0.63	-1.88827	0.91	0.36
ENSG00000139289	22822	PHLDA1	12	pleckstrin homology like domain family A member 1	8069	1.1	7.38267	5.4	0.057	0.23	1.9	7.38267	14	0.0081	0.03	1.7	7.38267	12	0.013	0.033	0.92	4.6	36	5.7e-06	0.00028	1.5	4.6	98	2e-09	1.4e-07	1.5	4.6	100	1.6e-09	5.2e-08	0.43	7.32455	0.54	0.49	0.8	0.83	7.32455	2	0.22	0.39	0.78	7.32455	1.7	0.25
ENSG00000277758	102724488	FO681492.1	10	synaptotagmin-15	5526	-1.1	0.84939	21	0.00033	0.013	-2.5	0.84939	74	1.8e-07	1.3e-05	-3.4	0.84939	120	7.9e-09	5.3e-07	-0.72	0.21	4.4	0.046	0.19	-1.4	0.21	15	0.00081	0.0045	-1.1	0.21	9.2	0.0055	0.016	-0.66	0.43891	6.3	0.024	0.22	-2	0.43891	47	5.3e-06	0.00036	-1.6	0.43891	29	6.8e-05
ENSG00000012779	240	ALOX5	10	arachidonate 5-lipoxygenase	3730	1.1	-1.53398	3	0.1	0.32	0.75	-1.53398	1.3	0.27	0.41	0.77	-1.53398	1.4	0.25	0.35																0.33	-1.86934	0.28	0.6	0.85	0.88	-1.86934	2.2	0.16	0.32	0.56	-1.86934	0.78	0.39
ENSG00000115705	7173	TPO	2	thyroid peroxidase	8453	-1.1	-1.50178	3.3	0.09	0.3	-0.2	-1.50178	0.14	0.71	0.8	-1.4	-1.50178	4.8	0.043	0.087	-0.73	-1.6	1	0.32	0.58	-0.079	-1.6	0.012	0.91	0.95	-1.3	-1.6	2.7	0.11	0.19	-0.69	-2.06293	1.1	0.32	0.67	-2.3	-2.06293	7.9	0.013	0.062	-1.9	-2.06293	5.1	0.04
ENSG00000279094	105379487	LINC01670	21	long intergenic non-protein coding RNA 1670	1125	1.1	-1.83921	2.6	0.13	0.36	-1.5	-1.83921	2	0.17	0.3	0.21	-1.83921	0.076	0.79	0.84
ENSG00000135111	6926	TBX3	12	T-box 3	5950	1.1	5.85309	45	1.9e-05	0.0025	1.3	5.85309	63	3.4e-06	9.7e-05	1	5.85309	40	3.5e-05	0.00028	0.014	4.6	0.017	0.9	0.96	0.053	4.6	0.24	0.63	0.75	0.091	4.6	0.7	0.41	0.53	0.5	5.46047	12	0.0035	0.094	0.41	5.46047	8.1	0.012	0.061	-0.039	5.46047	0.071	0.79
ENSG00000138795	51176	LEF1	4	lymphoid enhancer binding factor 1	5361	1.1	1.33245	25	0.00011	0.007	1.3	1.33245	40	9.5e-06	0.0002	1.2	1.33245	34	2.4e-05	0.0002	0.5	0.89	2.7	0.11	0.32	0.74	0.89	6.2	0.02	0.056	0.33	0.89	1.1	0.31	0.42	0.89	1.46802	14	0.0018	0.067	1.2	1.46802	26	0.00012	0.0027	1.1	1.46802	21	0.00035
ENSG00000187021	5407	PNLIPRP1	10	pancreatic lipase related protein 1	4986	-1.1	0.1667	11	0.0038	0.051	-1.7	0.1667	22	0.00023	0.002	-1.5	0.1667	21	0.0003	0.0015	-0.92	0.64	11	0.0032	0.032	-1.8	0.64	37	2.6e-06	4.3e-05	-1.8	0.64	34	4.9e-06	4.4e-05	-0.73	0.26591	4.9	0.043	0.29	-2	0.26591	30	6.3e-05	0.0018	-1.9	0.26591	25	0.00017
ENSG00000121068	6909	TBX2	17	T-box 2	6029	1.1	2.58221	18	0.00079	0.021	1.4	2.58221	29	9.6e-05	0.001	1.9	2.58221	60	1.9e-06	2.9e-05	1.6	2	44	5.9e-07	4.8e-05	1.2	2	26	3.2e-05	0.00034	0.74	2	8.4	0.0078	0.022	0.82	2.64802	24	0.0002	0.022	0.79	2.64802	22	0.00029	0.0049	0.64	2.64802	14	0.0021
ENSG00000130700	140628	GATA5	20	GATA binding protein 5	2595	-1.1	0.43389	18	0.00053	0.017	-0.88	0.43389	13	0.0026	0.012	-2.2	0.43389	57	1.1e-06	1.9e-05	-0.96	-0.46	5.4	0.029	0.14	-1.9	-0.46	18	0.00024	0.0017	-2	-0.46	19	0.0002	0.00099	-0.071	-0.02986	0.042	0.84	0.95	-1.1	-0.02986	8.1	0.012	0.059	-2.4	-0.02986	27	0.0001
ENSG00000180626	84622	ZNF594	17	zinc finger protein 594	5314	-1.1	1.90055	48	2.8e-06	0.00073	-1.3	1.90055	66	3.9e-07	2.1e-05	-1.5	1.90055	83	8.3e-08	2.8e-06	-1	2.2	33	5.3e-06	0.00027	-1.4	2.2	62	3.2e-08	1.3e-06	-1.2	2.2	43	6.6e-07	8.2e-06	-0.47	2.0339	6.5	0.022	0.21	-1	2.0339	27	9.6e-05	0.0023	-1	2.0339	27	9.9e-05
ENSG00000241388	283460	HNF1A-AS1	12	HNF1A antisense RNA 1	4671	-1.1	4.93012	130	2.6e-09	3.9e-06	-1.6	4.93012	270	1.5e-11	1.7e-08	-1.6	4.93012	280	1e-11	5.4e-09	-0.96	5.7	86	1.4e-09	3.5e-07	-1.3	5.7	150	6.6e-12	1.3e-09	-1.1	5.7	120	7.2e-11	4.2e-09	-0.67	5.40894	9	0.015	0.18	-1.3	5.40894	33	0.00029	0.0049	-1.3	5.40894	36	0.00021
ENSG00000144035	9027	NAT8	2	N-acetyltransferase 8 (putative)	947	-1.1	0.38565	12	0.0033	0.048	-2.6	0.38565	44	4.8e-06	0.00012	-2.3	0.38565	41	8e-06	8.8e-05	-0.64	0.54	3.5	0.075	0.25	-1.2	0.54	11	0.0033	0.014	-0.88	0.54	6	0.021	0.05	-1.2	0.14034	12	0.0032	0.089	-1.9	0.14034	24	0.00018	0.0035	-2.3	0.14034	30	5.6e-05
ENSG00000183779	80139	ZNF703	8	zinc finger protein 703	3349	1.1	6.86995	33	0.00022	0.01	1	6.86995	31	0.00027	0.0022	1	6.86995	30	0.00033	0.0017	0.27	5.9	3.2	0.098	0.3	0.72	5.9	22	0.00037	0.0024	1	5.9	45	1.2e-05	9.4e-05	0.67	6.55103	32	4.6e-05	0.0094	0.7	6.55103	35	2.6e-05	0.001	0.74	6.55103	38	1.7e-05
ENSG00000125319	78995	C17orf53	17	chromosome 17 open reading frame 53	3005	1.1	1.45673	30	4.7e-05	0.0041	0.78	1.45673	15	0.0013	0.0073	0.67	1.45673	11	0.0043	0.013	0.4	0.57	1.5	0.23	0.48	-0.0067	0.57	0.00039	0.98	0.99	0.44	0.57	1.9	0.18	0.28	0.3	1.2143	1.6	0.22	0.58	0.15	1.2143	0.43	0.52	0.69	-0.12	1.2143	0.23	0.64
ENSG00000228314	54055	CYP4F29P	21	cytochrome P450 family 4 subfamily F member 29, pseudogene	1717	-1.1	-0.65882	6.1	0.025	0.15	-0.61	-0.65882	2.2	0.16	0.28	-0.55	-0.65882	1.9	0.18	0.28	-0.41	0.97	2.2	0.15	0.39	-0.37	0.97	1.8	0.19	0.31	-0.69	0.97	5.9	0.023	0.053	-0.38	-0.75539	0.77	0.4	0.73	-0.94	-0.75539	4.4	0.053	0.16	-1.6	-0.75539	11	0.0054
ENSG00000129007	91860	CALML4	15	calmodulin like 4	5038	-1.1	-0.16794	10	0.0054	0.063	-1.4	-0.16794	16	0.00093	0.0058	-1.1	-0.16794	11	0.0042	0.013	0.32	0.028	0.67	0.42	0.66	0.46	0.028	1.4	0.24	0.38	0.2	0.028	0.26	0.62	0.71	-0.34	0.30169	1.3	0.27	0.63	-0.32	0.30169	1.1	0.31	0.49	-0.24	0.30169	0.62	0.44
ENSG00000204872	51471	NAT8B	2	N-acetyltransferase 8B (putative, gene/pseudogene)	765	-1.1	-0.35991	7.2	0.016	0.12	-1.2	-0.35991	8.1	0.011	0.039	-2.1	-0.35991	21	0.0003	0.0016	-0.037	1	0.022	0.88	0.95	-1	1	15	0.00064	0.0038	-1.4	1	23	6e-05	0.00036	-1.1	-0.56497	10	0.0059	0.12	-1.9	-0.56497	24	0.00017	0.0034	-1.9	-0.56497	22	0.00027
ENSG00000188290	57801	HES4	1	hes family bHLH transcription factor 4	1118	1.1	5.65331	14	0.0072	0.074	1.9	5.65331	42	0.00027	0.0023	2.1	5.65331	50	0.00016	0.00091	0.22	2.6	0.72	0.41	0.65	0.83	2.6	10	0.0048	0.018	0.82	2.6	10	0.0053	0.016	0.51	5.52262	17	0.0009	0.047	1	5.52262	65	7.3e-07	0.00012	0.83	5.52262	43	9.1e-06
ENSG00000172818	5017	OVOL1	11	ovo like transcriptional repressor 1	3849	1.1	7.0372	7.2	0.034	0.17	1.8	7.0372	20	0.0035	0.016	2	7.0372	24	0.0022	0.0077	0.25	5.7	4.9	0.036	0.16	0.41	5.7	13	0.0012	0.0063	0.91	5.7	66	2.1e-08	4.5e-07	0.098	6.44368	0.031	0.87	0.96	0.38	6.44368	0.46	0.53	0.69	0.29	6.44368	0.27	0.62
ENSG00000276409	6358	CCL14	17	C-C motif chemokine ligand 14	3269	-1.1	-1.19556	6.1	0.025	0.15	-1.6	-1.19556	11	0.0045	0.019	-3	-1.19556	28	7.5e-05	0.0005	-1.5	-1.4	5.8	0.023	0.12	-0.82	-1.4	2	0.17	0.29	-0.79	-1.4	1.8	0.19	0.29	-0.11	-0.7649	0.066	0.8	0.94	-1.2	-0.7649	6.1	0.026	0.099	-0.72	-0.7649	2.3	0.15
ENSG00000173545	90441	ZNF622	5	zinc finger protein 622	1699	1.1	6.60962	9.8	0.018	0.12	1.7	6.60962	26	0.0018	0.0095	1.6	6.60962	21	0.0029	0.0096	1.2	6.1	160	2.2e-12	1.2e-09	1.4	6.1	190	2.8e-13	1e-10	0.98	6.1	99	3.6e-10	1.5e-08	0.65	6.25336	10	0.01	0.15	0.89	6.25336	19	0.0017	0.016	0.37	6.25336	3.4	0.098
ENSG00000162711	114548	NLRP3	1	NLR family pyrin domain containing 3	4757	1.1	-0.89107	6.3	0.023	0.14	0.94	-0.89107	4.6	0.047	0.11	0.18	-0.89107	0.14	0.71	0.78																0.69	-0.96831	2.3	0.15	0.5	0.14	-0.96831	0.081	0.78	0.87	0.12	-0.96831	0.06	0.81
ENSG00000110324	3587	IL10RA	11	interleukin 10 receptor subunit alpha	8102	1.1	2.6019	27	9.1e-05	0.006	1.8	2.6019	82	9.4e-08	8.3e-06	2.9	2.6019	250	2.6e-11	1.1e-08	1.7	1.5	41	1.1e-06	7.8e-05	1.7	1.5	43	7.9e-07	1.7e-05	1.1	1.5	18	0.00028	0.0013	1.1	2.63064	14	0.0023	0.076	2.1	2.63064	52	5.9e-06	0.00038	2.5	2.63064	68	1.2e-06
ENSG00000159556	64843	ISL2	15	ISL LIM homeobox 2	2221	1.1	1.03932	17	0.00076	0.021	1.4	1.03932	31	3.6e-05	0.00052	0.94	1.03932	13	0.0023	0.0079	0.068	-0.49	0.021	0.88	0.95	-0.15	-0.49	0.1	0.75	0.84	0.021	-0.49	0.0019	0.97	0.98	0.68	0.82945	7.2	0.017	0.19	0.31	0.82945	1.5	0.25	0.43	0.0043	0.82945	0.00025	0.99
ENSG00000099284	55506	H2AFY2	10	H2A histone family member Y2	1980	-1.1	1.23549	17	0.00081	0.021	-1.8	1.23549	39	1.1e-05	0.00022	-2.1	1.23549	54	1.5e-06	2.4e-05	-0.88	0.7	8.6	0.0071	0.056	-2.4	0.7	49	2.7e-07	7.1e-06	-2.9	0.7	63	2.6e-08	5.5e-07	-1.2	0.66236	24	0.00018	0.021	-2.4	0.66236	83	1.6e-07	4.8e-05	-3.3	0.66236	120	1.4e-08
ENSG00000259158	317760	ADAM20P1	14	ADAM metallopeptidase domain 20 pseudogene 1	3733	1.1	-2.02433	1.8	0.2	0.47	-0.14	-2.02433	0.02	0.89	0.93	2	-2.02433	8.8	0.009	0.024
ENSG00000258701	196872	LINC00638	14	long intergenic non-protein coding RNA 638	2518	-1.1	0.75365	12	0.0035	0.049	-2.1	0.75365	36	1.7e-05	0.0003	-3.1	0.75365	59	8.1e-07	1.5e-05	-1	0.59	14	0.00095	0.014	-2.1	0.59	49	2.5e-07	6.7e-06	-2.5	0.59	60	4e-08	7.8e-07	-1	0.28256	11	0.0043	0.1	-1.6	0.28256	24	0.0002	0.0038	-2.2	0.28256	36	2.3e-05
ENSG00000231690	80069	LINC00574	6	long intergenic non-protein coding RNA 574	2318	-1.1	0.61448	19	0.00046	0.015	-1.1	0.61448	20	0.0004	0.003	-1.6	0.61448	38	1.3e-05	0.00013	-0.38	0.84	2	0.17	0.42	-1.2	0.84	16	0.00045	0.0028	-1.7	0.84	29	1.2e-05	9.7e-05	-0.56	0.22448	2.1	0.16	0.52	-1.1	0.22448	7.3	0.017	0.074	-2	0.22448	19	0.0006
ENSG00000182310	147650	SPACA6	19	sperm acrosome associated 6	4103	-1.1	1.25334	17	0.0007	0.02	-0.76	1.25334	9.5	0.0071	0.027	-0.71	1.25334	8.5	0.01	0.027	0.28	1.3	1.1	0.31	0.57	0.72	1.3	7.2	0.013	0.04	1	1.3	15	0.00069	0.0029	-0.32	1.54494	2.1	0.17	0.53	-0.57	1.54494	6.2	0.025	0.096	-0.24	1.54494	1	0.32
ENSG00000221598	100302149	MIR1249	22	microRNA 1249	66	1.1	-1.48044	4.4	0.051	0.22	0.59	-1.48044	1.2	0.29	0.43	1	-1.48044	4	0.062	0.12	-0.86	-1.9	0.79	0.38	0.63	0.66	-1.9	0.61	0.44	0.58	-0.92	-1.9	0.83	0.37	0.49	-1.2	-1.44044	5.2	0.037	0.27	-0.45	-1.44044	0.87	0.37	0.55	0.35	-1.44044	0.55	0.47
ENSG00000205420	3853	KRT6A	12	keratin 6A	2928	1.1	0.74538	6.3	0.025	0.15	2	0.74538	26	0.00014	0.0014	2.1	0.74538	31	5.7e-05	0.00041	-0.64	-0.89	1.3	0.27	0.53	0.73	-0.89	2.1	0.16	0.28	0.097	-0.89	0.032	0.86	0.9	1.7	0.96547	29	7.1e-05	0.012	1.8	0.96547	36	2.4e-05	0.00098	1.6	0.96547	27	0.0001
ENSG00000140968	3394	IRF8	16	interferon regulatory factor 8	5162	1.1	5.02288	22	0.001	0.024	1.3	5.02288	31	0.00028	0.0024	1.3	5.02288	33	0.00023	0.0012	0.053	3.5	0.15	0.7	0.86	-0.11	3.5	0.64	0.43	0.57	-0.078	3.5	0.32	0.58	0.68	0.21	4.61251	0.76	0.41	0.74	0.36	4.61251	2.2	0.17	0.34	0.074	4.61251	0.088	0.77
ENSG00000232973	285154	CYP1B1-AS1	2	CYP1B1 antisense RNA 1	7447	-1.1	-1.40314	2.2	0.16	0.42	-0.22	-1.40314	0.12	0.73	0.82	-0.21	-1.40314	0.12	0.74	0.81																-0.93	-1.68633	2	0.18	0.53	-0.61	-1.68633	0.97	0.34	0.52	-0.085	-1.68633	0.018	0.9
ENSG00000108823	6442	SGCA	17	sarcoglycan alpha	2452	-1.1	-0.88503	6	0.026	0.15	-0.74	-0.88503	3.1	0.098	0.2	0.26	-0.88503	0.51	0.48	0.59	0.13	-1.1	0.039	0.84	0.93	-0.047	-1.1	0.0053	0.94	0.96	-1	-1.1	2	0.17	0.27	0.5	-0.77958	1.5	0.23	0.6	-0.42	-0.77958	0.91	0.35	0.54	-0.058	-0.77958	0.017	0.9
ENSG00000234546	102724571	LNCTAM34A	1	long non coding transcriptional activator of miR34a	1662	-1.1	-1.5453	3.9	0.065	0.25	-0.7	-1.5453	1.9	0.19	0.32	-0.97	-1.5453	3.5	0.08	0.14																-0.19	-1.71072	0.078	0.78	0.93	-0.26	-1.71072	0.13	0.72	0.83	-0.51	-1.71072	0.44	0.52
ENSG00000233718	10408	MYCNOS	2	MYCN opposite strand	2413	-1.1	-1.30679	2.7	0.12	0.35	-2.7	-1.30679	10	0.0058	0.023	-1.7	-1.30679	5.8	0.028	0.061	-0.18	-1.6	0.069	0.79	0.91	-1.6	-1.6	4.2	0.051	0.12	-1.8	-1.6	5	0.035	0.075	-0.56	-1.454	1.2	0.3	0.65	-1.6	-1.454	7.7	0.014	0.065	-2	-1.454	10	0.0062
ENSG00000135205	57639	CCDC146	7	coiled-coil domain containing 146	4457	-1.1	0.32901	12	0.003	0.045	-1.6	0.32901	24	0.00017	0.0016	-1.9	0.32901	33	2.9e-05	0.00023	-0.75	-0.99	1.7	0.21	0.46	-2.3	-0.99	12	0.0023	0.01	-1.6	-0.99	6.3	0.019	0.046	-1.3	-0.16579	16	0.0012	0.053	-1.8	-0.16579	28	9.4e-05	0.0023	-2.3	-0.16579	35	2.7e-05
ENSG00000228630	100124700	HOTAIR	12	HOX transcript antisense RNA	2602	-1	-0.51031	8.9	0.0087	0.082	-1.8	-0.51031	20	0.00036	0.0028	-2.3	-0.51031	30	4.9e-05	0.00036	-1	-0.0071	5.4	0.029	0.14	-1.3	-0.0071	8.2	0.0087	0.03	-1.1	-0.0071	5.9	0.023	0.053	-0.89	-0.54175	6.7	0.02	0.21	-1.3	-0.54175	13	0.0023	0.019	-1.8	-0.54175	21	0.00033
ENSG00000161960	1973	EIF4A1	17	eukaryotic translation initiation factor 4A1	5316	1	3.30792	11	0.0094	0.085	1.7	3.30792	29	0.0004	0.003	1.6	3.30792	26	0.00056	0.0026	0.25	2.1	1.4	0.25	0.5	0.43	2.1	4	0.057	0.13	-0.44	2.1	3.7	0.067	0.13	0.6	3.18606	11	0.0041	0.1	0.98	3.18606	30	6.6e-05	0.0019	0.7	3.18606	15	0.0016
ENSG00000091972	4345	CD200	3	CD200 molecule	2991	-1	-1.23763	2.8	0.11	0.34	-0.35	-1.23763	0.38	0.55	0.67	-0.23	-1.23763	0.17	0.69	0.77	-1.2	-1.6	2.8	0.11	0.32	-2	-1.6	6.2	0.02	0.057	-1.3	-1.6	2.8	0.1	0.18	-1	-1.41814	3.7	0.073	0.37	-0.72	-1.41814	1.9	0.18	0.35	-1.4	-1.41814	5.7	0.03
ENSG00000229951	403150	FLJ31356	2	uncharacterized protein FLJ31356	3001	1	1.25228	20	0.00037	0.014	1	1.25228	18	0.00053	0.0037	0.9	1.25228	15	0.0015	0.0055	-0.081	1.6	0.055	0.82	0.92	0.38	1.6	1.3	0.28	0.42	0.19	1.6	0.29	0.6	0.7	0.52	0.77039	3.3	0.087	0.4	0.93	0.77039	11	0.0043	0.03	0.18	0.77039	0.37	0.55
ENSG00000174032	253512	SLC25A30	13	solute carrier family 25 member 30	6794	1	2.97837	46	3.9e-06	0.00093	0.75	2.97837	23	0.0002	0.0018	0.72	2.97837	21	0.00029	0.0015	-0.21	2.9	1.8	0.19	0.43	-0.64	2.9	16	0.00044	0.0028	-0.73	2.9	21	0.00012	0.00064	0.48	2.81097	7.2	0.017	0.19	0.5	2.81097	7.8	0.013	0.063	0.15	2.81097	0.69	0.42
ENSG00000206077	653082	ZDHHC11B	5	zinc finger DHHC-type containing 11B	4840	-1	-0.34865	8.3	0.011	0.092	-0.29	-0.34865	0.74	0.4	0.54	-0.35	-0.34865	1.2	0.3	0.4	-0.45	-0.78	0.92	0.35	0.6	-0.24	-0.78	0.27	0.61	0.72	-1.3	-0.78	6.2	0.02	0.047	-0.79	-0.48461	3.7	0.074	0.37	-0.91	-0.48461	4.7	0.047	0.15	-0.7	-0.48461	2.6	0.13
ENSG00000204305	177	AGER	6	advanced glycosylation end-product specific receptor	2077	-1	1.70798	24	0.00014	0.008	-0.94	1.70798	20	0.0004	0.003	-1.2	1.70798	32	3.4e-05	0.00027	-0.65	1.2	6.6	0.017	0.099	-0.62	1.2	6.1	0.021	0.059	-0.7	1.2	7.5	0.011	0.029	-0.36	1.77403	3.9	0.066	0.35	-1.1	1.77403	34	3e-05	0.0011	-0.84	1.77403	19	0.00051
ENSG00000015285	7454	WAS	X	Wiskott-Aldrich syndrome	2381	-1	-0.77792	6.3	0.023	0.14	-0.65	-0.77792	2.6	0.13	0.24	-1.1	-0.77792	6.8	0.019	0.044	-0.68	-0.31	2.3	0.14	0.37	-0.27	-0.31	0.41	0.53	0.66	-0.9	-0.31	3.9	0.059	0.11	0.4	-0.79191	0.89	0.36	0.71	-0.6	-0.79191	1.7	0.21	0.38	-0.51	-0.79191	1.1	0.3
ENSG00000281357	100129716	ARRDC3-AS1	5	ARRDC3 antisense RNA 1	2832	-1	-0.95996	4.6	0.047	0.21	0.27	-0.95996	0.44	0.52	0.65	-0.82	-0.95996	3.1	0.098	0.17	-1.2	-0.13	8.2	0.0084	0.063	-1.7	-0.13	16	0.00045	0.0028	-1.6	-0.13	14	0.00096	0.0038	-0.14	-0.92754	0.095	0.76	0.92	-0.19	-0.92754	0.16	0.7	0.82	-0.17	-0.92754	0.13	0.73
ENSG00000128965	79094	CHAC1	15	ChaC glutathione specific gamma-glutamylcyclotransferase 1	2058	1	3.40818	2.5	0.16	0.42	0.83	3.40818	1.5	0.27	0.41	0.26	3.40818	0.14	0.72	0.79	1.5	1.3	32	6.7e-06	0.00032	0.16	1.3	0.34	0.57	0.69	-0.77	1.3	6.5	0.017	0.042	0.48	3.83348	0.33	0.59	0.85	-0.74	3.83348	0.71	0.44	0.61	-0.75	3.83348	0.68	0.44
ENSG00000142319	6531	SLC6A3	5	solute carrier family 6 member 3	4461	-1	-1.46232	2.5	0.13	0.37	-0.92	-1.46232	1.9	0.18	0.31	-0.52	-1.46232	0.73	0.4	0.51	-0.35	-1.1	0.32	0.57	0.78	-0.36	-1.1	0.34	0.56	0.69	-1.1	-1.1	2.9	0.099	0.17	0.048	-1.45981	0.0076	0.93	0.98	-1.3	-1.45981	4.5	0.051	0.15	-1.2	-1.45981	3.4	0.084
ENSG00000140297	9245	GCNT3	15	glucosaminyl (N-acetyl) transferase 3, mucin type	6475	1	7.22119	4.1	0.086	0.29	1.6	7.22119	9.2	0.022	0.064	1.1	7.22119	4.6	0.073	0.13	1.7	6.9	68	2e-05	0.00077	3	6.9	210	1.8e-07	5.3e-06	2.9	6.9	200	2.6e-07	3.7e-06	0.52	7.44799	0.51	0.5	0.8	0.92	7.44799	1.5	0.27	0.45	0.78	7.44799	1	0.36
ENSG00000265787	284233	CYP4F35P	18	cytochrome P450 family 4 subfamily F member 35, pseudogene	2876	-1	-1.63352	3.2	0.091	0.3	-0.039	-1.63352	0.006	0.94	0.96	-1.1	-1.63352	3.6	0.074	0.13	-0.41	-1.6	0.39	0.54	0.76	-0.89	-1.6	1.7	0.21	0.34	-1.9	-1.6	5.6	0.026	0.058	-0.97	-1.86121	2.5	0.13	0.47	-1.5	-1.86121	5.1	0.039	0.13	-1.7	-1.86121	6	0.027
ENSG00000092295	7051	TGM1	14	transglutaminase 1	3735	-1	-0.11237	8.6	0.0098	0.088	-0.8	-0.11237	5.2	0.036	0.094	-1	-0.11237	8.3	0.011	0.028	0.11	0.28	0.099	0.76	0.89	0.068	0.28	0.04	0.84	0.9	-0.18	0.28	0.27	0.61	0.71	-0.066	-0.15529	0.037	0.85	0.95	-0.53	-0.15529	2.2	0.16	0.32	-0.36	-0.15529	0.96	0.34
ENSG00000265321	100422965	MIR4263	2	microRNA 4263	83	1	-1.51718	3.8	0.069	0.26	1.1	-1.51718	4.6	0.048	0.12	1.1	-1.51718	4.1	0.059	0.11	0.19	-0.64	0.16	0.69	0.85	-0.64	-0.64	1.6	0.22	0.35	0.012	-0.64	0.00058	0.98	0.99	1	-1.60096	3.5	0.08	0.38	1.1	-1.60096	3.7	0.074	0.2	0.87	-1.60096	2.1	0.16
ENSG00000147437	2796	GNRH1	8	gonadotropin releasing hormone 1	1762	-1	0.53492	11	0.0046	0.057	-0.83	0.53492	7.2	0.016	0.051	-0.064	0.53492	0.052	0.82	0.87	-0.35	0.98	1.1	0.3	0.56	0.66	0.98	4.6	0.042	0.1	0.97	0.98	10	0.0038	0.012	-0.74	1.06011	8.3	0.011	0.16	-0.69	1.06011	7.1	0.017	0.075	-0.1	1.06011	0.16	0.7
ENSG00000250295	101926926	RDH10-AS1	8	RDH10 antisense RNA 1	3801	-1	0.17386	15	0.0012	0.027	-2.1	0.17386	44	5e-06	0.00012	-2	0.17386	44	4.9e-06	6e-05	-0.95	1.2	12	0.0022	0.024	-0.76	1.2	7.6	0.011	0.035	-1.4	1.2	23	7.2e-05	0.00043	0.15	0.40128	0.15	0.7	0.9	-0.6	0.40128	2.2	0.16	0.32	-1.5	0.40128	11	0.0047
ENSG00000105205	1178	CLC	19	Charcot-Leyden crystal galectin	635	-1	-0.0211	10	0.0054	0.063	-1.3	-0.0211	14	0.0017	0.009	-0.35	-0.0211	1.4	0.26	0.36	-0.57	0.34	1.9	0.18	0.42	0.27	0.34	0.51	0.48	0.62	0.48	0.34	1.6	0.22	0.32	-0.21	-0.105	0.38	0.55	0.83	0.66	-0.105	4.3	0.057	0.16	0.067	-0.105	0.036	0.92
ENSG00000088992	54997	TESC	12	tescalcin	1926	1	0.10983	5.1	0.038	0.19	1.7	0.10983	15	0.0014	0.0079	2.1	0.10983	24	0.00014	0.00084																0.25	0.05941	0.51	0.49	0.79	0.95	0.05941	7.8	0.013	0.064	0.98	0.05941	8.1	0.012
ENSG00000213782	51202	DDX47	12	DEAD-box helicase 47	5040	1	3.07371	39	1.1e-05	0.0017	2.6	3.07371	290	8.1e-12	1.1e-08	2.8	3.07371	350	1.8e-12	1.6e-09	0.39	2.2	3.5	0.072	0.25	1.1	2.2	28	1.6e-05	0.0002	0.83	2.2	16	0.0005	0.0022	0.78	3.43852	15	0.0015	0.06	1.8	3.43852	85	1.3e-07	4.3e-05	2.3	3.43852	130	9.6e-09
ENSG00000197599	645811	CCDC154	16	coiled-coil domain containing 154	2726	-1	0.01071	8.1	0.012	0.097	-1.5	0.01071	15	0.0012	0.0071	-2.3	0.01071	30	5.1e-05	0.00037	-1.2	-0.46	7.2	0.013	0.084	-0.56	-0.46	1.8	0.19	0.32	-0.88	-0.46	4.1	0.053	0.1	-0.47	-0.63544	1.9	0.19	0.55	-1.9	-0.63544	23	0.00023	0.0042	-2.1	-0.63544	25	0.00016
ENSG00000263934	780851	SNORD3A	17	small nucleolar RNA, C/D box 3A	699	-1	2.09315	2.5	0.16	0.41	-0.82	2.09315	1.7	0.24	0.37	0.17	2.09315	0.081	0.78	0.84	0.77	4.1	1.7	0.24	0.49	1.4	4.1	6.2	0.045	0.11	2.1	4.1	13	0.01	0.028	0.87	0.25718	5.4	0.035	0.27	0.85	0.25718	5	0.041	0.13	0.3	0.25718	0.56	0.47
ENSG00000106829	7091	TLE4	9	transducin like enhancer of split 4	8187	1	1.61034	31	3.7e-05	0.0037	1.2	1.61034	40	9.4e-06	0.0002	0.96	1.61034	27	8.4e-05	0.00055	0.14	2.5	0.57	0.46	0.7	0.67	2.5	15	0.0008	0.0045	1	2.5	35	3.7e-06	3.5e-05	0.56	1.78052	4.2	0.057	0.33	1.1	1.78052	18	0.00067	0.0084	0.93	1.78052	11	0.0043
ENSG00000243753	3139	HLA-L	6	major histocompatibility complex, class I, L (pseudogene)	5505	1	3.7694	14	0.0043	0.055	1.8	3.7694	42	8.5e-05	0.00096	1.3	3.7694	22	0.001	0.0041	2.2	3.4	110	3.8e-09	8e-07	1.5	3.4	52	8.6e-07	1.8e-05	0.67	3.4	8.8	0.0079	0.022	1.2	4.07192	27	0.00028	0.026	1.5	4.07192	40	5e-05	0.0016	0.74	4.07192	9.7	0.0096
ENSG00000112245	7803	PTP4A1	6	protein tyrosine phosphatase type IVA, member 1	5281	1	10.9097	39	7.9e-05	0.0055	1.7	10.9097	99	1.1e-06	4.3e-05	1.9	10.9097	130	3.2e-07	7.7e-06	0.57	10	27	3e-05	0.0011	0.85	10	59	9.7e-08	3.2e-06	1	10	87	3.7e-09	1e-07	0.44	10.5077	4.7	0.061	0.34	1	10.5077	26	0.00078	0.0093	0.94	10.5077	21	0.0016
ENSG00000164764	157869	SBSPON	8	somatomedin B and thrombospondin type 1 domain containing	4383	-1	-1.48745	2.3	0.15	0.4	-0.51	-1.48745	0.63	0.44	0.58	-1.4	-1.48745	4	0.062	0.12	-1.2	-1.4	2.7	0.12	0.33	-0.8	-1.4	1.4	0.24	0.38	-0.81	-1.4	1.4	0.24	0.35	0.65	-1.74224	1.4	0.25	0.61	-0.56	-1.74224	0.82	0.38	0.56	-0.39	-1.74224	0.37	0.55
ENSG00000164171	3673	ITGA2	5	integrin subunit alpha 2	7910	1	6.67573	44	2.4e-05	0.0029	1.6	6.67573	110	2.1e-07	1.4e-05	1.5	6.67573	89	6.6e-07	1.3e-05	-0.43	5.2	2.4	0.16	0.4	0.045	5.2	0.028	0.87	0.92	0.54	5.2	3.9	0.087	0.16	1.1	6.78461	21	0.002	0.07	1.5	6.78461	37	0.00037	0.0057	1.5	6.78461	34	0.00049
ENSG00000099625	255057	CBARP	19	CACN subunit beta associated regulatory protein	4591	1	4.3749	3.8	0.095	0.31	1.8	4.3749	12	0.012	0.041	1.5	4.3749	8.3	0.026	0.058	0.088	0.9	0.091	0.77	0.89	0.86	0.9	9.8	0.0043	0.017	0.86	0.9	9.5	0.0049	0.015	0.31	3.99935	2.2	0.16	0.52	0.58	3.99935	7.4	0.018	0.078	0.45	3.99935	4.3	0.061
ENSG00000212694	338799	LINC01089	12	long intergenic non-protein coding RNA 1089	4132	-1	1.57667	12	0.004	0.053	-1.7	1.57667	26	0.00015	0.0015	-1.6	1.57667	25	0.0002	0.0011	-0.9	1.7	16	0.00053	0.009	-0.82	1.7	13	0.0012	0.0059	-0.62	1.7	7.6	0.011	0.028	-0.43	1.8442	1.6	0.23	0.6	-0.88	1.8442	6.1	0.03	0.11	-0.79	1.8442	4.7	0.052
ENSG00000168389	84879	MFSD2A	1	major facilitator superfamily domain containing 2A	4007	1	6.41292	37	7.4e-05	0.0053	1.3	6.41292	58	9.9e-06	0.0002	1	6.41292	36	8.2e-05	0.00054	1.1	7.8	140	1.1e-11	4.6e-09	1.4	7.8	200	2e-13	7.9e-11	1.4	7.8	200	2.4e-13	5.1e-11	0.65	6.49985	22	0.00033	0.028	0.72	6.49985	26	0.00014	0.003	0.36	6.49985	6.8	0.02
ENSG00000172803	254122	SNX32	11	sorting nexin 32	3966	1	0.46246	7.4	0.015	0.11	1.4	0.46246	16	0.0011	0.0065	1.5	0.46246	16	0.00093	0.0038	-0.028	0.33	0.0077	0.93	0.97	0.24	0.33	0.57	0.46	0.59	0.34	0.33	1.2	0.29	0.41	0.22	0.45566	0.55	0.47	0.78	0.75	0.45566	6.6	0.021	0.086	0.61	0.45566	4.1	0.06
ENSG00000137959	10964	IFI44L	1	interferon induced protein 44 like	10240	-1	0.55106	4.3	0.06	0.24	-1.2	0.55106	5.7	0.034	0.09	-0.45	0.55106	0.96	0.35	0.45	-2.1	-0.96	11	0.0031	0.031	-0.62	-0.96	1.2	0.28	0.42	-1.3	-0.96	4.4	0.047	0.095	-0.33	0.29373	0.81	0.38	0.72	-0.51	0.29373	1.8	0.2	0.37	-0.63	0.29373	2.5	0.14
ENSG00000074660	8578	SCARF1	17	scavenger receptor class F member 1	4961	-1	-1.39398	4.3	0.055	0.23	-1.5	-1.39398	7.7	0.014	0.045	-1.5	-1.39398	8.5	0.0098	0.026	-0.92	-0.95	3.3	0.081	0.27	-1.3	-0.95	6	0.021	0.059	-0.92	-0.95	3.2	0.084	0.15	-0.94	-1.26391	3.3	0.091	0.4	-0.86	-1.26391	2.6	0.13	0.28	-0.99	-1.26391	3.2	0.096
ENSG00000214814	654463	FER1L6	8	fer-1 like family member 6	6051	1	-0.07917	7.4	0.015	0.11	0.73	-0.07917	3.5	0.079	0.17	1.4	-0.07917	16	0.0009	0.0038	-0.81	0.59	4.9	0.037	0.16	-0.017	0.59	0.0026	0.96	0.98	0.035	0.59	0.0098	0.92	0.95	0.72	0.35438	4.7	0.047	0.3	1.1	0.35438	11	0.0044	0.03	1.3	0.35438	14	0.0019
ENSG00000202314	692075	SNORD6	11	small nucleolar RNA, C/D box 6	73	1	0.13864	12	0.0033	0.048	1.5	0.13864	27	8.4e-05	0.00095	2	0.13864	59	8.3e-07	1.6e-05	0.026	0.35	0.0048	0.95	0.98	0.67	0.35	3.4	0.078	0.16	0.22	0.35	0.33	0.57	0.67	0.4	0.9676	2.1	0.16	0.52	1.3	0.9676	26	0.00013	0.0028	1.2	0.9676	19	0.00055
ENSG00000143067	90874	ZNF697	1	zinc finger protein 697	5041	1	4.8876	24	0.00053	0.017	1.7	4.8876	63	8.2e-06	0.00018	1.7	4.8876	70	5.2e-06	6.3e-05	0.87	3.8	48	2.7e-07	2.5e-05	0.88	3.8	51	1.9e-07	5.3e-06	0.31	3.8	5.9	0.023	0.053	0.51	4.59301	5.5	0.039	0.28	0.83	4.59301	14	0.0032	0.024	0.58	4.59301	6.7	0.026
ENSG00000120217	29126	CD274	9	CD274 molecule	4108	1	-0.12893	6.1	0.025	0.15	0.89	-0.12893	4.4	0.051	0.12	1.5	-0.12893	15	0.0011	0.0046	-0.41	-1.5	0.31	0.58	0.79	-0.79	-1.5	1	0.32	0.46	-0.97	-1.5	1.5	0.24	0.34	0.68	-0.14688	1.8	0.2	0.56	0.95	-0.14688	3.6	0.078	0.2	0.8	-0.14688	2.3	0.15
ENSG00000127578	117166	WFIKKN1	16	WAP, follistatin/kazal, immunoglobulin, kunitz and netrin domain containing 1	4878	-1	-0.58283	9.8	0.0062	0.069	-0.79	-0.58283	6.2	0.024	0.068	-1.7	-0.58283	24	0.00016	0.00092	-1.4	-1.1	6.9	0.015	0.092	-0.99	-1.1	3.6	0.07	0.15	-1.5	-1.1	7	0.014	0.035	-0.33	-0.8901	0.73	0.41	0.74	-1.2	-0.8901	8	0.013	0.061	-1.5	-0.8901	11	0.0052
ENSG00000162804	25992	SNED1	2	sushi, nidogen and EGF like domains 1	13592	-1	-0.2272	7.6	0.014	0.11	-0.63	-0.2272	3.2	0.092	0.19	-0.82	-0.2272	5.4	0.033	0.07	-0.6	0.45	3	0.097	0.3	-0.46	0.45	1.8	0.19	0.32	-0.71	0.45	3.9	0.06	0.12	0.055	0.06348	0.029	0.87	0.96	-0.2	0.06348	0.36	0.56	0.71	-0.22	0.06348	0.42	0.53
ENSG00000188375	440093	H3F3C	12	H3 histone family member 3C	1057	1	2.3784	24	0.00015	0.0083	1.4	2.3784	47	3.4e-06	9.7e-05	1.7	2.3784	77	1.4e-07	4e-06	0.19	2.9	1.2	0.28	0.54	0.34	2.9	3.9	0.059	0.13	-0.34	2.9	3.6	0.069	0.13	0.82	2.11012	16	0.0012	0.053	1.1	2.11012	28	8.2e-05	0.0021	1.2	2.11012	33	3.8e-05
ENSG00000231013	107105282	AC013275.1	2	novel transcript, antisense to SCTR	2089	-1	-1.29686	3.1	0.097	0.31	-1.6	-1.29686	6.1	0.025	0.071	-2	-1.29686	9.3	0.0076	0.021	-0.056	-1.5	0.0084	0.93	0.97	-0.72	-1.5	1.2	0.29	0.42	-0.62	-1.5	0.87	0.36	0.48	-0.26	-1.71447	0.16	0.69	0.89	-1.1	-1.71447	2.5	0.13	0.28	-0.67	-1.71447	0.85	0.37
ENSG00000180525	414235	PRR26	10	proline rich 26	9247	1	5.56829	53	3e-06	0.00075	1.4	5.56829	100	4.7e-08	5e-06	1.2	5.56829	77	2.8e-07	6.9e-06	-0.13	4	1.1	0.32	0.57	0.28	4	5.2	0.031	0.079	0.3	4	6.2	0.02	0.048	0.47	5.27884	19	0.0005	0.035	0.56	5.27884	27	0.0001	0.0025	0.12	5.27884	1.3	0.26
ENSG00000197472	57116	ZNF695	1	zinc finger protein 695	3756	1	0.33742	13	0.0027	0.043	0.59	0.33742	3.8	0.07	0.15	1.6	0.33742	36	1.7e-05	0.00016	-0.32	-0.32	0.68	0.42	0.66	-0.73	-0.32	3.3	0.081	0.17	-1.8	-0.32	16	0.00046	0.002	0.64	0.21983	4.3	0.057	0.33	0.53	0.21983	2.8	0.12	0.26	0.52	0.21983	2.5	0.14
ENSG00000154153	54463	RETREG1	5	reticulophagy regulator 1	4568	1	4.7532	28	0.00019	0.0093	1.5	4.7532	59	5.5e-06	0.00013	1.3	4.7532	48	1.6e-05	0.00015	1.4	5	150	3.5e-12	1.8e-09	2	5	350	3.1e-16	3.3e-13	2.1	5	360	2.1e-16	1.7e-13	1	4.7937	36	3.3e-05	0.0076	1.6	4.7937	86	2.2e-07	6e-05	1	4.7937	35	3.9e-05
ENSG00000170500	164832	LONRF2	2	LON peptidase N-terminal domain and ring finger 2	13933	1	-1.24685	4.3	0.054	0.23	0.83	-1.24685	2.7	0.12	0.23	0.39	-1.24685	0.55	0.47	0.57																1.9	-0.85163	18	0.00067	0.04	1.4	-0.85163	10	0.0064	0.039	0.86	-0.85163	3	0.11
ENSG00000134532	6660	SOX5	12	SRY-box 5	10445	1	0.02267	12	0.0034	0.049	0.13	0.02267	0.16	0.7	0.79	0.43	0.02267	1.9	0.18	0.28	-0.1	3.1	0.34	0.57	0.78	-0.099	3.1	0.33	0.57	0.69	0.67	3.1	16	0.00044	0.0019	-0.27	-0.06311	0.72	0.41	0.74	-0.32	-0.06311	1.1	0.32	0.5	-0.3	-0.06311	0.84	0.38
ENSG00000189430	9437	NCR1	19	natural cytotoxicity triggering receptor 1	1893	-1	-1.41663	2.7	0.12	0.36	-1.8	-1.41663	6.3	0.023	0.067	-1.9	-1.41663	7.6	0.014	0.034	-0.91	-1.1	2.4	0.14	0.36	-2.2	-1.1	11	0.0031	0.013	-2.1	-1.1	9.8	0.0044	0.014	-0.9	-1.33954	2.3	0.15	0.51	-1.5	-1.33954	6	0.027	0.1	-2.8	-1.33954	13	0.0025
ENSG00000227392	100128675	HPN-AS1	19	HPN antisense RNA 1	1124	-1	-1.31598	3.5	0.078	0.28	-0.43	-1.31598	0.74	0.4	0.55	-0.11	-1.31598	0.062	0.81	0.86	-0.66	-1.3	0.92	0.35	0.6	-0.91	-1.3	1.7	0.2	0.32	-0.74	-1.3	1.2	0.29	0.41	-0.23	-1.20491	0.21	0.65	0.88	-0.73	-1.20491	1.9	0.19	0.36	0.4	-1.20491	0.64	0.44
ENSG00000203867	282996	RBM20	10	RNA binding motif protein 20	8162	-1	-0.23008	9.6	0.0067	0.072	-0.81	-0.23008	6.4	0.022	0.065	-0.22	-0.23008	0.58	0.46	0.56	-0.2	-1.1	0.11	0.74	0.88	-0.18	-1.1	0.089	0.77	0.85	0.4	-1.1	0.48	0.49	0.61	0.15	-0.22266	0.23	0.64	0.87	0.54	-0.22266	3.2	0.092	0.23	-0.11	-0.22266	0.12	0.74
ENSG00000199477	677814	SNORA31	13	small nucleolar RNA, H/ACA box 31	130	1	-1.20831	4.3	0.055	0.23	1.8	-1.20831	18	0.00064	0.0044	1.4	-1.20831	8.7	0.0093	0.025																1.5	-0.37002	7.9	0.013	0.17	2.2	-0.37002	19	0.00052	0.0072	2.4	-0.37002	20	0.00039
ENSG00000163874	80149	ZC3H12A	1	zinc finger CCCH-type containing 12A	3121	1	5.90609	9.4	0.019	0.13	1.7	5.90609	27	0.0014	0.0079	1.2	5.90609	14	0.0077	0.021	2.3	6.4	82	3.3e-05	0.0011	1.5	6.4	35	0.00052	0.0032	0.55	6.4	4.7	0.067	0.13	0.87	6.29001	5.1	0.067	0.35	1	6.29001	6.6	0.045	0.14	0.41	6.29001	1.1	0.33
ENSG00000143479	8444	DYRK3	1	dual specificity tyrosine phosphorylation regulated kinase 3	4336	1	1.31325	12	0.0031	0.047	0.98	1.31325	11	0.004	0.017	0.7	1.31325	5.7	0.029	0.063	0.4	0.21	1.2	0.29	0.55	0.49	0.21	1.8	0.2	0.32	0.28	0.21	0.52	0.48	0.59	0.14	1.09418	0.22	0.65	0.87	0.033	1.09418	0.013	0.91	0.95	-0.63	1.09418	3.9	0.067
ENSG00000166741	4837	NNMT	11	nicotinamide N-methyltransferase	2919	1	-0.78517	2.3	0.15	0.41	0.39	-0.78517	0.28	0.6	0.72	1.7	-0.78517	7	0.02	0.046																0.53	-0.46011	0.69	0.42	0.75	0.46	-0.46011	0.45	0.51	0.68	1.2	-0.46011	3.5	0.087
ENSG00000164532	57057	TBX20	7	T-box 20	1875	1	0.36836	12	0.0031	0.046	1.6	0.36836	35	2.1e-05	0.00035	1.7	0.36836	43	6.2e-06	7.2e-05	-0.58	-1.1	1	0.32	0.57	-0.74	-1.1	1.7	0.21	0.34	-1.1	-1.1	3.5	0.072	0.13	0.73	0.33127	5.8	0.03	0.25	1.5	0.33127	26	0.00012	0.0027	0.65	0.33127	4.1	0.061
ENSG00000272523	100652853	LINC01023	5	long intergenic non-protein coding RNA 1023	436	-1	-0.43314	8.6	0.0096	0.087	-0.73	-0.43314	4.8	0.044	0.11	-0.16	-0.43314	0.28	0.6	0.69	-1.2	-0.45	8	0.0092	0.067	-1.5	-0.45	13	0.0012	0.006	-0.93	-0.45	5.3	0.03	0.067	-0.35	-0.21822	1.1	0.31	0.66	-0.79	-0.21822	5.2	0.038	0.13	-1.3	-0.21822	11	0.0046
ENSG00000253716	100507316	MINCR	8	MYC-induced long non-coding RNA	1405	-1	0.26989	10	0.0051	0.061	-0.9	0.26989	8.5	0.01	0.035	-0.81	0.26989	7.3	0.016	0.038	-1.1	-0.27	8.2	0.0082	0.062	-1.2	-0.27	9.5	0.0049	0.019	-2.2	-0.27	25	3.4e-05	0.00022	-0.6	0.42922	2.2	0.16	0.51	-1.1	0.42922	6.5	0.024	0.093	-0.87	0.42922	4	0.066
ENSG00000162896	5284	PIGR	1	polymeric immunoglobulin receptor	4376	1	0.09193	9.6	0.0068	0.072	0.56	0.09193	2.7	0.12	0.23	0.23	0.09193	0.43	0.52	0.62	0.58	1.1	2.4	0.13	0.36	1.7	1.1	24	6.9e-05	0.00064	0.53	1.1	2	0.17	0.27	0.54	0.50926	2.3	0.15	0.5	0.5	0.50926	1.8	0.19	0.37	0.56	0.50926	2.2	0.16
ENSG00000088538	1795	DOCK3	3	dedicator of cytokinesis 3	8755	-1	-1.06986	4.2	0.058	0.24	-0.47	-1.06986	1.1	0.32	0.46	-0.75	-1.06986	2.6	0.13	0.21	-0.73	-1.4	1.4	0.26	0.51	-1.6	-1.4	5.7	0.025	0.067	-0.42	-1.4	0.45	0.51	0.62	-0.7	-1.45686	1.8	0.2	0.56	-0.046	-1.45686	0.0089	0.93	0.96	-1.8	-1.45686	8.6	0.01
ENSG00000236345	112935969	SCAT8	6	S-phase cancer associated transcript 8	1454	1	1.29512	17	0.00085	0.022	1.2	1.29512	25	0.00012	0.0013	0.67	1.29512	7.1	0.017	0.041	0.5	0.019	0.93	0.35	0.6	1.5	0.019	9.6	0.0049	0.019	1.6	0.019	11	0.0034	0.011	0.74	1.63964	4.9	0.046	0.3	0.73	1.63964	4.6	0.051	0.15	0.38	1.63964	1.1	0.31
ENSG00000141655	8792	TNFRSF11A	18	TNF receptor superfamily member 11a	8999	1	0.80553	18	0.00061	0.018	1.2	0.80553	29	5.9e-05	0.00074	1.3	0.80553	31	3.9e-05	0.0003	-0.14	1.1	0.25	0.62	0.81	1	1.1	16	0.00056	0.0034	1.1	1.1	18	0.00025	0.0012	1.1	1.15821	20	0.00047	0.034	1.5	1.15821	36	2.2e-05	0.00093	2.2	1.15821	78	2.2e-07
ENSG00000196159	79633	FAT4	4	FAT atypical cadherin 4	16439	1	-1.89448	2.5	0.13	0.37	-0.074	-1.89448	0.0097	0.92	0.95	-0.6	-1.89448	0.57	0.46	0.56																1	-2.00966	1.9	0.19	0.55	0.59	-2.00966	0.54	0.47	0.65	1	-2.00966	1.7	0.22
ENSG00000166823	55897	MESP1	15	mesoderm posterior bHLH transcription factor 1	2369	-1	-1.00291	4.5	0.05	0.22	-0.19	-1.00291	0.19	0.67	0.77	-0.12	-1.00291	0.084	0.78	0.84	-0.18	-1.2	0.077	0.78	0.9	-0.27	-1.2	0.18	0.68	0.78	-0.88	-1.2	1.6	0.21	0.32	0.2	-0.93059	0.17	0.69	0.89	-0.042	-0.93059	0.007	0.93	0.96	0.98	-0.93059	4.2	0.058
ENSG00000246731	85001	MGC16275	17	uncharacterized protein MGC16275	2522	-0.99	-0.60668	5.5	0.031	0.17	-0.7	-0.60668	2.9	0.11	0.21	-1.5	-0.60668	11	0.004	0.013	-0.72	-0.98	1.9	0.18	0.42	-0.91	-0.98	3	0.098	0.19	-1	-0.98	3.4	0.078	0.14	-0.14	-0.7008	0.13	0.73	0.91	-0.71	-0.7008	3	0.1	0.24	-1.2	-0.7008	7.2	0.017
ENSG00000103184	9717	SEC14L5	16	SEC14 like lipid binding 5	6477	-0.99	-0.47	6.7	0.019	0.13	-0.65	-0.47	3.1	0.095	0.19	-1.3	-0.47	10	0.0054	0.016	0.095	-0.12	0.067	0.8	0.91	-0.99	-0.12	6.3	0.019	0.055	-1.1	-0.12	7	0.014	0.036	-0.35	-0.74661	0.86	0.37	0.71	-0.92	-0.74661	5.3	0.036	0.12	-1.1	-0.74661	6.7	0.02
ENSG00000187608	9636	ISG15	1	ISG15 ubiquitin-like modifier	941	0.99	5.65355	28	0.00024	0.011	1.9	5.65355	100	7.1e-07	3.2e-05	2.3	5.65355	160	7.1e-08	2.5e-06	0.36	4	2.9	0.11	0.32	0.62	4	8.5	0.012	0.037	1	4	23	0.0003	0.0014	0.82	5.56846	44	7.4e-06	0.003	1.3	5.56846	120	1.7e-08	1.6e-05	1.5	5.56846	140	4e-09
ENSG00000142731	10733	PLK4	4	polo like kinase 4	4482	0.99	2.56615	19	0.0005	0.016	1.1	2.56615	23	0.00023	0.002	1.3	2.56615	35	2.5e-05	0.00021	0.049	1.6	0.044	0.84	0.93	-0.31	1.6	1.6	0.22	0.34	-0.2	1.6	0.65	0.43	0.54	0.37	2.34653	2.5	0.14	0.48	0.57	2.34653	6	0.027	0.1	0.39	2.34653	2.6	0.13
ENSG00000235098	441869	ANKRD65	1	ankyrin repeat domain 65	2644	-0.99	-0.77015	6.6	0.02	0.13	-0.43	-0.77015	1.4	0.25	0.39	-0.88	-0.77015	5.5	0.032	0.068																-0.7	-1.53625	1.9	0.19	0.55	-1	-1.53625	3.5	0.083	0.21	-0.88	-1.53625	2.4	0.14
ENSG00000148541	220965	FAM13C	10	family with sequence similarity 13 member C	6753	-0.99	0.39463	12	0.0033	0.048	-1.6	0.39463	27	8.3e-05	0.00094	-1.2	0.39463	17	0.00068	0.003	-0.65	0.18	2.7	0.11	0.33	-0.85	0.18	4.5	0.045	0.11	-0.66	0.18	2.7	0.11	0.19	-0.9	-0.11783	8	0.013	0.17	-1.1	-0.11783	11	0.0042	0.029	-1.2	-0.11783	13	0.0028
ENSG00000101695	54941	RNF125	18	ring finger protein 125	6508	0.99	-0.44305	8	0.012	0.099	0.81	-0.44305	4.9	0.041	0.1	0.92	-0.44305	6.8	0.019	0.045	0.15	-0.59	0.098	0.76	0.89	-0.083	-0.59	0.029	0.87	0.91	-0.93	-0.59	3	0.096	0.17	1.1	-0.13968	11	0.0041	0.1	1.6	-0.13968	25	0.00014	0.003	1.5	-0.13968	18	0.00062
ENSG00000152766	118932	ANKRD22	10	ankyrin repeat domain 22	1733	0.99	0.04394	7.4	0.015	0.11	0.96	0.04394	6.7	0.02	0.059	0.21	0.04394	0.28	0.6	0.69	0.68	-1.1	1.6	0.22	0.47	0.17	-1.1	0.097	0.76	0.84	0.5	-1.1	0.83	0.37	0.49	1.1	-0.17855	8.4	0.011	0.16	1	-0.17855	6.6	0.021	0.086	0.41	-0.17855	0.84	0.37
ENSG00000107984	22943	DKK1	10	dickkopf WNT signaling pathway inhibitor 1	2206	0.99	9.96079	6.9	0.037	0.18	2	9.96079	27	0.0016	0.0086	2.2	9.96079	30	0.0012	0.0049	-0.51	6.7	2.8	0.14	0.37	0.58	6.7	3.7	0.098	0.19	1.9	6.7	36	0.00073	0.003	0.45	10.1089	0.84	0.4	0.73	1.1	10.1089	4.7	0.08	0.21	1.5	10.1089	7.8	0.036
ENSG00000261286	105371374	ATP2C2-AS1	16	ATP2C2 antisense RNA 1	2998	-0.99	-0.87204	4.2	0.058	0.23	-0.26	-0.87204	0.35	0.56	0.69	0.041	-0.87204	0.0098	0.92	0.94	0.32	-0.55	0.47	0.5	0.73	-0.16	-0.55	0.1	0.75	0.83	-0.7	-0.55	1.8	0.19	0.29	0.66	-0.41694	4.1	0.06	0.34	0.23	-0.41694	0.44	0.52	0.68	0.71	-0.41694	4.4	0.052
ENSG00000184371	1435	CSF1	1	colony stimulating factor 1	5418	0.98	2.11395	12	0.0041	0.054	2.1	2.11395	62	1.3e-06	5e-05	1.7	2.11395	41	1.4e-05	0.00013	4.9	3.8	740	4.7e-20	2.4e-16	4.4	3.8	580	8.4e-19	2.1e-15	2.7	3.8	190	4.4e-13	7.9e-11	1.8	2.94102	50	6.7e-06	0.0028	2.3	2.94102	72	8.2e-07	0.00012	1.2	2.94102	18	0.0008
ENSG00000201512	677839	SNORA71C	20	small nucleolar RNA, H/ACA box 71C	134	0.98	0.01085	11	0.005	0.06	0.64	0.01085	4.1	0.06	0.14	0.88	0.01085	8.5	0.0099	0.026	0.56	-0.1	2.1	0.16	0.39	0.24	-0.1	0.37	0.55	0.68	-0.14	-0.1	0.12	0.73	0.81	1.4	0.21111	23	0.00025	0.025	0.92	0.21111	8.9	0.0093	0.049	0.92	0.21111	8.4	0.011
ENSG00000189120	80320	SP6	17	Sp6 transcription factor	4075	-0.98	8.47118	69	5.2e-07	0.00022	-0.81	8.47118	47	5.4e-06	0.00013	-0.41	8.47118	12	0.0033	0.011	-0.095	8.4	1.2	0.29	0.55	-0.47	8.4	29	1.4e-05	0.00017	-0.45	8.4	26	2.9e-05	0.00019	-1.1	8.44825	78	2.6e-07	0.0004	-0.7	8.44825	32	4.6e-05	0.0015	-0.68	8.44825	29	7.2e-05
ENSG00000158104	3242	HPD	12	4-hydroxyphenylpyruvate dioxygenase	2223	-0.98	-1.09241	4.5	0.049	0.21	-1.9	-1.09241	12	0.0027	0.013	-1.1	-1.09241	5.8	0.028	0.061	0.064	-0.28	0.018	0.89	0.96	-0.25	-0.28	0.28	0.6	0.72	-0.85	-0.28	2.7	0.11	0.19	-0.099	-0.95095	0.068	0.8	0.94	-0.62	-0.95095	2.4	0.14	0.29	-1.1	-0.95095	6	0.027
ENSG00000198576	23237	ARC	8	activity regulated cytoskeleton associated protein	2991	0.98	-1.10723	3.3	0.089	0.3	1.2	-1.10723	5.4	0.034	0.089	0.053	-1.10723	0.0073	0.93	0.95																0.43	-0.67095	0.6	0.45	0.77	-0.82	-0.67095	1.7	0.22	0.39	-0.67	-0.67095	1.1	0.31
ENSG00000139890	161253	REM2	14	RRAD and GEM like GTPase 2	2305	-0.98	-1.40743	2.4	0.14	0.39	-0.92	-1.40743	2.1	0.17	0.29	-0.23	-1.40743	0.18	0.68	0.76																-0.29	-1.21634	0.28	0.6	0.85	-0.73	-1.21634	1.7	0.21	0.39	-0.57	-1.21634	0.95	0.34
ENSG00000169184	4330	MN1	22	MN1 proto-oncogene, transcriptional regulator	7693	0.98	2.49243	17	0.00069	0.02	2.4	2.49243	120	4.7e-09	1.1e-06	2.7	2.49243	160	5.9e-10	8.2e-08	-0.34	-0.41	0.71	0.41	0.65	-0.46	-0.41	1.3	0.27	0.41	-0.88	-0.41	4.1	0.053	0.1	1.3	1.81965	22	0.00026	0.025	2	1.81965	56	1.8e-06	0.00018	2	1.81965	49	4e-06
ENSG00000069482	51083	GAL	11	galanin and GMAP prepropeptide	1300	0.98	2.64173	22	0.00022	0.01	1.6	2.64173	61	6.7e-07	3.1e-05	1.3	2.64173	43	5.9e-06	6.9e-05	0.21	0.22	0.26	0.61	0.8	1	0.22	6.9	0.014	0.043	0.74	0.22	3.3	0.081	0.15	0.77	3.01943	13	0.0028	0.084	0.91	3.01943	18	0.00068	0.0085	1.2	3.01943	30	6.3e-05
ENSG00000238363	654322	SNORA13	5	small nucleolar RNA, H/ACA box 13	133	0.98	-0.85084	3.6	0.076	0.27	1.3	-0.85084	6.6	0.02	0.061	0.16	-0.85084	0.078	0.78	0.84	0.71	-1.3	1.4	0.25	0.5	0.52	-1.3	0.76	0.39	0.53	-0.22	-1.3	0.11	0.74	0.81	0.26	-0.14135	0.71	0.41	0.74	0.26	-0.14135	0.71	0.41	0.59	-0.084	-0.14135	0.065	0.8
ENSG00000074966	7294	TXK	4	TXK tyrosine kinase	3472	-0.98	-1.11267	3.9	0.065	0.25	-0.11	-1.11267	0.065	0.8	0.87	0.24	-1.11267	0.35	0.56	0.66	-0.83	-1.5	1.6	0.21	0.46	-0.81	-1.5	1.6	0.22	0.35	-0.27	-1.5	0.19	0.67	0.76	0.21	-1.05285	0.2	0.66	0.88	-0.19	-1.05285	0.14	0.71	0.82	0.64	-1.05285	1.7	0.21
ENSG00000148841	85450	ITPRIP	10	inositol 1,4,5-trisphosphate receptor interacting protein	7279	0.98	-1.22681	4.7	0.044	0.2	0.04	-1.22681	0.0061	0.94	0.96	0.07	-1.22681	0.019	0.89	0.92	-0.62	-1.1	1	0.32	0.58	-0.98	-1.1	2.5	0.13	0.23	-0.3	-1.1	0.26	0.61	0.71	0.51	-0.97261	0.87	0.37	0.71	-0.14	-0.97261	0.058	0.81	0.89	-0.34	-0.97261	0.3	0.59
ENSG00000062716	81671	VMP1	17	vacuole membrane protein 1	6916	0.98	9.23477	11	0.013	0.1	1.4	9.23477	22	0.0025	0.012	1.3	9.23477	18	0.0042	0.013	0.33	9	1.8	0.23	0.48	0.47	9	3.5	0.1	0.2	0.43	9	2.9	0.13	0.22	0.42	9.67004	1.3	0.3	0.66	0.9	9.67004	5.8	0.055	0.16	0.79	9.67004	4.5	0.081
ENSG00000173926	115123	MARCH3	5	membrane associated ring-CH-type finger 3	5179	0.97	0.96934	14	0.0017	0.033	1.5	0.96934	37	1.5e-05	0.00027	1.4	0.96934	33	2.6e-05	0.00022	0.29	0.77	0.6	0.44	0.68	0.59	0.77	2.7	0.11	0.21	1.5	0.77	18	0.00026	0.0013	0.99	1.33911	18	0.00073	0.042	1.1	1.33911	24	0.0002	0.0037	1.3	1.33911	27	9.7e-05
ENSG00000139263	121227	LRIG3	12	leucine rich repeats and immunoglobulin like domains 3	5893	0.97	5.37246	56	1.4e-06	0.00049	0.99	5.37246	57	1.2e-06	4.7e-05	0.8	5.37246	38	1.4e-05	0.00014	0.64	5.7	31	1.1e-05	0.00047	1.3	5.7	140	2.1e-11	3.5e-09	1.2	5.7	100	4.1e-10	1.7e-08	0.84	5.51453	25	0.00027	0.025	1	5.51453	35	5.8e-05	0.0017	0.72	5.51453	18	0.001
ENSG00000206989	26785	SNORD63	5	small nucleolar RNA, C/D box 63	68	0.97	-0.61339	3.8	0.069	0.26	1.5	-0.61339	9.9	0.006	0.024	1.3	-0.61339	7.7	0.013	0.033	-0.38	-1	0.4	0.53	0.75	-0.15	-1	0.061	0.81	0.87	-1.4	-1	4.2	0.052	0.1	0.61	-0.38544	3	0.11	0.43	0.71	-0.38544	4	0.063	0.18	0.64	-0.38544	3.1	0.1
ENSG00000176358	255061	TAC4	17	tachykinin 4	1001	-0.97	-0.52249	5.5	0.033	0.17	-1.5	-0.52249	11	0.0047	0.02	-1.2	-0.52249	7.7	0.013	0.033	-0.57	-0.29	1.9	0.18	0.43	-0.94	-0.29	4.8	0.038	0.092	-0.88	-0.29	4.2	0.05	0.1	0.083	-0.22626	0.058	0.81	0.94	-0.57	-0.22626	2.4	0.14	0.3	-0.81	-0.22626	4.4	0.052
ENSG00000227507	4050	LTB	6	lymphotoxin beta	1535	0.97	1.30136	10	0.0059	0.066	2.9	1.30136	120	6e-09	1.3e-06	2.3	1.30136	73	2.1e-07	5.5e-06	2.1	0.53	21	0.00017	0.0038	2	0.53	18	0.00033	0.0022	1.3	0.53	6.6	0.018	0.043	1.8	1.79664	32	4.5e-05	0.0094	2.4	1.79664	56	1.8e-06	0.00018	1.4	1.79664	18	0.00069
ENSG00000179965	51333	ZNF771	16	zinc finger protein 771	5637	-0.97	0.12659	11	0.0049	0.06	-0.65	0.12659	4.9	0.041	0.1	-0.29	0.12659	1.1	0.31	0.42	0.086	0.073	0.065	0.8	0.91	-0.064	0.073	0.035	0.85	0.9	-0.21	0.073	0.36	0.56	0.66	-0.33	0.31239	1.3	0.28	0.64	-0.54	0.31239	3.3	0.089	0.22	0.078	0.31239	0.07	0.8
ENSG00000160678	6271	S100A1	1	S100 calcium binding protein A1	3030	-0.97	0.95546	17	0.00073	0.02	-1.3	0.95546	27	8.3e-05	0.00094	-1.1	0.95546	20	0.00033	0.0017	-1	0.42	9	0.006	0.05	-0.92	0.42	7.6	0.011	0.035	-1.4	0.42	16	0.00051	0.0022	-0.31	0.82925	1.4	0.26	0.62	-0.8	0.82925	8	0.012	0.06	-1	0.82925	12	0.0036
ENSG00000239653	100507062	PSMD6-AS2	3	PSMD6 antisense RNA 2	2456	-0.97	-1.12538	3.7	0.072	0.27	-1.3	-1.12538	5.6	0.03	0.082	-2	-1.12538	12	0.0033	0.011	-1.3	-0.87	6	0.022	0.12	-0.81	-0.87	2.5	0.13	0.23	0.49	-0.87	1.1	0.3	0.42	-0.97	-0.95939	6.3	0.024	0.22	-0.8	-0.95939	4.4	0.053	0.16	-0.89	-0.95939	4.8	0.045
ENSG00000206344	253018	HCG27	6	HLA complex group 27	2592	-0.97	-0.12734	9	0.0083	0.081	-0.69	-0.12734	4.8	0.044	0.11	0.055	-0.12734	0.038	0.85	0.89	-0.99	0.93	11	0.0025	0.027	-0.52	0.93	3.3	0.082	0.17	0.044	0.93	0.025	0.88	0.91	-0.52	0.22494	2.5	0.13	0.48	-0.42	0.22494	1.7	0.21	0.39	-0.25	0.22494	0.58	0.46
ENSG00000147166	26548	ITGB1BP2	X	integrin subunit beta 1 binding protein 2	2201	-0.97	-0.20116	8.4	0.01	0.09	-0.89	-0.20116	7	0.017	0.054	-0.73	-0.20116	5.2	0.036	0.075	-0.027	-0.39	0.0026	0.96	0.98	-0.35	-0.39	0.42	0.53	0.66	-0.86	-0.39	2.2	0.15	0.24	-0.66	0.08632	4.8	0.045	0.3	-0.91	0.08632	8.6	0.01	0.053	-0.48	0.08632	2.3	0.15
ENSG00000205683	8110	DPF3	14	double PHD fingers 3	6889	-0.97	-0.44478	5.9	0.027	0.16	-0.26	-0.44478	0.51	0.48	0.62	-0.083	-0.44478	0.055	0.82	0.87	0.0041	0.82	0.00021	0.99	0.99	-0.39	0.82	1.7	0.21	0.34	-0.052	0.82	0.031	0.86	0.9	-0.26	-0.08296	0.44	0.52	0.81	0.22	-0.08296	0.34	0.57	0.72	-0.065	-0.08296	0.026	0.87
ENSG00000113742	80315	CPEB4	5	cytoplasmic polyadenylation element binding protein 4	10272	0.96	8.35199	14	0.0073	0.075	1.5	8.35199	31	0.00081	0.0052	1.8	8.35199	45	0.00025	0.0013	0.68	7.9	73	7.1e-09	1.4e-06	0.49	7.9	39	1.7e-06	3.1e-05	0.48	7.9	36	2.7e-06	2.7e-05	0.38	8.09035	0.68	0.45	0.77	0.91	8.09035	3.7	0.11	0.25	0.91	8.09035	3.6	0.11
ENSG00000184774	641515	MGAT4EP	1	MGAT4 family member E, pseudogene	2810	-0.96	-0.58951	5	0.039	0.19	-1.3	-0.58951	8.1	0.012	0.04	-1.3	-0.58951	9.1	0.0081	0.022	-0.67	-1.4	0.9	0.35	0.6	-1.9	-1.4	5.9	0.023	0.062	-1.8	-1.4	4.9	0.037	0.078	-1.8	-1.10682	16	0.0013	0.055	-1.5	-1.10682	12	0.0039	0.028	-1	-1.10682	5.3	0.035
ENSG00000185022	23764	MAFF	22	MAF bZIP transcription factor F	5615	0.96	6.88275	5.6	0.053	0.22	2.5	6.88275	36	0.00074	0.0048	3.3	6.88275	60	0.00018	0.001	2.7	6.8	180	2.3e-07	2.2e-05	3.5	6.8	280	3.4e-08	1.3e-06	3.6	6.8	300	2.5e-08	5.2e-07	0.62	6.8958	0.91	0.38	0.72	1.7	6.8958	6.8	0.046	0.14	2.1	6.8958	9.6	0.025
ENSG00000250133	100874364	HOXC-AS2	12	HOXC cluster antisense RNA 2	2216	-0.96	0.17826	10	0.0056	0.065	-1	0.17826	11	0.0043	0.018	-0.72	0.17826	6.1	0.025	0.056	-0.34	1.5	1.8	0.19	0.44	-0.79	1.5	9.4	0.0051	0.019	-0.7	1.5	7	0.014	0.035	-0.051	0.51808	0.027	0.87	0.96	-0.34	0.51808	1.1	0.3	0.49	-0.22	0.51808	0.45	0.51
ENSG00000267040	100505549	AC027097.1	18	uncharacterized LOC100505549	2397	-0.96	-1.00205	3.9	0.066	0.25	-0.13	-1.00205	0.081	0.78	0.86	-0.11	-1.00205	0.066	0.8	0.85	-0.8	-0.84	2.4	0.13	0.36	-0.88	-0.84	2.8	0.1	0.2	-0.97	-0.84	3.3	0.081	0.15	0.47	-1.15392	0.73	0.41	0.74	0.49	-1.15392	0.8	0.39	0.57	0.24	-1.15392	0.17	0.69
ENSG00000116745	6121	RPE65	1	RPE65, retinoid isomerohydrolase	2610	-0.96	-0.88994	5.3	0.035	0.18	-1.1	-0.88994	6.5	0.022	0.063	-0.43	-0.88994	1.2	0.28	0.39	-0.31	0.57	1	0.32	0.58	0.013	0.57	0.0018	0.97	0.98	0.1	0.57	0.12	0.73	0.81	0.21	-1.16305	0.23	0.64	0.87	-0.45	-1.16305	0.94	0.35	0.53	0.3	-1.16305	0.41	0.53
ENSG00000238317	692058	SNORD11	2	small nucleolar RNA, C/D box 11	84	0.96	-1.79783	2	0.18	0.44	1.3	-1.79783	3.9	0.066	0.15	0.57	-1.79783	0.62	0.44	0.55																-0.82	-1.59301	1.9	0.19	0.54	-0.45	-1.59301	0.59	0.45	0.63	-1.2	-1.59301	3.4	0.085
ENSG00000165953	145264	SERPINA12	14	serpin family A member 12	2276	-0.96	0.04252	9.5	0.007	0.073	-1.2	0.04252	14	0.0017	0.009	-2.4	0.04252	40	8.5e-06	9.3e-05	-0.92	-0.11	6.1	0.021	0.11	-1.2	-0.11	10	0.0035	0.014	-1.7	-0.11	17	0.00035	0.0016	-0.57	-0.373	2.7	0.12	0.46	-1.1	-0.373	8.2	0.012	0.058	-2	-0.373	23	0.00023
ENSG00000162924	5966	REL	2	REL proto-oncogene, NF-kB subunit	13170	0.96	5.52541	11	0.012	0.098	1.8	5.52541	36	0.00044	0.0032	1.7	5.52541	36	0.00045	0.0021	1.7	5.6	250	2e-14	1.7e-11	1.4	5.6	170	1.2e-12	3.5e-10	0.82	5.6	54	1e-07	1.7e-06	1.3	5.59542	25	0.0011	0.053	1.8	5.59542	46	0.00015	0.0032	1.3	5.59542	25	0.0011
ENSG00000259030	100526835	FPGT-TNNI3K	1	FPGT-TNNI3K readthrough	9896	-0.96	-0.32665	5.6	0.031	0.17	-1.6	-0.32665	13	0.0022	0.011	-4.9	-0.32665	49	2.6e-06	3.7e-05	-0.36	-1.2	0.48	0.5	0.73	-1.4	-1.2	6.3	0.019	0.053	-1.9	-1.2	9.2	0.0057	0.017	-0.65	-0.24394	4.1	0.06	0.34	-2	-0.24394	31	5.3e-05	0.0016	-2.4	-0.24394	36	2.5e-05
ENSG00000123364	3229	HOXC13	12	homeobox C13	2423	-0.96	2.992	34	2.5e-05	0.0029	-1	2.992	36	1.7e-05	0.0003	-0.81	2.992	25	0.00013	0.0008	0.63	3.5	18	0.00026	0.0054	0.52	3.5	12	0.0018	0.0086	0.83	3.5	31	8.5e-06	7e-05	-0.74	3.32564	12	0.0036	0.094	-0.5	3.32564	5.6	0.034	0.12	-0.24	3.32564	1.3	0.28
ENSG00000185958	121006	FAM186A	12	family with sequence similarity 186 member A	8296	-0.96	-1.48552	3.4	0.083	0.29	-1.3	-1.48552	5.2	0.037	0.095	-2.6	-1.48552	15	0.0012	0.0048	-2	-1.6	6.5	0.017	0.1	-1.3	-1.6	3	0.096	0.19	-0.85	-1.6	1.4	0.25	0.36	-1.4	-1.77534	4.7	0.047	0.3	-2.7	-1.77534	12	0.0031	0.024	-3.2	-1.77534	14	0.0022
ENSG00000274736	6368	CCL23	17	C-C motif chemokine ligand 23	738	-0.96	-0.45828	8.4	0.01	0.09	-1.2	-0.45828	12	0.0033	0.015	-2.4	-0.45828	37	1.5e-05	0.00015	-1.5	-0.39	6.7	0.018	0.1	-2.1	-0.39	12	0.0023	0.01	-2.3	-0.39	14	0.0015	0.0054	-1.2	-0.72892	7.6	0.014	0.18	-2	-0.72892	17	0.00087	0.01	-2.2	-0.72892	18	0.00067
ENSG00000138316	140766	ADAMTS14	10	ADAM metallopeptidase with thrombospondin type 1 motif 14	5269	0.96	-1.53747	2.8	0.12	0.34	0.42	-1.53747	0.44	0.51	0.65	0.53	-1.53747	0.75	0.4	0.5																0.91	-1.62056	2.6	0.13	0.47	0.92	-1.62056	2.8	0.12	0.26	-0.21	-1.62056	0.096	0.76
ENSG00000154099	123872	DNAAF1	16	dynein axonemal assembly factor 1	7783	0.95	-1.08277	5	0.04	0.19	0.93	-1.08277	4.5	0.049	0.12	1.1	-1.08277	6.5	0.021	0.049	1.6	-1.5	3.8	0.061	0.23	0.73	-1.5	0.67	0.42	0.56	1.4	-1.5	2.5	0.12	0.21	1.2	-0.73524	6.7	0.021	0.21	0.05	-0.73524	0.011	0.92	0.95	-0.47	-0.73524	0.74	0.4
ENSG00000170006	201799	TMEM154	4	transmembrane protein 154	11587	0.95	-0.56209	7.1	0.017	0.12	1.2	-0.56209	12	0.003	0.014	0.68	-0.56209	3.5	0.081	0.14	-0.99	-0.87	3	0.094	0.29	0.077	-0.87	0.022	0.88	0.93	-0.048	-0.87	0.0082	0.93	0.95	-0.15	-0.72745	0.085	0.77	0.93	0.36	-0.72745	0.52	0.48	0.65	0.15	-0.72745	0.08	0.78
ENSG00000205334	100129995	LINC01460	2	long intergenic non-protein coding RNA 1460	2860	-0.95	-1.24433	4	0.063	0.25	-1.3	-1.24433	6.3	0.023	0.067	-0.11	-1.24433	0.067	0.8	0.85	0.097	-1.5	0.02	0.89	0.95	-1.1	-1.5	2	0.17	0.29	-0.93	-1.5	1.5	0.23	0.34	-0.78	-1.49235	2	0.18	0.54	-1.2	-1.49235	4.2	0.059	0.17	-1.2	-1.49235	3.7	0.074
ENSG00000281831	352990	HCP5B	6	HLA complex P5B	1889	-0.95	-0.4543	6.5	0.021	0.13	-0.86	-0.4543	5.3	0.035	0.092	-0.6	-0.4543	2.9	0.11	0.18	-0.63	-0.067	2.6	0.12	0.34	-1.4	-0.067	11	0.0027	0.012	-2	-0.067	20	0.00017	0.00086	-0.78	-0.11109	5.6	0.032	0.25	-1.2	-0.11109	12	0.0031	0.024	-1.9	-0.11109	25	0.00016
ENSG00000183775	57528	KCTD16	5	potassium channel tetramerization domain containing 16	14294	-0.95	-1.54611	3.8	0.068	0.26	-0.84	-1.54611	2.9	0.11	0.21	-1	-1.54611	4.4	0.051	0.1
ENSG00000131910	8431	NR0B2	1	nuclear receptor subfamily 0 group B member 2	1156	-0.95	0.95217	9.4	0.0074	0.075	-0.89	0.95217	8.1	0.011	0.039	-2.1	0.95217	36	1.7e-05	0.00016	0.51	1.9	4.3	0.049	0.2	0.17	1.9	0.45	0.51	0.64	0.41	1.9	2.8	0.11	0.19	-1.5	1.05066	11	0.0064	0.12	-1.8	1.05066	17	0.0019	0.017	-2.1	1.05066	18	0.0015
ENSG00000186564	2306	FOXD2	1	forkhead box D2	4675	-0.95	3.7587	50	2.3e-06	0.00066	-1.2	3.7587	76	1.5e-07	1.2e-05	-1.4	3.7587	100	2.1e-08	1e-06	-0.1	3.9	0.61	0.44	0.68	-0.2	3.9	2.4	0.13	0.24	0.099	3.9	0.6	0.45	0.56	-0.86	3.78733	49	3.9e-06	0.0021	-0.94	3.78733	59	1.4e-06	0.00016	-1.1	3.78733	71	4.2e-07
ENSG00000284377	105373347	AL589669.1	X	periphilin-1-like	1506	-0.95	-0.74455	5.7	0.029	0.16	-0.77	-0.74455	3.8	0.068	0.15	-0.91	-0.74455	5.3	0.034	0.072	-0.27	-0.47	0.39	0.54	0.76	-0.38	-0.47	0.79	0.38	0.53	-0.79	-0.47	3	0.094	0.17	0.28	-1.12083	0.43	0.52	0.81	-0.59	-1.12083	1.7	0.22	0.39	-0.65	-1.12083	1.8	0.2
ENSG00000163545	81788	NUAK2	1	NUAK family kinase 2	3441	0.95	6.36102	52	3.6e-06	0.00088	2	6.36102	220	3.3e-10	1.6e-07	1.7	6.36102	160	2.7e-09	2.4e-07	0.45	6	15	0.00074	0.011	-0.92	6	61	1.1e-07	3.4e-06	-1.3	6	120	2.2e-10	1e-08	1	5.97133	25	0.00052	0.035	1.1	5.97133	28	0.00034	0.0054	0.46	5.97133	5.3	0.044
ENSG00000224511	100874146	LINC00365	13	long intergenic non-protein coding RNA 365	2998	0.95	0.41794	5.5	0.033	0.17	1.2	0.41794	8.8	0.0094	0.034	1.2	0.41794	10	0.0061	0.018	-0.84	-1.3	2	0.17	0.41	-0.31	-1.3	0.3	0.59	0.71	-2	-1.3	8.1	0.0088	0.024	0.7	0.24329	4.9	0.043	0.29	0.35	0.24329	1.2	0.3	0.48	-0.043	0.24329	0.015	0.9
ENSG00000116991	57568	SIPA1L2	1	signal induced proliferation associated 1 like 2	7641	0.95	0.69558	12	0.0035	0.049	2.2	0.69558	83	8.3e-08	7.6e-06	2.2	0.69558	80	1e-07	3.3e-06	0.87	2.6	18	0.00026	0.0053	2	2.6	110	1.9e-10	1.9e-08	2	2.6	100	2.9e-10	1.3e-08	0.6	1.14258	2.7	0.12	0.46	1.8	1.14258	28	9.8e-05	0.0024	2.1	1.14258	37	2.2e-05
ENSG00000186007	93273	LEMD1	1	LEM domain containing 1	2199	-0.95	-0.26346	7	0.018	0.12	-0.76	-0.26346	4.6	0.047	0.11	-1.4	-0.26346	13	0.0023	0.0081	0.057	-0.76	0.012	0.91	0.96	-1.5	-0.76	6.1	0.02	0.057	-0.85	-0.76	2.2	0.15	0.24	0.37	-0.14226	0.98	0.34	0.69	0.066	-0.14226	0.029	0.87	0.93	0.11	-0.14226	0.068	0.8
ENSG00000164251	2150	F2RL1	5	F2R like trypsin receptor 1	2958	0.95	10.5714	18	0.0029	0.045	1.9	10.5714	69	3.7e-05	0.00053	2.3	10.5714	97	1e-05	0.00011	0.63	9.3	48	2.9e-07	2.7e-05	1.7	9.3	350	3.7e-16	3.7e-13	2.5	9.3	670	1.5e-19	4.9e-16	0.43	10.3436	0.99	0.36	0.71	1.3	10.3436	8.9	0.028	0.1	1.7	10.3436	14	0.013
ENSG00000130598	7136	TNNI2	11	troponin I2, fast skeletal type	1082	-0.95	-0.39941	7.9	0.012	0.099	-2	-0.39941	25	0.00013	0.0013	-1.2	-0.39941	13	0.0026	0.0089	0.062	-0.84	0.016	0.9	0.96	-0.5	-0.84	0.94	0.34	0.49	-0.55	-0.84	1.1	0.31	0.42	-0.6	-0.65908	2.5	0.13	0.48	-1.3	-0.65908	10	0.0058	0.037	-0.62	-0.65908	2.3	0.15
ENSG00000207870	407006	MIR221	X	microRNA 221	110	-0.95	-0.68692	4.3	0.053	0.22	0.068	-0.68692	0.029	0.87	0.91	0.071	-0.68692	0.032	0.86	0.9	2.9	-1.2	5.6	0.026	0.13	4.6	-1.2	20	0.00016	0.0012	4.7	-1.2	20	0.00014	0.00075	-0.81	0.0125	1.9	0.19	0.55	0.35	0.0125	0.4	0.54	0.7	0.0066	0.0125	0.00013	0.99
ENSG00000262585	101928766	LINC01979	17	long intergenic non-protein coding RNA 1979	5271	-0.95	-1.60944	2.3	0.14	0.39	-2.6	-1.60944	10	0.0054	0.022	-1	-1.60944	2.7	0.12	0.2																-0.22	-1.8789	0.17	0.69	0.89	-1.4	-1.8789	4.9	0.042	0.14	-1.7	-1.8789	6.3	0.024
ENSG00000167371	112476	PRRT2	16	proline rich transmembrane protein 2	3755	-0.94	1.32099	17	0.00072	0.02	-0.75	1.32099	11	0.0043	0.018	-0.55	1.32099	6.3	0.023	0.051	-0.73	0.27	5	0.035	0.16	-0.18	0.27	0.35	0.56	0.69	-1.3	0.27	14	0.00087	0.0035	-0.46	1.18277	3.2	0.096	0.41	-0.77	1.18277	8	0.013	0.061	-0.94	1.18277	11	0.0045
ENSG00000073737	10170	DHRS9	2	dehydrogenase/reductase 9	3750	0.94	5.37077	9.5	0.017	0.12	1.8	5.37077	35	0.00052	0.0037	1.3	5.37077	18	0.0035	0.011	0.75	4.9	7.2	0.028	0.14	2.1	4.9	60	4.8e-05	0.00047	2.6	4.9	92	9.7e-06	7.8e-05	0.88	5.73906	18	0.0018	0.065	1.2	5.73906	35	0.00017	0.0033	1.5	5.73906	48	4.4e-05
ENSG00000227908	441072	FLJ31104	5	uncharacterized LOC441072	2289	-0.94	0.75843	13	0.0021	0.037	-1.3	0.75843	23	0.00018	0.0017	-2.4	0.75843	61	6.6e-07	1.3e-05	-0.84	0.78	9.8	0.0043	0.04	-2	0.78	46	4.3e-07	1.1e-05	-1.7	0.78	33	5.2e-06	4.7e-05	-1.1	0.15723	13	0.0025	0.079	-1.8	0.15723	31	5.5e-05	0.0017	-1.9	0.15723	31	5.3e-05
ENSG00000231389	3113	HLA-DPA1	6	major histocompatibility complex, class II, DP alpha 1	5748	-0.94	-1.11946	3.8	0.069	0.26	0.071	-1.11946	0.028	0.87	0.92	0.21	-1.11946	0.28	0.6	0.69																-0.5	-1.20072	0.83	0.38	0.72	-0.071	-1.20072	0.019	0.89	0.94	0.23	-1.20072	0.19	0.67
ENSG00000136997	4609	MYC	8	MYC proto-oncogene, bHLH transcription factor	3001	0.94	7.31724	59	1.4e-06	0.00049	1.6	7.31724	180	1.2e-09	3.7e-07	1.4	7.31724	140	6.8e-09	4.7e-07	0.06	5.6	0.13	0.73	0.87	0.72	5.6	18	0.0011	0.0058	0.54	5.6	10	0.0077	0.022	0.4	7.24297	1.6	0.25	0.61	0.89	7.24297	7.8	0.03	0.11	0.81	7.24297	6.4	0.044
ENSG00000170523	3889	KRT83	12	keratin 83	1875	0.94	-1.40833	2.7	0.12	0.35	1.8	-1.40833	12	0.0029	0.013	1.6	-1.40833	9.4	0.0072	0.02																-0.8	-1.91705	1	0.33	0.68	-0.067	-1.91705	0.0084	0.93	0.96	0.44	-1.91705	0.36	0.56
ENSG00000236810	100506963	ELOA-AS1	1	ELOA antisense RNA 1	1347	-0.94	-0.2688	6	0.026	0.15	-1.4	-0.2688	12	0.0032	0.015	-1.1	-0.2688	8.2	0.011	0.029	-1.1	0.12	11	0.0024	0.026	-1.8	0.12	24	4.5e-05	0.00045	-1.3	0.12	14	0.001	0.004	0.089	-0.01072	0.066	0.8	0.94	-0.45	-0.01072	1.5	0.23	0.41	-1	-0.01072	6.8	0.02
ENSG00000186480	3638	INSIG1	7	insulin induced gene 1	3650	0.94	9.48387	51	6.1e-06	0.0012	2.7	9.48387	380	2.6e-11	2.3e-08	4	9.48387	760	2.6e-13	3.8e-10	0.81	10	2.3	0.18	0.42	1.5	10	6.9	0.038	0.092	1.6	10	8.1	0.028	0.062	0.62	9.36658	5.1	0.061	0.34	2.6	9.36658	76	7.1e-05	0.0019	3.4	9.36658	120	1.7e-05
ENSG00000267064	100133957	UXT-AS1	X	UXT antisense RNA 1	1545	-0.94	-1.37261	2.7	0.12	0.35	-0.52	-1.37261	0.91	0.35	0.5	-0.88	-1.37261	2.5	0.13	0.22	-0.39	-0.98	0.39	0.54	0.76	-0.043	-0.98	0.0052	0.94	0.97	0.21	-0.98	0.13	0.72	0.8	-0.0022	-1.2459	1.8e-05	1	1	-0.21	-1.2459	0.17	0.68	0.8	-0.38	-1.2459	0.49	0.49
ENSG00000163736	5473	PPBP	4	pro-platelet basic protein	715	0.94	-0.50771	7	0.018	0.12	2	-0.50771	39	1.1e-05	0.00023	0.81	-0.50771	5.2	0.037	0.076	0.0071	-0.51	0.00015	0.99	0.99	0.27	-0.51	0.25	0.62	0.74	0.71	-0.51	1.7	0.2	0.31	1.1	-0.2693	8.8	0.0094	0.15	1.2	-0.2693	10	0.0059	0.037	1.7	-0.2693	19	0.00059
ENSG00000184349	1946	EFNA5	5	ephrin A5	5703	0.94	0.01767	7.2	0.016	0.12	0.026	0.01767	0.0044	0.95	0.97	0.63	0.01767	3.1	0.099	0.17	-1.7	-1.1	6.5	0.018	0.1	-0.65	-1.1	1.1	0.3	0.44	-0.88	-1.1	2	0.17	0.27	1.3	-0.19198	8.1	0.012	0.17	0.54	-0.19198	1.1	0.3	0.48	0.65	-0.19198	1.6	0.23
ENSG00000249279	105378992	LINC02057	5	long intergenic non-protein coding RNA 2057	1036	-0.94	-1.52909	2.8	0.12	0.34	-0.036	-1.52909	0.0052	0.94	0.97	-0.88	-1.52909	2.6	0.13	0.21																0.52	-1.97836	0.71	0.41	0.74	-0.071	-1.97836	0.011	0.92	0.95	-0.66	-1.97836	0.78	0.39
ENSG00000163606	131450	CD200R1	3	CD200 receptor 1	3905	-0.94	1.05188	12	0.0031	0.047	-0.89	1.05188	11	0.0047	0.02	-0.97	1.05188	13	0.0025	0.0085	-0.48	0.59	2.4	0.14	0.36	-0.67	0.59	4.5	0.043	0.1	-0.66	0.59	4.4	0.047	0.094	-0.58	0.58197	3.3	0.089	0.4	-1.1	0.58197	11	0.0048	0.032	-0.92	0.58197	6.9	0.019
ENSG00000204323	643008	SMIM5	17	small integral membrane protein 5	5117	0.94	3.6281	10	0.0091	0.084	1.9	3.6281	49	3.6e-05	0.00052	2.6	3.6281	92	2.2e-06	3.2e-05	0.041	1.5	0.029	0.87	0.94	0.039	1.5	0.026	0.87	0.92	0.019	1.5	0.0063	0.94	0.96	0.94	3.63568	26	0.00013	0.017	1.7	3.63568	84	1.4e-07	4.5e-05	2	3.63568	120	1.6e-08
ENSG00000124575	3007	HIST1H1D	6	histone cluster 1 H1 family member d	666	0.94	4.77264	3.8	0.096	0.31	2.7	4.77264	34	0.00085	0.0054	3.4	4.77264	54	0.00021	0.0012	-0.54	4.6	1.7	0.23	0.49	-0.12	4.6	0.083	0.78	0.86	-0.029	4.6	0.0048	0.95	0.96	0.23	4.07267	0.97	0.34	0.69	2.2	4.07267	97	2.9e-07	6.8e-05	2.2	4.07267	97	2.9e-07
ENSG00000006459	80853	KDM7A	7	lysine demethylase 7A	9430	0.93	4.6111	50	2.4e-06	0.00068	1.2	4.6111	88	5.6e-08	5.6e-06	1.5	4.6111	130	2.7e-09	2.4e-07	0.72	5.2	49	2.5e-07	2.4e-05	0.7	5.2	47	3.5e-07	8.9e-06	1	5.2	99	3.7e-10	1.6e-08	0.58	4.78165	13	0.0028	0.084	1.1	4.78165	44	8.5e-06	0.00049	1.4	4.78165	69	6.5e-07
ENSG00000148935	2620	GAS2	11	growth arrest specific 2	4252	-0.93	-0.19887	8.7	0.0092	0.085	-1	-0.19887	10	0.0057	0.023	-0.58	-0.19887	3.7	0.071	0.13	-0.96	0.62	9.5	0.005	0.044	-0.94	0.62	9.2	0.0057	0.021	-1.4	0.62	18	0.00023	0.0011	0.086	-0.30381	0.062	0.81	0.94	-0.25	-0.30381	0.5	0.49	0.66	-0.43	-0.30381	1.3	0.27
ENSG00000207624	406969	MIR194-1	1	microRNA 194-1	85	0.93	-0.48869	6.6	0.02	0.13	0.77	-0.48869	4.3	0.055	0.13	0.43	-0.48869	1.2	0.28	0.39	0.69	1.6	7.7	0.01	0.072	0.79	1.6	10	0.0037	0.015	1.1	1.6	21	0.00012	0.00066	0.97	0.13266	8.5	0.011	0.15	0.43	0.13266	1.6	0.22	0.4	1	0.13266	8.7	0.0099
ENSG00000007171	4843	NOS2	17	nitric oxide synthase 2	4369	0.93	4.84482	19	0.0013	0.028	1.5	4.84482	52	2.2e-05	0.00036	1.5	4.84482	48	3.1e-05	0.00025	2.2	8.3	210	2.7e-09	6.1e-07	2.9	8.3	360	8.6e-11	1e-08	2.5	8.3	260	6.6e-10	2.5e-08	0.99	5.41524	48	4.5e-06	0.0023	1.9	5.41524	160	1.8e-09	4.5e-06	1.7	5.41524	140	5.8e-09
ENSG00000130066	6303	SAT1	X	spermidine/spermine N1-acetyltransferase 1	2498	0.93	8.52226	19	0.0025	0.042	1.9	8.52226	76	2.1e-05	0.00035	2.4	8.52226	110	4.6e-06	5.7e-05	0.89	8.8	8.7	0.023	0.12	1.6	8.8	28	0.0015	0.0072	1.6	8.8	28	0.0015	0.0056	0.72	8.95721	5	0.067	0.36	1.6	8.95721	23	0.0028	0.022	1.7	8.95721	26	0.0021
ENSG00000102393	2717	GLA	X	galactosidase alpha	2275	0.93	6.1369	12	0.01	0.09	1.6	6.1369	33	0.00057	0.004	2.1	6.1369	59	9.2e-05	0.0006	0.42	5.8	23	7.2e-05	0.0021	0.83	5.8	88	1.2e-09	9.1e-08	1.2	5.8	190	4e-13	7.2e-11	0.43	5.57542	8.2	0.013	0.17	0.88	5.57542	33	4.6e-05	0.0015	0.87	5.57542	33	5.2e-05
ENSG00000196668	100287569	LINC00173	12	long intergenic non-protein coding RNA 173	2065	-0.93	0.22667	7	0.018	0.12	-1.4	0.22667	13	0.0024	0.012	-2	0.22667	25	0.00013	0.00081	-0.89	6.2e-05	6.9	0.014	0.09	-1.5	6.2e-05	19	0.0002	0.0015	-2	6.2e-05	27	2.2e-05	0.00016	-0.93	0.55833	11	0.0047	0.11	-1.2	0.55833	17	0.0008	0.0095	-1.9	0.55833	37	2e-05
ENSG00000230453	441459	ANKRD18B	9	ankyrin repeat domain 18B	5857	0.93	1.61758	14	0.0018	0.035	1.7	1.61758	52	1.8e-06	6.2e-05	1.9	1.61758	70	2.7e-07	6.7e-06	0.089	0.9	0.092	0.76	0.89	-0.19	0.9	0.44	0.51	0.65	-0.69	0.9	4.8	0.039	0.081	0.78	1.46386	12	0.0038	0.096	1.4	1.46386	37	1.9e-05	0.00082	0.82	1.46386	12	0.0032
ENSG00000103044	3038	HAS3	16	hyaluronan synthase 3	5289	0.93	2.38591	15	0.0014	0.029	1.4	2.38591	34	2.6e-05	0.0004	1.7	2.38591	51	2.3e-06	3.4e-05	0.67	1.6	5.1	0.032	0.15	1.9	1.6	48	2.8e-07	7.4e-06	1.7	1.6	39	1.7e-06	1.8e-05	0.83	2.95705	12	0.0044	0.1	1.3	2.95705	27	0.00015	0.0031	1.6	2.95705	40	2e-05
ENSG00000221869	1052	CEBPD	8	CCAAT enhancer binding protein delta	2178	0.93	4.47315	36	2.2e-05	0.0027	1.5	4.47315	98	4e-08	4.4e-06	0.81	4.47315	27	9.5e-05	0.00061	2	3.8	110	1.6e-09	3.8e-07	1.7	3.8	76	3.6e-08	1.4e-06	0.59	3.8	8.9	0.0075	0.021	1.3	4.83091	97	5.4e-08	0.00012	1.4	4.83091	100	3.9e-08	2.2e-05	0.3	4.83091	4.9	0.042
ENSG00000170365	4086	SMAD1	4	SMAD family member 1	6058	0.93	0.5531	9.7	0.0066	0.071	1	0.5531	12	0.0032	0.015	1	0.5531	13	0.0023	0.0079	0.34	2.4	3.6	0.069	0.24	-0.21	2.4	1.3	0.27	0.41	-0.89	2.4	21	0.00012	0.00064	0.68	0.86362	6.3	0.024	0.22	0.96	0.86362	13	0.0027	0.022	0.71	0.86362	6.4	0.023
ENSG00000145777	85480	TSLP	5	thymic stromal lymphopoietin	4282	-0.93	-0.77026	3.6	0.077	0.28	0.13	-0.77026	0.088	0.77	0.85	1.1	-0.77026	8.8	0.0088	0.024	0.78	-1.4	1.5	0.23	0.48	0.26	-1.4	0.16	0.69	0.79	0.16	-1.4	0.058	0.81	0.87	0.26	-1.05649	0.24	0.63	0.87	0.062	-1.05649	0.013	0.91	0.95	0.16	-1.05649	0.085	0.77
ENSG00000162148	220004	PPP1R32	11	protein phosphatase 1 regulatory subunit 32	2400	-0.93	-0.53662	4.5	0.049	0.21	-0.48	-0.53662	1.3	0.27	0.41	-0.24	-0.53662	0.38	0.54	0.64	0.089	-0.66	0.034	0.86	0.94	0.21	-0.66	0.19	0.66	0.77	0.73	-0.66	2.4	0.13	0.22	-0.72	-0.43002	3.3	0.088	0.4	-1.1	-0.43002	6.8	0.019	0.081	-0.19	-0.43002	0.24	0.63
ENSG00000198870	169436	STKLD1	9	serine/threonine kinase like domain containing 1	4408	-0.92	0.43169	8.5	0.01	0.089	-0.63	0.43169	4.1	0.06	0.14	-0.75	0.43169	5.8	0.028	0.061	-0.27	1.4	1.3	0.26	0.51	-0.24	1.4	1	0.32	0.46	-0.42	1.4	3.1	0.09	0.16	-0.36	0.24204	1.4	0.25	0.61	-0.58	0.24204	3.5	0.08	0.21	-0.8	0.24204	6	0.027
ENSG00000101605	8736	MYOM1	18	myomesin 1	6574	-0.92	1.00404	16	0.001	0.024	-1.4	1.00404	31	3.8e-05	0.00055	-1.5	1.00404	36	1.8e-05	0.00016	-0.29	1	1.2	0.29	0.55	-0.54	1	4	0.057	0.13	0.051	1	0.038	0.85	0.89	-1.2	0.72708	30	5.9e-05	0.011	-1.6	0.72708	47	4.9e-06	0.00034	-1.9	0.72708	59	1.3e-06
ENSG00000145020	275	AMT	3	aminomethyltransferase	5746	-0.92	-1.49502	2.8	0.11	0.34	-2.6	-1.49502	13	0.0026	0.013	-0.47	-1.49502	0.85	0.37	0.48																-1.3	-1.72744	4.4	0.054	0.32	-2	-1.72744	8.3	0.011	0.057	-1.7	-1.72744	5.3	0.037
ENSG00000186074	146722	CD300LF	17	CD300 molecule like family member f	2161	-0.92	-1.04078	4.2	0.057	0.23	-0.75	-1.04078	2.8	0.11	0.22	-0.65	-1.04078	2.3	0.15	0.23	-0.3	-0.4	0.55	0.47	0.7	-1.1	-0.4	6.8	0.015	0.045	-1.3	-0.4	8.6	0.0071	0.02	-0.15	-0.66288	0.18	0.68	0.89	0.2	-0.66288	0.32	0.58	0.73	-0.9	-0.66288	4.8	0.044
ENSG00000095951	3096	HIVEP1	6	human immunodeficiency virus type I enhancer binding protein 1	10979	0.92	5.29324	17	0.0022	0.039	0.84	5.29324	14	0.004	0.017	0.67	5.29324	9.1	0.014	0.035	0.68	5.2	49	2.6e-07	2.4e-05	1.2	5.2	150	5.9e-12	1.3e-09	0.63	5.2	42	9.5e-07	1.1e-05	0.1	5.19723	0.28	0.6	0.86	0.44	5.19723	5	0.047	0.14	0.33	5.19723	2.8	0.12
ENSG00000135437	5959	RDH5	12	retinol dehydrogenase 5	2983	-0.92	2.15321	32	3.3e-05	0.0033	-1.1	2.15321	46	4.1e-06	0.00011	-1.1	2.15321	42	6.5e-06	7.5e-05	-0.36	2.9	5	0.035	0.16	-0.56	2.9	12	0.0018	0.0086	-0.65	2.9	16	0.0005	0.0022	-0.36	2.18831	4.3	0.055	0.32	-0.84	2.18831	22	0.00028	0.0048	-0.92	2.18831	25	0.00015
ENSG00000225180	388428	PVALEF	17	parvalbumin like EF-hand containing	1803	-0.92	-1.52664	2.4	0.14	0.39	-2	-1.52664	7.8	0.013	0.043	-1.6	-1.52664	5.9	0.027	0.059	-1.1	-1	4	0.057	0.22	-1.9	-1	10	0.0036	0.015	-2.3	-1	14	0.00098	0.0039	0.47	-1.43201	0.54	0.47	0.78	-0.75	-1.43201	1.2	0.3	0.48	-0.83	-1.43201	1.2	0.28
ENSG00000181418	23109	DDN	12	dendrin	3749	0.92	1.31471	20	0.00036	0.014	0.66	1.31471	9.7	0.0066	0.026	0.6	1.31471	8.3	0.011	0.028	-0.097	0.58	0.098	0.76	0.89	0.16	0.58	0.26	0.61	0.73	-0.55	0.58	2.8	0.11	0.18	0.86	1.42079	12	0.0037	0.096	0.68	1.42079	7.2	0.017	0.073	0.99	1.42079	15	0.0016
ENSG00000155100	51633	OTUD6B	8	OTU domain containing 6B	3977	0.92	3.81497	27	0.00011	0.0071	0.82	3.81497	21	0.00038	0.0029	0.72	3.81497	16	0.0011	0.0045	0.33	3.4	4.6	0.041	0.18	-0.0056	3.4	0.0013	0.97	0.98	-0.28	3.4	3.2	0.087	0.16	0.35	4.03515	5.6	0.032	0.26	0.53	4.03515	13	0.0027	0.022	0.36	4.03515	6	0.027
ENSG00000236008	101929567	LINC01814	2	long intergenic non-protein coding RNA 1814	12173	-0.92	-1.44317	3.1	0.097	0.31	-0.4	-1.44317	0.67	0.42	0.57	-0.64	-1.44317	1.7	0.21	0.31	-0.86	-1.5	1.5	0.24	0.49	-0.66	-1.5	0.88	0.36	0.5	-1.3	-1.5	3	0.096	0.17	0.19	-1.77379	0.082	0.78	0.93	-0.39	-1.77379	0.31	0.59	0.74	-0.9	-1.77379	1.3	0.27
ENSG00000243989	95	ACY1	3	aminoacylase 1	4794	-0.92	-0.64244	5.7	0.029	0.16	-0.88	-0.64244	5.2	0.037	0.095	-0.93	-0.64244	6	0.026	0.058	-0.22	-0.94	0.19	0.67	0.84	-0.94	-0.94	3.2	0.084	0.17	-1.7	-0.94	9	0.0062	0.018	0.099	-0.57869	0.07	0.79	0.94	-0.79	-0.57869	3.7	0.075	0.2	-0.24	-0.57869	0.35	0.56
ENSG00000106004	3202	HOXA5	7	homeobox A5	1707	0.92	0.06483	11	0.0039	0.052	-0.13	0.06483	0.17	0.69	0.79	-0.29	0.06483	0.89	0.36	0.47	0.13	-0.51	0.082	0.78	0.9	-0.26	-0.51	0.33	0.57	0.7	-1	-0.51	4.5	0.043	0.089	0.097	-0.30683	0.064	0.8	0.94	-0.78	-0.30683	3.6	0.077	0.2	-0.6	-0.30683	2	0.18
ENSG00000204380	100129029	PKP4-AS1	2	PKP4 antisense RNA 1	5874	0.92	-0.59898	8.1	0.011	0.095	0.89	-0.59898	7.4	0.015	0.048	-0.49	-0.59898	1.6	0.22	0.32	0.13	0.13	0.15	0.7	0.86	-0.22	0.13	0.44	0.51	0.64	-1.1	0.13	8.7	0.0069	0.02	1.4	-0.10534	15	0.0017	0.063	0.84	-0.10534	5.1	0.04	0.13	0.89	-0.10534	5.5	0.034
ENSG00000137449	132864	CPEB2	4	cytoplasmic polyadenylation element binding protein 2	7177	0.92	4.22588	9.4	0.015	0.11	1.1	4.22588	13	0.0066	0.026	0.88	4.22588	8.6	0.019	0.044	0.62	3.7	21	0.0001	0.0026	0.32	3.7	5.7	0.025	0.068	0.36	3.7	6.9	0.015	0.037	0.38	4.14656	5.7	0.031	0.25	0.61	4.14656	14	0.0018	0.016	0.32	4.14656	3.9	0.067
ENSG00000170296	11337	GABARAP	17	GABA type A receptor-associated protein	2266	0.92	-1.24511	2.7	0.12	0.35	1.6	-1.24511	9.8	0.0063	0.025	1.5	-1.24511	8.6	0.0094	0.025	-0.056	-1.2	0.0099	0.92	0.97	0.26	-1.2	0.22	0.64	0.75	-0.69	-1.2	1.3	0.27	0.38	-0.034	-1.3229	0.0031	0.96	0.99	1	-1.3229	3.6	0.078	0.2	0.31	-1.3229	0.28	0.61
ENSG00000112183	221662	RBM24	6	RNA binding motif protein 24	3444	0.91	0.70475	9.6	0.0067	0.072	1.1	0.70475	15	0.0014	0.0076	1.3	0.70475	23	0.00019	0.001	-0.5	-0.51	0.97	0.33	0.59	0.21	-0.51	0.2	0.66	0.76	0.87	-0.51	3.6	0.068	0.13	0.28	0.67541	0.81	0.38	0.72	0.43	0.67541	2	0.18	0.35	0.83	0.67541	7.2	0.017
ENSG00000264201	100616262	MIR4701	12	microRNA 4701	63	-0.91	-0.84169	3.4	0.083	0.29	-0.38	-0.84169	0.66	0.43	0.57	-0.82	-0.84169	2.9	0.1	0.18	-0.55	-1.5	0.73	0.4	0.65	-0.83	-1.5	1.6	0.22	0.35	-0.35	-1.5	0.3	0.59	0.69	0.015	-1.3283	0.00074	0.98	0.99	0.15	-1.3283	0.055	0.82	0.9	-0.53	-1.3283	0.52	0.48
ENSG00000241832	27442	CECR3	22	cat eye syndrome chromosome region, candidate 3	1915	-0.91	-1.38117	3.5	0.078	0.28	-0.3	-1.38117	0.44	0.52	0.65	-0.93	-1.38117	3.7	0.072	0.13	-1.4	-0.54	11	0.0026	0.028	-1.8	-0.54	17	0.00036	0.0024	-2	-0.54	20	0.00015	0.00082	-0.13	-1.2046	0.084	0.78	0.93	-0.56	-1.2046	1.5	0.25	0.43	-1.5	-1.2046	7.6	0.014
ENSG00000154309	84976	DISP1	1	dispatched RND transporter family member 1	5382	-0.91	0.81162	9.9	0.0061	0.068	-1	0.81162	12	0.0032	0.014	-1.6	0.81162	27	8.5e-05	0.00056	-0.23	1.9	1	0.33	0.58	-0.24	1.9	1	0.32	0.46	0.4	1.9	3.1	0.091	0.16	-0.69	0.78818	8.3	0.011	0.16	-0.84	0.78818	12	0.0033	0.025	-0.29	0.78818	1.4	0.26
ENSG00000172115	54205	CYCS	7	cytochrome c, somatic	4457	0.91	8.4545	6.7	0.038	0.19	1.4	8.4545	15	0.0074	0.028	1.7	8.4545	23	0.0024	0.0084	0.59	7.7	39	1.6e-06	0.00011	0.77	7.7	67	1.5e-08	7.1e-07	0.98	7.7	110	1.6e-10	8.1e-09	0.28	8.26577	1.1	0.32	0.67	0.67	8.26577	6.3	0.041	0.13	0.82	8.26577	9.1	0.02
ENSG00000151117	144110	TMEM86A	11	transmembrane protein 86A	4243	-0.91	-0.05452	9.9	0.0062	0.068	-1	-0.05452	12	0.0035	0.016	-0.67	-0.05452	5.8	0.028	0.061	0.2	-0.71	0.19	0.66	0.84	-1.3	-0.71	6.5	0.017	0.05	-1.5	-0.71	8.5	0.0074	0.021	-0.58	-0.3789	2.4	0.14	0.49	-0.32	-0.3789	0.77	0.39	0.57	-0.55	-0.3789	2	0.18
ENSG00000053524	23101	MCF2L2	3	MCF.2 cell line derived transforming sequence-like 2	20568	0.91	0.05515	13	0.0026	0.042	1.1	0.05515	17	0.0007	0.0046	-0.12	0.05515	0.17	0.69	0.77	0.96	0.36	8.6	0.007	0.056	0.71	0.36	4.6	0.042	0.1	0.22	0.36	0.39	0.54	0.65	0.53	0.24177	2.6	0.13	0.47	0.83	0.24177	6.7	0.02	0.083	0.51	0.24177	2.2	0.15
ENSG00000136944	4010	LMX1B	9	LIM homeobox transcription factor 1 beta	5830	-0.91	-0.65338	2.9	0.11	0.33	-0.47	-0.65338	0.84	0.37	0.52	-1.1	-0.65338	3.9	0.066	0.12	-0.035	-0.17	0.0084	0.93	0.97	-0.15	-0.17	0.15	0.7	0.8	-0.022	-0.17	0.0033	0.95	0.97	0.36	-0.83786	1	0.33	0.68	-0.12	-0.83786	0.11	0.75	0.85	-0.64	-0.83786	2.3	0.15
ENSG00000181026	64782	AEN	15	apoptosis enhancing nuclease	6018	0.91	5.04313	52	1.9e-06	0.00061	1.4	5.04313	120	5e-09	1.1e-06	1.4	5.04313	130	4.2e-09	3.2e-07	0.58	4.1	12	0.0027	0.028	0.94	4.1	31	1.6e-05	0.0002	0.88	4.1	27	4.5e-05	0.00028	0.58	5.25727	8.5	0.014	0.18	0.91	5.25727	21	0.00087	0.01	1	5.25727	25	0.00042
ENSG00000234469	100288814	CLDN34	X	claudin 34	995	0.91	-1.55045	2	0.18	0.44	1.5	-1.55045	5.9	0.028	0.076	0.7	-1.55045	1.2	0.3	0.4	0.95	-1.6	1.4	0.25	0.51	0.56	-1.6	0.44	0.51	0.64	0.001	-1.6	1.5e-06	1	1	0.59	-1.5314	0.98	0.34	0.69	0.35	-1.5314	0.33	0.57	0.73	-0.032	-1.5314	0.0023	0.96
ENSG00000090339	3383	ICAM1	19	intercellular adhesion molecule 1	3706	0.91	6.50897	32	0.00012	0.0074	2.1	6.50897	160	3.5e-08	4.1e-06	2	6.50897	160	4.3e-08	1.8e-06	4	8	1200	1.3e-22	2.4e-18	4	8	1200	1.3e-22	1.3e-18	3.2	8	810	2.1e-20	1.4e-16	1.5	6.82587	18	0.0053	0.11	2.2	6.82587	39	0.00078	0.0093	1.8	6.82587	25	0.0024
ENSG00000146122	23500	DAAM2	6	dishevelled associated activator of morphogenesis 2	12955	-0.91	-1.18565	2.6	0.12	0.36	-0.99	-1.18565	3	0.1	0.21	-1.4	-1.18565	5.7	0.029	0.064	-1.1	-1	2.3	0.15	0.38	-1.1	-1	2.4	0.14	0.24	-1.7	-1	4.7	0.043	0.088	-0.96	-0.80403	5.4	0.034	0.26	-1.6	-0.80403	12	0.0032	0.025	-1.6	-0.80403	12	0.004
ENSG00000058673	9877	ZC3H11A	1	zinc finger CCCH-type containing 11A	12798	0.91	-1.05602	5.2	0.036	0.18	0.54	-1.05602	1.6	0.23	0.36	1.4	-1.05602	15	0.0012	0.0048	0.36	-0.75	0.39	0.54	0.76	0.42	-0.75	0.53	0.47	0.61	0.59	-0.75	1.1	0.31	0.43	-0.16	-0.64111	0.13	0.73	0.91	0.54	-0.64111	1.7	0.21	0.39	0.7	-0.64111	2.8	0.12
ENSG00000065911	10797	MTHFD2	2	methylenetetrahydrofolate dehydrogenase (NADP+ dependent) 2, methenyltetrahydrofolate cyclohydrolase	4870	0.91	6.6232	24	0.0006	0.018	1.6	6.6232	78	5.3e-06	0.00013	1.8	6.6232	92	2.5e-06	3.6e-05	0.065	4.9	0.054	0.82	0.92	0.57	4.9	4.2	0.076	0.16	0.57	4.9	4.1	0.078	0.14	0.7	6.92536	3	0.14	0.48	1.3	6.92536	11	0.018	0.078	1.6	6.92536	14	0.01
ENSG00000114450	59345	GNB4	3	G protein subunit beta 4	7035	-0.91	-0.23123	6	0.026	0.15	-1.5	-0.23123	14	0.0018	0.0093	-0.73	-0.23123	4.2	0.057	0.11	-0.64	-0.45	1.8	0.19	0.43	-0.0072	-0.45	0.00024	0.99	0.99	-0.35	-0.45	0.59	0.45	0.57	-0.39	-0.28122	1.3	0.27	0.63	-0.64	-0.28122	3.1	0.097	0.23	0.13	-0.28122	0.15	0.71
ENSG00000197766	1675	CFD	19	complement factor D	1222	-0.91	-0.85335	6	0.026	0.15	-0.88	-0.85335	5.5	0.032	0.085	-1.8	-0.85335	19	0.00046	0.0022	0.78	-1.3	1.7	0.2	0.45	-0.84	-1.3	1.6	0.22	0.35	-1.1	-1.3	2.2	0.15	0.24	-0.37	-1.28291	0.69	0.42	0.75	-2	-1.28291	15	0.0017	0.016	-2.4	-1.28291	17	0.00095
ENSG00000096060	2289	FKBP5	6	FK506 binding protein 5	10628	0.9	4.17775	25	0.0002	0.0098	1.1	4.17775	35	4e-05	0.00055	0.89	4.17775	24	0.00024	0.0013	1.2	3.2	44	6.7e-07	5.3e-05	1.1	3.2	35	4e-06	6.2e-05	0.52	3.2	7.8	0.01	0.027	0.68	4.23288	20	0.00045	0.033	0.89	4.23288	35	2.7e-05	0.0011	0.61	4.23288	16	0.0012
ENSG00000169047	3667	IRS1	2	insulin receptor substrate 1	9953	0.9	8.50997	69	3.2e-07	0.00016	1.6	8.50997	200	1.4e-10	1e-07	1.5	8.50997	190	1.9e-10	3.7e-08	0.79	8.4	68	1.4e-08	2.3e-06	1.4	8.4	220	7.1e-14	3.2e-11	1.4	8.4	190	2.9e-13	5.7e-11	0.79	8.33005	20	0.001	0.051	1.3	8.33005	54	1.7e-05	0.00078	1.3	8.33005	52	2e-05
ENSG00000275620	100192386	FLJ16779	20	uncharacterized LOC100192386	7638	-0.9	-0.34289	5.8	0.029	0.16	-1.2	-0.34289	9.2	0.0077	0.029	-0.78	-0.34289	4.6	0.047	0.093	-1.3	-1.2	4.6	0.042	0.18	-0.89	-1.2	2.2	0.15	0.27	-0.94	-1.2	2.2	0.15	0.24	-0.22	-0.9672	0.27	0.61	0.86	-1.1	-0.9672	5.8	0.03	0.11	-0.77	-0.9672	2.7	0.12
ENSG00000174844	201625	DNAH12	3	dynein axonemal heavy chain 12	13275	-0.9	-0.86075	3.5	0.079	0.28	-1.1	-0.86075	5.1	0.038	0.097	-0.9	-0.86075	3.7	0.073	0.13	-0.13	-0.045	0.082	0.78	0.9	-1.1	-0.045	4.8	0.04	0.096	-0.69	-0.045	2	0.18	0.27	-0.66	-0.50043	3	0.1	0.43	-1.3	-0.50043	10	0.0059	0.037	-0.8	-0.50043	3.9	0.066
ENSG00000255282	100288077	WTAPP1	11	Wilms tumor 1 associated protein pseudogene 1	3331	-0.9	0.71771	16	0.00097	0.024	-1.6	0.71771	40	8.7e-06	0.00019	-2.5	0.71771	84	7.3e-08	2.6e-06	-0.45	-0.27	1.5	0.24	0.49	-0.63	-0.27	2.8	0.11	0.2	-2.5	-0.27	29	1.3e-05	0.0001	-0.97	0.33039	16	0.0012	0.053	-1.9	0.33039	52	2.8e-06	0.00024	-2.3	0.33039	62	9.6e-07
ENSG00000184557	9021	SOCS3	17	suppressor of cytokine signaling 3	2734	0.9	4.27768	11	0.0087	0.082	2.1	4.27768	60	2.1e-05	0.00036	2.5	4.27768	87	4.5e-06	5.6e-05	0.35	3.3	4.9	0.036	0.16	0.6	3.3	15	0.00066	0.0038	1.6	3.3	110	1.5e-10	7.5e-09	0.44	3.99972	4.7	0.049	0.31	1.5	3.99972	54	4.8e-06	0.00034	1.7	3.99972	67	1.4e-06
ENSG00000075826	25956	SEC31B	10	SEC31 homolog B, COPII coat complex component	7938	-0.9	1.76056	20	0.00038	0.014	-0.95	1.76056	21	0.00027	0.0022	-0.79	1.76056	16	0.0011	0.0043	-0.68	1.8	9.1	0.0059	0.049	-0.67	1.8	8.8	0.0065	0.023	-0.64	1.8	7.8	0.0097	0.026	-0.33	1.57808	1.5	0.23	0.59	-0.72	1.57808	6.7	0.021	0.084	-0.73	1.57808	6.6	0.021
ENSG00000089163	23409	SIRT4	12	sirtuin 4	1222	-0.9	-0.03391	5.5	0.032	0.17	-1.8	-0.03391	16	0.00093	0.0058	-1.1	-0.03391	8.5	0.0098	0.026	-0.61	0.73	4.9	0.036	0.16	-1.1	0.73	14	0.001	0.0055	-0.36	0.73	1.8	0.2	0.3	0.01	-0.42639	0.00077	0.98	0.99	-1.1	-0.42639	8.7	0.0097	0.051	-0.67	-0.42639	3	0.1
ENSG00000180806	3225	HOXC9	12	homeobox C9	1679	-0.89	0.55582	12	0.0035	0.049	-0.73	0.55582	7.9	0.013	0.042	-1.2	0.55582	19	0.0005	0.0023	0.16	1.3	0.42	0.52	0.75	-0.4	1.3	2.5	0.13	0.23	-0.26	1.3	1	0.32	0.43	-0.17	0.91789	0.34	0.57	0.84	-0.61	0.91789	4.4	0.052	0.16	-0.29	0.91789	0.98	0.34
ENSG00000121101	56155	TEX14	17	testis expressed 14, intercellular bridge forming factor	5325	0.89	-1.27632	4	0.063	0.25	0.15	-1.27632	0.092	0.77	0.85	-0.22	-1.27632	0.18	0.68	0.76	-0.8	-1.5	1.2	0.27	0.53	-1	-1.5	2	0.17	0.29	-1.3	-1.5	2.8	0.11	0.19	-0.67	-1.36232	1.6	0.23	0.59	-1.3	-1.36232	5.4	0.035	0.12	-1.2	-1.36232	4.4	0.053
ENSG00000213714	388799	FAM209B	20	family with sequence similarity 209 member B	694	0.89	-0.5772	4.9	0.042	0.2	1.7	-0.5772	23	0.00021	0.0019	2	-0.5772	34	2.4e-05	0.0002	0.48	-1.1	0.5	0.48	0.72	-0.2	-1.1	0.078	0.78	0.86	0.44	-1.1	0.43	0.52	0.63	1.6	-0.05748	19	0.0006	0.038	1.5	-0.05748	15	0.0014	0.014	1.8	-0.05748	22	0.00031
ENSG00000227354	100505538	RBM26-AS1	13	RBM26 antisense RNA 1	3747	-0.89	-0.24547	7.8	0.013	0.1	-0.75	-0.24547	5.5	0.032	0.085	-2.1	-0.24547	30	4.4e-05	0.00033	-1	-0.81	3.3	0.081	0.27	-1.8	-0.81	9.9	0.0043	0.017	-1.4	-0.81	5.7	0.025	0.058	-0.51	-0.49436	2.7	0.12	0.46	-0.7	-0.49436	4.7	0.046	0.14	-1.4	-0.49436	15	0.0015
ENSG00000188732	340277	FAM221A	7	family with sequence similarity 221 member A	7458	0.89	4.42209	14	0.0035	0.05	1.5	4.42209	42	6.3e-05	0.00077	2.2	4.42209	86	2.5e-06	3.6e-05	-0.084	3.8	0.4	0.53	0.75	0.034	3.8	0.067	0.8	0.87	0.19	3.8	2.2	0.15	0.24	0.2	4.14728	2.1	0.17	0.53	0.97	4.14728	47	5.1e-06	0.00035	1.1	4.14728	55	2e-06
ENSG00000108786	3292	HSD17B1	17	hydroxysteroid 17-beta dehydrogenase 1	5658	-0.89	2.14188	33	2.9e-05	0.0031	-1.2	2.14188	58	9.1e-07	3.8e-05	-1.6	2.14188	89	5.1e-08	2e-06	-0.78	2.4	21	0.00013	0.0031	-1.3	2.4	53	1.2e-07	3.8e-06	-1.1	2.4	39	1.5e-06	1.7e-05	-0.48	2.18537	5.4	0.034	0.26	-0.96	2.18537	21	0.00032	0.0052	-1.1	2.18537	28	9.1e-05
ENSG00000163435	1999	ELF3	1	E74 like ETS transcription factor 3	7191	0.89	8.9886	9.3	0.019	0.13	1.7	8.9886	33	0.00077	0.005	2	8.9886	43	0.00035	0.0018	1.9	8.8	310	3.3e-15	3.5e-12	1.2	8.8	130	5e-11	6.8e-09	1.3	8.8	160	4.1e-12	4e-10	0.54	8.8972	1.1	0.35	0.7	1.2	8.8972	5.3	0.067	0.18	1.2	8.8972	5.5	0.063
ENSG00000261556	100506060	SMG1P7	16	SMG1 pseudogene 7	4433	-0.89	-0.50383	5.2	0.036	0.18	-0.48	-0.50383	1.6	0.22	0.36	-0.23	-0.50383	0.43	0.52	0.62	-0.85	0.42	6.2	0.02	0.11	-0.63	0.42	3.6	0.069	0.15	-0.26	0.42	0.6	0.45	0.56	0.042	-0.15355	0.01	0.92	0.98	-0.43	-0.15355	1	0.33	0.51	-0.38	-0.15355	0.69	0.42
ENSG00000170956	1084	CEACAM3	19	carcinoembryonic antigen related cell adhesion molecule 3	3080	0.89	-0.36389	5	0.039	0.19	1.1	-0.36389	8.3	0.011	0.037	1.4	-0.36389	14	0.0016	0.006	-3	-1.9	8.1	0.0087	0.064	0.22	-1.9	0.085	0.77	0.85	-0.99	-1.9	1.4	0.25	0.36	0.15	-0.2953	0.11	0.74	0.91	1.3	-0.2953	11	0.0044	0.03	1.8	-0.2953	20	0.00044
ENSG00000162944	130132	RFTN2	2	raftlin family member 2	6007	-0.89	-0.47776	6.4	0.022	0.14	-0.62	-0.47776	3.3	0.09	0.18	-0.64	-0.47776	3.6	0.077	0.14	-0.61	-0.93	1.4	0.25	0.51	-0.58	-0.93	1.3	0.27	0.4	-0.23	-0.93	0.22	0.65	0.74	-0.6	-0.80757	2.1	0.17	0.53	-1.2	-0.80757	6.8	0.02	0.082	0.0063	-0.80757	0.00021	0.99
ENSG00000133742	759	CA1	8	carbonic anhydrase 1	4068	-0.89	-1.10009	3	0.1	0.33	0.051	-1.10009	0.012	0.91	0.95	-0.00046	-1.10009	8.6e-07	1	1	-0.21	0.56	0.38	0.54	0.76	-0.25	0.56	0.53	0.48	0.61	0.032	0.56	0.0087	0.93	0.95	-0.37	-1.16679	0.39	0.54	0.82	-0.056	-1.16679	0.0093	0.92	0.96	0.0031	-1.16679	2.2e-05	1
ENSG00000124216	6615	SNAI1	20	snail family transcriptional repressor 1	1686	0.89	3.99316	9.1	0.014	0.11	2.1	3.99316	53	3.9e-05	0.00055	2.5	3.99316	79	7.9e-06	8.7e-05	0.065	2.9	0.15	0.7	0.86	0.083	2.9	0.24	0.63	0.74	0.33	2.9	3.9	0.059	0.11	0.6	3.70041	4.2	0.068	0.36	1.5	3.70041	27	0.00049	0.0069	1.6	3.70041	29	0.00037
ENSG00000120057	6425	SFRP5	10	secreted frizzled related protein 5	1836	0.89	-1.61697	3.3	0.087	0.3	0.25	-1.61697	0.21	0.65	0.76	0.092	-1.61697	0.029	0.87	0.9																-0.065	-1.59951	0.011	0.92	0.98	-0.2	-1.59951	0.11	0.75	0.85	0.057	-1.59951	0.0078	0.93
ENSG00000168542	1281	COL3A1	2	collagen type III alpha 1 chain	6811	0.89	-0.46455	2.6	0.13	0.36	0.79	-0.46455	2	0.18	0.3	1.8	-0.46455	13	0.0027	0.009	0.41	-0.45	0.73	0.4	0.65	0.58	-0.45	1.5	0.23	0.36	-0.01	-0.45	0.00041	0.98	0.99	0.32	-0.2999	0.79	0.39	0.73	-0.38	-0.2999	0.95	0.35	0.53	0.22	-0.2999	0.35	0.56
ENSG00000185650	677	ZFP36L1	14	ZFP36 ring finger protein like 1	5160	0.89	7.46741	20	0.0014	0.03	1.6	7.46741	64	2.2e-05	0.00037	1.6	7.46741	62	2.5e-05	0.00021	1.2	6.9	210	1.5e-13	1e-10	1	6.9	150	6.6e-12	1.3e-09	0.66	6.9	60	4.5e-08	8.6e-07	0.41	7.31217	1.2	0.32	0.67	0.8	7.31217	4.3	0.087	0.22	0.37	7.31217	0.91	0.38
ENSG00000180846	255193	CSNK1G2-AS1	19	CSNK1G2 antisense RNA 1	1346	-0.89	-1.24563	2.3	0.15	0.4	0.94	-1.24563	4.4	0.051	0.12	1.3	-1.24563	9.1	0.0079	0.022	0.39	-0.18	0.83	0.37	0.62	0.68	-0.18	2.7	0.11	0.21	0.51	-0.18	1.4	0.24	0.35	2.3	-0.75338	14	0.0017	0.064	2.7	-0.75338	19	0.00051	0.0071	3.4	-0.75338	33	3.4e-05
ENSG00000137393	255488	RNF144B	6	ring finger protein 144B	5175	0.89	-0.32332	5.4	0.033	0.17	0.84	-0.32332	4.7	0.046	0.11	0.81	-0.32332	4.5	0.051	0.099	0.88	-0.92	2.2	0.15	0.39	-0.048	-0.92	0.0059	0.94	0.96	-0.21	-0.92	0.1	0.75	0.82	0.57	-0.4509	1.2	0.29	0.64	0.32	-0.4509	0.35	0.57	0.72	-0.4	-0.4509	0.45	0.51
ENSG00000049768	50943	FOXP3	X	forkhead box P3	2647	-0.88	-1.08532	4.1	0.061	0.24	-0.39	-1.08532	0.85	0.37	0.51	-0.55	-1.08532	1.8	0.2	0.3	0.77	-0.65	2.1	0.16	0.39	0.86	-0.65	2.7	0.11	0.21	0.13	-0.65	0.052	0.82	0.87	0.26	-0.69906	0.4	0.54	0.82	-0.072	-0.69906	0.029	0.87	0.93	0.34	-0.69906	0.64	0.44
ENSG00000187772	389421	LIN28B	6	lin-28 homolog B	6002	0.88	1.99804	23	0.00019	0.0095	0.85	1.99804	21	0.00031	0.0025	1.3	1.99804	49	2.5e-06	3.6e-05	0.2	1.3	0.68	0.42	0.66	-0.15	1.3	0.35	0.56	0.68	0.24	1.3	0.96	0.34	0.45	0.46	2.0383	4.9	0.043	0.29	0.98	2.0383	23	0.00023	0.0042	1.1	2.0383	26	0.00012
ENSG00000140470	170691	ADAMTS17	15	ADAM metallopeptidase with thrombospondin type 1 motif 17	8242	-0.88	-0.71551	3.7	0.072	0.27	-0.98	-0.71551	4.3	0.055	0.13	-1.3	-0.71551	6.9	0.018	0.043	0.22	-1	0.14	0.71	0.86	-0.21	-1	0.12	0.73	0.82	-0.65	-1	1.1	0.31	0.42	0.24	-0.77539	0.24	0.63	0.87	-0.049	-0.77539	0.0086	0.93	0.96	-0.52	-0.77539	0.84	0.37
ENSG00000248329	100506013	APELA	4	apelin receptor early endogenous ligand	3089	-0.88	2.07158	30	4.6e-05	0.004	-1.4	2.07158	67	3.7e-07	2e-05	-1.9	2.07158	120	6.1e-09	4.3e-07	-0.99	1.5	21	0.00011	0.0029	-1.9	1.5	64	2.2e-08	9.6e-07	-2	1.5	73	6.9e-09	1.8e-07	-1.2	1.41275	34	3.1e-05	0.0074	-2.1	1.41275	88	1.1e-07	3.8e-05	-2.6	1.41275	120	1.7e-08
ENSG00000188199	729262	NUTM2B	10	NUT family member 2B	5080	-0.88	-1.37317	3	0.1	0.32	-0.81	-1.37317	2.5	0.13	0.24	-2.1	-1.37317	12	0.003	0.01	-0.89	-0.28	4.4	0.045	0.19	-0.61	-0.28	2.2	0.15	0.26	-0.62	-0.28	2.2	0.15	0.24	0.43	-1.32774	0.7	0.42	0.75	0.17	-1.32774	0.098	0.76	0.86	-0.089	-1.32774	0.024	0.88
ENSG00000273542	8362	HIST1H4K	6	histone cluster 1 H4 family member k	312	-0.88	-0.63193	4	0.061	0.24	-1.2	-0.63193	6.9	0.018	0.056	-1.5	-0.63193	10	0.0058	0.017	-0.73	0.4	4.6	0.041	0.18	-1.5	0.4	17	0.00037	0.0024	-1.6	0.4	18	0.00024	0.0012	-0.21	-1.09211	0.26	0.62	0.86	-1.9	-1.09211	14	0.0019	0.017	-1.8	-1.09211	12	0.0036
ENSG00000187185	388282	AC092118.1	16	uncharacterized LOC388282	2114	-0.88	-0.56221	4.4	0.051	0.22	-1	-0.56221	5.7	0.03	0.081	-1.3	-0.56221	8.2	0.011	0.028	-1.4	-0.49	11	0.003	0.031	-1.9	-0.49	20	0.00016	0.0012	-1.9	-0.49	18	0.00029	0.0014	0.1	-0.48155	0.078	0.78	0.93	-0.57	-0.48155	2.2	0.16	0.33	-0.17	-0.48155	0.2	0.66
ENSG00000171316	55636	CHD7	8	chromodomain helicase DNA binding protein 7	16982	0.88	5.20713	70	2.6e-07	0.00015	0.86	5.20713	67	3.5e-07	2e-05	0.87	5.20713	69	3e-07	7.2e-06	0.47	5.4	23	6.3e-05	0.0018	0.44	5.4	20	0.00013	0.0011	0.2	5.4	4.3	0.049	0.098	1	5.29531	64	8.3e-07	0.00088	0.9	5.29531	50	3.6e-06	0.00028	1	5.29531	66	6.6e-07
ENSG00000137270	8521	GCM1	6	glial cells missing homolog 1	2765	0.88	-0.57515	5.9	0.027	0.16	0.47	-0.57515	1.5	0.24	0.37	0.29	-0.57515	0.57	0.46	0.56	0.41	0.73	1.9	0.18	0.43	1	0.73	12	0.0017	0.0081	0.18	0.73	0.37	0.55	0.65	0.69	-0.66179	3.9	0.068	0.36	-0.31	-0.66179	0.67	0.43	0.6	-0.4	-0.66179	0.96	0.34
ENSG00000113555	51294	PCDH12	5	protocadherin 12	6820	-0.88	0.32825	12	0.0034	0.049	-0.74	0.32825	8.5	0.01	0.036	-0.51	0.32825	4.5	0.05	0.098	-0.61	-0.037	3.1	0.091	0.29	-0.63	-0.037	3.3	0.08	0.16	-0.81	-0.037	5.2	0.032	0.069	-0.33	0.40304	1.4	0.25	0.61	-0.76	0.40304	7.3	0.016	0.072	-1.1	0.40304	12	0.0035
ENSG00000199053	442898	MIR324	17	microRNA 324	83	0.88	-1.69185	1.7	0.21	0.48	1.5	-1.69185	6	0.026	0.073	1.3	-1.69185	4.6	0.046	0.092																1.3	-1.68349	3.6	0.076	0.38	1.2	-1.68349	2.9	0.11	0.25	2.1	-1.68349	10	0.0065
ENSG00000153982	284161	GDPD1	17	glycerophosphodiester phosphodiesterase domain containing 1	2970	-0.88	1.17409	17	0.00069	0.02	-1	1.17409	23	0.0002	0.0018	-0.89	1.17409	18	0.00055	0.0025	-1.1	0.6	13	0.0015	0.019	-1.2	0.6	16	0.00045	0.0028	-0.56	0.6	3.7	0.066	0.12	-1	0.83179	14	0.0017	0.064	-0.98	0.83179	14	0.0022	0.019	-0.69	0.83179	6.4	0.023
ENSG00000164142	729830	FAM160A1	4	family with sequence similarity 160 member A1	4932	0.88	3.03536	27	8.4e-05	0.0057	0.96	3.03536	32	3.2e-05	0.00048	1.5	3.03536	86	6.3e-08	2.3e-06	0.26	3.5	3.4	0.076	0.26	0.82	3.5	36	3.1e-06	5.1e-05	0.85	3.5	38	1.9e-06	2e-05	0.95	2.86735	20	0.00048	0.034	1.2	2.86735	29	7.5e-05	0.002	1.5	2.86735	49	4.3e-06
ENSG00000178171	205147	AMER3	2	APC membrane recruitment protein 3	6543	-0.88	3.37895	22	0.00028	0.012	-2.4	3.37895	130	9.1e-09	1.6e-06	-3.6	3.37895	230	1.5e-10	3.2e-08	-0.74	3.6	4.8	0.06	0.22	-1.6	3.6	21	0.0019	0.0088	-1.8	3.6	26	0.0011	0.0042	-0.76	3.07601	11	0.0064	0.12	-2.3	3.07601	83	5.6e-07	0.0001	-3.1	3.07601	130	3.8e-08
ENSG00000154447	57630	SH3RF1	4	SH3 domain containing ring finger 1	5624	0.88	6.40994	120	6.4e-09	8.1e-06	0.99	6.40994	150	1.1e-09	3.6e-07	0.66	6.40994	68	3.2e-07	7.6e-06	0.0021	6.3	0.00048	0.98	0.99	0.32	6.3	11	0.0025	0.011	1.1	6.3	140	1.4e-11	1.1e-09	0.65	6.42712	31	5.6e-05	0.01	0.67	6.42712	33	3.6e-05	0.0012	0.57	6.42712	23	0.00022
ENSG00000170571	133418	EMB	5	embigin	5257	0.88	-0.55632	5.7	0.03	0.16	0.75	-0.55632	4	0.064	0.14	1	-0.55632	8.1	0.012	0.03	-0.56	-0.62	1.3	0.27	0.53	-0.16	-0.62	0.11	0.74	0.83	-0.13	-0.62	0.073	0.79	0.85	0.37	-0.75597	0.61	0.45	0.77	1.3	-0.75597	8.5	0.011	0.054	1.2	-0.75597	6.1	0.025
ENSG00000181449	6657	SOX2	3	SRY-box 2	2513	0.88	2.31598	29	5.5e-05	0.0045	0.48	2.31598	8.3	0.011	0.037	-0.098	2.31598	0.32	0.58	0.67	0.24	2.1	1.5	0.23	0.48	0.45	2.1	5.5	0.028	0.073	-0.2	2.1	0.98	0.33	0.45	0.2	2.2372	0.91	0.36	0.7	-0.39	2.2372	3.4	0.083	0.21	-1	2.2372	19	0.00052
ENSG00000162636	284611	FAM102B	1	family with sequence similarity 102 member B	9355	0.87	4.92083	25	0.00022	0.01	1.6	4.92083	89	3.4e-07	2e-05	1.9	4.92083	120	5.4e-08	2.1e-06	0.33	3.9	6	0.022	0.12	0.7	3.9	28	1.9e-05	0.00022	0.62	3.9	21	9.8e-05	0.00056	0.64	4.62686	24	0.00018	0.021	1.3	4.62686	100	3.3e-08	2.1e-05	1.4	4.62686	110	3e-08
ENSG00000179431	24147	FJX1	11	four-jointed box kinase 1	2450	0.87	0.57186	12	0.0029	0.045	0.88	0.57186	12	0.0029	0.014	0.85	0.57186	12	0.0036	0.011	1.5	-0.98	5.3	0.03	0.15	1.5	-0.98	4.9	0.036	0.088	0.35	-0.98	0.22	0.64	0.74	0.59	0.472	4.2	0.058	0.33	0.42	0.472	2	0.17	0.34	0.26	0.472	0.69	0.42
ENSG00000037965	3224	HOXC8	12	homeobox C8	1889	-0.87	1.70951	23	0.00018	0.0093	-1	1.70951	31	3.7e-05	0.00053	-1.1	1.70951	36	1.8e-05	0.00017	0.081	2.4	0.15	0.7	0.86	-0.38	2.4	3.2	0.088	0.18	-0.6	2.4	7.4	0.012	0.031	-0.23	1.6687	1.5	0.24	0.6	-0.53	1.6687	7.7	0.014	0.066	-0.37	1.6687	3.6	0.078
ENSG00000175787	169841	ZNF169	9	zinc finger protein 169	5286	-0.87	1.32295	13	0.0026	0.042	-1.3	1.32295	26	0.0001	0.0011	-1.4	1.32295	28	7.2e-05	0.00049	-0.8	2.5	17	0.00039	0.0071	-0.51	2.5	7.1	0.013	0.041	-0.17	2.5	0.85	0.37	0.48	-0.49	1.80069	4.1	0.06	0.34	-0.72	1.80069	8.6	0.01	0.053	-0.2	1.80069	0.67	0.43
ENSG00000077150	4791	NFKB2	10	nuclear factor kappa B subunit 2	4484	0.87	6.33094	13	0.0072	0.074	1.7	6.33094	46	0.00016	0.0015	1.5	6.33094	38	0.00031	0.0016	2.3	6.2	400	8e-17	1.3e-13	2.8	6.2	600	6.9e-19	2.1e-15	2.4	6.2	440	2.5e-17	2.7e-14	0.82	6.55615	11	0.012	0.17	1.3	6.55615	27	0.001	0.011	1.1	6.55615	18	0.0032
ENSG00000221539	692212	SNORD99	1	small nucleolar RNA, C/D box 99	74	0.87	-0.47658	6.5	0.021	0.14	0.87	-0.47658	6.3	0.023	0.067	1	-0.47658	9.3	0.0075	0.021	1.2	-1.1	2.5	0.13	0.35	0.71	-1.1	0.89	0.35	0.5	1.6	-1.1	5.2	0.031	0.068	0.92	-0.23873	6.4	0.023	0.22	0.96	-0.23873	6.9	0.019	0.081	1	-0.23873	7.2	0.017
ENSG00000112149	9308	CD83	6	CD83 molecule	2515	0.87	1.72609	14	0.0018	0.035	1.6	1.72609	54	1.5e-06	5.5e-05	1.2	1.72609	26	0.00011	0.00067	2.5	2.4	140	1.3e-11	5.2e-09	1.6	2.4	49	2.4e-07	6.4e-06	0.31	2.4	1.5	0.23	0.33	0.84	2.30002	7.3	0.019	0.2	1.1	2.30002	13	0.0032	0.025	-0.036	2.30002	0.011	0.92
ENSG00000018625	477	ATP1A2	1	ATPase Na+/K+ transporting subunit alpha 2	6298	-0.87	-0.52316	5.9	0.027	0.15	-0.83	-0.52316	5.2	0.036	0.094	-1.1	-0.52316	8.8	0.009	0.024	-0.79	-1.4	1.5	0.23	0.49	-0.49	-1.4	0.6	0.45	0.59	-1	-1.4	2.3	0.14	0.23	-0.5	-0.9034	1.5	0.25	0.61	-1.1	-0.9034	5.8	0.029	0.11	-1	-0.9034	5.1	0.038
ENSG00000165195	5277	PIGA	X	phosphatidylinositol glycan anchor biosynthesis class A	6321	0.87	5.67564	18	0.0017	0.033	1.4	5.67564	45	6e-05	0.00074	1.6	5.67564	63	1.4e-05	0.00014	0.64	5.2	38	2.1e-06	0.00013	0.75	5.2	52	1.4e-07	4.2e-06	0.96	5.2	85	1.6e-09	5.3e-08	0.34	5.69664	3.9	0.072	0.37	0.76	5.69664	19	0.00086	0.01	0.79	5.69664	21	0.00064
ENSG00000146021	26249	KLHL3	5	kelch like family member 3	11854	-0.87	-0.85705	3.8	0.067	0.26	-1.5	-0.85705	9.3	0.0076	0.029	-1	-0.85705	5	0.039	0.081	-0.035	0.6	0.014	0.91	0.96	-0.38	0.6	1.6	0.22	0.35	-0.98	0.6	9.4	0.0051	0.015	-0.54	-0.79717	1.8	0.2	0.57	-0.8	-0.79717	3.7	0.074	0.2	-0.23	-0.79717	0.33	0.58
ENSG00000228727	401251	SAPCD1	6	suppressor APC domain containing 1	1557	-0.87	0.75069	16	0.001	0.025	-0.73	0.75069	11	0.0039	0.017	-1.6	0.75069	47	3.7e-06	4.8e-05	0.38	-0.41	0.62	0.44	0.68	-0.96	-0.41	3.2	0.086	0.17	-0.47	-0.41	0.8	0.38	0.5	-0.55	0.02016	2.3	0.15	0.5	-0.96	0.02016	6.5	0.022	0.089	-1.1	0.02016	7.3	0.016
ENSG00000254389	78998	RHPN1-AS1	8	RHPN1 antisense RNA 1 (head to head)	1918	-0.87	-0.41473	7.9	0.012	0.1	-1.7	-0.41473	24	0.00016	0.0016	-1.7	-0.41473	25	0.00013	0.00078	-0.61	-1.1	0.9	0.35	0.6	-0.59	-1.1	0.87	0.36	0.5	-0.74	-1.1	1.3	0.26	0.37	0.048	-0.90225	0.0096	0.92	0.98	-0.73	-0.90225	2	0.17	0.34	-1.4	-0.90225	5.9	0.028
ENSG00000171989	92483	LDHAL6B	15	lactate dehydrogenase A like 6B	1693	0.87	-0.38282	4.2	0.056	0.23	1.2	-0.38282	9	0.0083	0.031	0.27	-0.38282	0.36	0.55	0.65	0.5	0.41	2.1	0.16	0.4	0.75	0.41	5.1	0.034	0.084	0.62	0.41	3.2	0.085	0.15	0.098	-0.1662	0.07	0.8	0.94	0.81	-0.1662	5.3	0.036	0.12	1.1	-0.1662	9.9	0.0066
ENSG00000197714	10794	ZNF460	19	zinc finger protein 460	3505	0.87	4.16252	14	0.0032	0.048	2	4.16252	78	2.1e-06	6.8e-05	2.3	4.16252	110	4.1e-07	9.1e-06	0.21	4	2.2	0.15	0.39	0.43	4	9.3	0.0053	0.02	0.33	4	5.5	0.027	0.061	0.46	3.77855	3.4	0.093	0.41	1.4	3.77855	29	0.00022	0.0041	1.3	3.77855	27	0.00032
ENSG00000164761	4982	TNFRSF11B	8	TNF receptor superfamily member 11b	2827	0.86	7.77996	36	6e-05	0.0047	1.1	7.77996	59	4.9e-06	0.00012	0.66	7.77996	21	0.00063	0.0028	0.63	7.1	31	1.8e-05	0.0007	1.5	7.1	170	2e-11	3.4e-09	1.6	7.1	200	3.9e-12	3.9e-10	0.48	7.95177	7.8	0.018	0.2	0.62	7.95177	13	0.0042	0.029	0.48	7.95177	7.6	0.019
ENSG00000245573	497258	BDNF-AS	11	BDNF antisense RNA	3726	-0.86	-0.01312	7.3	0.015	0.11	-1	-0.01312	9.3	0.0075	0.029	-1.9	-0.01312	27	8.6e-05	0.00056	-1.1	-0.87	5.4	0.028	0.14	-2.4	-0.87	19	0.00019	0.0014	-3	-0.87	25	3.5e-05	0.00023	-0.97	-0.6112	7.9	0.013	0.17	-1.6	-0.6112	17	0.00082	0.0097	-2.5	-0.6112	32	4.1e-05
ENSG00000167703	124935	SLC43A2	17	solute carrier family 43 member 2	10606	0.86	7.33257	90	4.7e-08	3.5e-05	1.2	7.33257	160	7.3e-10	2.6e-07	1.2	7.33257	170	3.9e-10	6.1e-08	1.1	7.7	130	2.6e-11	9.7e-09	1.2	7.7	150	4.7e-12	1e-09	0.76	7.7	66	1.9e-08	4.1e-07	0.99	7.64894	100	4.7e-08	0.00011	1.1	7.64894	110	1.9e-08	1.6e-05	0.98	7.64894	99	4.8e-08
ENSG00000257084	105369635	MIR200CHG	12	MIR200C and MIR141 host gene	350	-0.86	1.1822	16	0.0011	0.026	-0.85	1.1822	15	0.0014	0.0076	-0.66	1.1822	9.6	0.0069	0.019	-0.46	1.2	2.7	0.11	0.32	0.25	1.2	0.92	0.35	0.49	0.22	1.2	0.7	0.41	0.53	-0.43	1.43333	3.1	0.097	0.42	-0.26	1.43333	1.1	0.3	0.49	-0.18	1.43333	0.52	0.48
ENSG00000166532	57494	RIMKLB	12	ribosomal modification protein rimK like family member B	8619	0.86	4.74142	4.7	0.068	0.26	2.2	4.74142	33	0.00081	0.0052	2.3	4.74142	35	0.00068	0.003	0.27	3.6	3.8	0.062	0.23	0.17	3.6	1.5	0.23	0.37	0.19	3.6	1.8	0.19	0.29	0.45	4.67839	3.9	0.077	0.38	1.5	4.67839	40	9e-05	0.0022	1.1	4.67839	21	0.001
ENSG00000119986	60370	AVPI1	10	arginine vasopressin induced 1	1457	0.86	7.5456	19	0.002	0.037	0.92	7.5456	21	0.0013	0.0074	0.51	7.5456	6.7	0.03	0.064	0.043	6.7	0.17	0.69	0.85	0.52	6.7	25	4.8e-05	0.00047	0.69	6.7	43	9.7e-07	1.1e-05	0.46	7.38519	8.3	0.014	0.17	0.36	7.38519	5.1	0.044	0.14	0.1	7.38519	0.41	0.53
ENSG00000253696	104266957	KBTBD11-OT1	8	KBTBD11 overlapping transcript 1	815	-0.86	-0.0074	5.8	0.029	0.16	-0.6	-0.0074	2.9	0.11	0.21	-0.4	-0.0074	1.4	0.25	0.35	-0.68	-0.0013	3.5	0.071	0.25	-0.42	-0.0013	1.4	0.24	0.37	-0.82	-0.0013	5	0.035	0.074	-0.47	0.1983	2.1	0.17	0.53	-0.67	0.1983	4.2	0.058	0.17	-0.61	0.1983	3.4	0.086
ENSG00000274816	102465463	MIR6772	16	microRNA 6772	64	-0.86	-1.42429	2.8	0.11	0.34	-0.53	-1.42429	1.2	0.3	0.44	-1.5	-1.42429	7.5	0.014	0.035																-0.3	-1.3809	0.23	0.64	0.87	-0.51	-1.3809	0.58	0.46	0.63	-1.1	-1.3809	2.1	0.17
ENSG00000158022	84676	TRIM63	1	tripartite motif containing 63	2573	-0.86	0.8894	7.3	0.016	0.12	-0.91	0.8894	7.9	0.012	0.042	-1	0.8894	10	0.0052	0.016	-0.091	0.45	0.067	0.8	0.91	-0.31	0.45	0.77	0.39	0.53	-1.1	0.45	7.6	0.011	0.028	-0.61	0.88233	4.3	0.057	0.33	-0.76	0.88233	6.4	0.023	0.09	-0.83	0.88233	7.3	0.016
ENSG00000245888	400512	NSMCE1-DT	16	NSMCE1 divergent transcript	3266	-0.86	-0.79484	3.7	0.071	0.26	-1.4	-0.79484	8.5	0.0099	0.035	-1.1	-0.79484	5.5	0.033	0.069	-1.3	-0.38	7.8	0.0099	0.07	-0.8	-0.38	3.5	0.075	0.16	-1.1	-0.38	6.1	0.02	0.048	-0.13	-0.39125	0.12	0.73	0.91	-0.45	-0.39125	1.4	0.25	0.43	-0.7	-0.39125	3.1	0.1
ENSG00000272727	105377466	LINC02266	4	long intergenic non-protein coding RNA 2266	1151	-0.86	-1.13055	4.1	0.059	0.24	-1.2	-1.13055	7.2	0.016	0.051	-0.089	-1.13055	0.057	0.84	0.89	0.28	-0.94	0.2	0.66	0.83	0.51	-0.94	0.69	0.41	0.55	0.84	-0.94	1.9	0.18	0.28	-0.43	-1.11662	0.93	0.35	0.7	-0.36	-1.11662	0.64	0.44	0.61	-0.17	-1.11662	0.12	0.73
ENSG00000170476	51237	MZB1	5	marginal zone B and B1 cell specific protein	2273	-0.86	-1.49709	2.7	0.12	0.35	-2.1	-1.49709	10	0.005	0.021	-1.8	-1.49709	8.5	0.0098	0.026	-0.4	-0.64	0.75	0.39	0.64	-1.7	-0.64	11	0.0025	0.011	-1.2	-0.64	5.8	0.024	0.055	-0.29	-0.89179	0.46	0.51	0.8	-0.9	-0.89179	4	0.063	0.18	-1.6	-0.89179	10	0.0059
ENSG00000146243	134728	IRAK1BP1	6	interleukin 1 receptor associated kinase 1 binding protein 1	7542	0.86	1.41616	19	0.00051	0.016	0.068	1.41616	0.1	0.75	0.84	-0.16	1.41616	0.55	0.47	0.57	0.13	1.3	0.32	0.58	0.78	-0.5	1.3	4.1	0.053	0.12	-1.2	1.3	21	9.7e-05	0.00055	0.79	1.55365	10	0.0054	0.11	0.085	1.55365	0.12	0.74	0.84	-0.034	1.55365	0.017	0.9
ENSG00000174502	115019	SLC26A9	1	solute carrier family 26 member 9	5628	0.86	1.47648	13	0.0023	0.039	0.68	1.47648	7.8	0.013	0.043	0.37	1.47648	2.3	0.15	0.24	-0.89	-0.23	5	0.035	0.16	-0.32	-0.23	0.72	0.4	0.55	-0.99	-0.23	5.9	0.023	0.053	0.56	1.2916	3.6	0.077	0.38	0.26	1.2916	0.79	0.39	0.57	-0.15	1.2916	0.22	0.65
ENSG00000106336	26261	FBXO24	7	F-box protein 24	3353	-0.86	-0.47518	5.9	0.027	0.15	-0.66	-0.47518	3.6	0.077	0.16	-0.83	-0.47518	5.7	0.03	0.064	-0.14	-0.51	0.098	0.76	0.89	0.2	-0.51	0.22	0.64	0.76	-0.33	-0.51	0.54	0.47	0.58	0.27	-0.46494	0.57	0.46	0.78	-0.22	-0.46494	0.36	0.56	0.72	-0.24	-0.46494	0.4	0.54
ENSG00000142675	10256	CNKSR1	1	connector enhancer of kinase suppressor of Ras 1	4043	-0.86	-1.57603	1.9	0.19	0.46	0.57	-1.57603	1.3	0.28	0.42	0.3	-1.57603	0.34	0.57	0.66																0.38	-1.1811	0.79	0.39	0.72	0.018	-1.1811	0.0016	0.97	0.98	0.89	-1.1811	4.2	0.058
ENSG00000237399	100507034	PITRM1-AS1	10	PITRM1 antisense RNA 1	4370	0.86	-0.12918	6.2	0.024	0.14	0.97	-0.12918	7.9	0.012	0.042	0.92	-0.12918	7.3	0.016	0.038	-0.07	-0.39	0.025	0.88	0.95	0.22	-0.39	0.24	0.63	0.74	-0.44	-0.39	0.89	0.35	0.47	0.4	0.18679	1.3	0.28	0.63	0.28	0.18679	0.62	0.44	0.62	-0.15	0.18679	0.15	0.71
ENSG00000169884	7480	WNT10B	12	Wnt family member 10B	2629	0.85	4.00639	15	0.0022	0.039	1.7	4.00639	60	4.9e-06	0.00012	2	4.00639	90	5.7e-07	1.2e-05	-0.025	1.5	0.011	0.92	0.97	0.053	1.5	0.053	0.82	0.88	-0.35	1.5	2.1	0.16	0.25	0.7	3.72241	22	0.00027	0.025	0.98	3.72241	44	7.9e-06	0.00047	1	3.72241	48	4.5e-06
ENSG00000117114	23266	ADGRL2	1	adhesion G protein-coupled receptor L2	7754	0.85	1.74068	17	0.00086	0.022	0.79	1.74068	14	0.0017	0.0093	0.84	1.74068	16	0.001	0.0041	0.11	1.8	0.28	0.6	0.8	0.28	1.8	1.7	0.2	0.33	-0.025	1.8	0.013	0.91	0.94	-0.14	1.67326	0.2	0.66	0.88	0.18	1.67326	0.34	0.57	0.72	0.5	1.67326	2.4	0.14
ENSG00000087085	43	ACHE	7	acetylcholinesterase (Cartwright blood group)	3783	0.85	5.68644	7.4	0.03	0.16	1.5	5.68644	23	0.0021	0.011	1.7	5.68644	31	0.00088	0.0037	0.74	4.4	38	2e-06	0.00013	1.4	4.4	140	1.1e-11	2e-09	1.6	4.4	180	6.4e-13	1e-10	0.48	5.49741	8.6	0.012	0.16	0.92	5.49741	30	0.00012	0.0026	1.1	5.49741	43	2e-05
ENSG00000182240	25825	BACE2	21	beta-secretase 2	9619	-0.85	-1.66899	1.2	0.29	0.57	0.43	-1.66899	0.44	0.51	0.65	0.76	-1.66899	1.6	0.22	0.32
ENSG00000266258	101927481	LINC01909	18	long intergenic non-protein coding RNA 1909	1040	-0.85	-1.29512	3.1	0.096	0.31	-0.86	-1.29512	3.1	0.099	0.2	-0.81	-1.29512	2.9	0.11	0.18																-0.42	-1.13946	0.86	0.37	0.71	-0.75	-1.13946	2.6	0.13	0.28	-2	-1.13946	13	0.0028
ENSG00000173276	49854	ZBTB21	21	zinc finger and BTB domain containing 21	8062	0.85	5.66947	43	7e-06	0.0013	1.4	5.66947	110	1.3e-08	2.1e-06	1.3	5.66947	94	4.8e-08	1.9e-06	1	5.8	120	6.9e-11	2.4e-08	1.2	5.8	150	3.5e-12	8.4e-10	0.88	5.8	82	2.3e-09	7.2e-08	0.47	5.64235	5.2	0.046	0.3	1.1	5.64235	27	0.00041	0.0061	0.93	5.64235	19	0.0014
ENSG00000102678	2254	FGF9	13	fibroblast growth factor 9	4539	0.85	0.04036	5.7	0.03	0.16	0.62	0.04036	2.8	0.11	0.22	0.28	0.04036	0.56	0.47	0.57	-0.18	-1.1	0.095	0.76	0.89	-1.1	-1.1	3.3	0.081	0.17	-1.7	-1.1	6.5	0.017	0.042	-0.08	-0.46464	0.049	0.83	0.95	0.034	-0.46464	0.0082	0.93	0.96	-1.1	-0.46464	6.9	0.019
ENSG00000186854	105374836	TRABD2A	2	TraB domain containing 2A	8771	0.85	0.37554	8.6	0.0097	0.087	0.86	0.37554	8.5	0.01	0.036	0.81	0.37554	7.7	0.013	0.033	-1	0.29	8.6	0.0072	0.056	-0.69	0.29	4.2	0.051	0.12	-0.74	0.29	4.5	0.044	0.089	0.25	0.28549	0.56	0.46	0.78	0.53	0.28549	2.6	0.13	0.28	0.65	0.28549	3.8	0.071
ENSG00000114796	54800	KLHL24	3	kelch like family member 24	8650	-0.85	5.56122	12	0.0091	0.084	-0.53	5.56122	4.5	0.066	0.15	0.65	5.56122	7.1	0.029	0.062	-0.55	6.8	27	2.2e-05	0.00081	-0.15	6.8	2	0.17	0.28	0.78	6.8	57	8.3e-08	1.4e-06	-0.51	5.4299	14	0.0021	0.072	0.3	5.4299	5	0.041	0.13	1	5.4299	55	2.1e-06
ENSG00000178935	79818	ZNF552	19	zinc finger protein 552	2989	-0.85	4.08856	35	2e-05	0.0025	-1.5	4.08856	95	3.2e-08	3.8e-06	-1.6	4.08856	110	1.2e-08	7.2e-07	-0.55	4.7	14	0.0011	0.016	-1.2	4.7	65	1.2e-07	3.6e-06	-0.85	4.7	33	1.2e-05	9.6e-05	-0.54	4.15044	14	0.0018	0.067	-1	4.15044	47	4.9e-06	0.00034	-1	4.15044	47	5.2e-06
ENSG00000150636	79839	CCDC102B	18	coiled-coil domain containing 102B	5805	-0.85	0.95437	9	0.0084	0.081	-0.95	0.95437	11	0.0049	0.02	-1.3	0.95437	19	0.00044	0.0021	-0.56	-0.48	1.5	0.23	0.48	-1.8	-0.48	13	0.0013	0.0065	-1.6	-0.48	11	0.0027	0.009	-0.93	0.32585	12	0.0037	0.096	-1.8	0.32585	37	2.1e-05	0.00089	-2	0.32585	39	1.4e-05
ENSG00000203645	100820709	LINC00501	3	long intergenic non-protein coding RNA 501	2046	-0.85	0.42133	10	0.0051	0.061	-1.6	0.42133	31	4.2e-05	0.00058	-1.2	0.42133	20	0.00037	0.0018	-0.79	0.72	7.2	0.013	0.084	-1	0.72	12	0.0018	0.0086	-0.88	0.72	8.4	0.0076	0.021	-0.3	0.09677	0.72	0.41	0.74	-0.56	0.09677	2.5	0.13	0.28	-0.94	0.09677	6	0.027
ENSG00000116044	4780	NFE2L2	2	nuclear factor, erythroid 2 like 2	5979	0.85	7.97046	13	0.0077	0.077	1.3	7.97046	28	0.00092	0.0057	1.2	7.97046	24	0.0014	0.0054	1.2	7.5	150	4.2e-12	2e-09	1.7	7.5	280	4.3e-15	2.9e-12	1.7	7.5	300	2e-15	1.1e-12	0.27	8.06845	0.35	0.58	0.84	0.64	8.06845	1.8	0.23	0.41	0.61	8.06845	1.6	0.26
ENSG00000271605	284021	MILR1	17	mast cell immunoglobulin like receptor 1	1816	0.85	-0.64508	3.2	0.092	0.31	-0.32	-0.64508	0.32	0.58	0.7	0.65	-0.64508	1.8	0.2	0.29	-0.63	-0.45	1.7	0.21	0.46	-0.48	-0.45	1	0.32	0.46	-0.26	-0.45	0.29	0.6	0.69	1.1	-0.41504	11	0.0044	0.1	0.72	-0.41504	4.2	0.058	0.17	0.7	-0.41504	3.6	0.078
ENSG00000089116	64211	LHX5	12	LIM homeobox 5	3125	0.85	-0.10551	9.2	0.0078	0.078	0.93	-0.10551	11	0.0041	0.018	0.61	-0.10551	4.7	0.046	0.091																0.97	-0.16182	5.5	0.033	0.26	1.3	-0.16182	11	0.0054	0.035	1.3	-0.16182	10	0.0058
ENSG00000255559	286103	ZNF252P-AS1	8	ZNF252P antisense RNA 1	3236	-0.85	-0.19176	5.9	0.027	0.15	-1.1	-0.19176	8.5	0.0099	0.035	-0.83	-0.19176	5.8	0.028	0.061	-0.83	0.47	6.5	0.017	0.1	-0.96	0.47	8.4	0.0076	0.026	-0.27	0.47	0.73	0.4	0.52	-0.51	0.15008	2.1	0.17	0.53	-1.2	0.15008	11	0.0051	0.034	-1.3	0.15008	10	0.006
ENSG00000166349	5896	RAG1	11	recombination activating 1	7815	-0.84	1.49866	20	0.0004	0.014	-1.7	1.49866	65	4.4e-07	2.3e-05	-2.2	1.49866	100	2.1e-08	1e-06	-1.2	1.6	28	1.7e-05	0.00067	-2	1.6	68	1.4e-08	6.9e-07	-1.9	1.6	61	3.5e-08	7e-07	-0.91	1.12597	18	0.00062	0.038	-1.1	1.12597	26	0.00012	0.0026	-1.6	1.12597	50	3.5e-06
ENSG00000281026	116828	N4BP2L2-IT2	13	N4BPL2 intronic transcript 2	4890	-0.84	0.92555	6.6	0.021	0.13	0.62	0.92555	4.8	0.043	0.11	0.6	0.92555	4.6	0.047	0.093	-0.39	1.4	1.7	0.2	0.45	-0.085	1.4	0.086	0.77	0.85	0.12	1.4	0.19	0.67	0.76	-0.19	0.99556	0.42	0.53	0.82	0.53	0.99556	3.4	0.084	0.21	0.88	0.99556	9.8	0.0069
ENSG00000116701	4688	NCF2	1	neutrophil cytosolic factor 2	2928	0.84	-1.76195	1.5	0.23	0.5	0.7	-1.76195	1	0.33	0.48	0.95	-1.76195	2.1	0.17	0.26	0.89	-1.2	1.8	0.19	0.44	0.59	-1.2	0.78	0.38	0.53	0.062	-1.2	0.0077	0.93	0.95	0.047	-1.71205	0.0052	0.94	0.98	-0.39	-1.71205	0.34	0.57	0.72	0.51	-1.71205	0.62	0.44
ENSG00000147650	29967	LRP12	8	LDL receptor related protein 12	9777	0.84	3.1876	31	4.2e-05	0.0039	1.1	3.1876	48	2.9e-06	8.6e-05	1.2	3.1876	65	4.3e-07	9.3e-06	0.85	3.4	29	1.4e-05	0.00058	1	3.4	45	4.9e-07	1.2e-05	0.92	3.4	34	4.4e-06	4e-05	0.36	3.40073	2.8	0.12	0.46	0.93	3.40073	18	0.00084	0.0098	0.66	3.40073	8.7	0.011
ENSG00000102879	11151	CORO1A	16	coronin 1A	4871	0.84	0.72537	9.1	0.0081	0.08	0.86	0.72537	9.1	0.008	0.03	1.5	0.72537	32	3.4e-05	0.00027	0.84	-0.52	2.5	0.12	0.34	0.69	-0.52	1.7	0.2	0.33	1.3	-0.52	6.5	0.017	0.042	0.36	1.00618	1.9	0.19	0.55	0.48	1.00618	3.3	0.088	0.22	0.78	1.00618	8.7	0.01
ENSG00000142408	59283	CACNG8	19	calcium voltage-gated channel auxiliary subunit gamma 8	8747	0.84	-0.17139	5.6	0.031	0.16	1.2	-0.17139	12	0.003	0.014	1.1	-0.17139	11	0.0041	0.013	-0.68	-0.52	1.8	0.19	0.44	0.32	-0.52	0.48	0.5	0.63	0.023	-0.52	0.0023	0.96	0.97	-0.0091	0.03733	0.00044	0.98	0.99	0.46	0.03733	1.3	0.28	0.46	0.7	0.03733	2.9	0.11
ENSG00000253910	56103	PCDHGB2	5	protocadherin gamma subfamily B, 2	4769	0.84	-1.39172	3.8	0.07	0.26	-0.17	-1.39172	0.11	0.75	0.83	-0.2	-1.39172	0.17	0.69	0.77																0.6	-2.11228	0.61	0.45	0.77	0.56	-2.11228	0.47	0.5	0.67	0.18	-2.11228	0.041	0.84
ENSG00000197410	54798	DCHS2	4	dachsous cadherin-related 2	20429	-0.84	-0.98377	4.5	0.049	0.21	-0.3	-0.98377	0.65	0.43	0.57	-0.79	-0.98377	4.1	0.059	0.11	0.28	-1.6	0.14	0.71	0.87	-0.2	-1.6	0.064	0.8	0.87	0.21	-1.6	0.072	0.79	0.85	-0.46	-1.31518	0.8	0.38	0.72	-0.3	-1.31518	0.33	0.57	0.72	-0.81	-1.31518	2.1	0.17
ENSG00000231566	401585	LINC02595	X	long intergenic non-protein coding RNA 2595	375	0.84	-0.60801	1.9	0.19	0.45	1.3	-0.60801	4.7	0.047	0.11	0.71	-0.60801	1.3	0.27	0.37	1.1	-1.3	2.2	0.15	0.38	1.8	-1.3	7	0.014	0.043	0.7	-1.3	0.84	0.37	0.49	0.0022	-0.18065	3.5e-05	1	1	0.16	-0.18065	0.2	0.66	0.79	-0.1	-0.18065	0.075	0.79
ENSG00000243083	201617	LINC00870	3	long intergenic non-protein coding RNA 870	3739	-0.84	-0.94278	4.5	0.05	0.22	-1.7	-0.94278	14	0.002	0.01	-2.3	-0.94278	23	0.00019	0.0011	-1.6	0.32	19	0.0002	0.0044	-2.1	0.32	29	1.3e-05	0.00017	-3.7	0.32	62	3.2e-08	6.4e-07	0.1	-1.1082	0.052	0.82	0.95	-0.48	-1.1082	0.97	0.34	0.52	-1.2	-1.1082	4.9	0.042
ENSG00000148429	9712	USP6NL	10	USP6 N-terminal like	14202	0.84	5.50814	48	3.2e-06	0.0008	1.2	5.50814	91	4.4e-08	4.7e-06	1.1	5.50814	76	1.6e-07	4.5e-06	0.29	4.8	6.1	0.021	0.12	0.43	4.8	14	0.001	0.0055	0.67	4.8	34	4.4e-06	4e-05	0.76	5.47344	20	0.00069	0.04	1	5.47344	35	5.8e-05	0.0017	0.81	5.47344	22	0.00051
ENSG00000129991	7137	TNNI3	19	troponin I3, cardiac type	2034	-0.84	-0.70095	2.3	0.15	0.4	-0.17	-0.70095	0.11	0.74	0.83	0.073	-0.70095	0.022	0.88	0.92	-0.29	-1	0.27	0.61	0.8	-0.72	-1	1.5	0.23	0.36	-0.29	-1	0.26	0.62	0.71	0.26	-0.63039	0.52	0.48	0.79	-0.05	-0.63039	0.018	0.9	0.94	-0.6	-0.63039	2.2	0.16
ENSG00000125787	2797	GNRH2	20	gonadotropin releasing hormone 2	823	-0.84	-1.0016	2.4	0.14	0.39	-1.2	-1.0016	4.6	0.048	0.12	-0.71	-1.0016	1.8	0.2	0.29	0.17	0.59	0.21	0.65	0.83	0.27	0.59	0.52	0.48	0.61	0.44	0.59	1.4	0.24	0.35	0.55	-1.38582	1.1	0.31	0.67	0.47	-1.38582	0.8	0.39	0.57	-0.093	-1.38582	0.026	0.87
ENSG00000216588	147710	IGSF23	19	immunoglobulin superfamily member 23	1347	-0.84	0.58781	11	0.0042	0.054	-0.75	0.58781	8.9	0.0086	0.032	-0.79	0.58781	10	0.0054	0.016	-0.47	1.2	3.2	0.087	0.28	-1.1	1.2	16	0.00049	0.003	-0.9	1.2	11	0.0031	0.01	-0.28	0.4702	0.91	0.35	0.7	-0.84	0.4702	7.5	0.015	0.068	-0.71	0.4702	5	0.04
ENSG00000077782	2260	FGFR1	8	fibroblast growth factor receptor 1	13842	0.84	3.41758	12	0.0051	0.06	1.5	3.41758	41	3.3e-05	0.00048	1.7	3.41758	53	8.6e-06	9.3e-05	0.15	1.7	0.29	0.59	0.79	0.83	1.7	9.8	0.0045	0.017	0.68	1.7	6.2	0.02	0.047	0.71	3.64095	15	0.0016	0.061	1.2	3.64095	39	1.6e-05	0.00076	1.4	3.64095	56	2e-06
ENSG00000171360	8687	KRT38	17	keratin 38	2337	0.84	1.25625	7.1	0.017	0.12	2.3	1.25625	62	5.7e-07	2.8e-05	2.6	1.25625	85	6.8e-08	2.4e-06	1.6	-0.046	15	0.00076	0.012	1.6	-0.046	16	0.0005	0.0031	1.6	-0.046	15	0.00061	0.0026	0.42	1.39371	2	0.18	0.53	1.5	1.39371	27	0.00011	0.0025	2.1	1.39371	57	1.6e-06
ENSG00000214146	647323	LINC02026	3	long intergenic non-protein coding RNA 2026	2335	-0.83	-0.75801	4.5	0.049	0.22	-1.6	-0.75801	13	0.0024	0.012	-1.6	-0.75801	14	0.0016	0.006	-0.4	-1.1	0.4	0.53	0.75	-0.56	-1.1	0.8	0.38	0.52	-1.2	-1.1	3.2	0.085	0.15	-0.42	-1.11913	1	0.32	0.67	-1.9	-1.11913	16	0.0012	0.013	-1.6	-1.11913	11	0.005
ENSG00000168000	26580	BSCL2	11	BSCL2, seipin lipid droplet biogenesis associated	3965	-0.83	-0.889	3.3	0.09	0.3	-0.9	-0.889	3.6	0.076	0.16	-0.13	-0.889	0.1	0.75	0.82	0.21	-0.66	0.16	0.69	0.85	0.5	-0.66	0.94	0.34	0.48	0.69	-0.66	1.8	0.19	0.29	0.5	-0.61331	1.3	0.28	0.63	0.095	-0.61331	0.045	0.83	0.91	0.57	-0.61331	1.5	0.24
ENSG00000157514	1831	TSC22D3	X	TSC22 domain family member 3	4766	-0.83	0.58216	13	0.0022	0.039	-1.3	0.58216	29	5.4e-05	0.00069	-1.4	0.58216	32	3.4e-05	0.00027	-0.49	-0.066	1.8	0.19	0.44	-1.1	-0.066	8.4	0.0077	0.027	-0.55	-0.066	2.2	0.15	0.24	-0.47	0.14622	3	0.11	0.43	-0.49	0.14622	3.2	0.094	0.23	-0.93	0.14622	10	0.0064
ENSG00000253522	107075116	MIR3142HG	5	MIR3142 host gene	2377	0.83	-1.04363	3.3	0.089	0.3	1.3	-1.04363	8.6	0.0095	0.034	0.18	-1.04363	0.12	0.73	0.8	5.1	1.6	220	8.4e-14	6.3e-11	3.1	1.6	63	2.7e-08	1.1e-06	0.51	1.6	0.9	0.35	0.47	3.2	0.48731	59	1.3e-06	0.0011	2.3	0.48731	27	0.00011	0.0026	0.7	0.48731	1.8	0.2
ENSG00000180279	284365	LINC01869	19	long intergenic non-protein coding RNA 1869	1416	-0.83	-1.27609	1.7	0.22	0.49	-0.19	-1.27609	0.098	0.76	0.84	-0.0028	-1.27609	2.9e-05	1	1	-0.56	-1.4	0.77	0.39	0.64	-1.4	-1.4	4.3	0.048	0.11	-0.61	-1.4	0.89	0.35	0.47	0.29	-1.43524	0.28	0.6	0.85	0.44	-1.43524	0.69	0.42	0.6	0.72	-1.43524	1.8	0.2
ENSG00000103647	10391	CORO2B	15	coronin 2B	3998	0.83	-0.41618	4.3	0.055	0.23	0.74	-0.41618	3.2	0.092	0.19	1.2	-0.41618	9.8	0.0063	0.018																0.39	-0.21038	0.97	0.34	0.69	0.45	-0.21038	1.3	0.28	0.46	0.9	-0.21038	5.2	0.037
ENSG00000169085	254778	VXN	8	vexin	5074	0.83	-1.66464	2.6	0.13	0.37	0.04	-1.66464	0.0045	0.95	0.97	1.4	-1.66464	8.5	0.0099	0.026																0.33	-1.30875	0.23	0.64	0.87	0.52	-1.30875	0.58	0.46	0.64	0.53	-1.30875	0.59	0.45
ENSG00000173698	10149	ADGRG2	X	adhesion G protein-coupled receptor G2	10155	-0.83	-0.99478	3.4	0.082	0.29	-0.31	-0.99478	0.53	0.48	0.61	-1.6	-0.99478	11	0.0046	0.014	-0.91	-0.52	3.3	0.083	0.27	-1.4	-0.52	7.3	0.012	0.039	-1.3	-0.52	5.7	0.025	0.056	-0.6	-0.89542	1.6	0.23	0.59	-0.85	-0.89542	3.1	0.1	0.24	-0.76	-0.89542	2.2	0.15
ENSG00000111863	84830	ADTRP	6	androgen dependent TFPI regulating protein	4150	0.83	-0.79995	4	0.061	0.24	-0.074	-0.79995	0.025	0.88	0.92	-0.012	-0.79995	0.00072	0.98	0.99	-0.67	0.15	3.3	0.083	0.27	-0.86	0.15	5.4	0.029	0.075	-0.98	0.15	6.6	0.016	0.04	0.026	-0.7951	0.0038	0.95	0.99	0.066	-0.7951	0.026	0.87	0.93	-1	-0.7951	4.4	0.054
ENSG00000275793	85376	RIMBP3	22	RIMS binding protein 3	6105	-0.83	-1.28665	2.4	0.14	0.38	-0.85	-1.28665	2.5	0.13	0.25	-1.5	-1.28665	6.8	0.019	0.045	-0.39	-1.2	0.42	0.52	0.75	-1.2	-1.2	3.4	0.076	0.16	-2	-1.2	8.2	0.0084	0.023	-0.42	-1.5331	0.65	0.43	0.75	-1.6	-1.5331	7.3	0.016	0.072	-1.3	-1.5331	4.8	0.045
ENSG00000196862	285190	RGPD4	2	RANBP2-like and GRIP domain containing 4	5464	0.83	-1.01074	3	0.1	0.32	0.77	-1.01074	2.5	0.14	0.25	1.1	-1.01074	5.3	0.035	0.073	0.12	0.79	0.18	0.68	0.84	0.64	0.79	5.2	0.031	0.079	0.35	0.79	1.5	0.24	0.35	0.34	-0.79022	0.44	0.52	0.81	1	-0.79022	4.2	0.059	0.17	1.1	-0.79022	5.1	0.04
ENSG00000133401	23037	PDZD2	5	PDZ domain containing 2	15642	-0.83	0.41031	6.2	0.024	0.14	-0.9	0.41031	7	0.017	0.053	-1	0.41031	9.2	0.0079	0.022	-0.58	0.76	3.8	0.062	0.23	-0.69	0.76	5.4	0.029	0.075	-0.55	0.76	3.4	0.076	0.14	-0.19	0.499	0.54	0.47	0.78	-0.61	0.499	5.3	0.036	0.12	-0.27	0.499	1.1	0.32
ENSG00000174599	133022	TRAM1L1	4	translocation associated membrane protein 1 like 1	2023	0.83	0.14192	7.2	0.016	0.12	0.091	0.14192	0.073	0.79	0.86	-0.42	0.14192	1.4	0.26	0.36	0.38	-0.41	0.56	0.46	0.7	-0.53	-0.41	0.96	0.34	0.48	-1.6	-0.41	6.8	0.016	0.039	0.27	0.23508	0.66	0.43	0.75	0.05	0.23508	0.021	0.89	0.94	-0.55	0.23508	2.1	0.17
ENSG00000166503	50810	HDGFL3	15	HDGF like 3	16253	0.83	3.12519	27	8.7e-05	0.0058	0.97	3.12519	37	1.4e-05	0.00027	1.2	3.12519	60	7.1e-07	1.4e-05	0.4	2.6	4.6	0.042	0.18	0.63	2.6	11	0.0023	0.01	0.43	2.6	5.1	0.033	0.071	0.39	3.12477	4.8	0.045	0.3	0.61	3.12477	12	0.0037	0.027	0.79	3.12477	19	0.0006
ENSG00000059758	5128	CDK17	12	cyclin dependent kinase 17	6547	0.83	5.37854	65	4.2e-07	0.00019	0.81	5.37854	62	5.8e-07	2.8e-05	0.92	5.37854	81	9.4e-08	3.1e-06	0.5	5.6	28	1.9e-05	0.00075	0.43	5.6	20	0.00014	0.0011	0.33	5.6	12	0.002	0.0071	0.6	5.56092	15	0.0015	0.061	0.88	5.56092	32	5.9e-05	0.0017	0.72	5.56092	22	0.0004
ENSG00000130559	157922	CAMSAP1	9	calmodulin regulated spectrin associated protein 1	8642	0.82	4.84141	78	1.3e-07	8.7e-05	0.77	4.84141	68	3.2e-07	1.9e-05	0.85	4.84141	82	8.8e-08	2.9e-06	0.32	4.8	8.7	0.0069	0.055	0.44	4.8	17	0.00041	0.0026	0.34	4.8	10	0.0039	0.012	0.32	4.84288	8.5	0.01	0.15	0.52	4.84288	22	0.00027	0.0046	0.52	4.84288	21	0.00033
ENSG00000182752	5069	PAPPA	9	pappalysin 1	11573	-0.82	-0.58485	5.1	0.038	0.19	-2.1	-0.58485	22	0.00025	0.0021	-1.5	-0.58485	15	0.0014	0.0054	-0.69	-0.3	2.8	0.11	0.32	-1.5	-0.3	11	0.0028	0.012	-1.3	-0.3	8.3	0.0082	0.023	-0.32	-1.2384	0.47	0.5	0.8	-1.4	-1.2384	7.4	0.016	0.071	-1.7	-1.2384	9.3	0.0081
ENSG00000124251	27296	TP53TG5	20	TP53 target 5	3040	-0.82	1.12098	14	0.0019	0.035	-0.91	1.12098	16	0.001	0.0063	-0.92	1.12098	17	0.00079	0.0034	0.029	2.1	0.024	0.88	0.95	0.036	2.1	0.038	0.85	0.9	0.092	2.1	0.24	0.63	0.72	-0.26	1.40578	1.1	0.32	0.67	-0.59	1.40578	5	0.04	0.13	-0.49	1.40578	3.4	0.085
ENSG00000148926	133	ADM	11	adrenomedullin	2718	0.82	5.97944	5.5	0.053	0.22	2	5.97944	32	0.00092	0.0057	2.3	5.97944	43	0.0004	0.002	-0.92	5.8	14	0.0065	0.053	0.3	5.8	1.6	0.25	0.38	0.85	5.8	13	0.0081	0.023	0.39	6.01796	0.58	0.48	0.79	1.8	6.01796	12	0.015	0.069	2.3	6.01796	20	0.0054
ENSG00000255774	105379407	AP000439.2	11	uncharacterized LOC105379407	2412	-0.82	5.08755	51	2.1e-06	0.00064	-1.5	5.08755	150	1.3e-09	4e-07	-1.8	5.08755	220	7.3e-11	2.1e-08	-0.95	5.2	64	2.7e-08	3.9e-06	-1.3	5.2	120	6.8e-11	8.6e-09	-0.94	5.2	63	3.1e-08	6.3e-07	-0.83	4.99674	65	7.1e-07	0.00086	-1.5	4.99674	200	4.4e-10	3.1e-06	-1.4	4.99674	190	6.2e-10
ENSG00000248265	440101	FLJ12825	12	uncharacterized LOC440101	3942	-0.82	-1.11655	2.5	0.13	0.38	-2.3	-1.11655	12	0.0028	0.013	-2.2	-1.11655	12	0.0031	0.01	-1.3	-0.96	5.7	0.025	0.13	-0.66	-0.96	1.5	0.23	0.36	-0.92	-0.96	2.8	0.11	0.18	-0.86	-1.58962	1.9	0.19	0.55	-1.3	-1.58962	4	0.065	0.18	-1.6	-1.58962	5.2	0.037
ENSG00000283828	102724474	AL137002.2	13	uncharacterized LOC102724474	2238	-0.82	0.34752	8.4	0.01	0.089	-0.5	0.34752	3.3	0.089	0.18	-1.6	0.34752	26	0.0001	0.00064	-1.4	-0.35	12	0.0016	0.02	-2.3	-0.35	31	9.3e-06	0.00012	-2.9	-0.35	41	1e-06	1.2e-05	-0.57	-0.15732	3.6	0.078	0.38	-1.3	-0.15732	17	0.00096	0.011	-1.5	-0.15732	20	0.00049
ENSG00000111276	1027	CDKN1B	12	cyclin dependent kinase inhibitor 1B	2811	0.82	7.26493	94	3.6e-08	3.1e-05	1.2	7.26493	200	1.2e-10	9.4e-08	1.4	7.26493	270	1.5e-11	7e-09	0.033	6.8	0.12	0.73	0.87	0.18	6.8	3.9	0.059	0.13	0.25	6.8	7.6	0.011	0.029	0.51	7.00154	29	6.9e-05	0.012	0.82	7.00154	76	2.8e-07	6.7e-05	0.65	7.00154	48	4.5e-06
ENSG00000170324	143162	FRMPD2	10	FERM and PDZ domain containing 2	8791	-0.82	-1.92857	1.9	0.18	0.45	-1.8	-1.92857	6.6	0.021	0.062	-2.9	-1.92857	12	0.0028	0.0094	-1.1	-1.9	2.3	0.14	0.37	-2.4	-1.9	7.9	0.0096	0.032	-2.5	-1.9	8.1	0.0086	0.024
ENSG00000240771	115557	ARHGEF25	12	Rho guanine nucleotide exchange factor 25	3503	-0.82	0.77717	12	0.0028	0.044	-1.2	0.77717	25	0.00013	0.0013	-1.2	0.77717	25	0.00011	0.00069	0.11	-0.42	0.052	0.82	0.92	-0.29	-0.42	0.33	0.57	0.69	-0.98	-0.42	3.2	0.086	0.15	-0.28	0.54847	1.4	0.26	0.62	-0.53	0.54847	4.7	0.047	0.15	-1.5	0.54847	28	8.5e-05
ENSG00000131873	22856	CHSY1	15	chondroitin sulfate synthase 1	5555	0.82	4.56939	52	1.7e-06	0.00057	1.1	4.56939	93	3.7e-08	4.2e-06	1.1	4.56939	88	5.5e-08	2.1e-06	0.54	4	18	0.0003	0.006	0.56	4	19	0.00021	0.0015	0.39	4	8.7	0.0068	0.02	0.43	4.48953	11	0.0052	0.11	0.69	4.48953	28	9.3e-05	0.0023	0.61	4.48953	21	0.00034
ENSG00000170092	442590	SPDYE5	7	speedy/RINGO cell cycle regulator family member E5	3325	-0.82	0.13375	4.9	0.042	0.2	-0.94	0.13375	6	0.026	0.073	-1.2	0.13375	9.6	0.0069	0.019	0.083	1.2	0.12	0.73	0.88	-0.16	1.2	0.45	0.51	0.64	-0.12	1.2	0.23	0.64	0.73	-0.15	0.80151	0.26	0.62	0.86	-0.36	0.80151	1.5	0.24	0.42	0.093	0.80151	0.095	0.76
ENSG00000177374	3090	HIC1	17	HIC ZBTB transcriptional repressor 1	8108	0.82	0.7427	8.1	0.011	0.096	0.97	0.7427	12	0.0036	0.016	0.74	0.7427	6.7	0.02	0.046	0.18	0.39	0.28	0.6	0.8	0.0091	0.39	0.00072	0.98	0.99	0.4	0.39	1.5	0.24	0.35	0.062	0.69088	0.049	0.83	0.95	0.21	0.69088	0.54	0.47	0.65	0.44	0.69088	2.3	0.15
ENSG00000100583	161394	SAMD15	14	sterile alpha motif domain containing 15	2616	0.82	-1.42612	2.3	0.15	0.4	0.85	-1.42612	2.4	0.14	0.25	0.05	-1.42612	0.0071	0.93	0.95	-0.45	-1.2	0.38	0.54	0.76	0.028	-1.2	0.0018	0.97	0.98	-0.55	-1.2	0.53	0.47	0.59	0.26	-0.94076	0.32	0.58	0.84	-0.17	-0.94076	0.13	0.72	0.83	-0.29	-0.94076	0.33	0.57
ENSG00000145113	4585	MUC4	3	mucin 4, cell surface associated	21325	-0.82	1.18646	13	0.0022	0.038	-0.79	1.18646	12	0.0031	0.014	-0.88	1.18646	15	0.0012	0.0046	-0.34	0.23	0.95	0.34	0.59	-0.73	0.23	4.1	0.053	0.12	-0.7	0.23	3.7	0.066	0.12	-0.24	0.74576	0.68	0.42	0.75	-0.84	0.74576	7.6	0.015	0.067	-0.7	0.74576	5.2	0.038
ENSG00000259240	109729174	MIR4713HG	15	MIR4713 host gene	561	-0.82	-0.56643	5.6	0.03	0.16	-1	-0.56643	7.8	0.013	0.043	-0.33	-0.56643	1	0.32	0.43	-0.14	0.16	0.17	0.69	0.85	-0.89	0.16	6.1	0.021	0.057	-1.1	0.16	9.3	0.0054	0.016	-0.25	-0.54816	0.48	0.5	0.8	-0.77	-0.54816	4.3	0.057	0.16	-0.069	-0.54816	0.036	0.85
ENSG00000023608	6617	SNAPC1	14	small nuclear RNA activating complex polypeptide 1	2656	0.82	2.31726	19	0.00041	0.014	0.91	2.31726	24	0.00014	0.0014	1.5	2.31726	68	3.3e-07	7.9e-06	0.96	2.2	21	9.6e-05	0.0026	1.1	2.2	31	7.9e-06	0.00011	1.4	2.2	47	3.3e-07	4.5e-06	0.4	2.61934	4.5	0.05	0.31	0.88	2.61934	23	0.00023	0.0042	1.2	2.61934	43	9.1e-06
ENSG00000212710	64693	CTAGE1	18	cutaneous T cell lymphoma-associated antigen 1	4315	0.82	-0.65103	4.7	0.045	0.2	-0.52	-0.65103	1.3	0.27	0.41	0.21	-0.65103	0.27	0.61	0.7	-0.11	-0.048	0.1	0.75	0.89	-0.071	-0.048	0.04	0.84	0.9	0.07	-0.048	0.038	0.85	0.89	-0.18	-1.02597	0.21	0.65	0.88	-0.03	-1.02597	0.0057	0.94	0.97	-0.083	-1.02597	0.039	0.85
ENSG00000198354	340578	DCAF12L2	X	DDB1 and CUL4 associated factor 12 like 2	2599	-0.82	-1.04753	2.7	0.12	0.35	-0.97	-1.04753	3.5	0.078	0.17	-1.7	-1.04753	9.4	0.0073	0.02	-2.2	-1.7	8.2	0.0082	0.062	-1.7	-1.7	5.2	0.031	0.079	-1.4	-1.7	3.8	0.063	0.12	-0.26	-1.19444	0.31	0.59	0.85	-1.6	-1.19444	8.9	0.0091	0.049	-1.2	-1.19444	5.3	0.036
ENSG00000198121	1902	LPAR1	9	lysophosphatidic acid receptor 1	4159	0.82	-0.10897	5.8	0.028	0.16	1.2	-0.10897	13	0.0023	0.012	1.1	-0.10897	11	0.0038	0.012	0.24	0.26	0.52	0.48	0.71	0.81	0.26	6.4	0.018	0.053	0.087	0.26	0.065	0.8	0.86	0.79	-0.17781	2.7	0.12	0.46	1.2	-0.17781	6	0.028	0.1	0.67	-0.17781	1.6	0.22
ENSG00000132535	1742	DLG4	17	discs large MAGUK scaffold protein 4	10317	-0.82	-0.15094	3.9	0.066	0.25	-0.14	-0.15094	0.13	0.73	0.81	-0.9	-0.15094	4.7	0.046	0.092	0.15	0.26	0.22	0.64	0.82	0.33	0.26	1.1	0.32	0.46	-0.11	0.26	0.11	0.74	0.81	-0.33	-0.22213	1.1	0.32	0.67	-1.1	-0.22213	9.6	0.0073	0.042	-1.2	-0.22213	10	0.0059
ENSG00000074047	2736	GLI2	2	GLI family zinc finger 2	7341	0.81	-0.11687	3	0.1	0.32	1.6	-0.11687	14	0.0019	0.01	2.3	-0.11687	35	2.1e-05	0.00019	0.51	-1.2	0.58	0.45	0.69	1.6	-1.2	6.5	0.017	0.05	0.75	-1.2	1.3	0.27	0.38	1.5	0.37684	12	0.0038	0.098	2.2	0.37684	28	8.7e-05	0.0022	2.5	0.37684	36	2.3e-05
ENSG00000255874	283487	LINC00346	13	long intergenic non-protein coding RNA 346	6265	0.81	-0.75625	4.9	0.041	0.19	-0.34	-0.75625	0.6	0.45	0.59	0.44	-0.75625	1.3	0.26	0.37	0.98	-0.84	2.8	0.11	0.31	0.53	-0.84	0.79	0.38	0.53	-0.37	-0.84	0.32	0.58	0.68	-0.25	-0.50558	0.43	0.52	0.81	-0.072	-0.50558	0.035	0.85	0.92	-0.21	-0.50558	0.28	0.61
ENSG00000168038	54986	ULK4	3	unc-51 like kinase 4	6579	0.81	0.66707	12	0.0032	0.048	0.47	0.66707	3.6	0.077	0.16	0.54	0.66707	5	0.039	0.081	0.35	1.4	2	0.17	0.4	0.022	1.4	0.0081	0.93	0.96	-0.32	1.4	1.5	0.23	0.33	0.28	0.85079	1.1	0.32	0.67	0.54	0.85079	4	0.064	0.18	0.028	0.85079	0.0096	0.92
ENSG00000163449	92691	TMEM169	2	transmembrane protein 169	3628	-0.81	0.097	8	0.012	0.097	-0.51	0.097	3.3	0.089	0.18	-1.1	0.097	13	0.0021	0.0075	-0.39	0.49	1.8	0.2	0.44	-0.55	0.49	3.4	0.076	0.16	-0.77	0.49	6.4	0.018	0.043	-0.042	-0.15597	0.015	0.9	0.97	-0.96	-0.15597	6.6	0.021	0.086	-0.81	-0.15597	4.4	0.053
ENSG00000169885	163688	CALML6	1	calmodulin like 6	2321	-0.81	-1.66822	1.6	0.23	0.5	-1.2	-1.66822	3	0.1	0.2	-0.99	-1.66822	2.3	0.15	0.24	-0.045	-1.4	0.0037	0.95	0.98	-0.021	-1.4	0.00078	0.98	0.99	-0.14	-1.4	0.035	0.85	0.9	0.23	-1.70315	0.14	0.72	0.91	0.4	-1.70315	0.44	0.52	0.68	0.091	-1.70315	0.02	0.89
ENSG00000146072	27242	TNFRSF21	6	TNF receptor superfamily member 21	3595	0.81	9.10835	32	0.0001	0.0066	1.5	9.10835	98	3.5e-07	2e-05	1.6	9.10835	120	1.4e-07	4e-06	0.33	7.5	15	0.00075	0.012	0.9	7.5	110	1.1e-10	1.3e-08	1.3	7.5	230	4.1e-14	1.2e-11	0.55	8.87166	13	0.0032	0.09	1	8.87166	42	2.3e-05	0.00094	1.1	8.87166	46	1.5e-05
ENSG00000203668	1122	CHML	1	CHM like, Rab escort protein 2	7661	0.81	7.86889	14	0.006	0.067	1.3	7.86889	34	0.00037	0.0029	1.5	7.86889	47	0.00012	0.00076	-0.053	6.7	0.35	0.56	0.77	0.29	6.7	11	0.0031	0.013	0.48	6.7	29	1.4e-05	0.0001	0.051	7.52682	0.035	0.86	0.96	0.59	7.52682	4.5	0.073	0.19	0.49	7.52682	3.1	0.12
ENSG00000265203	5949	RBP3	10	retinol binding protein 3	4276	-0.81	0.91876	12	0.0033	0.048	-1.2	0.91876	22	0.00024	0.0021	-1.4	0.91876	33	2.6e-05	0.00022	-0.27	0.86	0.95	0.34	0.59	-0.55	0.86	3.9	0.059	0.13	-0.62	0.86	4.9	0.037	0.078	-0.88	0.54552	9.4	0.0076	0.13	-1.8	0.54552	34	3.2e-05	0.0012	-1.6	0.54552	26	0.00014
ENSG00000120049	30819	KCNIP2	10	potassium voltage-gated channel interacting protein 2	3397	-0.81	2.05494	18	0.00065	0.019	-1.1	2.05494	31	4.1e-05	0.00056	-1.7	2.05494	63	5.1e-07	1.1e-05	-0.7	2.2	7.4	0.013	0.086	-0.68	2.2	7	0.016	0.048	-0.8	2.2	9.3	0.0066	0.019	-0.34	2.19625	0.96	0.35	0.7	-1.3	2.19625	12	0.0059	0.037	-1.2	2.19625	11	0.0068
ENSG00000005421	5444	PON1	7	paraoxonase 1	2832	-0.81	-1.47596	1.3	0.27	0.55	-1.1	-1.47596	2	0.18	0.3	-0.53	-1.47596	0.63	0.44	0.54																-0.58	-1.16396	1.3	0.28	0.63	-0.76	-1.16396	2.1	0.16	0.33	-1.3	-1.16396	4.7	0.046
ENSG00000203685	375057	STUM	1	stum, mechanosensory transduction mediator homolog	7791	-0.81	1.77385	21	0.00031	0.012	-1.4	1.77385	52	1.9e-06	6.5e-05	-1.9	1.77385	88	5.3e-08	2.1e-06	-0.31	3.6	5	0.034	0.16	-0.72	3.6	26	2.6e-05	0.00029	-1.5	3.6	98	4.1e-10	1.7e-08	-0.28	1.80771	2.1	0.17	0.52	-0.91	1.80771	21	0.00037	0.0057	-1.6	1.80771	54	2.4e-06
ENSG00000171431	54474	KRT20	17	keratin 20	1846	0.81	6.00618	16	0.0025	0.042	1.4	6.00618	48	4.7e-05	0.00063	1.1	6.00618	32	0.00024	0.0013	-0.16	4.4	0.21	0.66	0.84	0.28	4.4	0.72	0.42	0.56	0.82	4.4	6	0.044	0.09	0.2	6.14076	1.2	0.29	0.65	0.47	6.14076	7.1	0.022	0.088	0.82	6.14076	20	0.00087
ENSG00000186952	642987	TMEM232	5	transmembrane protein 232	9563	-0.81	-0.49792	4.1	0.06	0.24	-0.96	-0.49792	5.4	0.034	0.088	-0.84	-0.49792	4.4	0.051	0.099	-0.45	-0.19	1	0.32	0.58	-0.67	-0.19	2.2	0.15	0.26	-1.1	-0.19	5.6	0.026	0.058	-0.67	-0.89098	2.7	0.12	0.45	-0.96	-0.89098	5.3	0.036	0.12	-1.8	-0.89098	15	0.0015
ENSG00000222046	149069	DCDC2B	1	doublecortin domain containing 2B	1869	-0.81	-1.04597	2.9	0.11	0.33	-1.4	-1.04597	6.6	0.02	0.06	-1.9	-1.04597	12	0.003	0.0098	-0.67	-0.8	1.5	0.23	0.48	-1.2	-0.8	4.5	0.044	0.1	-1.7	-0.8	7.8	0.0099	0.026	-0.57	-0.72936	2.3	0.15	0.51	-1.5	-0.72936	13	0.0025	0.021	-1.9	-0.72936	17	0.00094
ENSG00000120645	440073	IQSEC3	12	IQ motif and Sec7 domain 3	7686	-0.81	0.44203	8.8	0.0088	0.083	-0.63	0.44203	5.6	0.031	0.084	-1.1	0.44203	17	0.00087	0.0036	-0.38	0.054	0.96	0.34	0.59	-0.79	0.054	3.9	0.058	0.13	-1.2	0.054	7.8	0.0098	0.026	-0.2	0.50292	0.46	0.51	0.8	-0.35	0.50292	1.3	0.27	0.45	-0.56	0.50292	3.1	0.096
ENSG00000212901	83896	KRTAP3-1	17	keratin associated protein 3-1	725	0.81	0.62967	7.4	0.015	0.11	0.86	0.62967	8.4	0.01	0.036	1.2	0.62967	17	0.00068	0.003	-0.98	-1.3	1.5	0.23	0.48	0.89	-1.3	1.8	0.19	0.31	0.89	-1.3	1.8	0.2	0.3	0.89	0.81846	8.6	0.01	0.15	0.71	0.81846	5.2	0.038	0.13	0.62	0.81846	3.7	0.073
ENSG00000246174	100289388	KCTD21-AS1	11	KCTD21 antisense RNA 1	4095	-0.81	1.54532	16	0.0011	0.026	-1.2	1.54532	31	4.1e-05	0.00057	-1.2	1.54532	33	2.6e-05	0.00022	-0.64	1.4	6.9	0.014	0.09	-1.4	1.4	29	1.5e-05	0.00018	-1.6	1.4	37	2.4e-06	2.4e-05	-0.51	1.5019	5.1	0.038	0.28	-1.3	1.5019	29	7e-05	0.0019	-1.1	1.5019	22	0.00031
ENSG00000176945	200958	MUC20	3	mucin 20, cell surface associated	4249	-0.81	2.70281	16	0.00091	0.023	-0.89	2.70281	19	0.00044	0.0032	-0.88	2.70281	19	0.00043	0.0021	-0.61	1.9	7.9	0.0096	0.069	-1.2	1.9	27	2.3e-05	0.00026	-0.7	1.9	10	0.0037	0.012	-0.42	2.63987	3.7	0.073	0.37	-0.6	2.63987	7.2	0.017	0.074	-0.44	2.63987	3.8	0.069
ENSG00000073282	8626	TP63	3	tumor protein p63	7454	0.81	-0.06287	4.5	0.049	0.21	0.053	-0.06287	0.016	0.9	0.94	0.91	-0.06287	5.8	0.028	0.062	-0.31	-0.92	0.36	0.56	0.77	-0.4	-0.92	0.58	0.45	0.59	0.15	-0.92	0.085	0.77	0.84	-0.067	-0.50627	0.01	0.92	0.98	-0.043	-0.50627	0.0037	0.95	0.97	0.15	-0.50627	0.045	0.84
ENSG00000136237	9771	RAPGEF5	7	Rap guanine nucleotide exchange factor 5	10245	0.81	5.43733	33	4.4e-05	0.004	1.2	5.43733	76	3.2e-07	1.9e-05	1.1	5.43733	63	1e-06	1.8e-05	0.19	5.6	3.9	0.061	0.23	-0.054	5.6	0.31	0.59	0.71	0.71	5.6	54	1.1e-07	1.8e-06	0.58	5.64001	16	0.0011	0.052	1.2	5.64001	66	8.1e-07	0.00012	1.1	5.64001	59	1.6e-06
ENSG00000242732	340526	RTL5	X	retrotransposon Gag like 5	4779	0.81	-0.9788	4	0.063	0.25	0.64	-0.9788	2.3	0.15	0.26	0.48	-0.9788	1.3	0.27	0.37																-0.42	-1.19772	0.94	0.35	0.69	-0.86	-1.19772	3.6	0.078	0.2	-0.86	-1.19772	3.3	0.09
ENSG00000138061	1545	CYP1B1	2	cytochrome P450 family 1 subfamily B member 1	6014	0.8	-0.42913	3.9	0.065	0.25	0.59	-0.42913	2	0.18	0.3	1.3	-0.42913	13	0.0025	0.0086	0.93	-1.3	1.7	0.21	0.46	0.44	-1.3	0.36	0.56	0.68	0.087	-1.3	0.012	0.91	0.94	0.34	-0.295	0.78	0.39	0.73	0.98	-0.295	7.2	0.017	0.074	1	-0.295	7.5	0.015
ENSG00000155926	6503	SLA	8	Src like adaptor	7637	-0.8	-0.30826	4.7	0.044	0.2	-1.2	-0.30826	9.5	0.007	0.027	-1.4	-0.30826	14	0.0019	0.0069	-1.2	0.12	11	0.0028	0.029	-2	0.12	25	3.5e-05	0.00037	-1.3	0.12	13	0.0016	0.0058	-0.74	-0.71338	2.9	0.11	0.44	-1.2	-0.71338	7.3	0.016	0.071	-1.1	-0.71338	5.6	0.032
ENSG00000182504	79598	CEP97	3	centrosomal protein 97	9550	0.8	3.21944	39	1e-05	0.0016	0.62	3.21944	22	0.00021	0.0019	0.78	3.21944	37	1.5e-05	0.00014	0.39	3.1	7	0.014	0.088	-0.0032	3.1	0.00046	0.98	0.99	0.16	3.1	1.1	0.31	0.42	0.62	3.33672	19	0.00055	0.036	0.79	3.33672	31	5.5e-05	0.0017	0.77	3.33672	28	9.3e-05
ENSG00000131831	10742	RAI2	X	retinoic acid induced 2	2622	-0.8	-1.78413	1.1	0.31	0.59	0.65	-1.78413	1.1	0.32	0.46	0.43	-1.78413	0.46	0.51	0.61																1.3	-1.66842	3.8	0.068	0.36	1.4	-1.66842	4.9	0.043	0.14	0.099	-1.66842	0.014	0.91
ENSG00000254598	283106	CSNK2A3	11	casein kinase 2 alpha 3	1416	-0.8	-1.23259	2.4	0.14	0.38	0.45	-1.23259	1	0.32	0.47	0.37	-1.23259	0.74	0.4	0.51	0.78	0.53	4.8	0.037	0.17	1.5	0.53	20	0.00014	0.0011	1.1	0.53	9.9	0.0043	0.013	-0.29	-1.11591	0.33	0.57	0.84	0.21	-1.11591	0.2	0.66	0.79	-0.00039	-1.11591	2.3e-07	1
ENSG00000079156	114880	OSBPL6	2	oxysterol binding protein like 6	11486	-0.8	1.6054	18	0.00063	0.019	-1.1	1.6054	32	3.4e-05	0.0005	-1.3	1.6054	41	8.5e-06	9.2e-05	-0.81	1.7	16	0.00053	0.009	-1.2	1.7	33	5.5e-06	8e-05	-1.9	1.7	70	1e-08	2.5e-07	-1.1	1.05036	18	0.00062	0.038	-1.5	1.05036	32	4.2e-05	0.0014	-1.4	1.05036	28	8.8e-05
ENSG00000150627	116966	WDR17	4	WD repeat domain 17	7808	0.8	-1.26084	3	0.1	0.32	-0.21	-1.26084	0.15	0.71	0.8	0.48	-1.26084	1	0.33	0.44	-0.92	-0.47	3.8	0.061	0.23	-0.66	-0.47	2.1	0.16	0.27	-0.44	-0.47	0.94	0.34	0.46	-0.41	-1.3548	0.7	0.42	0.75	-0.2	-1.3548	0.18	0.68	0.8	0.49	-1.3548	1.1	0.32
ENSG00000180881	84698	CAPS2	12	calcyphosine 2	6689	-0.8	-0.60541	3.1	0.099	0.32	-0.76	-0.60541	2.7	0.12	0.23	-1.6	-0.60541	9.5	0.0069	0.02	-0.29	-0.52	0.41	0.53	0.75	-0.84	-0.52	3.2	0.088	0.18	-1.3	-0.52	6.7	0.016	0.04	-0.67	-0.71223	2.4	0.15	0.49	-0.7	-0.71223	2.5	0.14	0.29	-1	-0.71223	4.6	0.048
ENSG00000137857	53905	DUOX1	15	dual oxidase 1	8784	-0.8	0.5306	5.5	0.032	0.17	-1.3	0.5306	12	0.0033	0.015	-1.3	0.5306	13	0.0022	0.0076	-1.1	1	17	0.00039	0.0072	-1	1	15	0.00059	0.0035	-1	1	15	0.00077	0.0031	-0.44	0.72726	1.5	0.24	0.6	-1.1	0.72726	9.5	0.0078	0.044	-0.8	0.72726	4.5	0.052
ENSG00000269404	6689	SPIB	19	Spi-B transcription factor	4281	-0.8	-0.17479	6.7	0.019	0.13	-2.2	-0.17479	34	2.2e-05	0.00036	-3.4	-0.17479	61	6.6e-07	1.3e-05	-0.59	-0.025	3.3	0.081	0.27	-1.9	-0.025	29	1.4e-05	0.00017	-2.1	-0.025	31	8.8e-06	7.2e-05	-0.57	-0.42299	2.2	0.15	0.51	-1.4	-0.42299	12	0.0031	0.024	-2.1	-0.42299	21	0.00038
ENSG00000185745	3434	IFIT1	10	interferon induced protein with tetratricopeptide repeats 1	4613	-0.8	3.68115	28	6.9e-05	0.005	-1.4	3.68115	81	1e-07	8.7e-06	-0.92	3.68115	36	1.6e-05	0.00015	-0.66	2.9	17	0.00037	0.0069	-1.1	2.9	45	5.4e-07	1.3e-05	-0.98	2.9	36	3e-06	2.9e-05	-1	3.42431	26	0.00017	0.02	-1	3.42431	25	0.00019	0.0037	-1.4	3.42431	41	1.6e-05
ENSG00000206838	654319	SNORA5A	7	small nucleolar RNA, H/ACA box 5A	134	0.8	-1.49808	1.7	0.21	0.49	0.52	-1.49808	0.64	0.44	0.58	0.9	-1.49808	2.2	0.16	0.24	-0.4	-1.6	0.33	0.57	0.78	0.049	-1.6	0.0059	0.94	0.96	-0.33	-1.6	0.23	0.63	0.73	-0.077	-1.47652	0.019	0.89	0.97	0.46	-1.47652	0.74	0.4	0.58	0.57	-1.47652	1.1	0.31
ENSG00000082397	23136	EPB41L3	18	erythrocyte membrane protein band 4.1 like 3	12203	0.8	-1.51744	2.1	0.17	0.43	-0.82	-1.51744	1.3	0.27	0.41	-0.026	-1.51744	0.0018	0.97	0.98	-0.18	-0.81	0.13	0.72	0.87	-0.19	-0.81	0.14	0.71	0.81	-0.7	-0.81	1.7	0.21	0.31	0.25	-0.84387	0.36	0.56	0.83	0.11	-0.84387	0.068	0.8	0.88	0.084	-0.84387	0.033	0.86
ENSG00000205189	65986	ZBTB10	8	zinc finger and BTB domain containing 10	10216	0.8	5.23645	60	7.3e-07	0.0003	1.4	5.23645	180	3.2e-10	1.6e-07	2.1	5.23645	410	5.4e-13	6.9e-10	0.38	5.3	8.4	0.0083	0.062	1.6	5.3	160	1.5e-11	2.7e-09	1.8	5.3	190	2.3e-12	2.5e-10	0.32	4.95478	4.7	0.046	0.3	1.2	4.95478	69	5.5e-07	0.0001	1.3	4.95478	77	2.6e-07
ENSG00000166343	118490	MSS51	10	MSS51 mitochondrial translational activator	2423	-0.8	-0.21768	6.2	0.024	0.15	-2	-0.21768	27	7.6e-05	0.00089	-1.4	-0.21768	16	0.00099	0.004	-0.95	-0.74	3.6	0.071	0.25	-0.53	-0.74	1.2	0.28	0.42	-0.79	-0.74	2.5	0.13	0.21	-0.72	-0.40001	4.7	0.047	0.3	-1.7	-0.40001	20	0.00045	0.0065	-0.93	-0.40001	6.4	0.023
ENSG00000105649	5864	RAB3A	19	RAB3A, member RAS oncogene family	1818	0.8	1.67039	8.5	0.01	0.089	1.4	1.67039	30	4.5e-05	0.00061	2.1	1.67039	68	3.1e-07	7.5e-06	-0.4	0.76	1.7	0.2	0.45	-0.38	0.76	1.6	0.21	0.34	-0.48	0.76	2.5	0.13	0.21	0.39	1.06307	1.7	0.21	0.57	0.67	1.06307	5.2	0.037	0.12	1.1	1.06307	15	0.0015
ENSG00000129474	84962	AJUBA	14	ajuba LIM protein	5979	-0.8	7.61076	67	3.6e-07	0.00017	-1.1	7.61076	140	2.4e-09	6.3e-07	-1.4	7.61076	200	1.5e-10	3.2e-08	-0.14	7.5	3.2	0.085	0.27	-0.33	7.5	19	0.00021	0.0015	-0.2	7.5	7	0.014	0.035	-0.8	7.66642	58	1.5e-06	0.0012	-0.94	7.66642	83	1.5e-07	4.8e-05	-0.9	7.66642	76	2.8e-07
ENSG00000128340	5880	RAC2	22	Rac family small GTPase 2	2532	-0.8	-1.54416	2	0.17	0.43	-1.6	-1.54416	6.3	0.023	0.067	0.058	-1.54416	0.015	0.91	0.93																1.2	-1.79638	2.9	0.11	0.44	0.43	-1.79638	0.31	0.59	0.74	1.7	-1.79638	5.5	0.033
ENSG00000174371	9156	EXO1	1	exonuclease 1	4140	0.8	2.34622	23	0.00021	0.01	0.63	2.34622	13	0.002	0.01	0.82	2.34622	24	0.00015	0.00089	-0.13	1.6	0.22	0.65	0.83	-0.3	1.6	1.1	0.3	0.44	-0.1	1.6	0.13	0.72	0.8	0.15	2.08634	0.37	0.55	0.83	0.62	2.08634	6.8	0.02	0.083	0.5	2.08634	4.1	0.061
ENSG00000163993	6286	S100P	4	S100 calcium binding protein P	1280	0.8	3.70205	10	0.0079	0.079	1.6	3.70205	46	2.4e-05	0.00038	2.4	3.70205	100	4.8e-07	1e-05	0.15	3	0.57	0.46	0.7	0.86	3	19	0.00021	0.0016	1.2	3	38	2.2e-06	2.2e-05	0.3	3.68303	0.94	0.36	0.7	1	3.68303	11	0.009	0.048	1.6	3.68303	25	0.00076
ENSG00000176597	84002	B3GNT5	3	UDP-GlcNAc:betaGal beta-1,3-N-acetylglucosaminyltransferase 5	8140	0.79	6.30478	13	0.007	0.073	1.5	6.30478	46	0.00011	0.0012	1.9	6.30478	70	2.3e-05	0.0002	0.56	5.9	24	6.2e-05	0.0018	1	5.9	79	6.1e-09	3.4e-07	0.87	5.9	57	1e-07	1.7e-06	0.12	6.0938	0.064	0.81	0.94	1	6.0938	4.9	0.073	0.19	1	6.0938	4.6	0.081
ENSG00000189129	219348	PLAC9	10	placenta specific 9	1240	-0.79	-0.8067	3.8	0.069	0.26	-1.1	-0.8067	6.8	0.019	0.057	-1.3	-0.8067	9	0.0082	0.022	-0.44	-0.97	0.57	0.46	0.69	-0.37	-0.97	0.42	0.52	0.65	0.7	-0.97	1.7	0.2	0.3	-0.74	-0.88507	2.9	0.11	0.43	-1.6	-0.88507	11	0.0047	0.031	-1.2	-0.88507	5.7	0.03
ENSG00000261794	728498	GOLGA8H	15	golgin A8 family member H	1899	-0.79	-1.2493	1.8	0.19	0.46	-1.5	-1.2493	5.2	0.036	0.093	-0.51	-1.2493	0.84	0.37	0.48	-0.63	-1	1.4	0.25	0.51	-1.2	-1	4.5	0.044	0.1	-2.6	-1	16	0.00058	0.0025	-1	-1.12466	4.1	0.061	0.34	-2.5	-1.12466	16	0.0011	0.012	-2.2	-1.12466	13	0.0025
ENSG00000082196	114899	C1QTNF3	5	C1q and TNF related 3	3576	-0.79	0.65536	9	0.0082	0.08	-1	0.65536	13	0.0021	0.011	-1.4	0.65536	24	0.00014	0.00083	-0.92	0.1	7.1	0.013	0.085	-1.2	0.1	11	0.0028	0.012	-0.84	0.1	5.8	0.024	0.055	-0.73	0.38666	6.2	0.025	0.23	-1.5	0.38666	25	0.00016	0.0033	-1.5	0.38666	22	0.0003
ENSG00000104814	11184	MAP4K1	19	mitogen-activated protein kinase kinase kinase kinase 1	3953	-0.79	-1.25009	2.4	0.14	0.39	-2	-1.25009	9.8	0.0062	0.025	-2.1	-1.25009	11	0.0038	0.012	-0.15	-1.4	0.056	0.82	0.92	-0.63	-1.4	0.93	0.34	0.49	-1.2	-1.4	2.9	0.099	0.17	-0.88	-1.41749	3.2	0.096	0.41	-1.6	-1.41749	9.4	0.0079	0.044	-1.9	-1.41749	11	0.0048
ENSG00000178531	404217	CTXN1	19	cortexin 1	1274	0.79	-0.43711	3	0.1	0.32	0.37	-0.43711	0.56	0.46	0.6	0.76	-0.43711	2.8	0.11	0.19	-0.037	-1.6	0.0031	0.96	0.98	-0.97	-1.6	1.6	0.22	0.35	-0.76	-1.6	1	0.32	0.44	0.93	-0.54166	5.2	0.037	0.27	0.26	-0.54166	0.38	0.55	0.71	0.67	-0.54166	2.3	0.15
ENSG00000221886	63920	ZBED8	5	zinc finger BED-type containing 8	2925	-0.79	1.92842	12	0.0033	0.048	-1.3	1.92842	30	5e-05	0.00066	-0.86	1.92842	14	0.0018	0.0064	-1.1	2.2	36	2.9e-06	0.00016	-1.2	2.2	42	9.1e-07	1.9e-05	-0.67	2.2	14	0.00096	0.0038	-0.65	2.01419	7.2	0.017	0.19	-0.91	2.01419	14	0.0022	0.019	-0.61	2.01419	6.2	0.025
ENSG00000260423	101930452	LINC02367	12	long intergenic non-protein coding RNA 2367	4388	-0.79	-0.79374	3.8	0.07	0.26	-0.42	-0.79374	1.1	0.31	0.45	-0.54	-0.79374	1.9	0.19	0.28	-0.41	-1.5	0.38	0.54	0.76	-1.8	-1.5	5.7	0.025	0.067	-6.7	-1.5	24	6.8e-05	0.0004	-0.69	-1.52486	1.8	0.2	0.56	-0.27	-1.52486	0.29	0.6	0.74	-0.65	-1.52486	1.4	0.26
ENSG00000177340	79857	FLJ13224	12	uncharacterized LOC79857	1514	0.79	-1.6611	1.8	0.2	0.47	0.31	-1.6611	0.23	0.64	0.75	1.2	-1.6611	4.5	0.049	0.096	-1.1	-1.2	2.6	0.12	0.34	0.066	-1.2	0.011	0.92	0.95	0.049	-1.2	0.0059	0.94	0.96	-0.26	-1.6082	0.21	0.65	0.88	0.67	-1.6082	1.6	0.22	0.4	0.4	-1.6082	0.5	0.49
ENSG00000225383	207107	SFTA1P	10	surfactant associated 1, pseudogene	824	0.79	-1.77368	1.5	0.24	0.52	1.6	-1.77368	7.7	0.013	0.044	2.1	-1.77368	15	0.0014	0.0054																0.59	-1.83765	0.7	0.42	0.74	0.18	-1.83765	0.054	0.82	0.9	1.3	-1.83765	3.3	0.089
ENSG00000166579	81565	NDEL1	17	nudE neurodevelopment protein 1 like 1	7955	0.79	6.27998	7	0.034	0.17	1.3	6.27998	18	0.0039	0.017	1.3	6.27998	19	0.0033	0.011	0.47	5.6	27	2.2e-05	0.00081	0.82	5.6	81	2.5e-09	1.7e-07	0.95	5.6	110	1.2e-10	6.7e-09	0.12	5.96905	0.24	0.64	0.87	0.4	5.96905	2.4	0.16	0.33	0.29	5.96905	1.3	0.3
ENSG00000121207	9227	LRAT	4	lecithin retinol acyltransferase	7562	-0.79	-0.42675	5.9	0.027	0.16	-1.2	-0.42675	11	0.0044	0.019	-0.95	-0.42675	8.3	0.011	0.028	-1.1	-1	4.8	0.039	0.17	-1.1	-1	4.3	0.049	0.11	-1.2	-1	5.1	0.034	0.073	-0.0074	-0.48032	0.00045	0.98	0.99	-0.36	-0.48032	0.87	0.37	0.55	-1.3	-0.48032	8.5	0.011
ENSG00000183578	388121	TNFAIP8L3	15	TNF alpha induced protein 8 like 3	2371	-0.79	-1.27032	2.3	0.15	0.4	-0.16	-1.27032	0.11	0.74	0.83	0.2	-1.27032	0.2	0.66	0.74	-0.48	-0.51	1.2	0.28	0.54	-0.27	-0.51	0.4	0.53	0.66	-0.77	-0.51	2.9	0.1	0.17	0.96	-1.36417	2.6	0.13	0.47	0.81	-1.36417	1.7	0.21	0.38	-0.27	-1.36417	0.14	0.71
ENSG00000227533	440584	SLC2A1-AS1	1	SLC2A1 antisense RNA 1	3364	-0.79	0.98383	11	0.0042	0.054	-0.68	0.98383	8.2	0.011	0.038	-0.19	0.98383	0.76	0.39	0.5	-0.67	0.93	5.5	0.027	0.14	-0.77	0.93	7.1	0.013	0.041	-0.36	0.93	1.6	0.22	0.32	-0.34	1.4726	1.1	0.31	0.67	-0.023	1.4726	0.0052	0.94	0.97	0.19	1.4726	0.36	0.56
ENSG00000245848	1050	CEBPA	19	CCAAT enhancer binding protein alpha	2631	-0.79	6.17624	28	0.00016	0.0085	-1	6.17624	48	1.2e-05	0.00024	-1	6.17624	44	1.8e-05	0.00017	-0.71	6.4	41	2.1e-06	0.00013	-1.3	6.4	140	7.4e-11	9.2e-09	-1.6	6.4	200	1.6e-12	2e-10	-1.1	5.96246	140	4.1e-09	2.9e-05	-1.3	5.96246	170	1.1e-09	4.4e-06	-1.6	5.96246	260	6.3e-11
ENSG00000117479	10560	SLC19A2	1	solute carrier family 19 member 2	4423	0.79	5.45657	45	4.2e-06	0.00096	0.93	5.45657	64	4.9e-07	2.5e-05	1.3	5.45657	130	4.4e-09	3.3e-07	0.61	5.5	28	2e-05	0.00077	0.79	5.5	46	4.6e-07	1.1e-05	0.46	5.5	16	0.0006	0.0025	0.45	5.63698	9.5	0.0079	0.14	0.82	5.63698	31	5.7e-05	0.0017	0.69	5.63698	22	0.00032
ENSG00000115468	80303	EFHD1	2	EF-hand domain family member D1	3052	-0.79	-1.54374	1.6	0.23	0.5	-0.2	-1.54374	0.12	0.73	0.82	-0.84	-1.54374	1.8	0.2	0.29																-1.2	-1.72931	2.8	0.11	0.44	-0.1	-1.72931	0.025	0.88	0.93	-0.13	-1.72931	0.036	0.85
ENSG00000123689	50486	G0S2	1	G0/G1 switch 2	866	-0.79	7.3609	81	9.8e-08	6.9e-05	-0.91	7.3609	110	1.4e-08	2.2e-06	-1.3	7.3609	230	4.9e-11	1.7e-08	-0.32	7.7	3.4	0.097	0.3	-0.93	7.7	28	0.00043	0.0027	-1.9	7.7	110	1.6e-06	1.8e-05	-0.76	7.27695	31	7.8e-05	0.013	-0.7	7.27695	25	0.00018	0.0036	-1.3	7.27695	82	3.5e-07
ENSG00000200913	94161	SNORD46	1	small nucleolar RNA, C/D box 46	104	0.79	-0.8745	2	0.18	0.44	1.3	-0.8745	6.3	0.023	0.068	1.4	-0.8745	7.6	0.014	0.034	0.57	-1.4	0.58	0.45	0.69	1.3	-1.4	3.3	0.08	0.16	0.43	-1.4	0.32	0.58	0.68	0.029	-0.74399	0.0051	0.94	0.98	0.74	-0.74399	3.6	0.077	0.2	-0.075	-0.74399	0.03	0.87
ENSG00000257987	255411	TEX49	12	testis expressed 49	658	-0.79	-0.72847	3.9	0.066	0.25	-0.51	-0.72847	1.7	0.21	0.34	-0.043	-0.72847	0.014	0.91	0.93	0.4	-0.28	0.82	0.37	0.62	0.59	-0.28	1.9	0.18	0.3	0.47	-0.28	1.1	0.3	0.41	-0.33	-0.70245	0.57	0.46	0.78	-0.47	-0.70245	1.2	0.3	0.48	-0.44	-0.70245	0.95	0.35
ENSG00000179388	1960	EGR3	8	early growth response 3	4855	0.78	1.89202	2.4	0.16	0.42	0.85	1.89202	2.8	0.13	0.25	0.93	1.89202	3.4	0.1	0.17	1.1	0.57	7.6	0.011	0.073	1.7	0.57	22	8.1e-05	0.00072	1.4	0.57	14	0.00098	0.0038	-0.55	2.27812	0.85	0.39	0.73	0.073	2.27812	0.016	0.9	0.95	-0.36	2.27812	0.36	0.57
ENSG00000156096	7363	UGT2B4	4	UDP glucuronosyltransferase family 2 member B4	2506	0.78	-1.59325	2.7	0.12	0.35	0.0024	-1.59325	2.1e-05	1	1	-0.92	-1.59325	2.3	0.15	0.24	-0.082	-0.73	0.033	0.86	0.94	-1.1	-0.73	4.6	0.042	0.099	-0.83	-0.73	2.8	0.11	0.18	0.00041	-1.67577	1.8e-06	1	1	-0.19	-1.67577	0.091	0.77	0.86	0.96	-1.67577	2.7	0.12
ENSG00000105519	828	CAPS	19	calcyphosine	4097	-0.78	1.71206	19	0.00046	0.015	-1.3	1.71206	45	4.5e-06	0.00012	-1.8	1.71206	85	7.3e-08	2.5e-06	-0.97	1.5	17	0.00032	0.0062	-1.1	1.5	23	6e-05	0.00057	-1.2	1.5	24	5e-05	0.00031	-0.37	1.46951	2.2	0.16	0.51	-1	1.46951	16	0.0012	0.013	-1.3	1.46951	22	0.00026
ENSG00000224165	729723	DNAJC27-AS1	2	DNAJC27 antisense RNA 1	5651	-0.78	0.25756	8.1	0.011	0.096	-0.97	0.25756	12	0.0036	0.016	-1.5	0.25756	26	0.0001	0.00066	-0.81	0.57	7.4	0.012	0.078	-1.6	0.57	25	3.4e-05	0.00035	-0.93	0.57	9.3	0.0053	0.016	-0.94	0.17002	13	0.0028	0.084	-1.8	0.17002	38	1.7e-05	0.00078	-2	0.17002	42	9.3e-06
ENSG00000153303	79981	FRMD1	6	FERM domain containing 1	8801	-0.78	0.7565	10	0.005	0.06	-1.4	0.7565	30	4.5e-05	0.0006	-1.8	0.7565	46	4.2e-06	5.3e-05	-0.069	-0.22	0.024	0.88	0.95	-0.56	-0.22	1.5	0.24	0.37	-1.2	-0.22	5.3	0.029	0.065	-1.5	0.19687	25	0.00017	0.02	-1.5	0.19687	26	0.00012	0.0027	-2.4	0.19687	50	3.5e-06
ENSG00000232653	643699	GOLGA8N	15	golgin A8 family member N	7602	-0.78	-0.3027	7.1	0.017	0.12	-1.4	-0.3027	18	0.00055	0.0038	-1	-0.3027	12	0.0034	0.011	-0.8	-0.24	4.6	0.043	0.18	-1.5	-0.24	15	0.00064	0.0038	-1.9	-0.24	20	0.00013	0.00071	-0.74	-0.73491	3	0.1	0.42	-1.1	-0.73491	5.7	0.03	0.11	-1.5	-0.73491	9.8	0.0068
ENSG00000162975	3754	KCNF1	2	potassium voltage-gated channel modifier subfamily F member 1	2289	0.78	-0.84773	2.6	0.12	0.36	1.9	-0.84773	18	0.00055	0.0038	1	-0.84773	5.1	0.037	0.077																0.62	-0.69819	1.9	0.19	0.54	0.69	-0.69819	2.3	0.15	0.31	0.64	-0.69819	1.8	0.2
ENSG00000132692	63827	BCAN	1	brevican	4931	-0.78	-0.07496	8.4	0.01	0.09	-1.8	-0.07496	34	2.4e-05	0.00039	-1.8	-0.07496	33	2.6e-05	0.00022	-0.047	0.52	0.021	0.88	0.95	-0.021	0.52	0.0043	0.95	0.97	-1	0.52	7.9	0.0094	0.025	-0.38	-0.17324	1.1	0.32	0.67	-0.37	-0.17324	0.99	0.34	0.52	-0.75	-0.17324	3.5	0.08
ENSG00000081138	1005	CDH7	18	cadherin 7	14532	-0.78	-0.52883	5.1	0.038	0.18	-1.4	-0.52883	14	0.0017	0.0091	-0.79	-0.52883	5.4	0.034	0.071	-0.65	-0.89	1.6	0.21	0.47	-0.68	-0.89	1.8	0.19	0.32	-0.38	-0.89	0.59	0.45	0.57	-0.85	-0.30487	4.7	0.047	0.3	-1.5	-0.30487	12	0.003	0.023	-0.51	-0.30487	1.5	0.24
ENSG00000169826	55454	CSGALNACT2	10	chondroitin sulfate N-acetylgalactosaminyltransferase 2	3730	0.78	2.83482	20	0.00034	0.013	0.94	2.83482	29	5.5e-05	0.0007	1.1	2.83482	41	7.9e-06	8.8e-05	0.48	2.5	7.6	0.011	0.073	0.42	2.5	5.7	0.024	0.066	0.57	2.5	11	0.0031	0.01	0.31	2.94084	1.7	0.21	0.57	0.65	2.94084	7.6	0.015	0.07	0.79	2.94084	11	0.0056
ENSG00000104856	5971	RELB	19	RELB proto-oncogene, NF-kB subunit	3035	0.78	3.56165	10	0.0078	0.078	1.5	3.56165	41	4e-05	0.00055	1.6	3.56165	45	2.4e-05	0.00021	2.3	4	78	2e-06	0.00012	2.9	4	130	1.7e-07	4.9e-06	2.4	4	79	1.9e-06	2e-05	0.79	4.06675	21	0.00035	0.03	1.4	4.06675	64	8.3e-07	0.00012	1.1	4.06675	40	1.4e-05
ENSG00000134982	324	APC	5	APC, WNT signaling pathway regulator	12440	0.78	5.32212	24	0.00029	0.012	0.56	5.32212	12	0.0037	0.016	0.12	5.32212	0.53	0.48	0.58	0.56	5.5	20	0.00022	0.0047	0.36	5.5	8.5	0.0082	0.028	0.3	5.5	5.5	0.029	0.064	0.57	5.24476	13	0.0032	0.09	0.5	5.24476	9.8	0.0077	0.044	0.13	5.24476	0.67	0.43
ENSG00000163288	2560	GABRB1	4	gamma-aminobutyric acid type A receptor beta1 subunit	3140	-0.78	-1.16822	2.6	0.13	0.37	0.26	-1.16822	0.37	0.55	0.68	-0.73	-1.16822	2.4	0.14	0.23	-1.5	-1.1	4.8	0.038	0.17	-0.44	-1.1	0.51	0.48	0.62	0.0067	-1.1	0.00015	0.99	0.99	-0.16	-1.58963	0.073	0.79	0.94	0.28	-1.58963	0.23	0.64	0.77	-0.38	-1.58963	0.36	0.56
ENSG00000129646	84074	QRICH2	17	glutamine rich 2	5775	-0.78	-0.29705	4.5	0.049	0.21	-0.87	-0.29705	5.3	0.034	0.09	-2	-0.29705	22	0.00024	0.0013	-0.64	-0.3	2.2	0.15	0.38	-1.8	-0.3	14	0.00089	0.0049	-0.86	-0.3	3.8	0.063	0.12	-0.34	-0.28178	0.92	0.35	0.7	-0.84	-0.28178	5.1	0.039	0.13	-1.8	-0.28178	18	0.00064
ENSG00000273983	8355	HIST1H3G	6	histone cluster 1 H3 family member g	2411	-0.78	2.39853	23	0.00018	0.0092	-1.3	2.39853	55	1.3e-06	4.9e-05	-2.1	2.39853	130	3.3e-09	2.7e-07	-1	2.5	38	2e-06	0.00013	-2.3	2.5	150	4.1e-12	9.4e-10	-2.1	2.5	140	1.4e-11	1.1e-09	-0.79	1.77891	19	0.00056	0.037	-1.6	1.77891	70	4.4e-07	8.9e-05	-2	1.77891	97	5.5e-08
ENSG00000115616	6549	SLC9A2	2	solute carrier family 9 member A2	5984	0.78	3.93839	38	1.2e-05	0.0018	0.86	3.93839	46	3.7e-06	0.0001	1.2	3.93839	99	2.3e-08	1.1e-06	0.99	4.8	47	7.3e-07	5.7e-05	1.4	4.8	90	3.3e-09	2.1e-07	2.1	4.8	220	6.1e-13	9.8e-11	0.57	4.23316	13	0.0026	0.081	0.93	4.23316	35	2.7e-05	0.001	1.5	4.23316	82	1.6e-07
ENSG00000152689	25780	RASGRP3	2	RAS guanyl releasing protein 3	11118	0.78	-0.08086	6.3	0.023	0.14	1.1	-0.08086	12	0.003	0.014	1.6	-0.08086	31	4.3e-05	0.00032	-0.58	-1.3	0.77	0.39	0.64	-0.18	-1.3	0.079	0.78	0.86	-0.099	-1.3	0.022	0.88	0.92	0.87	-0.11393	6.6	0.021	0.21	1.1	-0.11393	11	0.0047	0.032	0.72	-0.11393	4.1	0.061
ENSG00000139190	6843	VAMP1	12	vesicle associated membrane protein 1	3580	-0.78	1.94164	17	0.00077	0.021	-1.5	1.94164	51	2.1e-06	6.8e-05	-1	1.94164	28	6.8e-05	0.00047	-0.76	1.9	12	0.0019	0.022	-1.1	1.9	23	5.6e-05	0.00053	-0.87	1.9	15	0.00063	0.0026	-0.44	2.3363	7.3	0.016	0.19	-0.85	2.3363	26	0.00013	0.0029	-0.68	2.3363	16	0.0012
ENSG00000171722	284680	SPATA46	1	spermatogenesis associated 46	1864	0.78	-1.68385	1.7	0.21	0.48	0.2	-1.68385	0.095	0.76	0.84	-0.59	-1.68385	0.68	0.42	0.53	0.27	-0.19	0.52	0.48	0.71	0.3	-0.19	0.63	0.43	0.57	0.13	-0.19	0.12	0.73	0.81	1.5	-1.29552	9.7	0.007	0.13	0.55	-1.29552	1.1	0.32	0.5	1	-1.29552	3.5	0.079
ENSG00000137801	7057	THBS1	15	thrombospondin 1	9158	0.77	6.22674	72	2.2e-07	0.00014	0.88	6.22674	93	3.8e-08	4.2e-06	0.94	6.22674	110	1.5e-08	8.4e-07	2.7	7.3	720	5.9e-20	2.4e-16	2.5	7.3	630	2.9e-19	1.7e-15	1.6	7.3	260	9.2e-15	3.7e-12	0.74	6.21932	21	0.0006	0.038	0.79	6.21932	24	0.00036	0.0056	0.54	6.21932	11	0.0059
ENSG00000085433	22911	WDR47	1	WD repeat domain 47	4423	0.77	3.62571	27	8.7e-05	0.0058	1	3.62571	45	4.4e-06	0.00011	0.8	3.62571	29	6e-05	0.00042	0.74	3.6	26	3.2e-05	0.0011	0.77	3.6	28	1.9e-05	0.00022	0.51	3.6	12	0.002	0.0071	0.16	3.71654	0.89	0.36	0.71	0.51	3.71654	8.9	0.0092	0.049	0.23	3.71654	1.7	0.21
ENSG00000173166	65059	RAPH1	2	Ras association (RalGDS/AF-6) and pleckstrin homology domains 1	11697	0.77	4.96046	30	4.8e-05	0.0041	1.4	4.96046	95	4e-08	4.4e-06	1.7	4.96046	140	2.5e-09	2.3e-07	0.5	5.3	21	0.00013	0.0031	0.94	5.3	73	7.1e-09	3.9e-07	1.1	5.3	100	2.5e-10	1.2e-08	0.36	4.83038	3.7	0.079	0.38	0.97	4.83038	27	0.00021	0.004	0.96	4.83038	26	0.00026
ENSG00000170917	11162	NUDT6	4	nudix hydrolase 6	6591	-0.77	0.0474	8.4	0.01	0.09	-0.58	0.0474	4.8	0.043	0.11	-1.3	0.0474	21	0.0003	0.0015	-0.82	0.28	5.6	0.026	0.13	-0.67	0.28	3.9	0.059	0.13	-1.2	0.28	11	0.0024	0.0082	-0.39	0.13171	1.9	0.18	0.54	-0.83	0.13171	7.9	0.013	0.063	-1.4	0.13171	18	0.0007
ENSG00000158615	84919	PPP1R15B	1	protein phosphatase 1 regulatory subunit 15B	5227	0.77	8.50555	9.3	0.018	0.12	1.1	8.50555	20	0.0028	0.013	1	8.50555	16	0.0048	0.015	0.85	8.2	92	7.9e-10	2.2e-07	0.73	8.2	67	1.6e-08	7.4e-07	0.73	8.2	68	1.5e-08	3.3e-07	0.33	8.2709	0.93	0.37	0.71	0.67	8.2709	3.8	0.1	0.24	0.43	8.2709	1.6	0.26
ENSG00000242902	110806300	FLNC-AS1	7	FLNC antisense RNA 1	559	-0.77	0.05355	3.2	0.094	0.31	0.029	0.05355	0.0051	0.94	0.97	-0.5	0.05355	1.4	0.25	0.35	-0.58	0.22	2.3	0.14	0.37	0.034	0.22	0.009	0.93	0.95	0.65	0.22	3.4	0.079	0.14	-0.83	0.10532	5.7	0.03	0.25	-0.15	0.10532	0.2	0.66	0.79	-0.14	0.10532	0.17	0.68
ENSG00000198133	161145	TMEM229B	14	transmembrane protein 229B	6377	-0.77	1.01518	10	0.005	0.06	-0.71	1.01518	8.7	0.0093	0.033	-1.6	1.01518	36	1.8e-05	0.00016	-0.21	0.52	0.51	0.48	0.71	-0.48	0.52	2.5	0.13	0.23	-0.32	0.52	1.1	0.3	0.42	-0.36	0.7899	2	0.18	0.54	-0.51	0.7899	4	0.062	0.17	-0.96	0.7899	12	0.0033
ENSG00000127588	51764	GNG13	16	G protein subunit gamma 13	984	-0.77	-0.94462	3	0.1	0.32	-1.1	-0.94462	5.6	0.03	0.082	-0.47	-0.94462	1.2	0.28	0.39																-1.7	-1.40583	11	0.0049	0.11	-1.3	-1.40583	7	0.018	0.078	-0.77	-1.40583	2.5	0.14
ENSG00000088053	51206	GP6	19	glycoprotein VI platelet	2703	-0.77	-0.6783	4.1	0.058	0.24	-0.68	-0.6783	3.2	0.09	0.18	0.25	-0.6783	0.57	0.46	0.57	-0.58	-0.48	1.7	0.21	0.46	-1.2	-0.48	6.9	0.015	0.044	-1.1	-0.48	5.2	0.031	0.068	0.4	-0.24511	1.4	0.26	0.62	0.71	-0.24511	4.4	0.053	0.16	1	-0.24511	8.6	0.01
ENSG00000186567	56971	CEACAM19	19	carcinoembryonic antigen related cell adhesion molecule 19	5203	-0.77	2.88855	23	0.0002	0.0099	-0.87	2.88855	28	6.6e-05	0.0008	-1.3	2.88855	57	1e-06	1.8e-05	-0.69	2.9	23	7e-05	0.002	-1	2.9	47	3.3e-07	8.6e-06	-1.4	2.9	79	3.2e-09	9.3e-08	-0.64	3.05147	18	0.00069	0.04	-1.2	3.05147	63	8.5e-07	0.00012	-1.4	3.05147	75	2.9e-07
ENSG00000157017	51738	GHRL	3	ghrelin and obestatin prepropeptide	2064	-0.77	-1.42573	1.8	0.2	0.47	-1.5	-1.42573	5.4	0.033	0.087	-1.1	-1.42573	3.3	0.088	0.15																0.18	-1.54536	0.11	0.74	0.92	-1	-1.54536	2.8	0.11	0.26	-0.94	-1.54536	2.1	0.17
ENSG00000255150	493861	EID3	12	EP300 interacting inhibitor of differentiation 3	1467	0.77	-1.1485	1.7	0.21	0.48	1.2	-1.1485	4.6	0.048	0.12	1.4	-1.1485	6.4	0.022	0.05	-0.058	-0.88	0.0085	0.93	0.97	0.63	-0.88	1.1	0.31	0.45	1.9	-0.88	11	0.0028	0.0092	0.086	-0.62103	0.024	0.88	0.96	1.6	-0.62103	11	0.0053	0.034	1.4	-0.62103	7.3	0.016
ENSG00000008517	9235	IL32	16	interleukin 32	3209	0.77	6.47942	34	4.2e-05	0.004	1.2	6.47942	84	2.5e-07	1.6e-05	1.3	6.47942	91	1.5e-07	4.4e-06	1.8	6.9	130	1.1e-07	1.2e-05	2	6.9	150	4.8e-08	1.8e-06	1.8	6.9	120	1.5e-07	2.4e-06	0.88	6.79761	19	0.0016	0.061	1	6.79761	26	0.00055	0.0075	0.97	6.79761	24	0.00072
ENSG00000245849	100505648	RAD51-AS1	15	RAD51 antisense RNA 1	2177	-0.77	2.15691	21	0.00027	0.011	-1.2	2.15691	44	5.2e-06	0.00013	-0.99	2.15691	34	2.2e-05	0.00019	-0.88	3.2	31	8.8e-06	0.0004	-1.4	3.2	72	8.5e-09	4.4e-07	-1.3	3.2	61	3.8e-08	7.4e-07	-0.63	2.68034	10	0.0063	0.12	-1.2	2.68034	36	2.3e-05	0.00094	-1.5	2.68034	48	4.5e-06
ENSG00000245532	283131	NEAT1	11	nuclear paraspeckle assembly transcript 1	22767	0.77	10.3871	52	2e-06	0.00061	1.4	10.3871	170	5.9e-10	2.4e-07	1.2	10.3871	120	7.4e-09	5.1e-07	0.0083	9.8	0.0025	0.96	0.99	0.02	9.8	0.014	0.91	0.94	-0.36	9.8	4.5	0.06	0.11	0.34	10.4985	4.8	0.049	0.31	0.95	10.4985	38	5.3e-05	0.0016	0.43	10.4985	8.1	0.015
ENSG00000272899	100130705	ATP6V1FNB	7	ATP6V1F neighbor	3902	-0.77	0.37482	5.7	0.03	0.16	-0.78	0.37482	5.6	0.03	0.082	-0.81	0.37482	6.3	0.023	0.052	0.29	0.12	0.79	0.38	0.63	-0.49	0.12	2	0.17	0.29	-0.98	0.12	6.9	0.014	0.036	-0.067	0.35035	0.069	0.85	0.95	-0.59	0.35035	4.8	0.044	0.14	-1.1	0.35035	14	0.0021
ENSG00000138134	57559	STAMBPL1	10	STAM binding protein like 1	6323	0.77	1.05938	11	0.0043	0.055	0.85	1.05938	13	0.002	0.01	1	1.05938	21	0.00027	0.0014	0.26	1.3	0.91	0.35	0.6	-0.13	1.3	0.22	0.64	0.75	-0.083	1.3	0.088	0.77	0.83	0.97	1.45584	12	0.003	0.088	0.98	1.45584	13	0.0026	0.021	0.77	1.45584	7.2	0.017
ENSG00000166840	92292	GLYATL1	11	glycine-N-acyltransferase like 1	5440	-0.77	0.35473	7.9	0.012	0.099	-1	0.35473	13	0.0024	0.012	-1.2	0.35473	17	0.00085	0.0036	-0.15	1.3	0.49	0.49	0.72	-0.96	1.3	17	0.00036	0.0024	-1.4	1.3	32	7.5e-06	6.3e-05	-1.1	-0.14488	12	0.0031	0.088	-1.5	-0.14488	20	0.00042	0.0062	-2	-0.14488	28	8.2e-05
ENSG00000226245	414197	ZNF32-AS1	10	ZNF32 antisense RNA 1	434	-0.77	-0.87918	3.6	0.074	0.27	-0.82	-0.87918	3.9	0.065	0.14	-1.9	-0.87918	16	0.00097	0.004	-0.24	-1.3	0.12	0.73	0.88	-0.85	-1.3	1.3	0.26	0.4	-0.091	-1.3	0.017	0.9	0.93	0.074	-0.41031	0.052	0.82	0.95	0.13	-0.41031	0.18	0.68	0.8	-0.14	-0.41031	0.17	0.68
ENSG00000140006	112840	WDR89	14	WD repeat domain 89	3209	0.77	3.69323	41	8.1e-06	0.0014	0.88	3.69323	53	1.6e-06	5.5e-05	0.73	3.69323	37	1.4e-05	0.00013	0.28	3.3	3.6	0.068	0.24	0.24	3.3	2.6	0.12	0.22	0.12	3.3	0.61	0.44	0.56	0.63	3.61527	19	0.00049	0.034	0.74	3.61527	27	0.0001	0.0025	0.63	3.61527	19	0.00049
ENSG00000183397	100128569	C19orf71	19	chromosome 19 open reading frame 71	674	-0.77	0.5937	9.7	0.0066	0.071	-0.63	0.5937	6.6	0.021	0.062	-1.8	0.5937	41	8.3e-06	9.1e-05	0.07	0.2	0.034	0.85	0.94	0.43	0.2	1.4	0.26	0.39	0.045	0.2	0.014	0.91	0.94	-0.22	0.52593	0.75	0.4	0.73	-0.81	0.52593	9.6	0.0072	0.042	-0.85	0.52593	9.6	0.0072
ENSG00000172985	344558	SH3RF3	2	SH3 domain containing ring finger 3	5803	-0.77	-0.62685	4.4	0.051	0.22	-0.4	-0.62685	1.3	0.27	0.41	-1	-0.62685	7.3	0.015	0.037	0.064	0.32	0.034	0.86	0.94	-0.4	0.32	1.3	0.27	0.41	-0.27	0.32	0.55	0.47	0.58	-0.48	-0.95644	0.83	0.38	0.72	-1.3	-0.95644	5.4	0.035	0.12	-0.83	-0.95644	2.2	0.16
ENSG00000130822	139728	PNCK	X	pregnancy up-regulated nonubiquitous CaM kinase	5091	-0.77	2.31793	9.2	0.0086	0.082	-0.53	2.31793	4.5	0.052	0.12	-0.39	2.31793	2.6	0.13	0.2	-0.027	1.9	0.01	0.92	0.97	-0.22	1.9	0.61	0.44	0.58	0.29	1.9	1.1	0.3	0.41	-0.084	2.31765	0.22	0.64	0.87	0.032	2.31765	0.032	0.86	0.92	0.23	2.31765	1.7	0.21
ENSG00000147174	93953	GCNA	X	germ cell nuclear acidic peptidase	3621	0.77	-1.10587	3.7	0.073	0.27	-0.63	-1.10587	1.6	0.22	0.36	0.3	-1.10587	0.52	0.48	0.59	-0.81	-1.5	1.1	0.3	0.55	-0.67	-1.5	0.85	0.37	0.51	-0.15	-1.5	0.043	0.84	0.89	0.7	-1.3077	2.1	0.17	0.53	-0.51	-1.3077	0.89	0.36	0.54	0.41	-1.3077	0.61	0.45
ENSG00000121797	9034	CCRL2	3	C-C motif chemokine receptor like 2	3061	0.77	0.4067	3.3	0.091	0.3	1.1	0.4067	6.5	0.022	0.065	1.1	0.4067	7.8	0.014	0.035	1.9	0.11	17	0.00033	0.0064	2	0.11	18	0.00027	0.0019	1.4	0.11	8.3	0.0082	0.023	-0.037	0.67028	0.0094	0.92	0.98	0.43	0.67028	1.3	0.26	0.45	0.3	0.67028	0.59	0.45
ENSG00000165490	220042	DDIAS	11	DNA damage induced apoptosis suppressor	5339	0.77	1.58333	13	0.002	0.037	0.54	1.58333	6.4	0.022	0.065	0.91	1.58333	19	0.00043	0.0021	-0.13	0.69	0.12	0.73	0.87	0.34	0.69	0.94	0.34	0.48	0.056	0.69	0.024	0.88	0.91	0.025	1.45446	0.0074	0.93	0.98	0.63	1.45446	5.1	0.039	0.13	0.49	1.45446	2.8	0.12
ENSG00000178826	135932	TMEM139	7	transmembrane protein 139	2564	-0.76	3.71495	49	2.7e-06	0.00071	-1.6	3.71495	190	1.9e-10	1.3e-07	-1.7	3.71495	230	5.4e-11	1.9e-08	-0.74	3.2	25	4.1e-05	0.0013	-1.1	3.2	50	2.1e-07	5.8e-06	-0.75	3.2	25	3.9e-05	0.00025	-0.83	3.61084	47	5.3e-06	0.0024	-1.6	3.61084	160	2.1e-09	4.5e-06	-1.6	3.61084	160	2.3e-09
ENSG00000207279	100033435	SNORD116-24	15	small nucleolar RNA, C/D box 116-24	92	0.76	-1.88961	1.4	0.26	0.54	0.51	-1.88961	0.54	0.47	0.61	0.67	-1.88961	1	0.32	0.43																-0.62	-2.23909	0.47	0.5	0.8	-1.2	-2.23909	1.5	0.25	0.43	-0.82	-2.23909	0.65	0.43
ENSG00000165424	219654	ZCCHC24	10	zinc finger CCHC-type containing 24	5051	-0.76	1.78406	13	0.0026	0.042	-1.6	1.78406	47	3.5e-06	9.8e-05	-1.3	1.78406	34	2.4e-05	0.0002	-0.065	2.2	0.14	0.71	0.87	-0.7	2.2	15	0.00065	0.0038	-0.54	2.2	9.1	0.0058	0.017	-0.61	1.84718	11	0.0054	0.11	-0.66	1.84718	12	0.0031	0.024	-0.29	1.84718	2.3	0.15
ENSG00000111490	23329	TBC1D30	12	TBC1 domain family member 30	9325	0.76	4.95564	70	2.6e-07	0.00015	0.9	4.95564	96	2.9e-08	3.7e-06	0.75	4.95564	68	3.3e-07	7.7e-06	0.64	5	30	1.1e-05	0.00047	0.32	5	7.3	0.012	0.039	0.051	5	0.18	0.67	0.76	0.61	4.94053	25	0.00016	0.02	0.72	4.94053	35	2.9e-05	0.0011	0.35	4.94053	8	0.013
ENSG00000241769	100131434	LINC00893	X	long intergenic non-protein coding RNA 893	3604	-0.76	0.87353	9.5	0.007	0.073	-0.53	0.87353	4.7	0.044	0.11	-0.48	0.87353	4.2	0.058	0.11	-0.38	1.4	2.2	0.15	0.39	-0.45	1.4	3.1	0.091	0.18	-0.58	1.4	4.9	0.037	0.078	0.19	0.89768	0.4	0.54	0.82	-0.071	0.89768	0.054	0.82	0.9	-0.59	0.89768	3.3	0.09
ENSG00000078401	1906	EDN1	6	endothelin 1	2033	0.76	5.90714	19	0.001	0.024	0.59	5.90714	12	0.0058	0.023	0.7	5.90714	16	0.0018	0.0067	0.79	5.6	41	2e-06	0.00013	1.1	5.6	81	8.4e-09	4.4e-07	0.88	5.6	51	3.7e-07	5e-06	0.36	5.90008	1.9	0.21	0.57	0.13	5.90008	0.27	0.62	0.76	0.2	5.90008	0.55	0.48
ENSG00000183876	340075	ARSI	5	arylsulfatase family member I	3269	-0.76	0.54378	7.8	0.013	0.1	-0.96	0.54378	12	0.0036	0.016	-1.3	0.54378	20	0.00034	0.0017	-0.2	-0.097	0.29	0.59	0.79	-0.66	-0.097	2.9	0.1	0.19	-0.15	-0.097	0.16	0.7	0.78	-0.91	0.35464	11	0.0054	0.11	-1.2	0.35464	16	0.001	0.011	-1.2	0.35464	16	0.0011
ENSG00000168675	753	LDLRAD4	18	low density lipoprotein receptor class A domain containing 4	16759	-0.76	-1.7341	1.9	0.19	0.45	-0.97	-1.7341	2.8	0.11	0.22	-3.9	-1.7341	19	0.00043	0.002
ENSG00000065809	83641	FAM107B	10	family with sequence similarity 107 member B	7019	0.76	8.14535	27	0.00021	0.01	1.7	8.14535	120	9.3e-08	8.3e-06	1.9	8.14535	170	1.6e-08	8.9e-07	0.63	7.7	25	0.00013	0.0032	1.6	7.7	150	1.3e-09	9.7e-08	1.9	7.7	210	8e-11	4.6e-09	0.67	8.17369	10	0.012	0.16	1.5	8.17369	46	9.6e-05	0.0023	1.8	8.17369	64	2.8e-05
ENSG00000089199	1114	CHGB	20	chromogranin B	4535	0.76	2.52365	12	0.0027	0.043	1.4	2.52365	47	3.4e-06	9.5e-05	1.7	2.52365	74	1.7e-07	4.9e-06	0.16	1.3	0.49	0.49	0.72	-0.045	1.3	0.039	0.85	0.9	-0.035	1.3	0.022	0.88	0.92	0.57	2.15593	5.7	0.03	0.25	1.1	2.15593	21	0.00033	0.0052	1.1	2.15593	22	0.00027
ENSG00000163660	57018	CCNL1	3	cyclin L1	8729	0.76	8.09625	12	0.0093	0.085	1.3	8.09625	33	0.00044	0.0033	1.3	8.09625	33	0.00043	0.0021	0.54	8.2	10	0.0091	0.066	0.48	8.2	8.3	0.016	0.048	0.16	8.2	0.87	0.37	0.49	0.27	8.62111	1.4	0.27	0.63	0.72	8.62111	9.7	0.015	0.068	0.55	8.62111	5.6	0.047
ENSG00000103888	57214	CEMIP	15	cell migration inducing hyaluronidase 1	7621	0.76	1.58017	10	0.0055	0.063	1.5	1.58017	42	6.5e-06	0.00015	1.5	1.58017	44	5.1e-06	6.2e-05	0.62	1.7	8.6	0.007	0.055	0.49	1.7	5.4	0.028	0.073	0.72	1.7	12	0.0023	0.0078	1.6	2.03435	25	0.00022	0.022	1.8	2.03435	32	7e-05	0.0019	1.9	2.03435	33	5.6e-05
ENSG00000118194	7139	TNNT2	1	troponin T2, cardiac type	7259	-0.76	2.02968	19	0.00049	0.016	-1	2.02968	33	2.9e-05	0.00044	-1.4	2.02968	54	1.4e-06	2.3e-05	-0.49	1	2.3	0.15	0.38	-0.88	1	6.6	0.018	0.051	-1.2	1	11	0.0033	0.011	-0.6	2.44601	8.6	0.01	0.15	-1.3	2.44601	38	1.7e-05	0.00078	-1.6	2.44601	57	1.6e-06
ENSG00000177042	283232	TMEM80	11	transmembrane protein 80	4071	-0.76	5.54047	59	7.7e-07	0.00031	-1.2	5.54047	150	1.1e-09	3.6e-07	-1.8	5.54047	310	5.2e-12	3.1e-09	-0.94	5.1	80	2.9e-09	6.4e-07	-1.3	5.1	150	4.4e-12	1e-09	-1.3	5.1	150	5.1e-12	4.8e-10	-0.54	5.61135	15	0.0016	0.061	-1.3	5.61135	85	1.7e-07	4.8e-05	-1.6	5.61135	130	9.5e-09
ENSG00000102886	79153	GDPD3	16	glycerophosphodiester phosphodiesterase domain containing 3	1891	-0.76	2.41642	12	0.0037	0.051	-0.58	2.41642	7	0.018	0.055	-0.15	2.41642	0.47	0.5	0.6	-0.58	2.2	9.4	0.0052	0.045	-0.032	2.2	0.031	0.86	0.91	0.3	2.2	2.7	0.11	0.19	-0.6	2.53271	9.4	0.0079	0.13	-0.35	2.53271	3.1	0.099	0.24	0.23	2.53271	1.5	0.24
ENSG00000103269	9028	RHBDL1	16	rhomboid like 1	1884	-0.76	2.22347	19	0.00045	0.015	-1	2.22347	34	2.5e-05	0.00039	-1.4	2.22347	58	9.2e-07	1.7e-05	-0.36	1.3	2.2	0.15	0.38	-0.75	1.3	9	0.006	0.022	-0.46	1.3	3.5	0.074	0.14	-0.41	1.80976	4	0.065	0.35	-1.1	1.80976	28	8.4e-05	0.0022	-1	1.80976	22	0.00027
ENSG00000174015	220082	SPERT	13	spermatid associated	2125	-0.76	-1.15333	1.6	0.22	0.49	-1.2	-1.15333	3.5	0.078	0.17	-3.3	-1.15333	14	0.0016	0.0059	-1.3	-1.7	2.3	0.14	0.37	-1.3	-1.7	2.6	0.12	0.22	-0.97	-1.7	1.5	0.24	0.34	-2	-1.47603	11	0.0044	0.1	-3	-1.47603	21	0.00036	0.0056	-2.4	-1.47603	14	0.0021
ENSG00000108244	25984	KRT23	17	keratin 23	2902	0.76	-0.43626	4.4	0.052	0.22	0.83	-0.43626	5.2	0.037	0.095	0.71	-0.43626	3.9	0.066	0.12	0.52	-1.1	0.8	0.38	0.63	0.11	-1.1	0.032	0.86	0.91	0.32	-1.1	0.3	0.59	0.69	0.92	-0.23962	5.3	0.035	0.27	1	-0.23962	7	0.018	0.078	0.67	-0.23962	2.6	0.13
ENSG00000155846	133522	PPARGC1B	5	PPARG coactivator 1 beta	12889	0.76	3.91611	25	0.00013	0.0077	0.72	3.91611	22	0.00023	0.002	0.49	3.91611	10	0.0053	0.016	0.44	4.5	15	0.00077	0.012	0.4	4.5	13	0.0016	0.0077	-0.064	4.5	0.3	0.59	0.69	1.1	4.20068	21	0.00086	0.047	0.91	4.20068	15	0.0024	0.02	1.2	4.20068	27	0.0003
ENSG00000139515	3651	PDX1	13	pancreatic and duodenal homeobox 1	2501	0.75	3.50982	20	0.00037	0.014	0.72	3.50982	18	0.00063	0.0043	0.38	3.50982	5.1	0.038	0.079	0.63	3.3	18	0.00029	0.0058	0.28	3.3	3.4	0.076	0.16	0.18	3.3	1.4	0.24	0.35	0.69	3.46812	25	0.00015	0.019	0.62	3.46812	21	0.00038	0.0058	0.49	3.46812	13	0.0029
ENSG00000152413	9456	HOMER1	5	homer scaffold protein 1	6154	0.75	3.82316	24	0.00016	0.0085	1.3	3.82316	67	3.5e-07	2e-05	1.5	3.82316	95	3.3e-08	1.5e-06	0.43	3	6	0.021	0.12	0.99	3	34	4.3e-06	6.6e-05	1.1	3	39	1.5e-06	1.6e-05	0.67	3.95815	14	0.0023	0.075	1.2	3.95815	43	1e-05	0.00055	1.4	3.95815	59	1.6e-06
ENSG00000164758	90390	MED30	8	mediator complex subunit 30	1440	0.75	2.34051	21	0.00027	0.011	0.7	2.34051	18	0.00061	0.0042	1.1	2.34051	49	2.7e-06	3.8e-05	0.29	2.4	2.7	0.11	0.32	0.55	2.4	9.7	0.0046	0.018	0.55	2.4	9.6	0.0048	0.015	0.49	2.54452	6.4	0.023	0.22	0.72	2.54452	14	0.0021	0.019	0.83	2.54452	18	0.00078
ENSG00000246922	390595	UBAP1L	15	ubiquitin associated protein 1 like	8536	-0.75	1.13632	8.1	0.011	0.096	-0.84	1.13632	9.7	0.0065	0.026	-1.4	1.13632	24	0.00014	0.00085	-0.79	1.6	14	0.001	0.014	-0.82	1.6	15	0.00072	0.0041	-0.69	1.6	11	0.0032	0.01	-0.37	1.27668	2.9	0.11	0.44	-1.3	1.27668	28	8.7e-05	0.0022	-0.72	1.27668	9.4	0.0079
ENSG00000280213	100113386	UCKL1-AS1	20	UCKL1 antisense RNA 1	3602	-0.75	1.49175	8.3	0.011	0.092	-0.59	1.49175	5.1	0.038	0.097	-0.87	1.49175	11	0.0043	0.013	0.12	1.8	0.25	0.62	0.81	0.51	1.8	4.6	0.042	0.1	0.38	1.8	2.4	0.13	0.22	0.43	1.3588	1.8	0.2	0.56	-0.14	1.3588	0.18	0.68	0.8	0.072	1.3588	0.048	0.83
ENSG00000272668	107985216	AL590560.2	1	uncharacterized LOC107985216	7134	-0.75	0.06477	6.4	0.022	0.14	-1.3	0.06477	16	0.001	0.0063	-1.6	0.06477	23	0.00018	0.001	-1.2	1.1	25	3.5e-05	0.0012	-1.5	1.1	38	1.8e-06	3.2e-05	-1.9	1.1	55	8.8e-08	1.5e-06	-1.5	-0.14476	12	0.0039	0.098	-2.1	-0.14476	18	0.00072	0.0089	-2.2	-0.14476	18	0.00072
ENSG00000079337	10411	RAPGEF3	12	Rap guanine nucleotide exchange factor 3	12078	-0.75	1.14527	8.4	0.01	0.09	-1	1.14527	14	0.0017	0.0091	-1	1.14527	15	0.0014	0.0054	-0.69	2.2	12	0.0022	0.025	-1.1	2.2	30	1.2e-05	0.00016	-1.4	2.2	41	9.8e-07	1.2e-05	-0.31	1.11386	2	0.18	0.54	-0.52	1.11386	5.2	0.037	0.12	-0.88	1.11386	13	0.0023
ENSG00000112299	8876	VNN1	6	vanin 1	3106	0.75	-1.51169	1.7	0.21	0.48	0.62	-1.51169	1.1	0.31	0.45	0.55	-1.51169	0.9	0.36	0.46																-0.039	-1.4607	0.0051	0.94	0.98	0.087	-1.4607	0.026	0.87	0.93	0.36	-1.4607	0.42	0.53
ENSG00000228598	100874041	MACC1-AS1	7	MACC1 antisense RNA 1	639	0.75	-0.95263	2.8	0.11	0.34	1.4	-0.95263	11	0.0041	0.018	0.8	-0.95263	3.3	0.088	0.15	1.2	-0.1	5.7	0.025	0.13	1.7	-0.1	13	0.0015	0.0074	1.2	-0.1	5.6	0.026	0.059	0.41	-0.62063	0.68	0.42	0.75	1.4	-0.62063	9.9	0.0065	0.039	0.78	-0.62063	2.5	0.13
ENSG00000131979	2643	GCH1	14	GTP cyclohydrolase 1	2951	0.75	6.47983	8.4	0.022	0.14	1.4	6.47983	30	0.00079	0.0051	1.7	6.47983	40	0.00033	0.0017	0.97	6.3	89	1.1e-09	2.8e-07	1.4	6.3	170	1.2e-12	3.4e-10	1.2	6.3	140	1.2e-11	9.5e-10	0.39	6.66716	1.7	0.24	0.6	1.1	6.66716	11	0.014	0.066	1.2	6.66716	13	0.0099
ENSG00000180096	1731	SEPT1	16	septin 1	4217	-0.75	-0.16168	4.8	0.044	0.2	-0.7	-0.16168	4.1	0.059	0.13	-0.8	-0.16168	5.5	0.033	0.069	-0.63	-0.33	2.5	0.12	0.34	-0.73	-0.33	3.3	0.08	0.16	-0.31	-0.33	0.62	0.44	0.56	-0.43	0.04433	1.6	0.22	0.58	-0.28	0.04433	0.7	0.42	0.6	-0.58	0.04433	2.6	0.13
ENSG00000215182	4586	MUC5AC	11	mucin 5AC, oligomeric mucus/gel-forming	17448	0.75	0.14566	1.6	0.23	0.5	2.7	0.14566	30	0.0001	0.0011	2	0.14566	16	0.0014	0.0052	-1.5	-1.8	2.1	0.16	0.4	-0.61	-1.8	0.45	0.51	0.64	0.1	-1.8	0.013	0.91	0.94	2.5	-0.24296	39	1.5e-05	0.0045	2.4	-0.24296	35	2.5e-05	0.001	2.5	-0.24296	36	2.5e-05
ENSG00000281207	100507178	SLFNL1-AS1	1	SLFNL1 antisense RNA 1	4800	0.75	1.90738	20	0.00036	0.014	0.16	1.90738	0.8	0.38	0.53	-0.84	1.90738	19	0.00043	0.002	-0.76	1.9	12	0.0021	0.023	-0.28	1.9	1.7	0.2	0.33	-0.7	1.9	10	0.0042	0.013	0.87	2.01777	8	0.014	0.18	-0.034	2.01777	0.011	0.92	0.95	-0.27	2.01777	0.67	0.43
ENSG00000141485	284111	SLC13A5	17	solute carrier family 13 member 5	9020	-0.75	-0.54127	5.2	0.036	0.18	-1.3	-0.54127	13	0.0022	0.011	-2.9	-0.54127	44	5.3e-06	6.3e-05	-0.95	0.95	9.5	0.005	0.044	-1.8	0.95	31	1.1e-05	0.00014	-2.4	0.95	46	4.5e-07	5.8e-06	-1	-0.65346	5.2	0.038	0.28	-1.2	-0.65346	5.8	0.029	0.11	-3	-0.65346	25	0.00015
ENSG00000249641	100874366	HOXC13-AS	12	HOXC13 antisense RNA	1408	-0.75	0.46019	7.7	0.013	0.1	-1.2	0.46019	17	0.0007	0.0046	-1.5	0.46019	28	7.4e-05	0.0005	-0.31	0.43	0.92	0.35	0.6	-0.72	0.43	4.7	0.04	0.097	-0.89	0.43	6.8	0.015	0.038	-0.14	0.44284	0.26	0.62	0.86	-1.1	0.44284	14	0.0017	0.016	-1.2	0.44284	15	0.0016
ENSG00000153292	266977	ADGRF1	6	adhesion G protein-coupled receptor F1	12401	0.75	4.03356	7.2	0.026	0.15	0.23	4.03356	0.63	0.45	0.59	0.64	4.03356	5.2	0.049	0.095	0.047	1.5	0.016	0.9	0.96	-0.55	1.5	1.9	0.19	0.31	-0.46	1.5	1.4	0.26	0.37	1.1	3.76216	2.8	0.15	0.51	1	3.76216	2.4	0.18	0.35	0.81	3.76216	1.4	0.29
ENSG00000100985	4318	MMP9	20	matrix metallopeptidase 9	2336	0.75	-1.37418	2.4	0.14	0.38	-0.37	-1.37418	0.42	0.53	0.66	0.55	-1.37418	1.3	0.27	0.38																1	-1.61485	1.7	0.22	0.58	0.73	-1.61485	0.77	0.4	0.58	1.4	-1.61485	3	0.1
ENSG00000122861	5328	PLAU	10	plasminogen activator, urokinase	2950	0.75	3.15242	13	0.0024	0.041	1.3	3.15242	39	1.6e-05	0.00029	1.3	3.15242	42	1.1e-05	0.00011	2.1	1.9	68	1.4e-08	2.3e-06	2	1.9	66	1.9e-08	8.6e-07	0.66	1.9	5.8	0.024	0.055	1.4	3.04455	13	0.0065	0.12	1.4	3.04455	12	0.0079	0.044	0.81	3.04455	4.1	0.077
ENSG00000212443	677832	SNORA53	12	small nucleolar RNA, H/ACA box 53	249	0.75	-1.25697	1.6	0.23	0.5	1.7	-1.25697	10	0.0058	0.023	1.4	-1.25697	7	0.017	0.041	-0.32	-1.3	0.24	0.63	0.82	-0.41	-1.3	0.37	0.55	0.67	-0.072	-1.3	0.012	0.92	0.94	0.3	-0.90238	0.26	0.62	0.86	1.1	-0.90238	4.1	0.062	0.17	1.3	-0.90238	5.2	0.038
ENSG00000157890	84465	MEGF11	15	multiple EGF like domains 11	9828	-0.75	-1.23574	2.4	0.14	0.39	-0.77	-1.23574	2.4	0.14	0.25	-0.62	-1.23574	1.8	0.2	0.3	-0.51	0.33	1.6	0.21	0.47	0.45	0.33	1.5	0.23	0.36	0.97	0.33	7.3	0.012	0.032	0.6	-0.9124	1.5	0.23	0.6	0.3	-0.9124	0.37	0.55	0.71	1.3	-0.9124	8.1	0.012
ENSG00000199133	406886	MIRLET7D	9	microRNA let-7d	87	-0.75	-0.86085	3.5	0.081	0.28	-0.53	-0.86085	1.8	0.2	0.33	-0.81	-0.86085	4.2	0.058	0.11	0.19	-0.98	0.11	0.74	0.88	-0.5	-0.98	0.65	0.43	0.57	0.41	-0.98	0.49	0.49	0.6	-0.37	-0.50069	1.1	0.32	0.67	-0.31	-0.50069	0.79	0.39	0.57	-0.45	-0.50069	1.5	0.24
ENSG00000204311	494513	PJVK	2	pejvakin	3788	-0.75	-0.95958	2.1	0.17	0.43	-1	-0.95958	3.6	0.077	0.16	-0.59	-0.95958	1.4	0.25	0.36	-0.37	-1.4	0.38	0.55	0.76	-0.7	-1.4	1.3	0.26	0.4	-1.1	-1.4	3	0.094	0.17	-0.88	-0.71624	3.8	0.07	0.36	-1	-0.71624	5.1	0.04	0.13	-2.2	-0.71624	16	0.0012
ENSG00000234432	100129484	AC092171.3	7	uncharacterized LOC100129484	2651	-0.75	1.84926	14	0.0019	0.035	-1.4	1.84926	38	1.2e-05	0.00023	-1.2	1.84926	34	2.4e-05	0.00021	-1.1	1.4	21	0.00011	0.0028	-1.6	1.4	43	7.8e-07	1.7e-05	-2.1	1.4	67	1.5e-08	3.5e-07	-0.45	1.73315	4.2	0.057	0.33	-1.1	1.73315	24	0.0002	0.0038	-1.5	1.73315	40	1.3e-05
ENSG00000271303	140809	SRXN1	20	sulfiredoxin 1	2698	0.75	0.96599	8.9	0.0087	0.082	1	0.96599	18	0.00056	0.0039	1.1	0.96599	22	0.00026	0.0014																0.37	1.22186	1.3	0.28	0.63	0.74	1.22186	5	0.041	0.13	0.082	1.22186	0.053	0.82
ENSG00000126231	8858	PROZ	13	protein Z, vitamin K dependent plasma glycoprotein	1666	-0.75	0.01277	5.7	0.029	0.16	-0.72	0.01277	5.3	0.035	0.092	-0.73	0.01277	5.7	0.03	0.065	-1.2	-0.54	6.9	0.014	0.09	-0.66	-0.54	2.4	0.13	0.24	-0.42	-0.54	0.95	0.34	0.45	-0.61	0.02653	3.7	0.072	0.37	-0.93	0.02653	8.2	0.012	0.057	-1.4	0.02653	15	0.0013
ENSG00000245105	144571	A2M-AS1	12	A2M antisense RNA 1	2816	-0.75	-0.32676	4.9	0.042	0.2	-1.7	-0.32676	19	0.0005	0.0036	-3.2	-0.32676	46	3.9e-06	5e-05	-0.61	-1.3	1.1	0.31	0.57	-1.2	-1.3	4	0.056	0.13	-0.99	-1.3	2.5	0.13	0.21	-0.17	-0.56315	0.19	0.67	0.88	-1.7	-0.56315	14	0.002	0.018	-2.2	-0.56315	19	0.00055
ENSG00000204390	3305	HSPA1L	6	heat shock protein family A (Hsp70) member 1 like	2544	-0.75	1.21437	8.8	0.009	0.084	-1.4	1.21437	27	8.1e-05	0.00093	-1.5	1.21437	32	3.3e-05	0.00026	-1.2	0.91	19	0.00019	0.0042	-1.8	0.91	40	1.3e-06	2.5e-05	-1.3	0.91	21	0.00012	0.00065	-0.75	0.76459	6.3	0.024	0.22	-1.1	0.76459	12	0.0034	0.025	-1.1	0.76459	12	0.0036
ENSG00000215912	100287898	TTC34	1	tetratricopeptide repeat domain 34	8814	-0.75	1.05253	5.4	0.035	0.18	-1.5	1.05253	18	0.00063	0.0043	-1.5	1.05253	18	0.00075	0.0032	-1.2	1.2	18	0.00028	0.0056	-1.7	1.2	37	2.5e-06	4.2e-05	-1.8	1.2	37	2.3e-06	2.4e-05	-0.087	1.00527	0.059	0.81	0.94	-0.92	1.00527	5.9	0.029	0.11	-1.3	1.00527	11	0.0057
ENSG00000227502	285758	LINC01268	6	long intergenic non-protein coding RNA 1268	2755	0.75	-1.30528	2.7	0.12	0.36	-0.72	-1.30528	1.6	0.23	0.37	-0.87	-1.30528	2.3	0.15	0.23	-0.026	-2	0.0008	0.98	0.99	1.2	-2	2.2	0.15	0.26	-0.82	-2	0.62	0.44	0.56	-0.4	-1.31488	0.45	0.51	0.81	-1.1	-1.31488	3.2	0.094	0.23	-0.29	-1.31488	0.23	0.64
ENSG00000100968	4776	NFATC4	14	nuclear factor of activated T cells 4	8437	-0.74	0.41073	7	0.017	0.12	-1.1	0.41073	14	0.0016	0.0088	-1.4	0.41073	22	0.00023	0.0013	-0.13	0.057	0.11	0.75	0.89	-0.73	0.057	3	0.094	0.19	-1.4	0.057	10	0.004	0.012	-0.75	0.04439	4.2	0.058	0.33	-1.5	0.04439	15	0.0015	0.015	-1.5	0.04439	12	0.0034
ENSG00000174808	685	BTC	4	betacellulin	2816	0.74	-0.70282	3	0.1	0.33	1	-0.70282	5.7	0.029	0.08	1.3	-0.70282	11	0.004	0.012	0.34	-0.93	0.29	0.59	0.79	1.3	-0.93	5.4	0.029	0.075	0.78	-0.93	1.7	0.21	0.31	0.6	-0.47146	2.4	0.14	0.49	0.62	-0.47146	2.5	0.14	0.29	0.58	-0.47146	2	0.17
ENSG00000207606	693139	MIR554	1	microRNA 554	96	-0.74	-1.9831	0.52	0.48	0.72	1.2	-1.9831	2.7	0.12	0.23	1.9	-1.9831	7.9	0.012	0.031	-1	-0.68	3.7	0.067	0.24	-1.1	-0.68	4.5	0.045	0.1	-0.94	-0.68	3.1	0.092	0.16	0.5	-1.82584	0.51	0.48	0.79	0.96	-1.82584	2	0.18	0.35	0.84	-1.82584	1.4	0.26
ENSG00000127507	30817	ADGRE2	19	adhesion G protein-coupled receptor E2	8622	-0.74	-1.2086	2.7	0.12	0.36	-0.11	-1.2086	0.066	0.84	0.9	-0.41	-1.2086	0.93	0.36	0.47	-0.18	-1.2	0.066	0.8	0.91	0.2	-1.2	0.095	0.76	0.84	-0.15	-1.2	0.043	0.84	0.89	1.7	-1.67509	7.1	0.018	0.2	1.5	-1.67509	5.2	0.038	0.13	0.75	-1.67509	1.1	0.31
ENSG00000110944	51561	IL23A	12	interleukin 23 subunit alpha	1187	0.74	0.36101	2.9	0.11	0.33	1.6	0.36101	17	0.00086	0.0055	2.1	0.36101	32	3.8e-05	0.00029	3.6	1	58	1.2e-07	1.3e-05	3.9	1	70	2.4e-08	1e-06	3	1	35	5.5e-06	4.9e-05	1.1	0.78369	9.3	0.0081	0.14	1.5	0.78369	15	0.0015	0.014	1.5	0.78369	16	0.0013
ENSG00000267534	9294	S1PR2	19	sphingosine-1-phosphate receptor 2	3643	0.74	2.46429	9.8	0.0065	0.07	1.1	2.46429	23	0.00019	0.0018	1.9	2.46429	73	2.8e-07	6.9e-06	0.99	0.64	8.9	0.0064	0.052	0.44	0.64	1.6	0.22	0.35	0.57	0.64	2.7	0.11	0.19	0.34	1.94566	2	0.18	0.53	0.54	1.94566	5.1	0.039	0.13	0.55	1.94566	5	0.04
ENSG00000139318	1848	DUSP6	12	dual specificity phosphatase 6	4632	0.74	8.51211	3.7	0.098	0.32	1.1	8.51211	7.7	0.03	0.081	0.89	8.51211	5.3	0.058	0.11	1.4	7.6	48	8.8e-05	0.0024	2.6	7.6	160	7.7e-07	1.7e-05	2.8	7.6	180	4.9e-07	6.3e-06	-0.1	8.86973	0.024	0.88	0.97	0.48	8.86973	0.5	0.51	0.68	0.78	8.86973	1.2	0.31
ENSG00000172086	51315	KRCC1	2	lysine rich coiled-coil 1	1753	-0.74	2.48484	24	0.00016	0.0085	-1	2.48484	42	6.6e-06	0.00015	-1.2	2.48484	55	1.3e-06	2.2e-05	-1	2.5	27	2e-05	0.00077	-1.1	2.5	34	4.6e-06	7e-05	-0.52	2.5	7.4	0.012	0.03	-0.56	2.47363	9.3	0.0081	0.14	-0.74	2.47363	16	0.0012	0.013	-0.48	2.47363	6.4	0.023
ENSG00000200534	594839	SNORA33	6	small nucleolar RNA, H/ACA box 33	130	0.74	1.0442	8	0.012	0.097	1.5	1.0442	38	1.3e-05	0.00025	1.2	1.0442	23	0.0002	0.0011	0.18	0.62	0.27	0.61	0.8	0.46	0.62	1.9	0.18	0.31	0.061	0.62	0.031	0.86	0.9	0.41	1.61232	3	0.1	0.43	0.62	1.61232	7	0.018	0.078	0.62	1.61232	6.5	0.022
ENSG00000152661	2697	GJA1	6	gap junction protein alpha 1	3413	0.74	-0.82736	1.9	0.19	0.45	0.87	-0.82736	2.6	0.13	0.24	1.1	-0.82736	4.6	0.048	0.095	-0.91	-1.5	1.7	0.2	0.45	0.043	-1.5	0.0046	0.95	0.97	0.57	-1.5	0.84	0.37	0.48	0.64	-0.88496	0.39	0.55	0.83	1.1	-0.88496	1	0.35	0.53	-0.76	-0.88496	0.35	0.57
ENSG00000064195	1747	DLX3	17	distal-less homeobox 3	2715	-0.74	3.02225	21	0.00031	0.012	-0.77	3.02225	22	0.00025	0.0021	-0.32	3.02225	4.1	0.06	0.11	-0.22	2.2	1.2	0.29	0.55	-1.1	2.2	26	3e-05	0.00032	-0.99	2.2	22	8.7e-05	0.0005	-0.56	2.85355	12	0.0037	0.096	-0.3	2.85355	3.6	0.078	0.2	-0.27	2.85355	2.7	0.12
ENSG00000264049	100616210	MIR4737	17	microRNA 4737	81	0.74	-1.21675	3.4	0.082	0.29	-0.079	-1.21675	0.03	0.92	0.95	0.3	-1.21675	0.51	0.49	0.59	1	-1.3	2.1	0.16	0.39	0.87	-1.3	1.5	0.23	0.36	0.13	-1.3	0.028	0.87	0.91	0.41	-1.25398	0.69	0.42	0.75	-0.48	-1.25398	0.83	0.38	0.56	0.37	-1.25398	0.51	0.49
ENSG00000171401	3860	KRT13	17	keratin 13	2913	0.74	2.92729	11	0.004	0.053	2.4	2.92729	150	1e-09	3.3e-07	3	2.92729	240	3.1e-11	1.2e-08	0.4	1	1.1	0.3	0.56	1.2	1	12	0.002	0.0092	0.88	1	5.9	0.023	0.053	0.75	3.29983	11	0.0045	0.1	2.2	3.29983	110	3.1e-08	2.1e-05	3.4	3.29983	250	9e-11
ENSG00000197279	7718	ZNF165	6	zinc finger protein 165	2107	0.74	3.05152	26	9.9e-05	0.0065	0.86	3.05152	36	1.8e-05	0.00032	1.1	3.05152	63	5.5e-07	1.1e-05	0.59	2.9	13	0.0014	0.018	0.83	2.9	26	2.7e-05	0.0003	0.59	2.9	13	0.0014	0.0053	0.41	3.09656	6.2	0.025	0.23	0.71	3.09656	19	0.00058	0.0077	1	3.09656	38	1.8e-05
ENSG00000184471	390664	C1QTNF8	16	C1q and TNF related 8	1762	-0.74	-0.55892	3.7	0.072	0.27	-0.32	-0.55892	0.75	0.4	0.54	0.44	-0.55892	1.8	0.19	0.29	-0.29	-0.036	0.6	0.45	0.69	-0.077	-0.036	0.043	0.84	0.89	-0.36	-0.036	0.87	0.36	0.47	0.13	-0.39774	0.061	0.81	0.94	0.58	-0.39774	1.2	0.29	0.47	0.43	-0.39774	0.6	0.45
ENSG00000207607	406983	MIR200A	1	microRNA 200a	90	-0.74	-0.68364	2.6	0.13	0.36	-1	-0.68364	4.6	0.048	0.12	-1.4	-0.68364	8.1	0.012	0.03	0.23	-1.3	0.13	0.72	0.87	-0.49	-1.3	0.55	0.46	0.6	0.81	-1.3	1.8	0.19	0.29	-0.63	-1.06863	1.5	0.24	0.6	-0.62	-1.06863	1.4	0.25	0.43	-1.6	-1.06863	7.2	0.017
ENSG00000101074	140902	R3HDML	20	R3H domain containing like	1377	-0.74	-0.67198	2.1	0.17	0.43	-1.4	-0.67198	6.2	0.024	0.069	-0.93	-0.67198	3.3	0.088	0.15	-1	0.16	6.5	0.017	0.1	0.32	0.16	0.85	0.36	0.51	0.63	0.16	3.3	0.079	0.14	-0.15	-0.20933	0.16	0.69	0.89	-0.25	-0.20933	0.46	0.51	0.67	0.37	-0.20933	1	0.33
ENSG00000198718	23116	TOGARAM1	14	TOG array regulator of axonemal microtubules 1	10274	0.74	3.20506	40	9.5e-06	0.0016	0.51	3.20506	18	0.00058	0.004	0.22	3.20506	3.4	0.084	0.15	0.21	3.5	2	0.16	0.4	-0.053	3.5	0.13	0.73	0.82	0.0083	3.5	0.003	0.96	0.97	0.42	3.2011	6.7	0.02	0.21	0.38	3.2011	5.7	0.03	0.11	-0.071	3.2011	0.18	0.67
ENSG00000198088	54830	NUP62CL	X	nucleoporin 62 C-terminal like	1867	0.74	0.05116	4.9	0.042	0.2	0.27	0.05116	0.6	0.45	0.59	0.98	0.05116	9.1	0.008	0.022	0.39	-0.29	0.67	0.42	0.66	0.52	-0.29	1.2	0.28	0.42	0.27	-0.29	0.31	0.58	0.69	0.16	0.31765	0.25	0.62	0.86	0.6	0.31765	3.9	0.068	0.18	0.23	0.31765	0.5	0.49
ENSG00000206885	654321	SNORA75	2	small nucleolar RNA, H/ACA box 75	137	0.74	-1.38045	1.9	0.18	0.45	0.022	-1.38045	0.0013	0.97	0.98	0.051	-1.38045	0.0075	0.93	0.95	1.8	-1.9	3.8	0.062	0.23	0.15	-1.9	0.022	0.88	0.93	0.44	-1.9	0.2	0.66	0.75	-0.21	-1.06448	0.19	0.67	0.88	0.14	-1.06448	0.083	0.78	0.87	-0.58	-1.06448	1.2	0.3
ENSG00000239335	103625681	LLPH-DT	12	LLPH divergent transcript	623	-0.74	0.64586	10	0.005	0.06	-1.5	0.64586	33	2.6e-05	0.00041	-2.5	0.64586	78	1.2e-07	3.7e-06	-1.2	0.81	13	0.0015	0.019	-1.8	0.81	28	2e-05	0.00023	-1.4	0.81	17	0.00033	0.0015	-0.49	0.29167	2.4	0.14	0.49	-1.6	0.29167	20	0.00043	0.0062	-2.1	0.29167	30	5.6e-05
ENSG00000118507	9465	AKAP7	6	A-kinase anchoring protein 7	4394	0.74	7.0501	56	1.2e-06	0.00046	1.1	7.0501	110	1e-08	1.8e-06	0.88	7.0501	78	1.2e-07	3.8e-06	0.073	6.5	0.71	0.41	0.65	0.36	6.5	18	0.0003	0.0021	0.77	6.5	78	3.7e-09	1e-07	0.4	7.00349	4.6	0.058	0.33	0.61	7.00349	11	0.0077	0.044	0.6	7.00349	11	0.0081
ENSG00000119714	8111	GPR68	14	G protein-coupled receptor 68	3278	-0.74	-0.00841	5.1	0.038	0.19	-1.1	-0.00841	9.3	0.0076	0.029	-1.5	-0.00841	17	0.00069	0.003	-1.1	-0.56	5.2	0.031	0.15	-1.6	-0.56	9.5	0.0049	0.019	-1.9	-0.56	12	0.0017	0.006	-1.1	-0.30405	8.3	0.011	0.16	-1.9	-0.30405	20	0.00048	0.0068	-1.3	-0.30405	9.6	0.0074
ENSG00000283516	101929989	AC022167.5	16	lipopolysaccharide-induced tumor necrosis factor-alpha factor-like	1627	-0.74	1.18011	12	0.0034	0.049	-1.6	1.18011	45	4.7e-06	0.00012	-1.6	1.18011	48	3e-06	4.2e-05	-1.5	1.9	45	4.9e-07	4.1e-05	-1.7	1.9	60	4.2e-08	1.6e-06	-1.9	1.9	71	8.6e-09	2.1e-07	-0.5	1.45946	3.8	0.07	0.36	-0.93	1.45946	12	0.0033	0.025	-1.5	1.45946	28	8.3e-05
ENSG00000157999	100310846	ANKRD61	7	ankyrin repeat domain 61	1257	-0.74	0.64048	6.7	0.02	0.13	0.024	0.64048	0.0081	0.93	0.96	0.35	0.64048	1.9	0.18	0.27	0.15	1.3	0.43	0.52	0.74	-0.078	1.3	0.11	0.74	0.83	-0.29	1.3	1.4	0.25	0.36	0.34	1.58246	1.5	0.24	0.6	0.66	1.58246	5.9	0.028	0.1	0.65	1.58246	5.5	0.033
ENSG00000137726	53826	FXYD6	11	FXYD domain containing ion transport regulator 6	5137	-0.74	0.3532	5.5	0.033	0.17	-0.47	0.3532	2.3	0.15	0.26	-0.26	0.3532	0.79	0.39	0.49	-0.19	0.4	0.34	0.56	0.77	-0.77	0.4	5.4	0.029	0.075	-0.49	0.4	2.2	0.15	0.24	-0.12	-0.00738	0.068	0.8	0.94	-0.017	-0.00738	0.0014	0.97	0.98	-0.52	-0.00738	1.2	0.3
ENSG00000137558	51050	PI15	8	peptidase inhibitor 15	7159	-0.74	0.54633	9.5	0.0069	0.073	-1.2	0.54633	22	0.00025	0.0021	-0.83	0.54633	12	0.0029	0.0098	-0.32	0.047	0.86	0.36	0.62	-0.95	0.047	6.8	0.015	0.046	-0.56	0.047	2.5	0.13	0.21	-0.67	0.4557	6.1	0.026	0.23	-1.7	0.4557	34	3.3e-05	0.0012	-1.6	0.4557	26	0.00012
ENSG00000107968	1326	MAP3K8	10	mitogen-activated protein kinase kinase kinase 8	3601	0.74	3.88803	21	0.00033	0.013	1.3	3.88803	63	5.5e-07	2.8e-05	1.7	3.88803	110	1.1e-08	6.6e-07	2.1	3.6	160	2.8e-12	1.5e-09	1.1	3.6	41	1e-06	2e-05	0.93	3.6	30	1.2e-05	9.5e-05	1.1	4.28129	51	3.2e-06	0.002	1.1	4.28129	49	4.3e-06	0.00031	1.1	4.28129	47	5e-06
ENSG00000168779	6474	SHOX2	3	short stature homeobox 2	5045	0.74	-0.31526	5.3	0.035	0.18	0.2	-0.31526	0.35	0.56	0.69	0.19	-0.31526	0.33	0.57	0.67	-0.23	-0.57	0.27	0.6	0.8	-0.78	-0.57	2.9	0.1	0.19	-1.7	-0.57	11	0.0028	0.0092	0.042	-0.11554	0.019	0.89	0.97	-0.42	-0.11554	1.7	0.21	0.38	-0.44	-0.11554	1.7	0.21
ENSG00000099869	51214	IGF2-AS	11	IGF2 antisense RNA	2869	-0.74	-0.97395	2.2	0.16	0.41	-0.64	-0.97395	1.6	0.22	0.35	-1.4	-0.97395	6.8	0.019	0.044																-0.56	-1.13131	0.69	0.42	0.75	-0.26	-1.13131	0.15	0.71	0.82	-0.33	-1.13131	0.23	0.64
ENSG00000003137	56603	CYP26B1	2	cytochrome P450 family 26 subfamily B member 1	5015	0.74	-0.79479	3.4	0.084	0.29	0.52	-0.79479	1.6	0.23	0.37	1.2	-0.79479	10	0.0055	0.016	-0.8	-1.4	1.4	0.26	0.51	-1	-1.4	2.1	0.16	0.27	-2.3	-1.4	8	0.009	0.025	0.066	-0.98573	0.011	0.92	0.98	0.9	-0.98573	2.2	0.16	0.32	0.89	-0.98573	1.9	0.18
ENSG00000134193	83998	REG4	1	regenerating family member 4	3493	0.74	3.6314	20	0.0004	0.014	0.79	3.6314	22	0.00021	0.0019	0.48	3.6314	8.1	0.012	0.03	0.27	5	2.9	0.11	0.31	0.32	5	3.9	0.067	0.14	0.26	5	2.6	0.13	0.21	0.012	3.85492	0.0099	0.92	0.98	0.073	3.85492	0.35	0.56	0.72	0.36	3.85492	8.3	0.011
ENSG00000111859	4739	NEDD9	6	neural precursor cell expressed, developmentally down-regulated 9	10359	0.74	5.73636	35	2.1e-05	0.0026	1.2	5.73636	93	4.2e-08	4.6e-06	1.3	5.73636	100	2e-08	1e-06	0.9	5.8	81	2.6e-09	6e-07	1.3	5.8	170	1.5e-12	4.2e-10	1.6	5.8	240	2.6e-14	8.7e-12	1.1	5.88605	81	1.8e-07	0.00029	1.5	5.88605	130	6e-09	9.8e-06	1.6	5.88605	150	3.2e-09
ENSG00000188177	376940	ZC3H6	2	zinc finger CCCH-type containing 6	11803	-0.73	2.44414	19	0.00052	0.017	-1.1	2.44414	39	1.1e-05	0.00022	-0.93	2.44414	29	5.6e-05	0.0004	-0.84	2.4	18	0.0003	0.006	-0.68	2.4	12	0.002	0.0094	-0.18	2.4	0.84	0.37	0.48	-0.78	2.26793	20	0.00048	0.034	-0.78	2.26793	19	0.00052	0.0071	-0.31	2.26793	3.1	0.098
ENSG00000143344	23179	RGL1	1	ral guanine nucleotide dissociation stimulator like 1	5305	0.73	7.41223	69	2.9e-07	0.00015	0.52	7.41223	35	2e-05	0.00034	-0.27	7.41223	9.2	0.0077	0.021	0.034	7.5	0.12	0.74	0.88	0.37	7.5	14	0.00092	0.005	0.51	7.5	26	2.9e-05	0.00019	0.52	7.28606	10	0.0072	0.13	0.2	7.28606	1.6	0.23	0.4	-0.59	7.28606	14	0.0031
ENSG00000162676	2672	GFI1	1	growth factor independent 1 transcriptional repressor	3301	0.73	0.17166	6.7	0.02	0.13	0.48	0.17166	2.7	0.12	0.23	0.37	0.17166	1.5	0.23	0.33	0.64	-0.7	1.3	0.26	0.51	0.23	-0.7	0.16	0.69	0.79	0.19	-0.7	0.12	0.74	0.81	0.66	0.10312	2.9	0.11	0.44	0.22	0.10312	0.32	0.58	0.73	-0.15	0.10312	0.13	0.72
ENSG00000185950	8660	IRS2	13	insulin receptor substrate 2	8138	0.73	3.85723	30	4.4e-05	0.004	1	3.85723	61	6.4e-07	3e-05	1.3	3.85723	100	2.1e-08	1e-06	0.76	4.4	42	8.6e-07	6.4e-05	1.2	4.4	110	8.9e-11	1.1e-08	1.3	4.4	130	2.4e-11	1.7e-09	0.8	3.71293	29	7.3e-05	0.012	0.98	3.71293	43	8.6e-06	0.00049	0.98	3.71293	42	1e-05
ENSG00000204614	135644	TRIM40	6	tripartite motif containing 40	2497	0.73	1.84098	4.4	0.059	0.24	1.4	1.84098	18	0.0011	0.0066	1.2	1.84098	13	0.0039	0.012	0.92	1.7	13	0.0012	0.016	1.6	1.7	45	5e-07	1.2e-05	1.9	1.7	63	2.6e-08	5.4e-07	0.038	2.154	0.0038	0.95	0.99	0.47	2.154	0.59	0.47	0.65	0.71	2.154	1.3	0.3
ENSG00000141582	8535	CBX4	17	chromobox 4	2880	0.73	7.13099	5.4	0.056	0.23	1	7.13099	10	0.016	0.051	0.81	7.13099	6.6	0.038	0.079	0.11	6.5	1.4	0.25	0.51	0.0058	6.5	0.0035	0.95	0.97	-0.11	6.5	1.3	0.26	0.37	0.082	7.16853	0.036	0.86	0.96	0.47	7.16853	1.2	0.32	0.51	0.094	7.16853	0.047	0.84
ENSG00000228775	285962	WEE2-AS1	7	WEE2 antisense RNA 1	3504	-0.73	-0.78434	3.6	0.076	0.27	-1.6	-0.78434	14	0.002	0.01	-0.66	-0.78434	3.1	0.099	0.17	-0.65	-0.75	1.6	0.22	0.48	-1	-0.75	3.8	0.064	0.14	-1.1	-0.75	4	0.056	0.11	-1.3	-1.3203	7.7	0.014	0.17	-1.8	-1.3203	13	0.0023	0.019	-1.6	-1.3203	9.8	0.0069
ENSG00000113905	3273	HRG	3	histidine rich glycoprotein	5061	-0.73	-0.63887	3.9	0.065	0.25	-0.3	-0.63887	0.72	0.41	0.55	-0.031	-0.63887	0.0088	0.98	0.99	0.24	-1.5	0.11	0.75	0.88	0.63	-1.5	0.85	0.37	0.51	0.65	-1.5	0.89	0.36	0.47	-0.02	-1.10921	0.0013	0.97	0.99	-0.18	-1.10921	0.11	0.75	0.85	0.45	-1.10921	0.73	0.41
ENSG00000118997	56171	DNAH7	2	dynein axonemal heavy chain 7	21324	0.73	-0.78116	3.9	0.065	0.25	0.26	-0.78116	0.43	0.52	0.65	0.2	-0.78116	0.27	0.61	0.7	-0.099	-0.76	0.04	0.84	0.93	-0.2	-0.76	0.15	0.7	0.8	-0.14	-0.76	0.074	0.79	0.85	0.3	-0.61372	0.31	0.59	0.85	0.31	-0.61372	0.33	0.57	0.73	0.29	-0.61372	0.26	0.62
ENSG00000133874	79845	RNF122	8	ring finger protein 122	1868	0.73	-0.68536	2.7	0.12	0.35	0.73	-0.68536	2.6	0.13	0.24	0.76	-0.68536	2.9	0.11	0.18	-1.6	-0.53	12	0.0021	0.024	-1.4	-0.53	9.8	0.0044	0.017	-0.14	-0.53	0.12	0.73	0.81	0.94	-0.3362	4.3	0.054	0.32	0.97	-0.3362	4.7	0.047	0.15	0.96	-0.3362	4.2	0.059
ENSG00000230487	114796	PSMG3-AS1	7	PSMG3 antisense RNA 1 (head to head)	6355	-0.73	1.27806	12	0.0035	0.049	-1.8	1.27806	56	1.2e-06	4.7e-05	-2	1.27806	65	4.5e-07	9.7e-06	-0.93	2	24	4.3e-05	0.0014	-1.9	2	87	1.4e-09	1e-07	-2.5	2	130	1.6e-11	1.2e-09	-0.68	0.93088	7.7	0.014	0.17	-1.4	0.93088	28	8.6e-05	0.0022	-1.9	0.93088	46	6.1e-06
ENSG00000104899	268	AMH	19	anti-Mullerian hormone	2587	-0.73	1.62885	11	0.0046	0.057	-1.6	1.62885	43	6.3e-06	0.00015	-2	1.62885	65	4.2e-07	9.2e-06	-0.91	0.93	11	0.0033	0.033	-0.95	0.93	12	0.0022	0.0099	-0.79	0.93	8.2	0.0084	0.023	-0.62	1.48688	9.2	0.0082	0.14	-1.4	1.48688	41	1.2e-05	0.00061	-1.6	1.48688	51	3.3e-06
ENSG00000180539	401563	C9orf139	9	chromosome 9 open reading frame 139	4990	-0.73	-1.62189	1.2	0.28	0.56	-1.6	-1.62189	4.1	0.059	0.13	-1.9	-1.62189	5.9	0.027	0.06
ENSG00000204659	646019	CBY3	5	chibby family member 3	785	-0.73	-1.48989	2.4	0.14	0.39	-4.2	-1.48989	26	0.00011	0.0012	-2.5	-1.48989	16	0.00092	0.0038	-1.2	-1.4	4.5	0.045	0.19	-2.9	-1.4	17	0.00033	0.0022	-1.6	-1.4	6.9	0.015	0.036	-0.53	-1.26078	0.81	0.38	0.72	-2.1	-1.26078	8.9	0.0093	0.049	-1.5	-1.26078	4.5	0.05
ENSG00000144355	1745	DLX1	2	distal-less homeobox 1	3656	0.73	-0.69052	2.4	0.14	0.39	0.18	-0.69052	0.12	0.73	0.82	0.48	-0.69052	0.99	0.33	0.44	-1	-1.6	1.5	0.23	0.49	-1.7	-1.6	3.8	0.062	0.14	-1.5	-1.6	2.9	0.1	0.17	0.54	-0.49455	1.5	0.23	0.6	0.31	-0.49455	0.5	0.49	0.66	-0.062	-0.49455	0.016	0.9
ENSG00000102760	28984	RGCC	13	regulator of cell cycle	1032	0.73	1.92974	5.8	0.03	0.16	1.3	1.92974	19	0.00062	0.0042	1.3	1.92974	20	0.00053	0.0025	1.2	3.1	43	7.9e-07	6e-05	1.5	3.1	71	9.4e-09	4.9e-07	1.3	3.1	49	2.6e-07	3.7e-06	0.69	2.28081	10	0.0064	0.12	0.86	2.28081	16	0.0012	0.013	0.26	2.28081	1.3	0.27
ENSG00000115239	51130	ASB3	2	ankyrin repeat and SOCS box containing 3	6299	-0.73	-0.37386	3.3	0.087	0.3	-0.38	-0.37386	0.97	0.34	0.48	-0.35	-0.37386	0.85	0.37	0.48	-0.71	-0.27	2.6	0.12	0.33	-0.96	-0.27	4.7	0.04	0.096	-0.85	-0.27	3.5	0.072	0.13	0.066	-0.09575	0.044	0.84	0.95	-0.5	-0.09575	2.2	0.16	0.32	-0.5	-0.09575	2.1	0.17
ENSG00000137965	10561	IFI44	1	interferon induced protein 44	2038	-0.73	-0.17737	1.9	0.19	0.46	-0.54	-0.17737	1	0.33	0.47	-0.23	-0.17737	0.21	0.66	0.74																-0.54	-0.11203	1.9	0.19	0.55	-0.4	-0.11203	0.99	0.34	0.52	-0.27	-0.11203	0.42	0.53
ENSG00000170448	152518	NFXL1	4	nuclear transcription factor, X-box binding like 1	4484	0.73	3.73089	42	7.2e-06	0.0013	0.97	3.73089	74	1.8e-07	1.3e-05	0.95	3.73089	73	2e-07	5.5e-06	0.34	3.5	5.5	0.027	0.14	0.042	3.5	0.082	0.78	0.85	-0.025	3.5	0.027	0.87	0.91	0.63	3.90755	25	0.00015	0.019	0.97	3.90755	60	1.2e-06	0.00015	0.82	3.90755	42	9.3e-06
ENSG00000135338	167691	LCA5	6	LCA5, lebercilin	5964	0.73	2.53607	18	0.00062	0.019	0.52	2.53607	8.9	0.0087	0.032	0.75	2.53607	19	0.00049	0.0023	-0.35	1.9	2.5	0.13	0.35	-0.57	1.9	6.3	0.019	0.054	-0.48	1.9	4.4	0.046	0.094	0.16	2.37864	0.6	0.45	0.77	0.26	2.37864	1.7	0.21	0.39	0.52	2.37864	6.3	0.024
ENSG00000182463	128553	TSHZ2	20	teashirt zinc finger homeobox 2	12581	-0.73	0.4561	6.6	0.02	0.13	-0.33	0.4561	1.5	0.24	0.37	-1	0.4561	12	0.0029	0.0095	-0.85	0.97	11	0.0024	0.026	-1	0.97	17	0.00041	0.0027	-1.4	0.97	28	1.8e-05	0.00013	0.077	0.62618	0.052	0.82	0.95	-0.53	0.62618	2.1	0.16	0.33	-0.68	0.62618	3.4	0.086
ENSG00000222041	112597	CYTOR	2	cytoskeleton regulator RNA	17693	0.73	1.17118	8	0.012	0.098	0.61	1.17118	5.5	0.032	0.086	1.5	1.17118	37	1.4e-05	0.00014	-0.13	1	0.18	0.67	0.84	0.3	1	1.1	0.31	0.45	0.47	1	2.5	0.13	0.21	0.54	1.34066	5.4	0.034	0.26	0.56	1.34066	5.6	0.031	0.11	1.1	1.34066	21	0.00038
ENSG00000181126	352962	HLA-V	6	major histocompatibility complex, class I, V (pseudogene)	5662	-0.73	-0.56227	3.2	0.094	0.31	-0.4	-0.56227	1	0.33	0.47	-0.028	-0.56227	0.006	0.94	0.96	-0.7	-1.7	0.7	0.41	0.66	-0.75	-1.7	0.78	0.39	0.53	1.9	-1.7	7.3	0.012	0.032	-0.5	-0.623	0.88	0.36	0.71	0.15	-0.623	0.088	0.77	0.86	1.2	-0.623	6.3	0.024
ENSG00000160318	125875	CLDND2	19	claudin domain containing 2	1156	-0.73	-1.04348	2.2	0.16	0.42	0.12	-1.04348	0.071	0.79	0.87	0.36	-1.04348	0.73	0.4	0.51	-0.78	-1.1	1.8	0.2	0.44	0.0041	-1.1	2.5e-05	1	1	-0.88	-1.1	2.1	0.16	0.25	0.11	-0.85948	0.046	0.83	0.95	0.39	-0.85948	0.6	0.45	0.63	0.58	-0.85948	1.3	0.27
ENSG00000153714	286343	LURAP1L	9	leucine rich adaptor protein 1 like	2132	0.73	1.86112	5.2	0.04	0.19	1.5	1.86112	26	0.00019	0.0017	1	1.86112	11	0.0054	0.016	0.5	1.5	3.4	0.078	0.26	0.72	1.5	7.2	0.013	0.04	0.94	1.5	12	0.0018	0.0065	0.97	1.91867	15	0.0016	0.062	0.96	1.91867	14	0.0017	0.016	0.38	1.91867	2	0.18
ENSG00000084628	79570	NKAIN1	1	sodium/potassium transporting ATPase interacting 1	2987	0.73	-1.38973	1.9	0.19	0.45	1.3	-1.38973	7.3	0.015	0.049	2.3	-1.38973	29	6.1e-05	0.00043	2.1	-1.6	4.4	0.046	0.19	2.1	-1.6	4.4	0.047	0.11	3.2	-1.6	13	0.0015	0.0053	0.069	-1.15826	0.018	0.89	0.97	1.1	-1.15826	4.9	0.042	0.14	0.86	-1.15826	2.9	0.11
ENSG00000273311	25786	DGCR11	22	DiGeorge syndrome critical region gene 11	2214	0.73	1.46985	14	0.0019	0.035	1.2	1.46985	39	1e-05	0.00021	0.89	1.46985	21	0.00027	0.0014	0.75	1.4	9.4	0.0052	0.045	0.33	1.4	1.8	0.19	0.32	0.6	1.4	6	0.022	0.051	0.7	1.36232	7.2	0.017	0.19	0.86	1.36232	11	0.0049	0.033	0.45	1.36232	2.8	0.11
ENSG00000233198	643596	RNF224	9	ring finger protein 224	1798	-0.72	0.3691	5.7	0.029	0.16	-1.3	0.3691	16	0.0011	0.0066	-1.5	0.3691	21	0.00032	0.0016	-0.3	0.13	0.86	0.36	0.62	-0.94	0.13	8	0.0092	0.031	-1.2	0.13	13	0.0014	0.0053	-0.38	0.23831	1.4	0.25	0.61	-0.7	0.23831	4.4	0.052	0.16	-1.4	0.23831	16	0.0011
ENSG00000127084	89846	FGD3	9	FYVE, RhoGEF and PH domain containing 3	5890	-0.72	4.10584	18	0.00076	0.021	-1.3	4.10584	54	3e-06	8.8e-05	-1.5	4.10584	71	6.1e-07	1.2e-05	-0.4	3.7	9.8	0.0045	0.041	-1.2	3.7	84	1.8e-09	1.3e-07	-1.4	3.7	110	1.4e-10	7.3e-09	-1.1	3.85115	61	1e-06	0.00099	-1.5	3.85115	120	1.7e-08	1.6e-05	-1.6	3.85115	130	8.5e-09
ENSG00000147912	26267	FBXO10	9	F-box protein 10	5997	-0.72	0.03556	6.1	0.025	0.15	-0.7	0.03556	5.5	0.031	0.084	-1.8	0.03556	28	7e-05	0.00048	-0.42	-0.15	1	0.32	0.58	-0.81	-0.15	3.8	0.064	0.14	-0.74	-0.15	3.1	0.093	0.16	-0.45	0.06957	2.3	0.15	0.5	-1.1	0.06957	13	0.0025	0.021	-0.79	0.06957	6.3	0.024
ENSG00000197580	83875	BCO2	11	beta-carotene oxygenase 2	6789	-0.72	-0.40804	4.2	0.056	0.23	-0.87	-0.40804	5.7	0.029	0.08	-1.4	-0.40804	14	0.0016	0.006	-0.12	-0.69	0.057	0.81	0.92	-0.3	-0.69	0.33	0.57	0.7	-0.1	-0.69	0.038	0.85	0.89	-0.95	-0.56121	6.7	0.02	0.21	-1.5	-0.56121	16	0.0013	0.013	-1.5	-0.56121	13	0.0025
ENSG00000059145	64718	UNKL	16	unkempt family like zinc finger	7494	-0.72	3.21679	10	0.0064	0.07	-0.87	3.21679	15	0.0021	0.011	-0.73	3.21679	11	0.0061	0.018	-0.52	3.6	11	0.0029	0.03	-0.7	3.6	19	0.00019	0.0015	-0.32	3.6	4	0.056	0.11	-0.45	3.23364	6.3	0.024	0.22	-0.51	3.23364	8	0.013	0.061	-0.25	3.23364	1.8	0.19
ENSG00000196420	6276	S100A5	1	S100 calcium binding protein A5	784	-0.72	0.19592	4.9	0.041	0.2	-1.7	0.19592	21	0.00032	0.0026	-2.4	0.19592	36	1.8e-05	0.00016	-0.31	-1.2	0.3	0.59	0.79	-1.4	-1.2	4.9	0.037	0.091	-3	-1.2	16	0.0005	0.0022	-1.1	-0.57382	9.6	0.0072	0.13	-1.3	-0.57382	13	0.0029	0.023	-2.7	-0.57382	36	2.4e-05
ENSG00000175602	11007	CCDC85B	11	coiled-coil domain containing 85B	1524	0.72	3.88821	29	6.2e-05	0.0048	1.4	3.88821	110	1.2e-08	2e-06	1.7	3.88821	170	5.8e-10	8.2e-08	0.11	1.7	0.16	0.69	0.85	0.28	1.7	1	0.32	0.46	0.3	1.7	1.1	0.3	0.41	0.59	3.88137	19	0.00061	0.038	1	3.88137	55	2e-06	0.0002	1.1	3.88137	57	1.6e-06
ENSG00000112242	1871	E2F3	6	E2F transcription factor 3	5164	0.72	5.42096	30	5.6e-05	0.0045	0.96	5.42096	53	2.1e-06	6.9e-05	1.2	5.42096	81	1.3e-07	4e-06	0.72	5.4	41	1e-06	7.7e-05	1.2	5.4	120	4.9e-11	6.7e-09	1.2	5.4	120	4.3e-11	2.8e-09	0.43	5.54649	9.8	0.0069	0.13	0.8	5.54649	34	3.3e-05	0.0012	1	5.54649	54	2.4e-06
ENSG00000146197	222663	SCUBE3	6	signal peptide, CUB domain and EGF like domain containing 3	7356	0.72	1.88207	13	0.0024	0.04	0.46	1.88207	5	0.04	0.1	0.41	1.88207	3.9	0.064	0.12	-0.4	1.4	1.3	0.28	0.54	-0.47	1.4	1.8	0.2	0.33	-0.48	1.4	1.8	0.19	0.29	0.63	1.6089	4	0.066	0.35	0.23	1.6089	0.48	0.5	0.67	-0.19	1.6089	0.3	0.59
ENSG00000069493	29121	CLEC2D	12	C-type lectin domain family 2 member D	6957	-0.72	1.60003	17	0.00086	0.022	-0.56	1.60003	10	0.0059	0.023	-0.81	1.60003	21	0.00031	0.0016	-0.0011	2.4	3.9e-05	1	1	0.3	2.4	2.9	0.1	0.2	-0.08	2.4	0.2	0.66	0.75	-0.47	1.51222	3.1	0.096	0.41	-0.39	1.51222	2.2	0.16	0.33	-0.77	1.51222	7.8	0.014
ENSG00000100288	1120	CHKB	22	choline kinase beta	3021	-0.72	-0.145	4.9	0.042	0.2	0.0048	-0.145	0.00025	0.99	0.99	-0.79	-0.145	5.9	0.027	0.06	0.19	-0.72	0.12	0.73	0.87	0.7	-0.72	1.7	0.21	0.33	-0.59	-0.72	0.96	0.34	0.45	-0.062	-0.31605	0.026	0.87	0.96	-0.16	-0.31605	0.16	0.69	0.81	-0.34	-0.31605	0.7	0.41
ENSG00000064651	6558	SLC12A2	5	solute carrier family 12 member 2	10664	0.72	6.86268	38	1.6e-05	0.0022	1.1	6.86268	86	9.3e-08	8.3e-06	0.95	6.86268	65	5.9e-07	1.2e-05	-0.19	6.4	3.2	0.086	0.28	-0.18	6.4	2.7	0.11	0.21	-0.024	6.4	0.047	0.83	0.88	0.52	6.70465	25	0.00014	0.019	0.86	6.70465	68	5.6e-07	0.0001	0.75	6.70465	51	3e-06
ENSG00000265763	118738	ZNF488	10	zinc finger protein 488	3496	-0.72	4.9455	33	2.6e-05	0.0029	-1.4	4.9455	120	4.7e-09	1.1e-06	-1.6	4.9455	150	1.2e-09	1.4e-07	-0.42	5.4	17	0.00038	0.0071	-1	5.4	100	3.1e-10	2.9e-08	-1	5.4	96	4.9e-10	2e-08	-0.81	4.61347	18	0.0012	0.053	-1.2	4.61347	36	6.4e-05	0.0018	-1.2	4.61347	41	3.6e-05
ENSG00000153933	8526	DGKE	17	diacylglycerol kinase epsilon	10933	0.72	4.87519	47	3.4e-06	0.00084	1.1	4.87519	110	8.9e-09	1.6e-06	1.5	4.87519	200	1.4e-10	3.2e-08	0.37	4.4	9.7	0.0046	0.042	0.19	4.4	2.5	0.13	0.23	0.2	4.4	2.7	0.11	0.19	0.3	4.90539	5.4	0.035	0.27	0.68	4.90539	28	8.9e-05	0.0022	0.9	4.90539	49	4e-06
ENSG00000172031	253152	EPHX4	1	epoxide hydrolase 4	2251	-0.72	0.99534	9.2	0.0078	0.078	-0.34	0.99534	2.2	0.16	0.28	-0.24	0.99534	1.2	0.3	0.4	-0.14	0.63	0.22	0.65	0.83	-0.092	0.63	0.094	0.76	0.84	0.19	0.63	0.39	0.54	0.65	-0.45	1.07263	3.6	0.077	0.38	-0.47	1.07263	3.9	0.067	0.18	-0.06	1.07263	0.062	0.81
ENSG00000069696	1815	DRD4	11	dopamine receptor D4	1477	-0.72	0.09039	4.2	0.058	0.24	-0.79	0.09039	4.8	0.043	0.11	-1.1	0.09039	8.5	0.01	0.027	-0.087	-0.05	0.061	0.81	0.92	-0.51	-0.05	2	0.17	0.29	-0.63	-0.05	2.9	0.1	0.17	0.085	-0.06706	0.058	0.81	0.94	-0.76	-0.06706	3.8	0.069	0.19	-0.5	-0.06706	1.6	0.22
ENSG00000013016	30845	EHD3	2	EH domain containing 3	4636	-0.72	-1.11839	2.3	0.15	0.39	-1.1	-1.11839	4.7	0.046	0.11	-1.8	-1.11839	10	0.0051	0.015	-0.9	-0.69	3.1	0.091	0.28	-0.86	-0.69	2.9	0.1	0.2	-0.71	-0.69	2	0.17	0.27	-0.28	-1.1969	0.24	0.63	0.87	-0.54	-1.1969	0.83	0.38	0.56	-0.77	-1.1969	1.5	0.25
ENSG00000197191	375791	CYSRT1	9	cysteine rich tail 1	1297	-0.72	0.2207	5.8	0.028	0.16	-1.9	0.2207	28	7.5e-05	0.00088	-1.1	0.2207	12	0.0033	0.011	-0.5	0.24	1.8	0.2	0.44	-0.6	0.24	2.5	0.13	0.23	-1	0.24	6.6	0.017	0.041	-0.71	0.03507	4.8	0.044	0.29	-1	0.03507	10	0.0063	0.038	-1.7	0.03507	22	0.00028
ENSG00000174010	80311	KLHL15	X	kelch like family member 15	6272	0.72	5.53072	13	0.0049	0.059	0.42	5.53072	4.4	0.063	0.14	0.026	5.53072	0.016	0.9	0.93	0.31	5	9.2	0.0056	0.047	0.059	5	0.32	0.57	0.7	-0.034	5	0.1	0.75	0.82	0.0084	5.21116	0.00093	0.98	0.99	-0.056	5.21116	0.041	0.84	0.91	-0.53	5.21116	3.5	0.1
ENSG00000138587	55329	MNS1	15	meiosis specific nuclear structural 1	2504	0.72	0.42214	6.5	0.021	0.13	0.34	0.42214	1.3	0.28	0.42	0.87	0.42214	10	0.0059	0.017	-0.22	-0.22	0.35	0.56	0.77	-0.51	-0.22	1.7	0.21	0.33	-0.65	-0.22	2.6	0.12	0.2	0.085	0.35314	0.088	0.77	0.93	0.044	0.35314	0.023	0.88	0.93	0.24	0.35314	0.66	0.43
ENSG00000134107	8553	BHLHE40	3	basic helix-loop-helix family member e40	3837	0.72	8.08049	43	6.5e-06	0.0013	1.7	8.08049	240	4.5e-11	3.7e-08	2	8.08049	330	3.9e-12	2.6e-09	0.39	7.2	16	0.00056	0.0093	0.94	7.2	91	8.5e-10	6.7e-08	1.4	7.2	200	2.6e-13	5.4e-11	0.031	7.83547	0.01	0.92	0.98	1.1	7.83547	13	0.0096	0.05	1.3	7.83547	18	0.0049
ENSG00000187908	1755	DMBT1	10	deleted in malignant brain tumors 1	8073	-0.72	-1.42851	1.4	0.25	0.53	-0.68	-1.42851	1.2	0.29	0.43	-0.42	-1.42851	0.53	0.48	0.58	-0.79	-1.5	1.4	0.25	0.5	0.091	-1.5	0.021	0.89	0.93	-1.6	-1.5	4.6	0.042	0.087	0.81	-1.51128	1.6	0.22	0.59	0.011	-1.51128	0.00026	0.99	0.99	-0.34	-1.51128	0.2	0.66
ENSG00000148154	7357	UGCG	9	UDP-glucose ceramide glucosyltransferase	4615	0.72	8.04915	77	1.4e-07	9.3e-05	1.8	8.04915	450	2.5e-13	1.2e-09	2.7	8.04915	970	5.7e-16	1.1e-11	0.9	7.5	30	0.00021	0.0045	1.5	7.5	83	2.3e-06	4e-05	1.7	7.5	110	6.6e-07	8.2e-06	0.53	8.09194	6.6	0.03	0.25	1.8	8.09194	69	1.7e-05	0.00078	2.3	8.09194	110	2.8e-06
ENSG00000169242	1942	EFNA1	1	ephrin A1	2539	0.72	7.80806	4.5	0.075	0.27	2.2	7.80806	39	0.00056	0.0039	2.9	7.80806	63	0.00014	0.00083	0.64	8.5	4.3	0.081	0.27	1.6	8.5	26	0.0018	0.0083	2.3	8.5	53	0.00024	0.0012	1	8.13514	5.6	0.061	0.34	2.5	8.13514	30	0.0022	0.019	3.1	8.13514	44	0.00085
ENSG00000159200	1827	RCAN1	21	regulator of calcineurin 1	6990	0.72	6.24347	8.3	0.022	0.14	1	6.24347	16	0.0045	0.019	0.38	6.24347	2.3	0.17	0.26	2.9	7.1	240	2.3e-08	3.5e-06	2	7.1	120	5.6e-07	1.3e-05	0.79	7.1	20	0.0012	0.0046	1.2	6.50607	15	0.0077	0.13	1	6.50607	11	0.016	0.07	-0.02	6.50607	0.0043	0.95
ENSG00000167653	8000	PSCA	8	prostate stem cell antigen	1763	-0.72	-0.71941	2	0.18	0.44	-0.42	-0.71941	0.7	0.42	0.56	0.29	-0.71941	0.43	0.52	0.62																-0.13	-0.69975	0.11	0.75	0.92	-0.026	-0.69975	0.0039	0.95	0.97	-0.58	-0.69975	1.7	0.22
ENSG00000171657	27197	GPR82	X	G protein-coupled receptor 82	3349	0.72	-0.22557	2.3	0.15	0.4	1.8	-0.22557	18	0.00064	0.0043	1.1	-0.22557	6.6	0.02	0.047	-0.079	-0.067	0.042	0.84	0.93	-0.25	-0.067	0.43	0.52	0.65	-0.18	-0.067	0.21	0.65	0.74	1.3	0.01486	11	0.004	0.099	1.8	0.01486	23	0.00025	0.0045	1.1	0.01486	7.7	0.014
ENSG00000152669	10309	CCNO	5	cyclin O	1809	0.72	1.75203	12	0.003	0.046	0.87	1.75203	18	0.00061	0.0042	0.29	1.75203	1.9	0.19	0.28	0.36	1.1	1.9	0.18	0.42	0.1	1.1	0.15	0.7	0.8	-0.59	1.1	4.4	0.047	0.095	0.73	1.75645	7.1	0.018	0.2	0.3	1.75645	1.2	0.3	0.48	-0.22	1.75645	0.54	0.47
ENSG00000268006	100506033	PTOV1-AS1	19	PTOV1 antisense RNA 1	4203	-0.72	0.43312	6.3	0.023	0.14	-0.66	0.43312	5.3	0.035	0.092	-1.2	0.43312	15	0.0013	0.0052	-0.42	0.81	2	0.17	0.41	-0.43	0.81	2.1	0.16	0.27	-0.92	0.81	8.6	0.0072	0.021	-0.21	0.49521	0.53	0.48	0.79	-0.58	0.49521	3.8	0.069	0.19	-1	0.49521	10	0.006
ENSG00000171208	81831	NETO2	16	neuropilin and tolloid like 2	7481	0.72	2.6921	21	0.00029	0.012	0.76	2.6921	23	0.00019	0.0018	0.75	2.6921	23	0.00017	0.00098	-0.32	1.9	2	0.17	0.41	0.29	1.9	1.8	0.19	0.32	0.38	1.9	3.1	0.088	0.16	0.23	2.77333	0.95	0.35	0.69	0.59	2.77333	6.4	0.024	0.094	0.78	2.77333	10	0.0063
ENSG00000183773	150209	AIFM3	22	apoptosis inducing factor, mitochondria associated 3	5401	-0.72	1.74848	11	0.0049	0.06	-0.97	1.74848	18	0.00061	0.0042	-1.2	1.74848	26	0.0001	0.00065	-0.38	2.2	3.9	0.06	0.22	-0.63	2.2	10	0.0034	0.014	-0.72	2.2	13	0.0013	0.0047	-0.51	1.46221	4.8	0.045	0.3	-1.1	1.46221	19	0.00053	0.0073	-1	1.46221	17	0.00085
ENSG00000198604	11177	BAZ1A	14	bromodomain adjacent to zinc finger domain 1A	7698	0.72	5.68019	25	0.00018	0.0093	0.99	5.68019	48	6.7e-06	0.00015	0.78	5.68019	30	8.1e-05	0.00054	0.76	5.8	51	1.8e-07	1.8e-05	1.5	5.8	190	4.8e-13	1.6e-10	1.2	5.8	130	2.1e-11	1.6e-09	0.41	5.86658	13	0.0023	0.076	0.85	5.86658	56	1.7e-06	0.00018	0.71	5.86658	38	1.6e-05
ENSG00000000971	3075	CFH	1	complement factor H	8145	0.71	-0.39256	2.9	0.11	0.34	0.064	-0.39256	0.019	0.89	0.93	0.8	-0.39256	3.7	0.072	0.13																0.12	-0.20083	0.044	0.84	0.95	0.45	-0.20083	0.54	0.48	0.65	-0.35	-0.20083	0.28	0.61
ENSG00000131737	3885	KRT34	17	keratin 34	1751	0.71	-1.16201	1.5	0.25	0.52	1.7	-1.16201	11	0.004	0.017	1.6	-1.16201	9.8	0.0064	0.018																-0.36	-1.07155	0.66	0.43	0.75	-0.58	-1.07155	1.7	0.21	0.39	0.25	-1.07155	0.31	0.59
ENSG00000185130	8340	HIST1H2BL	6	histone cluster 1 H2B family member l	488	-0.71	-1.30637	1.7	0.21	0.48	-0.1	-1.30637	0.039	0.85	0.9	0.17	-1.30637	0.13	0.72	0.79	0.073	-1.6	0.0093	0.92	0.97	0.5	-1.6	0.48	0.49	0.63	-0.26	-1.6	0.099	0.76	0.82	-0.43	-1.2006	0.67	0.43	0.75	-0.68	-1.2006	1.5	0.24	0.41	-0.77	-1.2006	1.8	0.2
ENSG00000151790	6999	TDO2	4	tryptophan 2,3-dioxygenase	5264	0.71	-0.78998	2.5	0.13	0.37	-0.65	-0.78998	1.3	0.26	0.41	0.51	-0.78998	1.2	0.28	0.39	0.89	-0.13	4.3	0.049	0.2	0.99	-0.13	5.4	0.028	0.073	0.56	-0.13	1.6	0.22	0.32	-0.27	-0.34263	0.42	0.53	0.82	-0.051	-0.34263	0.016	0.9	0.95	-0.0058	-0.34263	0.0002	0.99
ENSG00000248278	105371814	SUMO2P17	17	SUMO2 pseudogene 17	897	-0.71	-0.22079	4.1	0.06	0.24	-0.44	-0.22079	1.6	0.22	0.35	-0.4	-0.22079	1.4	0.26	0.36	-0.65	0.63	5.7	0.024	0.13	-1	0.63	13	0.0012	0.0063	-0.91	0.63	11	0.0033	0.011	-0.17	-0.10106	0.22	0.64	0.87	0.00035	-0.10106	9.8e-07	1	1	-0.66	-0.10106	2.5	0.13
ENSG00000141384	6875	TAF4B	18	TATA-box binding protein associated factor 4b	5395	0.71	1.36455	8.8	0.0089	0.083	1	1.36455	19	0.00042	0.0031	1.7	1.36455	58	9e-07	1.7e-05	0.63	0.36	3	0.093	0.29	1.8	0.36	30	1.2e-05	0.00015	1	0.36	8.3	0.008	0.022	-0.017	1.58238	0.0042	0.95	0.98	0.95	1.58238	15	0.0017	0.016	1.5	1.58238	36	2.5e-05
ENSG00000170537	79905	TMC7	16	transmembrane channel like 7	5638	0.71	3.45449	5	0.053	0.22	1.4	3.45449	19	0.0019	0.0098	1.4	3.45449	20	0.0017	0.0062	0.21	3.2	2.1	0.16	0.4	0.38	3.2	6.9	0.014	0.043	0.75	3.2	27	2.4e-05	0.00017	0.63	3.56192	14	0.0017	0.065	0.97	3.56192	34	3.2e-05	0.0012	1.2	3.56192	48	4.7e-06
ENSG00000281005	283876	LINC00921	16	long intergenic non-protein coding RNA 921	2468	-0.71	-1.14851	1.8	0.2	0.47	-0.88	-1.14851	2.5	0.13	0.24	-1.7	-1.14851	7.7	0.013	0.034	-0.81	-0.65	3	0.095	0.29	-0.19	-0.65	0.18	0.67	0.78	-0.45	-0.65	0.99	0.33	0.44	0.63	-1.30204	1.8	0.19	0.55	-0.052	-1.30204	0.011	0.92	0.95	0.28	-1.30204	0.31	0.58
ENSG00000106479	643641	ZNF862	7	zinc finger protein 862	8430	-0.71	2.51994	26	9.6e-05	0.0063	-1.3	2.51994	80	1.1e-07	9.1e-06	-1.5	2.51994	100	2e-08	1e-06	-0.96	2.5	35	4e-06	0.00021	-1.3	2.5	58	5.6e-08	2e-06	-1.3	2.5	57	6.8e-08	1.2e-06	-0.54	2.38515	11	0.0044	0.1	-1.3	2.38515	57	1.6e-06	0.00017	-1.5	2.38515	74	3.3e-07
ENSG00000183049	57118	CAMK1D	10	calcium/calmodulin dependent protein kinase ID	8762	-0.71	-1.38713	1.6	0.22	0.49	-0.49	-1.38713	0.8	0.38	0.53	0.077	-1.38713	0.025	0.88	0.91	0.068	-1.2	0.014	0.91	0.96	-0.13	-1.2	0.051	0.82	0.88	-0.58	-1.2	0.85	0.36	0.48	-0.046	-1.29049	0.0078	0.93	0.98	-1.1	-1.29049	3.6	0.079	0.2	-0.61	-1.29049	1.1	0.32
ENSG00000128422	3872	KRT17	17	keratin 17	3130	0.71	3.50021	14	0.002	0.037	1.6	3.50021	70	3e-07	1.8e-05	2.7	3.50021	230	6.6e-11	2e-08	0.32	2.2	1.8	0.19	0.43	1.1	2.2	24	4.4e-05	0.00044	1.3	2.2	33	5.6e-06	4.9e-05	0.53	3.3344	5.4	0.036	0.27	1.3	3.3344	30	8.5e-05	0.0022	1.9	3.3344	68	1.1e-06
ENSG00000013441	1195	CLK1	2	CDC like kinase 1	5170	0.71	7.03645	24	0.00029	0.012	1.6	7.03645	120	9.3e-08	8.3e-06	1.9	7.03645	160	1.4e-08	8.1e-07	0.39	7.6	7.4	0.018	0.1	1.1	7.6	55	5.4e-06	7.9e-05	1.2	7.6	66	1.9e-06	2e-05	0.44	7.52283	7.8	0.016	0.18	1.3	7.52283	60	4.4e-06	0.00031	1.4	7.52283	70	2e-06
ENSG00000146049	353219	KAAG1	6	kidney associated antigen 1	1382	0.71	0.61649	4.9	0.041	0.2	1.7	0.61649	32	3.1e-05	0.00046	2.1	0.61649	59	7.8e-07	1.5e-05	0.29	-0.61	0.33	0.57	0.78	1	-0.61	4.8	0.037	0.091	0.42	-0.61	0.71	0.41	0.52	1.1	0.74592	12	0.0031	0.088	1.7	0.74592	31	5.2e-05	0.0016	1.5	0.74592	22	0.00026
ENSG00000188897	400499	AC099489.1	16	vitellogenin	12027	-0.71	-0.68141	4.3	0.055	0.23	-1	-0.68141	7.9	0.012	0.042	-0.84	-0.68141	5.8	0.028	0.061																-0.49	-0.85083	1.4	0.25	0.61	-0.95	-0.85083	4.8	0.044	0.14	-0.9	-0.85083	3.9	0.066
ENSG00000119943	84795	PYROXD2	10	pyridine nucleotide-disulphide oxidoreductase domain 2	3867	-0.71	1.77051	14	0.0016	0.033	-1.1	1.77051	30	4.9e-05	0.00064	-0.96	1.77051	25	0.00013	0.00079	-0.15	2.4	0.84	0.37	0.62	-0.51	2.4	9.2	0.0056	0.021	-0.53	2.4	9.6	0.0047	0.014	-0.66	1.58745	9.5	0.0074	0.13	-0.84	1.58745	15	0.0016	0.015	-0.81	1.58745	13	0.0027
ENSG00000033867	9497	SLC4A7	3	solute carrier family 4 member 7	9616	0.71	4.38	41	7.8e-06	0.0014	1.1	4.38	98	2.6e-08	3.4e-06	1.2	4.38	120	7.9e-09	5.3e-07	0.49	4.1	14	0.00094	0.014	1.2	4.1	83	2e-09	1.4e-07	1.3	4.1	110	1.9e-10	9.5e-09	0.72	4.76493	17	0.0012	0.054	1.4	4.76493	66	1.6e-06	0.00017	1.7	4.76493	87	3.2e-07
ENSG00000244161	105377105	FLNB-AS1	3	FLNB antisense RNA 1	3709	-0.71	2.08341	9.5	0.007	0.073	-0.72	2.08341	9.7	0.0066	0.026	-0.24	2.08341	1.2	0.29	0.39	0.1	2	0.18	0.67	0.84	0.21	2	0.76	0.39	0.53	0.89	2	15	0.00078	0.0031	-0.8	2.30087	15	0.0016	0.061	-0.95	2.30087	21	0.00038	0.0058	0.22	2.30087	1.2	0.29
ENSG00000170175	1140	CHRNB1	17	cholinergic receptor nicotinic beta 1 subunit	4329	-0.71	1.14676	9.3	0.0075	0.076	-0.7	1.14676	8.9	0.0086	0.031	-0.6	1.14676	6.9	0.018	0.043	-0.25	0.94	0.76	0.39	0.64	-0.5	0.94	3	0.098	0.19	-0.32	0.94	1.2	0.29	0.4	-0.31	0.57502	1	0.33	0.68	-0.66	0.57502	4.4	0.052	0.16	-0.7	0.57502	4.5	0.05
ENSG00000201302	26783	SNORA65	9	small nucleolar RNA, H/ACA box 65	130	0.71	-0.79947	2.6	0.13	0.36	1.2	-0.79947	8.2	0.011	0.038	0.94	-0.79947	5	0.04	0.081	0.48	-1	0.48	0.5	0.73	0.32	-1	0.21	0.65	0.76	0.32	-1	0.2	0.66	0.75	0.19	-0.62725	0.27	0.61	0.86	0.21	-0.62725	0.32	0.58	0.73	-0.58	-0.62725	2	0.18
ENSG00000280707	112590798	HPAT5	6	human pluripotency-associated transcript 5	985	-0.71	-1.37012	1.8	0.2	0.47	-0.94	-1.37012	2.8	0.11	0.22	-1.2	-1.37012	4.6	0.047	0.094	-0.72	-1.5	1.3	0.26	0.52	-0.32	-1.5	0.29	0.59	0.71	-0.87	-1.5	1.8	0.19	0.29	-1.2	-1.59797	5.3	0.036	0.27	-1.3	-1.59797	6.7	0.02	0.083	-1.7	-1.59797	8.3	0.011
ENSG00000181619	64582	GPR135	14	G protein-coupled receptor 135	4977	0.71	0.223	7.4	0.015	0.11	0.15	0.223	0.29	0.6	0.72	-0.14	0.223	0.25	0.62	0.71	-0.95	0.0036	7	0.014	0.088	-1.7	0.0036	21	0.00012	0.00099	-1.2	0.0036	11	0.0029	0.0096	0.42	-0.01445	1.4	0.26	0.62	-0.11	-0.01445	0.087	0.77	0.86	-0.43	-0.01445	1.1	0.31
ENSG00000204584	729220	FLJ45513	17	uncharacterized LOC729220	2100	-0.71	0.60672	6.2	0.024	0.15	-0.45	0.60672	2.7	0.12	0.23	-0.76	0.60672	7.3	0.015	0.038	-0.35	0.46	1.1	0.32	0.57	-0.29	0.46	0.74	0.4	0.54	-0.72	0.46	4.3	0.05	0.099	0.049	0.67902	0.028	0.87	0.96	-0.46	0.67902	2.3	0.15	0.31	-0.88	0.67902	7.7	0.014
ENSG00000162366	10158	PDZK1IP1	1	PDZK1 interacting protein 1	1438	-0.7	1.43778	11	0.0045	0.056	-1.3	1.43778	32	3.1e-05	0.00047	-0.97	1.43778	19	0.00043	0.0021	-0.36	1.6	2.3	0.14	0.37	-0.76	1.6	9.7	0.0046	0.018	-0.84	1.6	12	0.0022	0.0076	-0.52	1.15636	6.6	0.021	0.21	-1.3	1.15636	34	3e-05	0.0011	-1.2	1.15636	27	0.0001
ENSG00000151012	23657	SLC7A11	4	solute carrier family 7 member 11	9645	0.7	5.30654	1.9	0.21	0.48	1.7	5.30654	11	0.015	0.049	1.8	5.30654	12	0.011	0.029	0.24	4.2	0.55	0.48	0.72	1.2	4.2	14	0.0056	0.021	1.2	4.2	15	0.0051	0.015	0.96	5.70708	2.9	0.15	0.5	1.9	5.70708	10	0.022	0.087	2.1	5.70708	11	0.018
ENSG00000223768	642852	LINC00205	21	long intergenic non-protein coding RNA 205	7619	-0.7	4.26185	56	1.2e-06	0.00046	-1.3	4.26185	180	3.3e-10	1.6e-07	-1.7	4.26185	300	6.2e-12	3.6e-09	-0.69	4.5	32	6.5e-06	0.00032	-1.2	4.5	93	6.9e-10	5.7e-08	-1.3	4.5	110	9.2e-11	5.1e-09	-0.69	4.19801	28	8.8e-05	0.014	-1.3	4.19801	97	5.7e-08	2.9e-05	-1.6	4.19801	130	6.9e-09
ENSG00000237575	23615	PYY2	17	peptide YY 2 (pseudogene)	1076	-0.7	-0.95801	1.6	0.22	0.5	-0.85	-0.95801	2.2	0.16	0.28	-0.88	-0.95801	2.5	0.14	0.22	-0.51	-0.75	1.3	0.27	0.53	-1.8	-0.75	13	0.0013	0.0067	-0.94	-0.75	3.8	0.061	0.12	0.0001	-0.49164	3.6e-07	1	1	-0.34	-0.49164	0.87	0.37	0.55	-0.74	-0.49164	3.6	0.078
ENSG00000269821	10984	KCNQ1OT1	11	KCNQ1 opposite strand/antisense transcript 1	91667	-0.7	5.71954	19	0.00083	0.022	-0.4	5.71954	6.2	0.028	0.078	-0.39	5.71954	6	0.03	0.066	-0.32	6.9	13	0.0013	0.017	-0.7	6.9	64	2.3e-08	9.8e-07	-0.99	6.9	130	2.8e-11	2e-09	-0.053	5.66933	0.036	0.86	0.96	0.1	5.66933	0.12	0.73	0.84	-0.0013	5.66933	2.2e-05	1
ENSG00000214783	84820	POLR2J4	7	RNA polymerase II subunit J4, pseudogene	6492	-0.7	0.26366	6.4	0.022	0.14	-0.93	0.26366	10	0.0051	0.021	-1.4	0.26366	21	0.0003	0.0015	-0.14	-0.22	0.13	0.73	0.87	-0.26	-0.22	0.42	0.53	0.66	-0.96	-0.22	5	0.035	0.074	0.04	0.22098	0.019	0.89	0.97	-0.54	0.22098	3.2	0.094	0.23	-0.88	0.22098	7.4	0.016
ENSG00000203721	554279	LINC00862	1	long intergenic non-protein coding RNA 862	3174	-0.7	0.11083	5.7	0.029	0.16	-0.47	0.11083	2.6	0.12	0.23	-0.38	0.11083	1.8	0.2	0.29	-1.3	0.32	12	0.0022	0.024	-0.11	0.32	0.099	0.76	0.84	0.19	0.32	0.31	0.58	0.68	0.0033	-0.05141	9.4e-05	0.99	1	-0.51	-0.05141	2	0.18	0.35	-0.029	-0.05141	0.0063	0.94
ENSG00000105835	10135	NAMPT	7	nicotinamide phosphoribosyltransferase	9049	0.7	8.59879	15	0.0032	0.048	1.7	8.59879	85	4.6e-06	0.00012	2.3	8.59879	150	3.8e-07	8.5e-06	1.1	8.8	30	0.00049	0.0084	1.6	8.8	59	4.2e-05	0.00043	1.7	8.8	71	2.2e-05	0.00015	0.39	8.60871	2.8	0.14	0.48	1.6	8.60871	42	0.00024	0.0042	1.9	8.60871	58	7.8e-05
ENSG00000149968	4314	MMP3	11	matrix metallopeptidase 3	2048	-0.7	-1.13987	3.3	0.088	0.3	-2.1	-1.13987	19	0.0005	0.0036	-2.7	-1.13987	27	7.6e-05	0.00051																-0.13	-1.75163	0.033	0.86	0.96	-1.2	-1.75163	2.7	0.12	0.27	-1.4	-1.75163	2.7	0.12
ENSG00000228049	246721	POLR2J2	7	RNA polymerase II subunit J2	2065	-0.7	-0.43692	4.4	0.051	0.22	-0.71	-0.43692	4.4	0.051	0.12	-1	-0.43692	8.5	0.01	0.026	-0.27	0.36	0.54	0.47	0.7	-0.24	0.36	0.41	0.53	0.66	-0.77	0.36	3.8	0.064	0.12	0.69	0.44181	5.2	0.038	0.28	0.045	0.44181	0.02	0.89	0.94	-0.41	0.44181	1.4	0.25
ENSG00000237424	84793	FOXD2-AS1	1	FOXD2 adjacent opposite strand RNA 1	2509	-0.7	3.75313	15	0.0017	0.034	-0.6	3.75313	11	0.0054	0.022	-0.82	3.75313	20	0.0005	0.0023	-0.21	3.7	2.8	0.11	0.31	-0.55	3.7	18	0.00025	0.0018	-0.57	3.7	19	0.00017	0.00089	-0.45	3.67069	7.4	0.016	0.18	-0.94	3.67069	32	4.4e-05	0.0014	-0.9	3.67069	29	7.4e-05
ENSG00000187796	64170	CARD9	9	caspase recruitment domain family member 9	6699	-0.7	-0.48791	3.2	0.091	0.3	-0.56	-0.48791	2.1	0.16	0.29	-0.9	-0.48791	5.2	0.037	0.076	-1.2	-0.67	4.9	0.036	0.16	-1.2	-0.67	4.8	0.039	0.094	-1.2	-0.67	4.4	0.045	0.092	-0.48	-0.30807	2	0.18	0.54	-0.78	-0.30807	4.9	0.042	0.14	-0.89	-0.30807	5.4	0.034
ENSG00000177692	54943	DNAJC28	21	DnaJ heat shock protein family (Hsp40) member C28	2484	-0.7	0.68227	9.9	0.0061	0.068	-0.67	0.68227	9	0.0085	0.031	-0.85	0.68227	14	0.0016	0.0059	0.27	1.1	0.97	0.33	0.59	-0.028	1.1	0.01	0.92	0.95	0.5	1.1	3.4	0.076	0.14	-0.082	0.73734	0.1	0.76	0.92	-0.35	0.73734	1.8	0.2	0.37	-0.3	0.73734	1.2	0.29
ENSG00000077092	5915	RARB	3	retinoic acid receptor beta	3697	-0.7	2.54125	15	0.0013	0.028	-0.66	2.54125	14	0.002	0.01	-1	2.54125	31	4.3e-05	0.00032	-0.27	2.3	2.3	0.14	0.37	-0.93	2.3	25	3.7e-05	0.00038	-0.5	2.3	7.5	0.011	0.029	-0.65	2.27878	12	0.0035	0.094	-0.67	2.27878	13	0.0029	0.023	-1	2.27878	28	8.1e-05
ENSG00000139597	90634	N4BP2L1	13	NEDD4 binding protein 2 like 1	6053	-0.7	1.46419	11	0.0042	0.054	-1.1	1.46419	23	0.00019	0.0018	-0.76	1.46419	13	0.0023	0.0081	-0.46	1.7	3.2	0.086	0.28	-0.71	1.7	7.4	0.012	0.038	-0.37	1.7	2	0.17	0.26	-0.62	1.40798	8.4	0.011	0.16	-0.61	1.40798	7.9	0.013	0.063	-0.73	1.40798	11	0.0051
ENSG00000111215	11272	PRR4	12	proline rich 4	1310	-0.7	-0.68887	3.4	0.082	0.29	-1.4	-0.68887	12	0.0036	0.016	-2	-0.68887	20	0.0004	0.0019	-1.4	-1.4	3.9	0.06	0.22	-0.73	-1.4	1.2	0.28	0.42	-1.4	-1.4	3.7	0.065	0.12	-1.1	-1.10259	4.7	0.048	0.3	-1.5	-1.10259	7.6	0.014	0.067	-0.13	-1.10259	0.072	0.79
ENSG00000205090	339453	TMEM240	1	transmembrane protein 240	1380	-0.7	-1.27504	1.6	0.23	0.5	-1.5	-1.27504	5.5	0.032	0.085	-1.1	-1.27504	3.5	0.078	0.14																-0.96	-1.71811	3.1	0.097	0.42	-1.9	-1.71811	11	0.0053	0.034	-1	-1.71811	3.2	0.093
ENSG00000080608	9933	PUM3	9	pumilio RNA binding family member 3	2707	0.7	4.42208	32	3.1e-05	0.0033	0.92	4.42208	56	1.1e-06	4.3e-05	1	4.42208	67	3.5e-07	8.1e-06	0.57	4.1	20	0.00015	0.0036	0.81	4.1	40	1.2e-06	2.3e-05	0.56	4.1	19	0.0002	0.001	0.38	4.62523	9	0.0088	0.14	0.7	4.62523	31	5.6e-05	0.0017	0.8	4.62523	39	1.5e-05
ENSG00000146411	154091	SLC2A12	6	solute carrier family 2 member 12	4468	-0.7	0.27819	6.7	0.02	0.13	-1	0.27819	13	0.002	0.01	-1.1	0.27819	16	0.0011	0.0044	-0.35	0.75	1.8	0.19	0.44	-0.91	0.75	11	0.0026	0.011	-0.97	0.75	12	0.0017	0.0061	-0.6	-0.33504	2.5	0.14	0.48	-0.62	-0.33504	2.6	0.13	0.28	-0.88	-0.33504	4.3	0.054
ENSG00000233527	101927599	ZNF529-AS1	19	ZNF529 antisense RNA 1	1868	-0.7	1.46105	13	0.0023	0.039	-0.95	1.46105	22	0.00022	0.0019	-0.63	1.46105	11	0.0044	0.014	-0.73	1.9	13	0.0012	0.016	-0.78	1.9	15	0.00065	0.0038	-0.99	1.9	23	5.6e-05	0.00034	-0.33	1.87707	2.4	0.15	0.49	-0.51	1.87707	5.5	0.033	0.12	-0.58	1.87707	6.8	0.02
ENSG00000245149	101927612	RNF139-AS1	8	RNF139 antisense RNA 1 (head to head)	6943	-0.7	0.68139	5.6	0.031	0.16	-0.49	0.68139	2.8	0.11	0.21	-0.33	0.68139	1.4	0.25	0.35	-0.29	0.86	1.2	0.28	0.54	-0.44	0.86	2.7	0.11	0.21	-0.57	0.86	4.3	0.049	0.098	-0.64	1.28794	6.7	0.02	0.21	-0.54	1.28794	4.9	0.043	0.14	-0.69	1.28794	7.2	0.017
ENSG00000137880	2644	GCHFR	15	GTP cyclohydrolase I feedback regulator	1531	-0.7	0.8148	7	0.018	0.12	-0.64	0.8148	5.9	0.027	0.075	-0.88	0.8148	11	0.0045	0.014	-0.68	0.94	4.5	0.044	0.19	0.24	0.94	0.64	0.43	0.57	-0.31	0.94	0.93	0.34	0.46	0.17	0.89891	0.56	0.46	0.78	-0.39	0.89891	2.7	0.12	0.27	-0.71	0.89891	7.7	0.014
ENSG00000091656	79776	ZFHX4	8	zinc finger homeobox 4	15687	0.7	-0.21412	4.1	0.058	0.24	0.52	-0.21412	2.1	0.16	0.28	1	-0.21412	9.4	0.0072	0.02	-0.23	-0.19	0.29	0.6	0.79	-0.65	-0.19	2.3	0.14	0.25	-1.1	-0.19	6.1	0.02	0.048	0.86	-0.26007	4	0.064	0.35	1	-0.26007	5.7	0.031	0.11	0.92	-0.26007	4.2	0.059
ENSG00000163915	646600	IGF2BP2-AS1	3	IGF2BP2 antisense RNA 1	3415	-0.69	0.5582	5.3	0.035	0.18	-0.44	0.5582	2.2	0.16	0.28	-0.11	0.5582	0.15	0.7	0.78	-0.51	1.3	3.7	0.065	0.23	-0.39	1.3	2.2	0.15	0.26	-0.75	1.3	7.4	0.011	0.03	-0.34	0.10668	0.74	0.4	0.73	-0.16	0.10668	0.15	0.7	0.82	-0.29	0.10668	0.5	0.49
ENSG00000154556	8470	SORBS2	4	sorbin and SH3 domain containing 2	17161	-0.69	3.2256	31	4.1e-05	0.0039	-1	3.2256	60	7.3e-07	3.3e-05	-1.3	3.2256	93	3.7e-08	1.6e-06	-0.59	3.4	18	0.00026	0.0054	-1.1	3.4	58	6.1e-08	2.2e-06	-1.5	3.4	98	3.9e-10	1.7e-08	-0.79	3.06579	26	0.00014	0.018	-0.8	3.06579	26	0.00013	0.0028	-1.2	3.06579	51	3.2e-06
ENSG00000188603	1201	CLN3	16	CLN3, battenin	9858	-0.69	-0.17975	3	0.1	0.32	-0.79	-0.17975	3.7	0.071	0.15	-0.34	-0.17975	0.83	0.38	0.48	0.089	0.48	0.057	0.81	0.92	0.47	0.48	1.7	0.2	0.33	-0.2	0.48	0.28	0.6	0.7	-0.31	0.16462	0.71	0.41	0.74	-0.37	0.16462	1	0.32	0.51	-0.43	0.16462	1.3	0.27
ENSG00000232956	285958	SNHG15	7	small nucleolar RNA host gene 15	3647	0.69	5.09743	49	2.7e-06	0.00071	0.96	5.09743	94	3.5e-08	4.1e-06	0.92	5.09743	88	5.6e-08	2.1e-06	0.52	4.4	21	0.00012	0.003	0.5	4.4	20	0.00016	0.0013	0.17	4.4	2.2	0.15	0.24	0.68	5.48975	35	2.5e-05	0.0065	0.75	5.48975	43	8.2e-06	0.00047	0.79	5.48975	47	5e-06
ENSG00000180432	1582	CYP8B1	3	cytochrome P450 family 8 subfamily B member 1	4441	-0.69	-1.02498	3.2	0.092	0.3	-0.84	-1.02498	4.4	0.052	0.12	-1.4	-1.02498	11	0.0045	0.014	-0.8	-0.91	2.5	0.13	0.34	-1.2	-0.91	5	0.034	0.085	-1.7	-0.91	9.3	0.0054	0.016	-0.44	-1.07124	1.1	0.3	0.66	-0.44	-1.07124	1.1	0.31	0.49	-0.3	-1.07124	0.5	0.49
ENSG00000171790	200172	SLFNL1	1	schlafen like 1	4310	-0.69	0.61503	3.5	0.081	0.28	-1	0.61503	7.2	0.017	0.053	-1.1	0.61503	8.2	0.012	0.03	-1.6	1	33	5.3e-06	0.00027	-0.43	1	3.1	0.093	0.18	-0.73	1	8.3	0.0081	0.022	0.086	0.82451	0.053	0.82	0.95	-0.85	0.82451	4.3	0.058	0.17	-0.44	0.82451	1.1	0.31
ENSG00000111252	10019	SH2B3	12	SH2B adaptor protein 3	5682	0.69	4.35583	4.7	0.063	0.25	1.4	4.35583	18	0.003	0.014	1.3	4.35583	17	0.0036	0.011	0.47	3.4	11	0.0023	0.026	0.73	3.4	28	1.7e-05	0.0002	0.34	3.4	5.8	0.024	0.055	0.6	4.53079	6.3	0.032	0.25	0.84	4.53079	12	0.0064	0.039	0.56	4.53079	5.1	0.05
ENSG00000123933	10608	MXD4	4	MAX dimerization protein 4	7058	-0.69	5.04341	30	4.6e-05	0.004	-1.5	5.04341	130	3.9e-09	9.3e-07	-1.7	5.04341	170	5.2e-10	7.7e-08	-0.5	5.4	22	9.4e-05	0.0025	-0.74	5.4	47	3.8e-07	9.5e-06	-0.81	5.4	56	7.5e-08	1.3e-06	-0.43	4.96869	16	0.0013	0.055	-1.1	4.96869	100	4e-08	2.2e-05	-1.2	4.96869	120	1.3e-08
ENSG00000143028	284612	SYPL2	1	synaptophysin like 2	3963	0.69	-1.59936	2.1	0.17	0.43	-1.5	-1.59936	4.8	0.044	0.11	0.05	-1.59936	0.0092	0.92	0.95																0.3	-1.9201	0.18	0.67	0.89	-0.13	-1.9201	0.03	0.86	0.92	0.23	-1.9201	0.1	0.75
ENSG00000145506	85409	NKD2	5	naked cuticle homolog 2	2885	0.69	1.65488	13	0.0024	0.04	0.89	1.65488	22	0.00025	0.0021	1.1	1.65488	32	3.1e-05	0.00025	0.68	0.91	3.9	0.06	0.22	1.3	0.91	15	0.00068	0.0039	0.58	0.91	2.7	0.11	0.19	0.27	1.69549	1.1	0.32	0.67	0.74	1.69549	8.1	0.012	0.059	0.94	1.69549	13	0.0028
ENSG00000179630	144811	LACC1	13	laccase domain containing 1	4550	0.69	3.1199	10	0.007	0.073	0.81	3.1199	14	0.0025	0.012	0.43	3.1199	3.8	0.072	0.13	0.8	3.1	24	4.5e-05	0.0014	0.6	3.1	13	0.0011	0.0059	0.046	3.1	0.073	0.79	0.85	0.27	3.10883	1.8	0.2	0.56	0.26	3.10883	1.6	0.23	0.4	-0.37	3.10883	3.1	0.097
ENSG00000168453	55806	HR	8	HR, lysine demethylase and nuclear receptor corepressor	8784	-0.69	-0.93832	2.2	0.15	0.41	-1.1	-0.93832	4.9	0.042	0.1	-0.83	-0.93832	3.2	0.091	0.16	0.14	-1.4	0.036	0.85	0.94	0.19	-1.4	0.068	0.8	0.87	0.93	-1.4	1.7	0.2	0.3	-0.25	-0.76031	0.42	0.53	0.82	-0.033	-0.76031	0.0075	0.93	0.96	-0.73	-0.76031	2.9	0.11
ENSG00000107262	573	BAG1	9	BCL2 associated athanogene 1	7073	0.69	6.41326	22	0.00043	0.015	1.3	6.41326	77	8.7e-07	3.7e-05	1.6	6.41326	110	1e-07	3.2e-06	0.34	6	13	0.0015	0.019	0.5	6	28	1.6e-05	0.0002	0.73	6	61	3.7e-08	7.3e-07	0.36	6.27936	11	0.0053	0.11	0.69	6.27936	37	1.9e-05	0.00082	0.64	6.27936	32	4.1e-05
ENSG00000146410	113115	MTFR2	6	mitochondrial fission regulator 2	2450	0.69	1.58246	15	0.0014	0.03	0.48	1.58246	6.7	0.02	0.059	0.66	1.58246	14	0.002	0.0071	0.086	1.3	0.11	0.74	0.88	0.11	1.3	0.2	0.66	0.77	-0.0037	1.3	0.0002	0.99	0.99	0.31	1.52399	1.8	0.2	0.57	0.5	1.52399	4.6	0.048	0.15	0.14	1.52399	0.31	0.58
ENSG00000070759	10420	TESK2	1	testis associated actin remodelling kinase 2	3322	-0.69	3.96871	24	0.00015	0.0082	-1.1	3.96871	54	1.4e-06	5e-05	-1.1	3.96871	60	7.2e-07	1.4e-05	-0.32	4.5	9	0.006	0.05	-0.43	4.5	16	0.00044	0.0028	-0.3	4.5	8	0.0093	0.025	-0.9	3.6449	41	1.2e-05	0.0038	-0.99	3.6449	49	3.8e-06	0.00029	-1.2	3.6449	67	6.2e-07
ENSG00000136826	9314	KLF4	9	Kruppel like factor 4	3659	0.69	5.49479	32	3.1e-05	0.0033	0.82	5.49479	46	3.9e-06	0.00011	0.66	5.49479	30	4.8e-05	0.00035	1	5.8	110	1.7e-10	5.2e-08	1	5.8	100	2e-10	2e-08	0.97	5.8	95	5.6e-10	2.2e-08	0.29	5.50146	2.6	0.14	0.48	0.38	5.50146	4.4	0.06	0.17	0.32	5.50146	3	0.11
ENSG00000041353	5874	RAB27B	18	RAB27B, member RAS oncogene family	7432	0.69	3.19089	23	0.00019	0.0095	0.79	3.19089	30	4.8e-05	0.00064	0.91	3.19089	41	8.3e-06	9.1e-05	-0.53	1.4	4.5	0.044	0.18	-0.77	1.4	9.2	0.0055	0.02	-0.55	1.4	4.8	0.037	0.078	0.14	2.79848	0.11	0.75	0.92	0.6	2.79848	2.2	0.18	0.35	0.66	2.79848	2.4	0.16
ENSG00000128268	4248	MGAT3	22	mannosyl (beta-1,4-)-glycoprotein beta-1,4-N-acetylglucosaminyltransferase	5457	-0.69	5.94425	35	2.1e-05	0.0026	-1.3	5.94425	120	6.2e-09	1.3e-06	-1.1	5.94425	81	1.1e-07	3.3e-06	-0.27	6.2	7.6	0.011	0.075	-0.39	6.2	15	0.00064	0.0038	-0.27	6.2	7.6	0.011	0.028	-0.49	5.8623	27	0.00011	0.015	-0.7	5.8623	54	2.3e-06	0.00021	-0.52	5.8623	29	7e-05
ENSG00000165841	1557	CYP2C19	10	cytochrome P450 family 2 subfamily C member 19	3921	0.69	2.79492	12	0.0031	0.047	0.99	2.79492	25	0.00012	0.0013	0.62	2.79492	9.6	0.0067	0.019	0.32	3.8	5.2	0.031	0.15	0.27	3.8	3.7	0.067	0.14	0.08	3.8	0.31	0.58	0.68	0.58	3.16272	8.7	0.0099	0.15	0.83	3.16272	18	0.00062	0.0081	0.25	3.16272	1.6	0.23
ENSG00000196781	7088	TLE1	9	transducin like enhancer of split 1	4906	0.69	3.19942	29	5.8e-05	0.0045	0.84	3.19942	43	5.8e-06	0.00014	0.87	3.19942	47	3.6e-06	4.7e-05	-0.018	2.7	0.011	0.92	0.97	-0.09	2.7	0.28	0.6	0.72	-0.27	2.7	2.4	0.14	0.22	0.3	2.93852	3.9	0.066	0.35	0.46	2.93852	9.2	0.0083	0.046	0.21	2.93852	1.7	0.21
ENSG00000187187	339327	ZNF546	19	zinc finger protein 546	9007	-0.69	1.56332	12	0.003	0.045	-1.5	1.56332	45	4.4e-06	0.00011	-1.8	1.56332	67	3.4e-07	8e-06	-0.79	1.7	13	0.0014	0.018	-1.2	1.7	29	1.3e-05	0.00016	-0.99	1.7	20	0.00017	0.00087	-0.11	1.63038	0.13	0.73	0.91	-0.95	1.63038	8.9	0.01	0.053	-1.2	1.63038	13	0.0029
ENSG00000214922	285830	HLA-F-AS1	6	HLA-F antisense RNA 1	4179	-0.69	1.36649	8.2	0.011	0.095	-0.96	1.36649	15	0.0015	0.0082	-0.96	1.36649	15	0.0012	0.0048	-0.04	1.3	0.028	0.87	0.94	-0.53	1.3	4.7	0.04	0.096	-0.16	1.3	0.46	0.5	0.62	-0.49	1.12495	2.7	0.12	0.46	-0.83	1.12495	7.5	0.015	0.069	-0.64	1.12495	4.4	0.053
ENSG00000165732	9188	DDX21	10	DExD-box helicase 21	5020	0.69	8.82278	37	1.6e-05	0.0022	1.2	8.82278	110	1.3e-08	2.1e-06	1.4	8.82278	140	2.7e-09	2.4e-07	0.53	8.3	26	3.2e-05	0.0011	0.88	8.3	72	1e-08	5.2e-07	1	8.3	100	4.2e-10	1.7e-08	0.33	8.87245	3.9	0.074	0.37	0.97	8.87245	33	0.00012	0.0027	1.1	8.87245	41	4.6e-05
ENSG00000165879	10023	FRAT1	10	FRAT1, WNT signaling pathway regulator	2649	0.69	-0.26289	3.2	0.091	0.3	0.89	-0.26289	5.5	0.032	0.086	0.21	-0.26289	0.26	0.62	0.7	-0.093	-0.96	0.019	0.89	0.95	-1	-0.96	1.9	0.18	0.3	0.42	-0.96	0.4	0.53	0.64	0.83	-0.52931	4.6	0.049	0.31	-0.18	-0.52931	0.18	0.68	0.8	-0.49	-0.52931	1.1	0.31
ENSG00000133816	84953	MICAL2	11	microtubule associated monooxygenase, calponin and LIM domain containing 2	20191	0.69	7.45094	46	4.1e-06	0.00094	0.96	7.45094	89	5e-08	5.2e-06	0.99	7.45094	95	3.2e-08	1.5e-06	0.089	7.3	0.88	0.36	0.61	0.53	7.3	31	8.9e-06	0.00012	1.1	7.3	140	7.5e-12	6.6e-10	0.79	7.66186	65	7.3e-07	0.00086	0.95	7.66186	93	7.3e-08	3.3e-05	1.3	7.66186	180	9.1e-10
ENSG00000237248	100499405	LINC00987	12	long intergenic non-protein coding RNA 987	2696	-0.69	0.87534	9.6	0.0068	0.072	-1	0.87534	19	0.00045	0.0033	-1.1	0.87534	22	0.00025	0.0013	-0.51	-0.55	1.1	0.3	0.56	-0.35	-0.55	0.53	0.47	0.61	-0.98	-0.55	3.8	0.063	0.12	-0.73	0.77964	8.3	0.011	0.16	-0.5	0.77964	4	0.064	0.18	-1.5	0.77964	29	7.5e-05
ENSG00000168676	146212	KCTD19	16	potassium channel tetramerization domain containing 19	7383	-0.69	-0.81573	2.3	0.15	0.4	-0.94	-0.81573	3.8	0.068	0.15	-1.6	-0.81573	10	0.0059	0.017	-0.73	-1.5	1.3	0.27	0.53	-0.76	-1.5	1.3	0.26	0.4	-1.1	-1.5	2.5	0.13	0.21	-0.47	-0.99299	1.5	0.24	0.6	-1.2	-0.99299	8.4	0.011	0.055	-1.8	-0.99299	14	0.0018
ENSG00000147852	7436	VLDLR	9	very low density lipoprotein receptor	9339	0.69	1.13997	5.4	0.034	0.17	0.86	1.13997	8.6	0.0097	0.035	1.1	1.13997	14	0.0016	0.0059	0.33	0.05	0.68	0.42	0.66	0.69	0.05	3.3	0.083	0.17	0.73	0.05	3.5	0.072	0.13	0.71	1.17704	8.5	0.011	0.16	0.83	1.17704	12	0.0038	0.028	0.96	1.17704	15	0.0015
ENSG00000182600	389084	SNORC	2	secondary ossification center associated regulator of chondrocyte maturation	3698	-0.69	0.27341	5	0.039	0.19	-0.44	0.27341	2.2	0.16	0.28	-0.55	0.27341	3.4	0.083	0.15	-0.85	-0.18	3.5	0.074	0.25	0.33	-0.18	0.63	0.44	0.58	-0.24	-0.18	0.31	0.59	0.69	0.74	0.31842	4.4	0.052	0.32	-0.3	0.31842	0.66	0.43	0.61	0.47	0.31842	1.7	0.22
ENSG00000185437	6450	SH3BGR	21	SH3 domain binding glutamate rich protein	1495	-0.69	0.03329	4.5	0.049	0.22	-0.33	0.03329	1.1	0.31	0.45	-0.37	0.03329	1.4	0.25	0.36	-0.63	0.2	3.5	0.074	0.25	-0.41	0.2	1.5	0.23	0.36	-0.52	0.2	2.3	0.14	0.22	-0.55	-0.23544	2.6	0.13	0.47	-0.61	-0.23544	3.1	0.098	0.23	-0.46	-0.23544	1.6	0.23
ENSG00000171451	92126	DSEL	18	dermatan sulfate epimerase like	9531	0.69	-0.12403	5	0.04	0.19	0.6	-0.12403	3.6	0.074	0.16	-0.32	-0.12403	0.86	0.37	0.48	-0.49	-1.1	0.79	0.38	0.63	-0.69	-1.1	1.5	0.23	0.36	-0.44	-1.1	0.62	0.44	0.56	0.22	0.06338	0.4	0.53	0.82	0.4	0.06338	1.4	0.25	0.43	-0.26	0.06338	0.52	0.48
ENSG00000025708	1890	TYMP	22	thymidine phosphorylase	3320	-0.69	-0.20556	3.8	0.069	0.26	-0.31	-0.20556	0.83	0.38	0.52	-0.028	-0.20556	0.0074	0.93	0.95	0.55	-0.22	1.5	0.23	0.48	0.66	-0.22	2.2	0.15	0.26	0.13	-0.22	0.075	0.79	0.85	0.45	-0.00784	1.3	0.28	0.63	0.55	-0.00784	1.8	0.2	0.37	0.29	-0.00784	0.47	0.5
ENSG00000108389	9110	MTMR4	17	myotubularin related protein 4	7475	-0.68	6.19778	21	0.0006	0.018	-1.1	6.19778	51	9.4e-06	0.0002	-1.1	6.19778	55	6.2e-06	7.2e-05	-0.45	7.2	9.8	0.0081	0.061	-0.81	7.2	32	8.4e-05	0.00075	-0.5	7.2	12	0.0044	0.014	-0.81	6.08648	36	2.6e-05	0.0065	-0.79	6.08648	35	3.2e-05	0.0012	-0.71	6.08648	28	9.4e-05
ENSG00000177335	286122	C8orf31	8	chromosome 8 open reading frame 31 (putative)	2929	-0.68	1.93299	12	0.0032	0.047	-1.1	1.93299	27	9e-05	0.001	-1	1.93299	25	0.00012	0.00073	-0.39	1.6	3.6	0.07	0.25	-1.1	1.6	28	1.7e-05	0.00021	-0.78	1.6	14	0.0011	0.0041	-0.51	1.88604	7.3	0.016	0.19	-0.92	1.88604	22	0.00028	0.0047	-1.1	1.88604	29	7.9e-05
ENSG00000167984	197358	NLRC3	16	NLR family CARD domain containing 3	6686	-0.68	-0.37244	4.1	0.059	0.24	-0.62	-0.37244	3.4	0.085	0.18	-0.18	-0.37244	0.34	0.56	0.66	-1.5	-0.69	9	0.006	0.05	-1.3	-0.69	6.6	0.016	0.048	-2.4	-0.69	18	0.00025	0.0012	-0.68	-0.76626	3.3	0.088	0.4	-0.93	-0.76626	6.2	0.025	0.096	-1.9	-0.76626	19	0.00054
ENSG00000178772	1370	CPN2	3	carboxypeptidase N subunit 2	3028	-0.68	-1.52888	1.7	0.21	0.48	-0.72	-1.52888	1.8	0.2	0.33	-0.42	-1.52888	0.7	0.41	0.52	-0.69	-1	1.6	0.22	0.47	-0.48	-1	0.82	0.37	0.52	-0.63	-1	1.3	0.27	0.38	0.31	-1.81537	0.25	0.62	0.86	0.91	-1.81537	2.4	0.14	0.3	-0.0094	-1.81537	0.00012	0.99
ENSG00000171476	84525	HOPX	4	HOP homeobox	7753	0.68	-1.45873	1.4	0.26	0.54	0.66	-1.45873	1.2	0.29	0.43	2.1	-1.45873	18	0.00055	0.0025																1.5	-1.27323	7.4	0.016	0.18	1.2	-1.27323	4.5	0.051	0.15	1.4	-1.27323	5.8	0.029
ENSG00000105472	6320	CLEC11A	19	C-type lectin domain containing 11A	1469	-0.68	-1.15844	1.6	0.22	0.5	0.24	-1.15844	0.24	0.63	0.74	0.47	-1.15844	1	0.32	0.43																0.21	-1.02974	0.19	0.67	0.88	0.24	-1.02974	0.25	0.63	0.76	-0.52	-1.02974	0.94	0.35
ENSG00000203872	206412	C6orf163	6	chromosome 6 open reading frame 163	2884	-0.68	-1.06504	1.5	0.23	0.51	-1.7	-1.06504	6.8	0.019	0.057	-0.88	-1.06504	2.5	0.14	0.22	-0.73	-0.7	2.5	0.13	0.35	-1.4	-0.7	8.1	0.0086	0.029	-2.1	-0.7	16	0.00048	0.0021	-1.6	-1.09847	11	0.0052	0.11	-1.6	-1.09847	10	0.0057	0.036	-2.5	-1.09847	19	0.00055
ENSG00000175352	56675	NRIP3	11	nuclear receptor interacting protein 3	4123	0.68	1.82054	16	0.00093	0.023	0.69	1.82054	16	0.00094	0.0058	0.91	1.82054	31	4.2e-05	0.00032	0.17	0.67	0.31	0.58	0.78	0.085	0.67	0.075	0.79	0.86	-0.093	0.67	0.085	0.77	0.84	0.71	1.87376	9.5	0.0076	0.13	0.87	1.87376	14	0.0018	0.016	0.71	1.87376	8.8	0.0096
ENSG00000284024	51182	HSPA14	10	heat shock protein family A (Hsp70) member 14	4924	0.68	4.60748	31	3.7e-05	0.0037	0.72	4.60748	35	2.1e-05	0.00036	0.67	4.60748	30	4.4e-05	0.00033	0.36	4	7	0.014	0.087	0.24	4	3.1	0.088	0.18	0.23	4	2.8	0.1	0.18	0.25	4.62869	1.8	0.21	0.57	0.28	4.62869	2.3	0.15	0.31	0.33	4.62869	3	0.11
ENSG00000213213	84960	CCDC183	9	coiled-coil domain containing 183	2964	-0.68	1.99899	8.5	0.0098	0.088	-0.56	1.99899	5.9	0.027	0.075	0.053	1.99899	0.06	0.81	0.86	-0.11	2.1	0.31	0.58	0.78	0.13	2.1	0.44	0.51	0.64	0.78	2.1	17	0.00042	0.0019	-0.39	2.0367	2.3	0.15	0.5	-0.53	2.0367	4.2	0.06	0.17	0.39	2.0367	2.5	0.14
ENSG00000198788	4583	MUC2	11	mucin 2, oligomeric mucus/gel-forming	12667	0.68	4.22688	1.1	0.32	0.6	2.9	4.22688	23	0.0026	0.013	2.9	4.22688	23	0.0025	0.0086	-0.25	2.2	1.4	0.25	0.51	0.36	2.2	3	0.098	0.19	0.33	2.2	2.4	0.14	0.22	1.6	3.75746	9.3	0.023	0.22	2.6	3.75746	23	0.0033	0.025	3.2	3.75746	34	0.0012
ENSG00000221986	343263	MYBPHL	1	myosin binding protein H like	1789	-0.68	0.16335	4.7	0.046	0.21	-0.54	0.16335	3	0.1	0.2	-1	0.16335	10	0.0056	0.016	-0.21	0.4	0.36	0.55	0.77	0.078	0.4	0.052	0.82	0.88	-0.3	0.4	0.7	0.41	0.53	-0.4	-0.24007	1.7	0.22	0.58	-0.55	-0.24007	3.1	0.097	0.23	-1.4	-0.24007	15	0.0013
ENSG00000121440	23024	PDZRN3	3	PDZ domain containing ring finger 3	6136	-0.68	1.64192	12	0.0035	0.049	-0.54	1.64192	7.2	0.016	0.051	-0.85	1.64192	18	0.00063	0.0028	-0.48	2.4	6.5	0.017	0.1	-0.35	2.4	3.5	0.072	0.15	-0.78	2.4	16	0.00043	0.0019	-1.1	1.32694	15	0.0014	0.058	-0.85	1.32694	9.7	0.007	0.041	-1	1.32694	13	0.0025
ENSG00000274386	100129924	TMEM269	1	transmembrane protein 269	4373	-0.68	0.96628	9.4	0.0072	0.074	-1.1	0.96628	21	0.0003	0.0024	-1.3	0.96628	31	4.2e-05	0.00032	-0.75	1	8.2	0.0084	0.063	-0.73	1	7.8	0.0098	0.032	-0.18	1	0.49	0.49	0.6	-0.14	0.92557	0.19	0.67	0.88	-0.79	0.92557	5.4	0.035	0.12	-0.78	0.92557	5.2	0.037
ENSG00000002330	572	BAD	11	BCL2 associated agonist of cell death	1708	-0.68	1.73598	8.1	0.011	0.096	-0.34	1.73598	2.2	0.16	0.28	-0.5	1.73598	4.5	0.049	0.096	-0.21	1.9	1	0.32	0.58	0.14	1.9	0.47	0.5	0.63	0.027	1.9	0.016	0.9	0.93	0.13	1.93586	0.29	0.6	0.85	-0.097	1.93586	0.16	0.69	0.81	-0.25	1.93586	0.93	0.35
ENSG00000165702	8328	GFI1B	9	growth factor independent 1B transcriptional repressor	6104	-0.68	0.7385	7.9	0.012	0.099	-0.78	0.7385	9.9	0.0061	0.024	-0.9	0.7385	13	0.0021	0.0073	-0.31	1.4	1.7	0.2	0.45	-0.59	1.4	6.3	0.019	0.054	-1.3	1.4	28	1.9e-05	0.00013	-0.84	0.59085	12	0.0039	0.098	-1	0.59085	17	0.00098	0.011	-1.4	0.59085	29	7.3e-05
ENSG00000232907	101926987	DLGAP4-AS1	20	DLGAP4 antisense RNA 1	2437	-0.68	-0.8027	2.2	0.16	0.41	-0.16	-0.8027	0.13	0.72	0.81	-0.31	-0.8027	0.51	0.49	0.59	-0.64	-0.42	2.4	0.13	0.36	-0.76	-0.42	3.4	0.076	0.16	-0.59	-0.42	2	0.17	0.26	0.14	-0.72673	0.1	0.75	0.92	0.16	-0.72673	0.15	0.71	0.82	0.47	-0.72673	1.3	0.28
ENSG00000221962	645843	TMEM14EP	3	transmembrane protein 14E, pseudogene	1296	0.68	-1.06802	3	0.1	0.32	-0.37	-1.06802	0.63	0.44	0.58	0.55	-1.06802	2	0.18	0.27	-0.37	-0.39	0.72	0.41	0.65	-0.63	-0.39	2	0.17	0.29	-0.0084	-0.39	0.00036	0.99	0.99	1.1	-1.14364	3.4	0.085	0.39	0.62	-1.14364	1	0.33	0.51	1.4	-1.14364	5.4	0.035
ENSG00000182700	492311	IGIP	5	IgA inducing protein	3458	-0.68	2.9585	32	3.3e-05	0.0033	-0.93	2.9585	57	1e-06	4.2e-05	-0.72	2.9585	36	1.6e-05	0.00015	-0.8	3.6	33	5.5e-06	0.00027	-0.94	3.6	45	4.9e-07	1.2e-05	-0.73	3.6	27	2.1e-05	0.00015	-0.38	2.83308	5.2	0.037	0.27	-0.61	2.83308	13	0.0023	0.02	-0.51	2.83308	9.4	0.0077
ENSG00000205238	441273	SPDYE2	7	speedy/RINGO cell cycle regulator family member E2	2072	-0.68	-0.15346	2.3	0.15	0.39	-0.44	-0.15346	1	0.33	0.48	-0.93	-0.15346	4.2	0.057	0.11	-1	0.47	8.4	0.0078	0.06	-0.66	0.47	3.8	0.062	0.14	-0.86	0.47	6.3	0.019	0.046	0.014	0.39932	0.0024	0.96	0.99	-0.49	0.39932	2.6	0.13	0.28	-0.55	0.39932	3.2	0.095
ENSG00000105997	3200	HOXA3	7	homeobox A3	4306	-0.68	3.23698	29	5.3e-05	0.0043	-0.85	3.23698	44	4.9e-06	0.00012	-1.2	3.23698	81	1e-07	3.2e-06	-1	2.1	28	1.6e-05	0.00065	-1.5	2.1	55	9.5e-08	3.1e-06	-2.3	2.1	110	8.7e-11	4.9e-09	-0.62	2.72339	15	0.0014	0.057	-1.2	2.72339	50	3.4e-06	0.00027	-1.8	2.72339	110	2.4e-08
ENSG00000120254	25902	MTHFD1L	6	methylenetetrahydrofolate dehydrogenase (NADP+ dependent) 1 like	5021	0.68	4.68832	46	4e-06	0.00094	1.3	4.68832	180	3.2e-10	1.6e-07	1.6	4.68832	250	2.5e-11	1.1e-08	0.17	3.8	0.31	0.59	0.79	0.43	3.8	1.9	0.2	0.33	0.8	3.8	6.9	0.029	0.065	0.72	4.96119	21	0.00039	0.032	1.1	4.96119	53	3.2e-06	0.00026	1.6	4.96119	110	4.1e-08
ENSG00000233154	101929023	LINC01762	1	long intergenic non-protein coding RNA 1762	1701	-0.68	-0.89574	2.7	0.12	0.35	-0.82	-0.89574	3.7	0.072	0.16	-1.8	-0.89574	14	0.0015	0.0057	-0.88	-0.43	3.7	0.066	0.24	-1	-0.43	4.4	0.046	0.11	-1.3	-0.43	7.1	0.013	0.034	-0.53	-1.24012	1.1	0.32	0.67	-0.94	-1.24012	3.2	0.094	0.23	-1.7	-1.24012	7.9	0.013
ENSG00000168477	7148	TNXB	6	tenascin XB	15909	-0.68	3.13895	20	0.00037	0.014	-0.98	3.13895	40	9.4e-06	0.0002	-1.2	3.13895	58	9.4e-07	1.7e-05	-0.58	2.3	10	0.0036	0.035	-1	2.3	31	8.5e-06	0.00012	-1.4	2.3	49	2.4e-07	3.5e-06	-0.5	2.91698	8.8	0.0094	0.15	-1.2	2.91698	48	4.4e-06	0.00031	-1.5	2.91698	68	5.7e-07
ENSG00000096654	7738	ZNF184	6	zinc finger protein 184	3122	0.68	3.75207	16	0.00093	0.023	1.1	3.75207	41	8.6e-06	0.00018	1.3	3.75207	65	4.6e-07	9.9e-06	-0.4	2.9	7.2	0.013	0.083	-0.6	2.9	16	0.00052	0.0032	-0.44	2.9	8.5	0.0075	0.021	0.48	3.41395	9.4	0.0079	0.13	0.71	3.41395	20	0.00039	0.0059	0.64	3.41395	16	0.0011
ENSG00000235257	101928153	ITGA9-AS1	3	ITGA9 antisense RNA 1	6651	-0.68	0.25936	6.4	0.022	0.14	-0.95	0.25936	11	0.0038	0.017	-0.91	0.25936	11	0.0043	0.013	-0.85	0.11	5.7	0.025	0.13	-1.1	0.11	8.7	0.0069	0.024	-1.5	0.11	15	0.00075	0.0031	-0.14	0.02062	0.13	0.72	0.91	-0.81	0.02062	4.3	0.055	0.16	-0.89	0.02062	4.6	0.048
ENSG00000070808	815	CAMK2A	5	calcium/calmodulin dependent protein kinase II alpha	6150	-0.68	-0.93824	1.9	0.18	0.45	-2	-0.93824	11	0.0045	0.019	-2.3	-0.93824	14	0.0019	0.0068	-0.92	-1.3	2	0.17	0.41	-0.72	-1.3	1.3	0.27	0.41	-1.2	-1.3	3.3	0.083	0.15	-0.28	-0.91962	0.54	0.48	0.79	-0.77	-0.91962	3.6	0.076	0.2	-2.2	-0.91962	19	0.00053
ENSG00000129167	7166	TPH1	11	tryptophan hydroxylase 1	5626	-0.68	-1.06229	2.2	0.16	0.41	-0.95	-1.06229	3.9	0.067	0.15	-0.89	-1.06229	3.6	0.075	0.14	-1.4	-1.2	5.2	0.032	0.15	-1.3	-1.2	4.7	0.04	0.095	-2.4	-1.2	13	0.0015	0.0055	0.37	-0.70905	0.96	0.34	0.69	0.1	-0.70905	0.069	0.8	0.88	-0.069	-0.70905	0.029	0.87
ENSG00000173825	220359	TIGD3	11	tigger transposable element derived 3	2012	0.68	1.48407	8.9	0.0087	0.082	0.49	1.48407	4.5	0.049	0.12	0.15	1.48407	0.38	0.55	0.65	0.72	1.9	11	0.0026	0.027	0.12	1.9	0.27	0.61	0.72	0.23	1.9	1.1	0.31	0.43	0.42	1.47195	2.1	0.17	0.53	0.05	1.47195	0.029	0.87	0.93	-0.32	1.47195	1.1	0.32
ENSG00000163635	6314	ATXN7	3	ataxin 7	9183	0.67	-0.15372	3	0.1	0.33	0.96	-0.15372	6.2	0.023	0.068	0.69	-0.15372	3.2	0.094	0.16	-0.72	0.5	5.7	0.025	0.13	-0.84	0.5	7.7	0.01	0.033	-0.9	0.5	8.4	0.0076	0.021	0.37	0.05147	1.3	0.27	0.63	0.4	0.05147	1.5	0.23	0.41	0.29	0.05147	0.77	0.39
ENSG00000158423	158787	RIBC1	X	RIB43A domain with coiled-coils 1	2993	-0.67	-0.0939	4.9	0.041	0.19	-0.68	-0.0939	4.8	0.043	0.11	-0.66	-0.0939	4.8	0.044	0.087	-0.8	0.18	6.4	0.018	0.1	-0.95	0.18	8.8	0.0067	0.024	-1.7	0.18	23	6.1e-05	0.00037	-0.42	-0.06965	1.8	0.19	0.55	-0.76	-0.06965	5.7	0.03	0.11	-0.64	-0.06965	3.7	0.072
ENSG00000261863	400568	LINC01996	17	long intergenic non-protein coding RNA 1996	1273	-0.67	0.8266	9.9	0.0061	0.068	-1.4	0.8266	34	2.2e-05	0.00037	-2.1	0.8266	72	2.3e-07	5.9e-06	-0.24	1.2	0.98	0.33	0.59	-0.52	1.2	4.3	0.049	0.11	-0.75	1.2	8.5	0.0073	0.021	-0.89	0.52299	14	0.002	0.071	-1.4	0.52299	32	4.3e-05	0.0014	-1.3	0.52299	25	0.00017
ENSG00000280927	285463	CTBP1-AS	4	CTBP1 antisense RNA	3886	-0.67	0.75989	8.5	0.01	0.089	-0.63	0.75989	7.2	0.016	0.052	-0.8	0.75989	12	0.0032	0.011	0.18	1.1	0.46	0.5	0.73	0.26	1.1	0.94	0.34	0.48	0.23	1.1	0.71	0.41	0.52	0.11	1.33425	0.23	0.64	0.87	0.076	1.33425	0.11	0.74	0.85	0.39	1.33425	2.8	0.11
ENSG00000201998	677808	SNORA23	11	small nucleolar RNA, H/ACA box 23	182	0.67	-1.14751	1.2	0.29	0.57	1.2	-1.14751	4.4	0.051	0.12	1.9	-1.14751	14	0.0017	0.0062	0.86	-1.7	1	0.32	0.58	0.0057	-1.7	0.0001	0.99	0.99	0.89	-1.7	1.1	0.31	0.43	0.91	-1.427	1.3	0.26	0.62	1.9	-1.427	6.6	0.021	0.086	1.4	-1.427	3.1	0.097
ENSG00000146232	4794	NFKBIE	6	NFKB inhibitor epsilon	2581	0.67	4.32485	19	0.00051	0.016	1.2	4.32485	65	5.6e-07	2.8e-05	0.88	4.32485	33	3.5e-05	0.00028	2.4	4.9	430	2.9e-17	7.4e-14	1.8	4.9	240	2.6e-14	1.4e-11	0.61	4.9	27	2.3e-05	0.00016	1.1	4.62193	33	7e-05	0.012	0.9	4.62193	22	0.00041	0.0061	0.27	4.62193	2	0.18
ENSG00000122547	80820	EEPD1	7	endonuclease/exonuclease/phosphatase family domain containing 1	4847	0.67	2.87939	17	0.00084	0.022	0.57	2.87939	12	0.0034	0.015	0.035	2.87939	0.042	0.84	0.88	0.055	2.4	0.095	0.76	0.89	0.31	2.4	3.1	0.088	0.18	0.11	2.4	0.39	0.54	0.64	0.73	2.93708	15	0.0014	0.058	0.26	2.93708	1.8	0.2	0.37	0.15	2.93708	0.59	0.45
ENSG00000171560	2243	FGA	4	fibrinogen alpha chain	3956	0.67	10.296	67	3.6e-07	0.00017	0.66	10.296	65	4.3e-07	2.3e-05	0.51	10.296	38	1.2e-05	0.00012	0.14	10	2.1	0.16	0.39	-0.083	10	0.78	0.39	0.53	-0.18	10	3.7	0.065	0.12	0.36	10.1909	13	0.0026	0.081	0.27	10.1909	7.4	0.016	0.07	-0.057	10.1909	0.34	0.57
ENSG00000108950	54757	FAM20A	17	FAM20A, golgi associated secretory pathway pseudokinase	6203	-0.67	0.71822	5.2	0.036	0.18	-0.48	0.71822	2.7	0.12	0.23	-0.55	0.71822	3.6	0.077	0.14	-0.27	2.3	2	0.17	0.4	-0.11	2.3	0.32	0.58	0.7	-0.17	2.3	0.83	0.37	0.49	0.32	1.12479	1.5	0.24	0.6	0.076	1.12479	0.08	0.78	0.87	0.096	1.12479	0.12	0.73
ENSG00000129048	51554	ACKR4	3	atypical chemokine receptor 4	2273	0.67	0.57291	4.5	0.049	0.22	1.2	0.57291	14	0.0016	0.0087	0.63	0.57291	4	0.064	0.12	-0.32	1.2	2	0.17	0.41	-0.63	1.2	7.5	0.011	0.036	-1.5	1.2	37	2.4e-06	2.4e-05	0.32	0.91337	1.2	0.3	0.65	0.6	0.91337	4.1	0.061	0.17	-0.077	0.91337	0.06	0.81
ENSG00000178409	57673	BEND3	6	BEN domain containing 3	6839	0.67	3.16389	23	0.00019	0.0093	0.15	3.16389	1	0.33	0.47	0.055	3.16389	0.15	0.71	0.78	0.37	2.8	4.3	0.049	0.2	0.13	2.8	0.5	0.49	0.62	-0.41	2.8	4.8	0.039	0.082	0.35	3.25514	3.1	0.099	0.42	-0.12	3.25514	0.36	0.56	0.71	-0.12	3.25514	0.35	0.56
ENSG00000178878	81575	APOLD1	12	apolipoprotein L domain containing 1	7243	0.67	3.49228	25	0.00012	0.0074	1	3.49228	57	1e-06	4.1e-05	0.95	3.49228	52	1.9e-06	2.9e-05	-0.5	2	5.9	0.022	0.12	-0.79	2	14	0.00096	0.0051	-1.1	2	25	4e-05	0.00025	0.6	3.33643	13	0.0025	0.079	0.67	3.33643	16	0.0012	0.013	0.57	3.33643	11	0.0042
ENSG00000197147	23507	LRRC8B	1	leucine rich repeat containing 8 VRAC subunit B	8213	0.67	5.03198	29	5.8e-05	0.0045	0.73	5.03198	34	2.5e-05	0.0004	0.6	5.03198	23	0.00019	0.001	0.58	4.6	27	2.4e-05	0.00087	0.37	4.6	11	0.0027	0.012	0.096	4.6	0.7	0.41	0.53	0.62	4.99686	32	4.6e-05	0.0094	0.87	4.99686	63	9e-07	0.00012	0.65	4.99686	35	2.9e-05
ENSG00000178607	2081	ERN1	17	endoplasmic reticulum to nucleus signaling 1	10864	0.67	5.65914	48	2.9e-06	0.00074	1	5.65914	110	8.4e-09	1.6e-06	0.92	5.65914	91	4.3e-08	1.8e-06	0.52	5.7	32	6.4e-06	0.00031	0.81	5.7	79	3.4e-09	2.1e-07	0.5	5.7	30	1e-05	8.3e-05	0.85	5.75864	59	1.4e-06	0.0011	1.1	5.75864	94	6.7e-08	3.1e-05	0.7	5.75864	39	1.5e-05
ENSG00000113739	8614	STC2	5	stanniocalcin 2	6128	0.67	6.85415	11	0.01	0.089	1.3	6.85415	38	0.00019	0.0017	1.2	6.85415	32	0.00034	0.0017	0.27	5.6	2.8	0.12	0.33	0.43	5.6	7.1	0.02	0.056	0.29	5.6	3.3	0.094	0.17	0.71	6.93443	5.7	0.051	0.31	1	6.93443	12	0.011	0.056	0.95	6.93443	10	0.017
ENSG00000240194	643160	CYMP	1	chymosin pseudogene	1263	-0.67	-1.27265	2.3	0.15	0.4	-0.3	-1.27265	0.51	0.49	0.62	-1.1	-1.27265	5.5	0.031	0.067																-0.6	-1.17747	1.9	0.19	0.55	-1.6	-1.17747	11	0.0046	0.031	-2	-1.17747	15	0.0015
ENSG00000068796	3796	KIF2A	5	kinesin family member 2A	4774	0.67	5.93395	61	6.7e-07	0.00028	1	5.93395	140	2.1e-09	6.1e-07	1.2	5.93395	190	1.8e-10	3.6e-08	0.19	5.9	3.6	0.071	0.25	0.73	5.9	54	1.1e-07	3.6e-06	1.1	5.9	120	7.1e-11	4.2e-09	0.47	5.96863	17	0.00085	0.046	0.92	5.96863	65	7.2e-07	0.00012	1.1	5.96863	94	6.7e-08
ENSG00000228439	100130890	TSTD3	6	thiosulfate sulfurtransferase like domain containing 3	962	-0.67	-0.39675	2.9	0.11	0.33	-1.2	-0.39675	7.4	0.015	0.048	-1.1	-0.39675	7	0.017	0.041	0.42	-0.11	1.3	0.27	0.53	-0.52	-0.11	1.7	0.21	0.34	-0.99	-0.11	5.4	0.028	0.063	0.18	0.08908	0.42	0.53	0.82	-0.32	0.08908	1.3	0.27	0.46	-0.48	0.08908	2.6	0.13
ENSG00000073150	56666	PANX2	22	pannexin 2	3102	-0.67	0.47186	7.5	0.015	0.11	-0.13	0.47186	0.3	0.59	0.71	-0.48	0.47186	4.1	0.06	0.11	-0.083	-1	0.015	0.9	0.96	0.34	-1	0.28	0.6	0.72	0.54	-1	0.7	0.41	0.53	0.37	0.18094	1.6	0.22	0.58	0.095	0.18094	0.1	0.75	0.85	0.037	0.18094	0.015	0.91
ENSG00000260389	441818	WBP11P1	18	WW domain binding protein 11 pseudogene 1	2972	0.67	-0.63065	2.5	0.13	0.37	1.2	-0.63065	8.9	0.0087	0.032	0.81	-0.63065	3.9	0.065	0.12	-0.43	-0.52	0.9	0.35	0.61	0.33	-0.52	0.59	0.45	0.59	0.11	-0.52	0.068	0.8	0.86	-0.43	-0.9306	0.77	0.39	0.73	-0.11	-0.9306	0.057	0.82	0.89	-0.1	-0.9306	0.043	0.84
ENSG00000115963	390	RND3	2	Rho family GTPase 3	3594	0.67	6.47196	15	0.0028	0.044	1.2	6.47196	51	2.2e-05	0.00037	1.5	6.47196	73	4.5e-06	5.6e-05	1	6.2	78	1.2e-08	2.1e-06	1	6.2	80	1e-08	5.2e-07	0.89	6.2	58	1.5e-07	2.3e-06	0.46	6.58056	2.6	0.15	0.5	0.75	6.58056	6.7	0.038	0.13	0.77	6.58056	7	0.035
ENSG00000186973	440585	FAM183A	1	family with sequence similarity 183 member A	843	-0.67	0.28534	7.6	0.014	0.11	-1	0.28534	16	0.0011	0.0065	-0.92	0.28534	14	0.0019	0.0067	-0.32	0.09	0.44	0.52	0.74	-0.4	0.09	0.68	0.42	0.56	0.0087	0.09	0.00034	0.99	0.99	-0.3	0.11259	0.88	0.36	0.71	-0.59	0.11259	3.2	0.092	0.23	-0.29	0.11259	0.78	0.39
ENSG00000121904	114784	CSMD2	1	CUB and Sushi multiple domains 2	18157	-0.67	-0.21568	4.2	0.057	0.23	-1.1	-0.21568	9.3	0.0076	0.029	-1.9	-0.21568	26	0.0001	0.00066	-0.32	0.79	1.4	0.25	0.51	-1.3	0.79	19	0.00018	0.0014	-1.8	0.79	33	5.6e-06	4.9e-05	-0.5	-0.54806	2.3	0.15	0.5	-0.39	-0.54806	1.4	0.25	0.43	-1.1	-0.54806	8.5	0.011
ENSG00000149634	128497	SPATA25	20	spermatogenesis associated 25	757	-0.67	2.17949	8.4	0.011	0.091	-0.78	2.17949	11	0.0042	0.018	-1.3	2.17949	30	5.1e-05	0.00037	-1.2	3.3	77	4.2e-09	8.8e-07	-1.4	3.3	110	1.9e-10	2e-08	-1.1	3.3	71	9.7e-09	2.4e-07	-0.12	2.6128	0.31	0.58	0.84	-0.67	2.6128	9.5	0.0075	0.043	-0.46	2.6128	4.4	0.053
ENSG00000172460	124221	PRSS30P	16	serine protease 30, pseudogene	2961	-0.67	-0.75237	2.9	0.11	0.33	-0.64	-0.75237	2.6	0.12	0.23	-1.2	-0.75237	8.4	0.01	0.027	-0.21	-1.8	0.074	0.79	0.91	-0.86	-1.8	1.2	0.28	0.42	-0.31	-1.8	0.16	0.7	0.78	-0.5	-0.86236	1.2	0.29	0.65	-1.9	-0.86236	13	0.0026	0.021	-1.6	-0.86236	8.8	0.0094
ENSG00000237232	150142	ZNF295-AS1	21	ZNF295 antisense RNA 1	1363	0.67	-1.42334	1.1	0.32	0.59	1.4	-1.42334	5.6	0.03	0.082	2.4	-1.42334	22	0.00025	0.0013																0.87	-1.50877	2.4	0.14	0.49	0.76	-1.50877	1.8	0.2	0.37	0.59	-1.50877	0.97	0.34
ENSG00000244041	401232	LINC01011	6	long intergenic non-protein coding RNA 1011	2811	-0.67	0.50451	6.7	0.02	0.13	-0.51	0.50451	3.9	0.064	0.14	-0.6	0.50451	5.6	0.031	0.066	-0.61	0.72	3.9	0.058	0.22	-0.94	0.72	9	0.0059	0.022	-0.96	0.72	9.1	0.0059	0.017	-0.6	0.54438	3.4	0.085	0.39	-1	0.54438	9.7	0.007	0.041	-1.2	0.54438	11	0.0045
ENSG00000176928	51301	GCNT4	5	glucosaminyl (N-acetyl) transferase 4, core 2	5554	0.67	2.92154	14	0.0018	0.034	0.098	2.92154	0.28	0.6	0.72	-0.22	2.92154	1.3	0.27	0.37	0.42	3.3	8	0.0092	0.067	-0.012	3.3	0.0066	0.94	0.96	-0.45	3.3	8.5	0.0074	0.021	0.37	2.76384	3.8	0.071	0.36	0.25	2.76384	1.7	0.21	0.39	0.037	2.76384	0.036	0.85
ENSG00000160097	252995	FNDC5	1	fibronectin type III domain containing 5	3139	0.67	0.0018	5.8	0.028	0.16	0.68	0.0018	5.9	0.027	0.074	1.3	0.0018	25	0.00013	0.00077	0.69	0.47	3.8	0.062	0.23	0.93	0.47	7.3	0.012	0.039	1	0.47	8.2	0.0085	0.023	0.45	0.07404	1.8	0.2	0.55	0.71	0.07404	4.7	0.046	0.14	0.65	0.07404	3.7	0.073
ENSG00000140280	256586	LYSMD2	15	LysM domain containing 2	2074	0.67	1.41304	13	0.0025	0.042	0.22	1.41304	1.2	0.28	0.42	0.65	1.41304	12	0.003	0.01	-0.17	1.2	0.37	0.55	0.76	-0.55	1.2	3.5	0.072	0.15	-0.78	1.2	6.6	0.016	0.04	0.67	1.68061	9.4	0.0077	0.13	0.65	1.68061	9.1	0.0085	0.046	0.092	1.68061	0.16	0.69
ENSG00000178386	7766	ZNF223	19	zinc finger protein 223	3329	-0.67	0.67108	5.2	0.036	0.18	-0.93	0.67108	9.4	0.0073	0.028	-0.76	0.67108	6.8	0.019	0.044	-0.017	0.81	0.0032	0.96	0.98	-0.32	0.81	1.1	0.31	0.45	0.035	0.81	0.013	0.91	0.94	-0.16	0.72303	0.3	0.59	0.85	-0.26	0.72303	0.77	0.39	0.58	-0.36	0.72303	1.3	0.27
ENSG00000183963	6525	SMTN	22	smoothelin	10242	0.67	6.11383	4.8	0.065	0.25	1.2	6.11383	16	0.005	0.021	1.3	6.11383	17	0.0047	0.014	0.079	5	0.63	0.44	0.68	0.39	5	15	0.00061	0.0037	0.55	5	31	9.4e-06	7.6e-05	0.11	5.53668	0.46	0.51	0.8	0.23	5.53668	2.1	0.17	0.34	0.19	5.53668	1.5	0.25
ENSG00000113811	58515	SELENOK	3	selenoprotein K	2165	0.67	5.51812	17	0.0011	0.026	1.1	5.51812	47	1.2e-05	0.00023	1.5	5.51812	84	5.1e-07	1.1e-05	0.51	5.1	17	0.00041	0.0074	1	5.1	66	2.2e-08	9.6e-07	1.2	5.1	94	7.5e-10	2.8e-08	0.3	5.3988	3.2	0.096	0.41	0.61	5.3988	13	0.0029	0.023	0.72	5.3988	18	0.00095
ENSG00000176058	286262	TPRN	9	taperin	5281	-0.67	4.55946	14	0.0022	0.039	-1.2	4.55946	43	1.9e-05	0.00033	-1.3	4.55946	49	9.4e-06	0.0001	-0.27	5	5.6	0.027	0.14	-0.56	5	23	6.2e-05	0.00058	-0.48	5	17	0.00039	0.0018	-0.41	4.54698	5.2	0.04	0.28	-0.99	4.54698	31	0.0001	0.0024	-0.99	4.54698	30	0.00012
ENSG00000205464	92270	ATP6AP1L	5	ATPase H+ transporting accessory protein 1 like	7229	-0.66	0.15	6.5	0.021	0.14	-0.76	0.15	8.1	0.011	0.039	-1	0.15	14	0.0019	0.0067	-0.29	-0.03	0.67	0.42	0.66	-1	-0.03	7.4	0.012	0.037	-1	-0.03	7.3	0.012	0.031	-0.61	-0.02996	3.4	0.084	0.39	-0.96	-0.02996	8	0.012	0.06	-1.3	-0.02996	12	0.0031
ENSG00000178248	388882	FAM230I	22	family with sequence similarity 230 member I	1578	-0.66	-0.65907	2.7	0.12	0.35	-1.4	-0.65907	10	0.0055	0.022	-1.4	-0.65907	10	0.0059	0.017	-0.22	-1.1	0.18	0.68	0.85	-1.7	-1.1	8.5	0.0073	0.026	-1.6	-1.1	6.9	0.015	0.037	0.19	-0.9579	0.2	0.66	0.88	-0.49	-0.9579	1.1	0.31	0.5	-2.7	-0.9579	18	0.0007
ENSG00000124813	860	RUNX2	6	runt related transcription factor 2	8192	0.66	-0.06294	3	0.1	0.33	1.3	-0.06294	14	0.0018	0.0094	1.3	-0.06294	14	0.0019	0.0068	-0.38	-1.5	0.33	0.57	0.78	0.016	-1.5	0.00079	0.98	0.99	-0.11	-1.5	0.028	0.87	0.91	0.72	-0.36403	2.9	0.11	0.44	1	-0.36403	6.3	0.024	0.093	0.9	-0.36403	4.1	0.06
ENSG00000196689	7442	TRPV1	17	transient receptor potential cation channel subfamily V member 1	5519	-0.66	2.49616	19	0.00048	0.016	-1.1	2.49616	46	3.8e-06	0.0001	-1.5	2.49616	83	8.1e-08	2.7e-06	-0.91	2.5	29	1.5e-05	0.00061	-1.3	2.5	52	1.4e-07	4.3e-06	-1.4	2.5	62	3.1e-08	6.2e-07	-0.67	2.29813	15	0.0014	0.058	-1.4	2.29813	64	8.1e-07	0.00012	-2.2	2.29813	130	7e-09
ENSG00000278916	144486	CEP83-DT	12	CEP83 divergent transcript	2482	-0.66	-0.59071	2.7	0.12	0.35	0.53	-0.59071	2.3	0.15	0.26	0.57	-0.59071	2.9	0.11	0.18	-1.2	-1	5.3	0.03	0.15	-1.4	-1	6.6	0.017	0.049	-3	-1	22	9.2e-05	0.00053	-0.2	-0.5151	0.32	0.62	0.86	-0.46	-0.5151	1.7	0.21	0.39	-0.91	-0.5151	5.5	0.033
ENSG00000134070	3656	IRAK2	3	interleukin 1 receptor associated kinase 2	3483	0.66	4.16504	14	0.0022	0.038	1.5	4.16504	75	4.3e-07	2.3e-05	1.5	4.16504	77	3.6e-07	8.2e-06	2.1	4.9	280	4.6e-15	4.5e-12	2.8	4.9	510	4.3e-18	7.8e-15	1.8	4.9	200	2.1e-13	4.5e-11	0.33	4.38645	0.86	0.39	0.72	1.5	4.38645	17	0.0053	0.034	0.8	4.38645	4.6	0.073
ENSG00000168517	124790	HEXIM2	17	hexamethylene bisacetamide inducible 2	2038	-0.66	1.11338	7.7	0.013	0.11	-1.4	1.11338	27	7.6e-05	0.00089	-1.7	1.11338	42	6.7e-06	7.6e-05	-0.95	1.5	18	0.00028	0.0057	-0.8	1.5	13	0.0013	0.0065	-0.85	1.5	15	0.00081	0.0032	-0.19	1.29258	0.28	0.61	0.86	-0.78	1.29258	4.5	0.053	0.16	-1.1	1.29258	7.6	0.017
ENSG00000007402	9254	CACNA2D2	3	calcium voltage-gated channel auxiliary subunit alpha2delta 2	6322	-0.66	-1.19626	1	0.33	0.6	-0.38	-1.19626	0.34	0.57	0.69	-0.68	-1.19626	1.1	0.32	0.43	-1.3	-1.1	4.1	0.054	0.21	-2	-1.1	9.6	0.0048	0.018	-0.71	-1.1	1.4	0.24	0.35	-0.21	-1.04602	0.24	0.63	0.87	-0.06	-1.04602	0.019	0.89	0.94	-0.17	-1.04602	0.13	0.72
ENSG00000274620	102465136	MIR378J	17	microRNA 378j	109	0.66	-0.2851	2.4	0.14	0.39	1.3	-0.2851	10	0.0058	0.023	0.69	-0.2851	2.6	0.12	0.2	0.0096	-0.86	0.00039	0.98	0.99	-0.084	-0.86	0.026	0.87	0.92	-0.57	-0.86	1.1	0.31	0.42	-0.0094	-0.00171	0.00086	0.98	0.99	0.054	-0.00171	0.028	0.87	0.93	-0.082	-0.00171	0.06	0.81
ENSG00000227591	101930114	HSD11B1-AS1	1	HSD11B1 antisense RNA 1	477	-0.66	-1.22904	1.8	0.2	0.47	-0.18	-1.22904	0.15	0.7	0.8	-0.7	-1.22904	2	0.17	0.27	-0.11	-0.15	0.064	0.8	0.91	0.068	-0.15	0.025	0.88	0.92	0.029	-0.15	0.0045	0.95	0.96	-0.051	-0.98458	0.012	0.91	0.98	-0.94	-0.98458	3.3	0.09	0.22	-0.27	-0.98458	0.29	0.6
ENSG00000133980	55237	VRTN	14	vertebrae development associated	3736	-0.66	-1.60033	1.3	0.28	0.55	-0.32	-1.60033	0.32	0.58	0.7	-0.5	-1.60033	0.8	0.39	0.49	-0.04	-1.5	0.0048	0.95	0.98	-2.3	-1.5	9.4	0.0052	0.02	-1.8	-1.5	6.2	0.02	0.048	-1	-1.84331	1.7	0.21	0.57	-0.82	-1.84331	1.2	0.29	0.47	-1.5	-1.84331	3.1	0.1
ENSG00000260852	283932	FBXL19-AS1	16	FBXL19 antisense RNA 1	3951	-0.66	1.33461	11	0.0036	0.05	-0.82	1.33461	17	0.0008	0.0051	-1.2	1.33461	37	1.5e-05	0.00014	-0.74	2.2	13	0.0012	0.017	-1.2	2.2	32	6.9e-06	9.7e-05	-1.4	2.2	44	6.6e-07	8.1e-06	-0.51	1.01134	4.8	0.044	0.29	-1.1	1.01134	21	0.00034	0.0054	-1.5	1.01134	33	3.7e-05
ENSG00000102575	54	ACP5	19	acid phosphatase 5, tartrate resistant	2919	-0.66	0.77987	6.3	0.023	0.14	-0.75	0.77987	7.8	0.013	0.043	-0.58	0.77987	5	0.039	0.081	-0.49	0.97	3.2	0.085	0.27	-0.36	0.97	1.8	0.19	0.31	-0.86	0.97	9	0.0061	0.018	-0.042	1.09421	0.029	0.87	0.96	-0.49	1.09421	3.7	0.074	0.2	-0.5	1.09421	3.5	0.079
ENSG00000023892	50619	DEF6	6	DEF6, guanine nucleotide exchange factor	2545	-0.66	1.63024	9.4	0.0072	0.074	-0.47	1.63024	5	0.04	0.1	-0.2	1.63024	0.96	0.34	0.45	0.1	2.3	0.22	0.64	0.83	-0.0058	2.3	0.00074	0.98	0.99	-0.036	2.3	0.027	0.87	0.91	-0.11	1.63899	0.25	0.62	0.86	-0.35	1.63899	2.4	0.14	0.3	-0.48	1.63899	4.1	0.06
ENSG00000196189	64218	SEMA4A	1	semaphorin 4A	6822	-0.66	-0.64996	2.5	0.13	0.37	-0.83	-0.64996	3.6	0.074	0.16	-0.2	-0.64996	0.27	0.61	0.7	-0.67	-0.92	1.6	0.22	0.47	0.11	-0.92	0.051	0.82	0.88	-0.83	-0.92	2.4	0.14	0.22	-0.54	-0.71799	2.1	0.17	0.53	-0.46	-0.71799	1.5	0.24	0.42	-0.49	-0.71799	1.5	0.24
ENSG00000234492	285456	RPL34-AS1	4	RPL34 antisense RNA 1 (head to head)	4570	-0.66	-0.46221	3.4	0.084	0.29	-0.4	-0.46221	1.3	0.27	0.42	-0.57	-0.46221	2.7	0.12	0.2	0.1	-0.17	0.062	0.81	0.91	-0.56	-0.17	1.6	0.21	0.34	-0.21	-0.17	0.24	0.63	0.72	-0.36	-0.74409	0.77	0.39	0.73	-1.3	-0.74409	8.3	0.011	0.056	-1.6	-0.74409	11	0.0043
ENSG00000128059	5471	PPAT	4	phosphoribosyl pyrophosphate amidotransferase	5439	0.66	4.78398	45	4.3e-06	0.00096	0.85	4.78398	77	1.4e-07	1.1e-05	1.1	4.78398	140	2.2e-09	2.1e-07	0.39	4.2	13	0.0014	0.018	0.36	4.2	11	0.0029	0.012	0.31	4.2	8.1	0.0086	0.024	0.33	4.86594	9.6	0.0073	0.13	0.78	4.86594	53	2.6e-06	0.00023	0.99	4.86594	83	1.5e-07
ENSG00000173269	79812	MMRN2	10	multimerin 2	5334	-0.66	0.08886	4.3	0.054	0.23	-1.2	0.08886	13	0.0024	0.012	-0.88	0.08886	7.5	0.015	0.036	-0.24	-0.88	0.21	0.65	0.83	-0.39	-0.88	0.55	0.47	0.6	-0.31	-0.88	0.34	0.57	0.67	-0.52	-0.36714	2	0.17	0.53	-0.6	-0.36714	2.6	0.13	0.28	-0.47	-0.36714	1.5	0.23
ENSG00000254837	100287896	AP001372.2	11	uncharacterized LOC100287896	2493	-0.66	1.43371	7.6	0.014	0.11	-0.74	1.43371	9.4	0.0073	0.028	-0.96	1.43371	16	0.0011	0.0045	-0.72	1.4	8.9	0.0064	0.052	-0.73	1.4	9.1	0.0058	0.021	-0.85	1.4	12	0.0021	0.0073	-0.3	1.43043	1.5	0.23	0.59	-0.38	1.43043	2.5	0.13	0.29	-0.19	1.43043	0.64	0.43
ENSG00000069667	6095	RORA	15	RAR related orphan receptor A	17040	-0.66	4.41621	13	0.0035	0.049	-0.45	4.41621	6.1	0.029	0.079	0.08	4.41621	0.2	0.66	0.74	-0.32	5.5	6.1	0.022	0.12	0.0039	5.5	0.00092	0.98	0.99	1.5	5.5	130	2e-10	9.6e-09	-0.55	4.33865	6.4	0.028	0.24	-0.15	4.33865	0.49	0.5	0.67	0.53	4.33865	6.2	0.03
ENSG00000263597	100500865	MIR3936	5	microRNA 3936	110	-0.66	0.32824	4.2	0.056	0.23	-0.48	0.32824	2.3	0.15	0.26	-0.25	0.32824	0.7	0.41	0.52	-0.8	1	9.4	0.0051	0.045	-0.86	1	11	0.0028	0.012	-0.84	1	10	0.0039	0.012	-0.55	0.59972	4.9	0.043	0.29	-0.66	0.59972	6.7	0.02	0.083	-1	0.59972	14	0.0019
ENSG00000203727	389432	SAMD5	6	sterile alpha motif domain containing 5	6320	0.66	6.53161	15	0.0025	0.042	0.95	6.53161	32	0.00016	0.0015	0.67	6.53161	16	0.0022	0.0078	-0.36	5.7	9.2	0.006	0.05	0.1	5.7	0.78	0.39	0.53	0.6	5.7	26	3.7e-05	0.00024	0.38	6.8109	3.4	0.097	0.41	0.66	6.8109	10	0.011	0.054	0.84	6.8109	16	0.003
ENSG00000110042	23220	DTX4	11	deltex E3 ubiquitin ligase 4	6072	-0.66	6.3668	33	3.1e-05	0.0033	-1.3	6.3668	120	7.4e-09	1.5e-06	-1.2	6.3668	100	1.9e-08	1e-06	-0.52	6.7	27	2.5e-05	0.00091	-0.81	6.7	64	2.3e-08	9.9e-07	-0.66	6.7	43	8e-07	9.6e-06	-0.59	6.22994	16	0.0014	0.058	-0.96	6.22994	44	1.5e-05	0.00071	-0.88	6.22994	36	4.2e-05
ENSG00000135436	84070	FAM186B	12	family with sequence similarity 186 member B	4756	-0.66	-0.11387	2.8	0.11	0.34	-1.3	-0.11387	8.7	0.0092	0.033	-1.5	-0.11387	13	0.0026	0.0087	-0.51	0.25	1.8	0.19	0.44	-0.61	0.25	2.5	0.12	0.23	-1.1	0.25	6.8	0.015	0.038	0.28	-0.12471	0.52	0.48	0.79	-0.59	-0.12471	1.9	0.19	0.36	-0.55	-0.12471	1.6	0.23
ENSG00000072864	54820	NDE1	16	nudE neurodevelopment protein 1	5512	0.66	5.05024	49	2.7e-06	0.00071	0.86	5.05024	84	7.4e-08	7.1e-06	0.78	5.05024	69	3e-07	7.2e-06	0.031	4.1	0.044	0.84	0.93	0.46	4.1	9.9	0.0043	0.017	0.66	4.1	20	0.00016	0.00084	0.32	4.95249	8.2	0.012	0.16	0.45	4.95249	16	0.0012	0.012	0.49	4.95249	18	0.00062
ENSG00000256436	259290	TAS2R31	12	taste 2 receptor member 31	1021	0.66	-0.00076	5.3	0.034	0.18	0.41	-0.00076	2	0.18	0.31	0.41	-0.00076	2	0.18	0.27	0.094	1	0.1	0.75	0.89	0.02	1	0.0049	0.95	0.97	0.22	1	0.6	0.45	0.56	1.2	0.39952	18	0.00074	0.042	1.5	0.39952	28	8.2e-05	0.0021	1.1	0.39952	13	0.0025
ENSG00000171608	5293	PIK3CD	1	phosphatidylinositol-4,5-bisphosphate 3-kinase catalytic subunit delta	6332	-0.66	1.39428	9.9	0.0062	0.068	-0.98	1.39428	20	0.00037	0.0029	-0.63	1.39428	9.2	0.0078	0.021	-0.33	0.76	0.98	0.33	0.59	0.097	0.76	0.09	0.77	0.85	-0.29	0.76	0.73	0.4	0.52	0.21	1.07553	0.57	0.46	0.78	-0.13	1.07553	0.22	0.65	0.78	-0.085	1.07553	0.08	0.78
ENSG00000182919	28970	C11orf54	11	chromosome 11 open reading frame 54	6269	-0.65	3.96843	29	5.3e-05	0.0043	-0.91	3.96843	54	1.5e-06	5.3e-05	-1	3.96843	71	2.5e-07	6.3e-06	-0.8	4.2	47	3.4e-07	2.9e-05	-1	4.2	78	3.9e-09	2.4e-07	-0.86	4.2	54	1.1e-07	1.8e-06	-0.52	3.78995	16	0.0011	0.053	-0.83	3.78995	40	1.4e-05	0.00067	-0.92	3.78995	48	4.6e-06
ENSG00000133639	694	BTG1	12	BTG anti-proliferation factor 1	4854	0.65	6.52849	25	0.00019	0.0095	0.91	6.52849	48	6.6e-06	0.00015	1.2	6.52849	80	3.4e-07	8e-06	0.13	6.1	1.2	0.29	0.55	0.85	6.1	47	1.2e-06	2.4e-05	1.3	6.1	120	1e-09	3.7e-08	0.64	6.52972	31	5.3e-05	0.01	0.92	6.52972	63	8.6e-07	0.00012	1	6.52972	80	2e-07
ENSG00000204632	3135	HLA-G	6	major histocompatibility complex, class I, G	1763	-0.65	-0.989	1.9	0.19	0.45	0.4	-0.989	0.94	0.35	0.49	0.12	-0.989	0.084	0.78	0.83	0.41	-1.6	0.28	0.6	0.8	0.23	-1.6	0.085	0.77	0.85	-1.6	-1.6	2.8	0.11	0.18	0.66	-1.07274	1.3	0.28	0.63	1.2	-1.07274	5	0.04	0.13	0.99	-1.07274	2.8	0.12
ENSG00000231226	104533120	TRIM31-AS1	6	TRIM31 antisense RNA 1	549	0.65	0.71487	3.7	0.071	0.26	1.2	0.71487	13	0.0024	0.012	0.82	0.71487	6.2	0.024	0.053	2.1	2.2	49	5.6e-07	4.6e-05	2.4	2.2	65	5.8e-08	2.1e-06	2.8	2.2	92	3e-09	8.7e-08	-0.076	0.86003	0.033	0.86	0.96	0.4	0.86003	0.96	0.35	0.53	0.85	0.86003	4.3	0.057
ENSG00000271952	101929733	LINC01954	2	long intergenic non-protein coding RNA 1954	461	0.65	-0.57178	3.9	0.065	0.25	-0.26	-0.57178	0.49	0.5	0.63	-0.47	-0.57178	1.6	0.23	0.33	-0.21	-0.48	0.27	0.61	0.8	-0.6	-0.48	2.1	0.16	0.27	-0.67	-0.48	2.5	0.12	0.21	0.25	-0.44043	0.41	0.53	0.82	0.22	-0.44043	0.31	0.58	0.73	-0.91	-0.44043	3.8	0.069
ENSG00000165507	11067	DEPP1	10	DEPP1, autophagy regulator	2979	-0.65	1.99319	6.7	0.02	0.13	-0.45	1.99319	3.3	0.089	0.18	-0.43	1.99319	3	0.1	0.17	-0.29	2.3	2.6	0.12	0.33	-0.9	2.3	24	4.9e-05	0.00048	-1.3	2.3	48	3.1e-07	4.3e-06	-0.18	1.92508	0.41	0.53	0.82	-0.53	1.92508	3.3	0.092	0.23	-0.48	1.92508	2.6	0.13
ENSG00000181751	90355	C5orf30	5	chromosome 5 open reading frame 30	3568	0.65	2.7862	14	0.0019	0.035	0.32	2.7862	3.1	0.097	0.19	0.47	2.7862	7.1	0.017	0.041	-0.47	3.1	8.7	0.0069	0.055	-0.15	3.1	0.97	0.33	0.48	-0.18	3.1	1.3	0.26	0.37	0.32	2.70669	3.3	0.087	0.4	0.39	2.70669	5.3	0.036	0.12	0.19	2.70669	1.2	0.28
ENSG00000196482	2104	ESRRG	1	estrogen related receptor gamma	10912	-0.65	-0.07014	3.4	0.084	0.29	-0.85	-0.07014	5.4	0.033	0.088	-1.8	-0.07014	19	0.0005	0.0023	-0.21	2.3	1.2	0.28	0.54	-0.74	2.3	14	0.00092	0.0049	-0.94	2.3	22	9.4e-05	0.00053	-0.28	-0.42444	0.46	0.51	0.8	-0.61	-0.42444	1.9	0.19	0.36	-1.6	-0.42444	9.4	0.0077
ENSG00000104689	8797	TNFRSF10A	8	TNF receptor superfamily member 10a	2951	0.65	4.99699	24	0.00017	0.0087	0.85	4.99699	40	9e-06	0.00019	0.93	4.99699	49	2.9e-06	4.1e-05	0.79	4.6	46	4.1e-07	3.5e-05	0.95	4.6	68	1.4e-08	6.7e-07	1.1	4.6	93	6.9e-10	2.6e-08	0.38	5.06849	5.5	0.034	0.26	0.73	5.06849	20	0.00053	0.0073	0.87	5.06849	27	0.00013
ENSG00000080200	131544	CRYBG3	3	crystallin beta-gamma domain containing 3	10929	0.65	2.01992	9.8	0.0062	0.069	0.65	2.01992	9.6	0.0068	0.026	0.43	2.01992	4.1	0.06	0.11	-0.019	2.5	0.01	0.92	0.97	0.37	2.5	4	0.056	0.13	0.013	2.5	0.0044	0.95	0.96	0.52	2.09092	5.1	0.039	0.28	0.98	2.09092	18	0.00073	0.009	0.58	2.09092	5.9	0.028
ENSG00000082684	54437	SEMA5B	3	semaphorin 5B	8517	-0.65	-0.84847	3	0.1	0.33	-0.81	-0.84847	4.2	0.057	0.13	-0.76	-0.84847	4	0.064	0.12	1.2	0.24	9.9	0.0042	0.039	1.2	0.24	11	0.0027	0.012	1.2	0.24	9.8	0.0044	0.013	0.37	-0.79434	0.57	0.46	0.78	0.6	-0.79434	1.5	0.25	0.42	0.21	-0.79434	0.16	0.7
ENSG00000125084	7471	WNT1	12	Wnt family member 1	1347	0.65	0.27319	2.9	0.11	0.33	0.91	0.27319	5.9	0.027	0.075	0.42	0.27319	1.2	0.29	0.4	-0.37	-1.2	0.36	0.55	0.77	-0.2	-1.2	0.11	0.75	0.83	-0.93	-1.2	2	0.17	0.26	0.15	-0.09416	0.15	0.7	0.9	0.058	-0.09416	0.021	0.89	0.94	-0.56	-0.09416	1.7	0.22
ENSG00000139926	122786	FRMD6	14	FERM domain containing 6	9416	0.65	4.37681	16	0.0013	0.029	0.69	4.37681	18	0.00085	0.0054	0.48	4.37681	8.3	0.012	0.03	0.43	4	9.4	0.0051	0.045	0.42	4	9.2	0.0055	0.02	0.33	4	5.7	0.025	0.057	0.35	4.40478	5.6	0.031	0.25	0.4	4.40478	7.4	0.016	0.07	0.12	4.40478	0.6	0.45
ENSG00000112902	9037	SEMA5A	5	semaphorin 5A	12097	-0.65	-1.2425	1.6	0.22	0.49	-1.1	-1.2425	4.1	0.06	0.14	-0.61	-1.2425	1.5	0.24	0.34	-0.37	-1.3	0.34	0.56	0.77	-0.5	-1.3	0.65	0.43	0.57	-0.73	-1.3	1.2	0.28	0.39	-0.18	-1.59801	0.077	0.79	0.93	-0.31	-1.59801	0.21	0.65	0.78	0.46	-1.59801	0.52	0.48
ENSG00000132330	51540	SCLY	2	selenocysteine lyase	11733	0.65	-0.00906	3.1	0.097	0.31	1.1	-0.00906	8.8	0.009	0.033	0.92	-0.00906	6.8	0.019	0.044	-0.46	-0.27	1.2	0.29	0.55	-0.97	-0.27	4.9	0.036	0.088	-0.79	-0.27	3.4	0.079	0.14	0.37	0.40775	0.88	0.36	0.71	0.48	0.40775	1.5	0.24	0.42	0.25	0.40775	0.38	0.55
ENSG00000130449	57688	ZSWIM6	5	zinc finger SWIM-type containing 6	5501	0.65	5.27728	43	5.7e-06	0.0012	1.2	5.27728	160	8.6e-10	2.9e-07	1.3	5.27728	190	2.2e-10	4e-08	0.31	5.4	11	0.0028	0.029	0.92	5.4	98	4.1e-10	3.6e-08	1.2	5.4	170	9.2e-13	1.3e-10	0.38	5.29608	8.3	0.011	0.16	1	5.29608	59	1.3e-06	0.00015	1	5.29608	59	1.3e-06
ENSG00000057704	57458	TMCC3	12	transmembrane and coiled-coil domain family 3	6515	0.65	-0.36364	4.2	0.058	0.23	0.9	-0.36364	8.3	0.011	0.037	0.48	-0.36364	2.2	0.16	0.24	0.45	0.83	1.5	0.23	0.49	0.36	0.83	1	0.33	0.47	-0.13	0.83	0.12	0.74	0.81	0.72	-0.22784	3.3	0.091	0.4	0.99	-0.22784	6.3	0.024	0.093	1.1	-0.22784	6.7	0.02
ENSG00000159433	57519	STARD9	15	StAR related lipid transfer domain containing 9	20706	-0.65	-0.52429	1.6	0.22	0.49	-0.7	-0.52429	1.8	0.2	0.33	-0.98	-0.52429	3.5	0.081	0.14	-0.63	-0.42	1.7	0.2	0.45	-0.62	-0.42	1.7	0.21	0.33	-0.48	-0.42	1	0.32	0.43	-0.17	-0.5296	0.18	0.68	0.89	-0.99	-0.5296	5.3	0.036	0.12	-0.33	-0.5296	0.62	0.44
ENSG00000163808	56992	KIF15	3	kinesin family member 15	5285	0.65	1.39523	9.4	0.0071	0.074	0.25	1.39523	1.3	0.28	0.42	0.53	1.39523	6.2	0.024	0.054	-0.23	0.89	0.68	0.42	0.66	0.027	0.89	0.0096	0.92	0.95	-0.54	0.89	3.5	0.075	0.14	-0.21	1.31136	0.5	0.49	0.8	-0.1	1.31136	0.12	0.74	0.84	0.59	1.31136	3.8	0.072
ENSG00000163219	9938	ARHGAP25	2	Rho GTPase activating protein 25	5452	-0.65	-1.57156	1.2	0.29	0.57	-0.012	-1.57156	0.00052	0.98	0.99	-1.5	-1.57156	5.1	0.037	0.077	-2	-1.9	5.7	0.025	0.13	-0.9	-1.9	1.5	0.23	0.37	-1.9	-1.9	5.2	0.031	0.068
ENSG00000234118	644511	RPL13AP6	10	ribosomal protein L13a pseudogene 6	612	0.65	0.31528	6.7	0.02	0.13	-0.38	0.31528	1.7	0.21	0.34	0.42	0.31528	2.7	0.12	0.2	0.23	2.9	1.4	0.25	0.51	0.47	2.9	6	0.022	0.06	0.67	2.9	12	0.0018	0.0063	0.39	0.48106	1.7	0.21	0.57	0.045	0.48106	0.022	0.88	0.94	0.79	0.48106	7.1	0.018
ENSG00000113073	83697	SLC4A9	5	solute carrier family 4 member 9	3635	-0.65	-1.2871	1.7	0.22	0.49	0.19	-1.2871	0.18	0.68	0.78	-0.76	-1.2871	2.3	0.15	0.24																-0.33	-1.64121	0.35	0.56	0.83	-0.71	-1.64121	1.5	0.24	0.42	-0.89	-1.64121	2	0.18
ENSG00000144452	26154	ABCA12	2	ATP binding cassette subfamily A member 12	9416	0.65	1.95881	7.6	0.014	0.11	0.6	1.95881	6.5	0.022	0.063	0.43	1.95881	3.3	0.086	0.15	-0.31	0.83	0.9	0.35	0.6	-0.56	0.83	2.9	0.1	0.2	-0.61	0.83	3.3	0.081	0.15	-0.52	1.63899	2.5	0.14	0.48	-0.4	1.63899	1.5	0.24	0.42	-0.31	1.63899	0.84	0.38
ENSG00000162878	91461	PKDCC	2	protein kinase domain containing, cytoplasmic	3925	-0.65	7.72109	4.3	0.08	0.28	-1.5	7.72109	21	0.0029	0.014	-1.8	7.72109	29	0.0012	0.0048	-0.47	7.5	24	4.6e-05	0.0014	-0.83	7.5	75	5.5e-09	3.1e-07	-0.93	7.5	93	6.7e-10	2.5e-08	-0.32	7.6652	0.79	0.41	0.74	-1.2	7.6652	12	0.015	0.068	-1.4	7.6652	15	0.0087
ENSG00000272690	107986100	LINC02018	3	long intergenic non-protein coding RNA 2018	1862	-0.65	-0.5213	2.5	0.13	0.37	-0.65	-0.5213	2.5	0.13	0.25	-0.93	-0.5213	4.9	0.042	0.084	0.22	-0.21	0.32	0.58	0.78	0.087	-0.21	0.05	0.82	0.89	-0.52	-0.21	1.5	0.23	0.34	-0.17	-0.4173	0.22	0.64	0.87	-0.84	-0.4173	5.1	0.039	0.13	-0.59	-0.4173	2.4	0.14
ENSG00000159409	11189	CELF3	1	CUGBP Elav-like family member 3	4439	-0.65	2.13234	12	0.0028	0.044	-0.72	2.13234	15	0.0013	0.0076	-1.4	2.13234	50	2.4e-06	3.5e-05	-0.79	5.3	54	1.1e-07	1.2e-05	-1	5.3	88	1.2e-09	9.2e-08	-1.2	5.3	120	3.8e-11	2.6e-09	-0.5	1.83096	8	0.013	0.17	-1.2	1.83096	45	6.3e-06	0.0004	-1.6	1.83096	68	5.6e-07
ENSG00000239523	100506826	MYLK-AS1	3	MYLK antisense RNA 1	980	-0.65	-0.90108	3.1	0.099	0.32	-0.69	-0.90108	3.3	0.087	0.18	-2	-0.90108	20	0.00036	0.0018	-0.59	-0.5	1.7	0.2	0.45	-0.82	-0.5	3.4	0.077	0.16	-0.95	-0.5	4.2	0.05	0.1	-0.54	-0.76062	2.1	0.17	0.53	-0.85	-0.76062	4.7	0.047	0.15	-1.5	-0.76062	12	0.0031
ENSG00000106003	3955	LFNG	7	LFNG O-fucosylpeptide 3-beta-N-acetylglucosaminyltransferase	3418	-0.65	3.59734	7.6	0.018	0.12	-1.1	3.59734	21	0.00066	0.0044	-1.1	3.59734	22	0.00057	0.0026	-0.17	3.4	1.7	0.21	0.46	-0.46	3.4	12	0.0023	0.01	-0.41	3.4	9	0.006	0.018	-0.85	3.551	44	7.6e-06	0.003	-1.1	3.551	72	3.7e-07	8e-05	-0.87	3.551	44	7.3e-06
ENSG00000179604	23580	CDC42EP4	17	CDC42 effector protein 4	5007	-0.65	5.94237	28	7.1e-05	0.0052	-0.82	5.94237	45	5.1e-06	0.00013	-0.68	5.94237	31	4.3e-05	0.00033	-0.12	6.3	1.8	0.19	0.44	-0.027	6.3	0.084	0.77	0.85	0.22	6.3	5.6	0.026	0.058	-0.74	5.86456	55	2.1e-06	0.0014	-0.72	5.86456	53	2.6e-06	0.00023	-0.51	5.86456	25	0.00015
ENSG00000165376	9075	CLDN2	X	claudin 2	3410	0.65	5.85583	40	9.3e-06	0.0016	0.93	5.85583	83	8.5e-08	7.8e-06	0.41	5.85583	16	0.0011	0.0044	0.31	4.2	5.9	0.023	0.12	0.45	4.2	13	0.0015	0.0074	0.21	4.2	2.8	0.11	0.19	0.55	5.92844	13	0.0028	0.084	0.62	5.92844	17	0.0012	0.012	0.28	5.92844	3.5	0.084
ENSG00000183421	54101	RIPK4	21	receptor interacting serine/threonine kinase 4	4033	-0.65	4.84939	20	0.00037	0.014	-0.51	4.84939	13	0.0024	0.012	-0.22	4.84939	2.6	0.13	0.21	0.35	5.3	13	0.0012	0.017	0.61	5.3	41	1.1e-06	2.2e-05	0.83	5.3	75	5.2e-09	1.4e-07	-0.63	4.98385	8.7	0.014	0.18	-0.3	4.98385	2.1	0.18	0.35	-0.12	4.98385	0.33	0.58
ENSG00000165887	26287	ANKRD2	10	ankyrin repeat domain 2	1451	-0.65	-1.23442	1.7	0.21	0.48	-1.1	-1.23442	4.5	0.049	0.12	-1.2	-1.23442	5.4	0.033	0.071	-1.8	-1.1	6.8	0.015	0.092	-0.87	-1.1	2	0.17	0.29	-1.2	-1.1	3.3	0.081	0.15	-1.1	-1.304	4.4	0.054	0.32	-0.79	-1.304	2.3	0.15	0.31	-1.9	-1.304	10	0.006
ENSG00000177602	83903	HASPIN	17	histone H3 associated protein kinase	2797	0.65	0.40732	5.4	0.033	0.17	0.25	0.40732	0.72	0.41	0.55	0.6	0.40732	4.8	0.043	0.087	-0.059	-0.36	0.02	0.89	0.95	-0.16	-0.36	0.15	0.7	0.8	0.022	-0.36	0.0029	0.96	0.97	0.24	0.10853	0.45	0.51	0.81	0.12	0.10853	0.11	0.75	0.85	-0.02	0.10853	0.0027	0.96
ENSG00000203772	503542	SPRN	10	shadow of prion protein	3128	-0.65	1.84532	11	0.0041	0.054	-1.2	1.84532	33	2.6e-05	0.0004	-1.5	1.84532	49	2.6e-06	3.7e-05	-0.45	2.4	6.7	0.016	0.096	-0.6	2.4	12	0.0021	0.0096	-0.98	2.4	29	1.2e-05	9.6e-05	-0.18	1.98118	1.2	0.3	0.65	-0.82	1.98118	22	0.00028	0.0047	-0.77	1.98118	19	0.0006
ENSG00000118520	383	ARG1	6	arginase 1	1965	-0.65	-1.1023	1.3	0.27	0.54	-1.3	-1.1023	4.1	0.061	0.14	-1.1	-1.1023	3.7	0.07	0.13	-0.31	-0.87	0.36	0.56	0.77	-0.61	-0.87	1.3	0.27	0.41	-1	-0.87	3.3	0.083	0.15	-0.7	-0.8624	1.6	0.23	0.59	-0.88	-0.8624	2.3	0.15	0.31	-0.33	-0.8624	0.33	0.57
ENSG00000280739	440952	EIF1B-AS1	3	EIF1B antisense RNA 1	5433	-0.65	-1.1342	1.7	0.21	0.48	-0.85	-1.1342	2.8	0.12	0.22	-1.7	-1.1342	8.9	0.0087	0.024	-1.3	-0.49	8	0.0089	0.065	-1.2	-0.49	7.1	0.013	0.041	-2	-0.49	16	0.00056	0.0024	-0.33	-1.30524	0.4	0.53	0.82	-0.39	-1.30524	0.53	0.48	0.65	-1.3	-1.30524	4.3	0.056
ENSG00000228486	728537	C2orf92	2	chromosome 2 open reading frame 92	6501	-0.65	1.53405	12	0.0027	0.044	-0.44	1.53405	5.8	0.028	0.077	-0.88	1.53405	22	0.00021	0.0012	-0.33	2	2.8	0.11	0.32	-0.69	2	12	0.0021	0.0095	-0.74	2	13	0.0013	0.0049	-0.52	1.87517	5.7	0.03	0.25	-0.58	1.87517	7	0.019	0.079	-0.72	1.87517	10	0.0058
ENSG00000108239	23232	TBC1D12	10	TBC1 domain family member 12	6921	0.65	4.6008	30	4.6e-05	0.004	0.75	4.6008	40	8.8e-06	0.00019	0.77	4.6008	43	5.8e-06	6.8e-05	0.44	4.7	18	0.0003	0.0058	0.5	4.7	23	6.4e-05	0.0006	0.48	4.7	21	0.00011	0.00061	0.44	4.59347	15	0.0014	0.058	0.69	4.59347	38	1.8e-05	0.00079	0.56	4.59347	24	0.00019
ENSG00000177989	440836	ODF3B	22	outer dense fiber of sperm tails 3B	2301	0.64	-0.83117	2.5	0.13	0.37	-0.21	-0.83117	0.2	0.66	0.76	-0.085	-0.83117	0.036	0.85	0.89	0.046	-1.9	0.0037	0.95	0.98	-0.85	-1.9	1.1	0.3	0.44	-1.1	-1.9	1.6	0.22	0.33	0.49	-0.93724	1.3	0.27	0.63	0.48	-0.93724	1.2	0.28	0.47	-0.065	-0.93724	0.018	0.89
ENSG00000184313	374977	MROH7	1	maestro heat like repeat family member 7	9088	-0.64	-1.50189	1.7	0.21	0.47	-0.83	-1.50189	2.6	0.12	0.23	-0.74	-1.50189	2.3	0.15	0.23																-0.28	-1.51402	0.25	0.62	0.86	-0.63	-1.51402	1.2	0.29	0.48	-0.58	-1.51402	0.91	0.35
ENSG00000198342	79973	ZNF442	19	zinc finger protein 442	6569	0.64	1.41926	9.8	0.0064	0.07	0.51	1.41926	5.9	0.027	0.076	0.72	1.41926	13	0.0025	0.0086	0.081	1.5	0.15	0.7	0.86	-1.2	1.5	27	2e-05	0.00024	-1.5	1.5	39	1.5e-06	1.6e-05	0.17	1.46649	0.44	0.52	0.81	-0.032	1.46649	0.016	0.9	0.95	-0.37	1.46649	2	0.18
ENSG00000198785	116443	GRIN3A	9	glutamate ionotropic receptor NMDA type subunit 3A	8121	-0.64	-0.70516	1.6	0.23	0.5	-0.42	-0.70516	0.7	0.42	0.56	-1.2	-0.70516	4.7	0.045	0.09	-0.52	-1.1	0.55	0.46	0.7	-0.58	-1.1	0.69	0.41	0.55	-0.99	-1.1	1.8	0.19	0.29	0.24	-1.03109	0.36	0.56	0.83	-0.41	-1.03109	0.9	0.36	0.54	-0.26	-1.03109	0.32	0.58
ENSG00000148735	79949	PLEKHS1	10	pleckstrin homology domain containing S1	5402	-0.64	0.34896	5.1	0.038	0.19	-1.6	0.34896	24	0.00014	0.0014	-1.2	0.34896	16	0.001	0.0041	-0.86	1.2	12	0.0021	0.024	-1.1	1.2	18	0.00027	0.0019	-1.6	1.2	35	3.9e-06	3.6e-05	-0.33	-0.276	1	0.33	0.68	-0.47	-0.276	1.9	0.19	0.36	-1.7	-0.276	19	0.0006
ENSG00000164626	8645	KCNK5	6	potassium two pore domain channel subfamily K member 5	3756	-0.64	6.10764	26	0.00013	0.0074	-1.1	6.10764	68	5e-07	2.5e-05	-1.3	6.10764	110	2.7e-08	1.3e-06	-0.23	6.6	4.4	0.047	0.19	-0.6	6.6	29	2.1e-05	0.00024	-0.66	6.6	35	5.9e-06	5.1e-05	-0.89	6.08501	69	5e-07	0.00068	-1.1	6.08501	100	4.2e-08	2.3e-05	-1.1	6.08501	110	2.8e-08
ENSG00000236618	100306951	PITPNA-AS1	17	PITPNA antisense RNA 1	542	-0.64	-0.31014	3.8	0.067	0.25	-1	-0.31014	8.4	0.01	0.036	-0.29	-0.31014	0.88	0.36	0.47	0.31	-0.26	0.49	0.49	0.72	0.4	-0.26	0.85	0.36	0.51	0.19	-0.26	0.18	0.67	0.76	0.49	-0.64753	1.7	0.21	0.58	0.056	-0.64753	0.021	0.89	0.94	-0.073	-0.64753	0.03	0.87
ENSG00000198099	127	ADH4	4	alcohol dehydrogenase 4 (class II), pi polypeptide	2453	0.64	6.12812	40	8.8e-06	0.0015	0.72	6.12812	51	2.1e-06	6.8e-05	0.55	6.12812	29	5.7e-05	0.0004	0.26	7.6	10	0.0041	0.038	0.28	7.6	11	0.0026	0.011	0.28	7.6	12	0.0022	0.0075	0.6	6.48597	19	0.00057	0.037	0.58	6.48597	18	0.00071	0.0088	0.53	6.48597	15	0.0014
ENSG00000148737	6934	TCF7L2	10	transcription factor 7 like 2	6736	0.64	6.66697	36	1.6e-05	0.0022	1	6.66697	88	5.5e-08	5.5e-06	0.99	6.66697	87	6e-08	2.2e-06	-0.11	6.1	1.5	0.24	0.49	0.095	6.1	1	0.32	0.46	0.81	6.1	75	5.2e-09	1.4e-07	0.63	6.63564	34	3.1e-05	0.0074	0.84	6.63564	60	1.2e-06	0.00014	0.94	6.63564	75	2.9e-07
ENSG00000122877	1959	EGR2	10	early growth response 2	3689	0.64	2.85247	0.88	0.38	0.65	1	2.85247	2.3	0.18	0.3	1.6	2.85247	6.2	0.045	0.089	2.3	3.2	99	1.4e-09	3.5e-07	3	3.2	170	9.1e-12	1.8e-09	3	3.2	160	1.3e-11	1e-09	-0.4	3.39663	0.23	0.65	0.88	0.35	3.39663	0.17	0.69	0.81	0.41	3.39663	0.21	0.66
ENSG00000166483	7465	WEE1	11	WEE1 G2 checkpoint kinase	9239	0.64	7.20692	42	6.5e-06	0.0013	2	7.20692	410	5.1e-13	1.6e-09	2.7	7.20692	680	9.7e-15	4.6e-11	0.44	7.2	12	0.0032	0.032	2	7.2	240	2.3e-11	3.8e-09	2.4	7.2	330	2.1e-12	2.5e-10	0.46	7.29061	7.7	0.017	0.19	2	7.29061	140	9.2e-08	3.8e-05	2.4	7.29061	180	2e-08
ENSG00000237523	439990	LINC00857	10	long intergenic non-protein coding RNA 857	2171	-0.64	4.38481	38	1.2e-05	0.0018	-1.3	4.38481	140	2.2e-09	6.2e-07	-1.7	4.38481	230	4.6e-11	1.7e-08	-0.7	4.1	27	2.4e-05	0.00087	-1.7	4.1	140	1.4e-11	2.6e-09	-1.2	4.1	78	3.8e-09	1.1e-07	-0.72	4.13891	32	4.7e-05	0.0094	-1.4	4.13891	120	1.4e-08	1.6e-05	-1.6	4.13891	150	2.5e-09
ENSG00000173598	11163	NUDT4	12	nudix hydrolase 4	10078	0.64	10.0931	27	0.00012	0.0071	1.1	10.0931	74	4.6e-07	2.4e-05	1.4	10.0931	130	1.7e-08	9e-07	0.81	9.8	71	8.6e-09	1.6e-06	1	9.8	110	1.4e-10	1.5e-08	1.1	9.8	120	4.1e-11	2.7e-09	0.47	9.94021	27	0.0001	0.015	0.94	9.94021	110	3.2e-08	2.1e-05	0.83	9.94021	83	1.5e-07
ENSG00000099251	158160	HSD17B7P2	10	hydroxysteroid 17-beta dehydrogenase 7 pseudogene 2	1506	0.64	2.00799	14	0.0015	0.031	1.2	2.00799	55	1.4e-06	5e-05	1.5	2.00799	96	2.9e-08	1.3e-06	-0.19	3.4	0.76	0.4	0.65	0.11	3.4	0.23	0.64	0.75	0.16	3.4	0.51	0.49	0.6	0.55	2.57856	8.4	0.011	0.16	1.5	2.57856	62	1e-06	0.00013	1.6	2.57856	75	3.1e-07
ENSG00000137218	10817	FRS3	6	fibroblast growth factor receptor substrate 3	2858	0.64	1.80079	11	0.0037	0.051	0.29	1.80079	2.3	0.15	0.27	0.32	1.80079	2.7	0.12	0.2	0.067	1.8	0.099	0.76	0.89	0.061	1.8	0.081	0.78	0.85	-0.41	1.8	3.4	0.079	0.14	0.38	1.8793	3.9	0.068	0.36	-0.3	1.8793	2.3	0.15	0.31	-0.14	1.8793	0.46	0.51
ENSG00000182575	11248	NXPH3	17	neurexophilin 3	5648	-0.64	1.05356	4.3	0.054	0.23	-0.8	1.05356	6.2	0.024	0.068	-1.3	1.05356	16	0.00096	0.004	0.4	1.6	3.6	0.07	0.24	0.0035	1.6	0.00027	0.99	0.99	-0.56	1.6	6	0.021	0.05	-0.47	0.77002	3.1	0.1	0.42	-1.3	0.77002	19	0.00058	0.0077	-1.5	0.77002	24	0.0002
ENSG00000169203	440353	NPIPB12	16	nuclear pore complex interacting protein family, member B12	4331	-0.64	-0.19535	3.7	0.071	0.26	0.055	-0.19535	0.032	0.95	0.97	-0.46	-0.19535	2	0.17	0.26	-0.68	0.43	3.9	0.06	0.22	-0.16	0.43	0.22	0.64	0.76	-0.63	0.43	3.3	0.083	0.15	0.18	-0.58907	0.19	0.67	0.88	-0.17	-0.58907	0.17	0.69	0.81	-0.66	-0.58907	2.1	0.17
ENSG00000222038	653781	POTEJ	2	POTE ankyrin domain family member J	3383	0.64	-1.77961	0.77	0.39	0.65	1.2	-1.77961	2.9	0.11	0.21	1.2	-1.77961	3.5	0.08	0.14	-0.26	-1.2	0.19	0.66	0.84	-0.82	-1.2	1.8	0.19	0.32	-0.78	-1.2	1.6	0.22	0.33	0.6	-1.33412	1.2	0.29	0.64	0.78	-1.33412	2.1	0.17	0.34	0.88	-1.33412	2.4	0.14
ENSG00000135454	2583	B4GALNT1	12	beta-1,4-N-acetyl-galactosaminyltransferase 1	8003	-0.64	-0.99944	1.7	0.21	0.48	-0.054	-0.99944	0.014	0.91	0.94	0.45	-0.99944	1.2	0.29	0.4																-0.21	-0.97518	0.2	0.66	0.88	-0.065	-0.97518	0.02	0.89	0.94	0.4	-0.97518	0.74	0.4
ENSG00000179397	257044	CATSPERE	1	catsper channel auxiliary subunit epsilon	4333	-0.64	-1.11565	1.5	0.24	0.51	-0.48	-1.11565	0.85	0.37	0.51	-1.7	-1.11565	7.8	0.013	0.033	-1.2	-1	4	0.056	0.21	-1.1	-1	3.7	0.065	0.14	-0.97	-1	2.8	0.11	0.18	-1.1	-1.40261	6.3	0.024	0.22	-1.8	-1.40261	14	0.0019	0.017	-1.9	-1.40261	14	0.0021
ENSG00000198074	57016	AKR1B10	7	aldo-keto reductase family 1 member B10	1744	0.64	0.89197	4.7	0.044	0.2	0.98	0.89197	12	0.0036	0.016	0.64	0.89197	4.8	0.043	0.087	0.59	-0.6	0.77	0.39	0.64	0.53	-0.6	0.65	0.43	0.57	0.65	-0.6	0.95	0.34	0.46	0.62	0.51085	4.7	0.047	0.3	0.43	0.51085	2.2	0.16	0.32	0.5	0.51085	2.8	0.12
ENSG00000167676	729359	PLIN4	19	perilipin 4	6502	-0.64	0.88063	7.8	0.013	0.1	-1.3	0.88063	27	7.5e-05	0.00088	-1.3	0.88063	29	5.7e-05	0.00041	-0.79	0.26	5.4	0.028	0.14	-0.27	0.26	0.67	0.42	0.56	-0.69	0.26	4.1	0.053	0.1	-0.82	0.6963	8.8	0.0095	0.15	-1.5	0.6963	25	0.00015	0.0032	-1.3	0.6963	20	0.00047
ENSG00000139973	83851	SYT16	14	synaptotagmin 16	15234	-0.64	0.6061	7.2	0.016	0.12	-0.9	0.6061	13	0.0022	0.011	-0.68	0.6061	8.3	0.011	0.028	-0.45	-0.52	0.97	0.33	0.59	0.094	-0.52	0.046	0.83	0.89	-0.23	-0.52	0.25	0.62	0.72	-0.51	-0.03701	2.1	0.17	0.53	-0.4	-0.03701	1.3	0.28	0.46	-0.43	-0.03701	1.4	0.26
ENSG00000249222	267020	ATP5MGL	22	ATP synthase membrane subunit g like	799	0.64	-0.54144	2.9	0.11	0.33	0.46	-0.54144	1.5	0.25	0.38	0.11	-0.54144	0.077	0.78	0.84	-0.3	-0.71	0.39	0.54	0.76	0.079	-0.71	0.03	0.86	0.91	-0.042	-0.71	0.0082	0.93	0.95	0.41	-0.70115	1.1	0.3	0.66	0.57	-0.70115	2.2	0.16	0.32	-0.21	-0.70115	0.25	0.63
ENSG00000106733	54981	NMRK1	9	nicotinamide riboside kinase 1	3865	-0.64	1.43403	9.4	0.0072	0.074	-0.61	1.43403	8.4	0.01	0.036	-0.61	1.43403	8.7	0.0091	0.024	-0.34	1.6	2.2	0.15	0.38	-0.46	1.6	4	0.057	0.13	-0.34	1.6	2.2	0.15	0.24	-0.21	1.35489	1.1	0.32	0.67	-0.7	1.35489	11	0.0042	0.029	-0.86	1.35489	16	0.0012
ENSG00000270885	91608	RASL10B	17	RAS like family 10 member B	3502	-0.64	4.12591	25	0.00011	0.007	-1.2	4.12591	78	1.2e-07	9.7e-06	-1.6	4.12591	140	2.3e-09	2.2e-07	-0.42	3.7	9.8	0.0043	0.04	-0.97	3.7	50	2.1e-07	5.9e-06	-1.2	3.7	69	1.2e-08	2.8e-07	-0.52	3.89293	20	0.00044	0.033	-1.2	3.89293	100	3.5e-08	2.2e-05	-1.5	3.89293	160	1.8e-09
ENSG00000059804	6515	SLC2A3	12	solute carrier family 2 member 3	6159	0.64	8.68163	13	0.0057	0.065	1.6	8.68163	74	8.1e-06	0.00018	2.8	8.68163	210	6.8e-08	2.4e-06	-0.46	6.6	13	0.0022	0.025	0.55	6.6	19	0.0004	0.0026	1.8	6.6	190	6e-11	3.6e-09	0.31	8.57348	1.3	0.29	0.65	1.7	8.57348	37	0.00056	0.0075	2.8	8.57348	91	3.5e-05
ENSG00000184677	9923	ZBTB40	1	zinc finger and BTB domain containing 40	9169	-0.64	5.16495	46	3.7e-06	0.0009	-1.1	5.16495	130	3.2e-09	8.1e-07	-1.4	5.16495	220	5.8e-11	1.9e-08	-0.9	5.4	71	9e-09	1.6e-06	-0.79	5.4	55	9e-08	3e-06	-0.64	5.4	36	2.8e-06	2.7e-05	-0.8	4.95143	51	3e-06	0.0019	-1.2	4.95143	120	1.2e-08	1.6e-05	-1.2	4.95143	110	2.7e-08
ENSG00000175505	23529	CLCF1	11	cardiotrophin like cytokine factor 1	1975	0.64	6.6624	2.4	0.17	0.43	1.5	6.6624	14	0.009	0.033	1.5	6.6624	13	0.0097	0.026	0.69	4.8	38	1.9e-06	0.00012	1.5	4.8	190	3.1e-13	1.1e-10	1.9	4.8	300	1.9e-15	1.1e-12	-0.26	6.78927	0.2	0.67	0.88	0.3	6.78927	0.26	0.63	0.77	0.53	6.78927	0.77	0.42
ENSG00000116882	51179	HAO2	1	hydroxyacid oxidase 2	1877	-0.64	0.75115	5.7	0.03	0.16	-0.64	0.75115	5.6	0.031	0.083	-0.61	0.75115	5.4	0.034	0.072	0.037	2.7	0.053	0.82	0.92	-0.12	2.7	0.5	0.48	0.62	-0.23	2.7	1.8	0.19	0.29	-0.54	0.70623	3.4	0.083	0.39	-0.81	0.70623	7	0.018	0.078	-1	0.70623	10	0.0063
ENSG00000123201	2974	GUCY1B2	13	guanylate cyclase 1 soluble subunit beta 2 (pseudogene)	4060	-0.64	1.10822	5.7	0.029	0.16	-1	1.10822	13	0.0024	0.012	-1.5	1.10822	26	9.7e-05	0.00062	-0.77	1.6	11	0.0032	0.032	-1.2	1.6	24	5.5e-05	0.00053	-1.3	1.6	28	1.6e-05	0.00012	-0.48	1.11752	4.1	0.06	0.34	-1.2	1.11752	25	0.00015	0.0031	-1.2	1.11752	20	0.00042
ENSG00000140406	59274	TLNRD1	15	talin rod domain containing 1	4845	0.64	3.72241	30	5.1e-05	0.0042	0.76	3.72241	42	6.7e-06	0.00015	0.6	3.72241	26	9.8e-05	0.00063	0.32	2.5	3.6	0.07	0.24	0.58	2.5	12	0.0017	0.008	0.34	2.5	4.1	0.053	0.11	0.55	3.78612	8	0.014	0.17	0.65	3.78612	11	0.005	0.033	0.4	3.78612	4	0.066
ENSG00000124549	54718	BTN2A3P	6	butyrophilin subfamily 2 member A3, pseudogene	4177	0.64	1.15195	8.2	0.011	0.094	0.3	1.15195	1.7	0.21	0.34	0.099	1.15195	0.18	0.68	0.76	0.11	1.8	0.21	0.65	0.83	0.24	1.8	0.93	0.34	0.49	0.47	1.8	3.6	0.07	0.13	0.15	1.61535	0.37	0.55	0.83	0.12	1.61535	0.25	0.62	0.76	0.15	1.61535	0.35	0.56
ENSG00000177202	171169	SPACA4	19	sperm acrosome associated 4	972	-0.64	0.13338	5.1	0.038	0.19	-0.92	0.13338	9.6	0.0069	0.026	-0.035	0.13338	0.018	0.9	0.92	-0.016	0.73	0.0022	0.96	0.99	0.22	0.73	0.46	0.5	0.64	0.86	0.73	7.2	0.013	0.033	-0.19	0.97928	0.59	0.46	0.77	0.022	0.97928	0.0081	0.93	0.96	0.56	0.97928	5	0.041
ENSG00000176428	155382	VPS37D	7	VPS37D, ESCRT-I subunit	1626	-0.64	2.36479	8.7	0.0092	0.085	-0.48	2.36479	4.9	0.041	0.1	-0.19	2.36479	0.86	0.37	0.48	-0.33	2.5	3.2	0.085	0.27	0.13	2.5	0.52	0.48	0.61	-0.027	2.5	0.021	0.89	0.92	-0.18	2.28038	0.9	0.36	0.7	-0.46	2.28038	5.9	0.028	0.1	-0.053	2.28038	0.076	0.79
ENSG00000271270	100507032	TMCC1-AS1	3	TMCC1 antisense RNA 1 (head to head)	4683	-0.64	1.57606	11	0.0046	0.057	-1.2	1.57606	33	2.6e-05	0.00041	-1.2	1.57606	35	2.1e-05	0.00019	-1	2	31	7.8e-06	0.00037	-1.6	2	71	8.7e-09	4.5e-07	-1.3	2	47	3.5e-07	4.7e-06	-1.1	1.39014	17	0.00093	0.048	-1.1	1.39014	15	0.0015	0.015	-1.5	1.39014	24	0.00019
ENSG00000142149	30811	HUNK	21	hormonally up-regulated Neu-associated kinase	8294	0.64	2.30905	11	0.0039	0.052	0.46	2.30905	5.8	0.028	0.078	0.46	2.30905	5.9	0.027	0.06	0.79	2.3	17	0.00035	0.0066	0.84	2.3	20	0.00015	0.0012	0.45	2.3	5.2	0.031	0.069	0.83	2.26823	12	0.0034	0.093	0.65	2.26823	7	0.018	0.077	0.41	2.26823	2.6	0.13
ENSG00000128346	84645	C22orf23	22	chromosome 22 open reading frame 23	2299	-0.63	-0.55944	2.4	0.14	0.39	-0.94	-0.55944	4.6	0.048	0.12	-1	-0.55944	5.9	0.027	0.059	-0.36	-0.36	0.71	0.41	0.65	-0.14	-0.36	0.1	0.75	0.84	-0.26	-0.36	0.35	0.56	0.67	-0.22	-0.38113	0.44	0.52	0.81	-0.77	-0.38113	4.9	0.044	0.14	-0.93	-0.38113	6.1	0.026
ENSG00000125863	8195	MKKS	20	McKusick-Kaufman syndrome	6953	-0.63	3.78446	30	4.8e-05	0.0041	-1.1	3.78446	79	1.1e-07	9.2e-06	-1.1	3.78446	83	8.2e-08	2.8e-06	-0.48	3.8	13	0.0013	0.018	-0.58	3.8	19	0.00019	0.0015	-0.071	3.8	0.29	0.59	0.69	-0.52	3.73969	18	0.00066	0.04	-0.86	3.73969	49	4.1e-06	0.0003	-0.67	3.73969	28	8.2e-05
ENSG00000234636	100873985	MED14OS	X	MED14 opposite strand	900	-0.63	-1.51812	0.89	0.36	0.63	-2.1	-1.51812	5.6	0.03	0.082	-0.17	-1.51812	0.069	0.8	0.85	-0.46	-1.2	0.41	0.53	0.75	0.16	-1.2	0.053	0.82	0.88	-0.69	-1.2	0.89	0.36	0.47	-0.019	-1.47552	0.0013	0.97	0.99	-0.28	-1.47552	0.28	0.6	0.75	-0.48	-1.47552	0.73	0.41
ENSG00000244693	100142659	CTAGE8	7	CTAGE family member 8	2588	-0.63	-0.54313	2.1	0.16	0.42	0.11	-0.54313	0.078	0.78	0.86	-0.22	-0.54313	0.3	0.59	0.69	-0.11	0.37	0.11	0.75	0.88	-0.084	0.37	0.062	0.81	0.87	0.85	0.37	7	0.014	0.036	-0.28	-0.17674	0.67	0.43	0.75	0.13	-0.17674	0.16	0.69	0.81	0.25	-0.17674	0.55	0.47
ENSG00000166401	5271	SERPINB8	18	serpin family B member 8	5868	0.63	1.95482	5.4	0.035	0.18	0.58	1.95482	4.4	0.054	0.13	0.31	1.95482	1.2	0.29	0.39	0.54	0.83	2.3	0.15	0.37	0.43	0.83	1.5	0.24	0.37	0.14	0.83	0.15	0.7	0.78	0.35	2.59322	1.3	0.28	0.63	0.23	2.59322	0.54	0.48	0.65	-0.12	2.59322	0.15	0.71
ENSG00000205209	284402	SCGB2B2	19	secretoglobin family 2B member 2	2990	-0.63	-0.56215	3.9	0.065	0.25	-0.81	-0.56215	6	0.026	0.073	-1.7	-0.56215	21	0.00032	0.0016	-0.59	0.036	2.9	0.1	0.31	-0.68	0.036	3.9	0.06	0.13	-1.2	0.036	11	0.0026	0.0087	-0.07	-0.63043	0.038	0.88	0.96	-0.15	-0.63043	0.18	0.68	0.8	-0.77	-0.63043	3.6	0.077
ENSG00000248643	100526737	RBM14-RBM4	11	RBM14-RBM4 readthrough	2577	0.63	1.03184	7.6	0.014	0.11	0.98	1.03184	19	0.00046	0.0033	0.74	1.03184	11	0.0049	0.015	0.59	1	4.7	0.04	0.17	0.16	1	0.31	0.58	0.71	0.0034	1	0.00015	0.99	0.99	0.47	1.35841	4.8	0.044	0.29	0.55	1.35841	6.7	0.02	0.083	0.6	1.35841	7.6	0.015
ENSG00000108602	218	ALDH3A1	17	aldehyde dehydrogenase 3 family member A1	3918	-0.63	-0.70781	2	0.18	0.44	-0.36	-0.70781	0.68	0.42	0.56	-0.13	-0.70781	0.1	0.75	0.82	0.58	-0.21	2	0.17	0.42	0.27	-0.21	0.42	0.52	0.66	-0.36	-0.21	0.64	0.43	0.55	-0.063	-0.91919	0.02	0.89	0.97	-0.59	-0.91919	1.6	0.23	0.4	0.25	-0.91919	0.31	0.59
ENSG00000100664	1983	EIF5	14	eukaryotic translation initiation factor 5	8505	-0.63	8.01826	33	2.7e-05	0.0031	-1.1	8.01826	100	2.5e-08	3.3e-06	-1	8.01826	83	9.5e-08	3.1e-06	-0.17	8.3	3.8	0.063	0.23	-0.15	8.3	2.8	0.11	0.2	0.27	8.3	9.3	0.0053	0.016	-0.56	8.30261	22	0.00029	0.026	-0.76	8.30261	40	1.2e-05	0.00062	-0.59	8.30261	24	0.00019
ENSG00000164933	81034	SLC25A32	8	solute carrier family 25 member 32	3654	0.63	4.72767	17	0.00091	0.023	0.81	4.72767	28	0.0001	0.0011	0.77	4.72767	25	0.00016	0.00091	0.61	4.2	22	8.8e-05	0.0024	0.46	4.2	12	0.0016	0.0078	0.62	4.2	22	7.3e-05	0.00043	0.17	4.77261	1.1	0.32	0.67	0.52	4.77261	10	0.007	0.041	0.46	4.77261	7.4	0.017
ENSG00000138622	10021	HCN4	15	hyperpolarization activated cyclic nucleotide gated potassium channel 4	7228	-0.63	-0.81164	1.7	0.21	0.48	-0.59	-0.81164	1.4	0.25	0.38	-0.62	-0.81164	1.7	0.21	0.31	0.9	-1.3	1.6	0.22	0.48	1.3	-1.3	3.6	0.069	0.15	1	-1.3	2.1	0.16	0.25	-0.17	-1.1964	0.14	0.72	0.91	-0.012	-1.1964	0.00062	0.98	0.99	0.17	-1.1964	0.14	0.72
ENSG00000178127	4729	NDUFV2	18	NADH:ubiquinone oxidoreductase core subunit V2	2711	0.63	1.55568	5.5	0.032	0.17	1.6	1.55568	42	7.1e-06	0.00016	1.3	1.55568	26	0.00011	0.00067	0.61	2	6.9	0.015	0.091	0.22	2	0.82	0.37	0.52	-0.17	2	0.49	0.49	0.6	1.1	2.16378	22	0.00029	0.026	1.2	2.16378	28	8.2e-05	0.0021	0.78	2.16378	11	0.005
ENSG00000160201	7307	U2AF1	21	U2 small nuclear RNA auxiliary factor 1	11112	0.63	2.7436	15	0.0015	0.031	1.3	2.7436	63	5.6e-07	2.8e-05	1.3	2.7436	64	4.8e-07	1e-05	0.37	3.3	6.8	0.015	0.094	0.39	3.3	7.6	0.011	0.034	0.006	3.3	0.0018	0.97	0.98	0.43	3.03004	4.8	0.045	0.3	0.68	3.03004	12	0.0038	0.028	0.74	3.03004	14	0.002
ENSG00000168769	54790	TET2	4	tet methylcytosine dioxygenase 2	16474	0.63	5.36145	41	8.5e-06	0.0015	0.71	5.36145	50	2.2e-06	7e-05	0.64	5.36145	42	7.2e-06	8.1e-05	0.29	5.9	9.2	0.0055	0.047	0.21	5.9	4.8	0.039	0.094	0.37	5.9	15	0.00068	0.0028	0.36	5.24409	8.1	0.012	0.17	0.69	5.24409	29	7.5e-05	0.002	0.52	5.24409	16	0.0011
ENSG00000105270	25999	CLIP3	19	CAP-Gly domain containing linker protein 3	3772	-0.63	1.68017	12	0.0027	0.043	-1.1	1.68017	36	1.8e-05	0.00032	-1.4	1.68017	53	1.7e-06	2.6e-05	-0.56	1.6	5.5	0.027	0.14	-0.7	1.6	8.4	0.0078	0.027	-1	1.6	16	0.00048	0.0021	-0.66	1.54521	9.4	0.0078	0.13	-1.1	1.54521	23	0.00022	0.004	-1.3	1.54521	33	3.7e-05
ENSG00000179023	127707	KLHDC7A	1	kelch domain containing 7A	5145	-0.63	3.72378	21	0.00026	0.011	-1	3.72378	55	1.3e-06	4.8e-05	-1.1	3.72378	62	5.9e-07	1.2e-05	-0.52	3.5	13	0.0015	0.019	-1.4	3.5	88	1.2e-09	8.9e-08	-2.1	3.5	170	1.6e-12	2e-10	-0.79	3.25917	24	0.0002	0.022	-0.98	3.25917	35	2.8e-05	0.0011	-1.5	3.25917	78	2.3e-07
ENSG00000152137	26353	HSPB8	12	heat shock protein family B (small) member 8	2860	0.63	4.91407	16	0.0014	0.03	1.5	4.91407	88	1.6e-07	1.2e-05	2.1	4.91407	170	2e-09	2e-07	0.61	3.4	13	0.0012	0.016	1.4	3.4	79	3.2e-09	2e-07	1.9	3.4	150	6.6e-12	6e-10	0.35	4.65979	1.3	0.29	0.64	0.78	4.65979	6.1	0.041	0.13	1.1	4.65979	12	0.01
ENSG00000164342	7098	TLR3	4	toll like receptor 3	6724	0.63	-0.27433	3.1	0.096	0.31	-0.04	-0.27433	0.01	0.92	0.95	0.48	-0.27433	1.8	0.2	0.3	-1.1	-1.4	2.2	0.15	0.39	-0.45	-1.4	0.43	0.52	0.65	-0.64	-1.4	0.8	0.38	0.5	1.1	-0.48087	7.8	0.013	0.17	1.2	-0.48087	9.9	0.0066	0.04	0.7	-0.48087	2.8	0.11
ENSG00000159082	8867	SYNJ1	21	synaptojanin 1	8070	0.63	5.03793	31	4.2e-05	0.0039	1.1	5.03793	94	3.5e-08	4.1e-06	1	5.03793	83	8.6e-08	2.9e-06	0.63	5.1	35	3.9e-06	0.00021	0.72	5.1	45	4.7e-07	1.1e-05	0.62	5.1	33	5e-06	4.5e-05	0.29	5.0365	5.2	0.037	0.27	0.69	5.0365	29	6.9e-05	0.0019	0.46	5.0365	13	0.0028
ENSG00000125968	3397	ID1	20	inhibitor of DNA binding 1, HLH protein	1233	0.63	6.67231	1.8	0.23	0.5	0.98	6.67231	4.4	0.079	0.17	1.4	6.67231	8.1	0.028	0.061	0.21	5.2	3.4	0.077	0.26	0.96	5.2	73	6.8e-09	3.8e-07	1.5	5.2	180	5.9e-13	9.6e-11	-0.18	6.99542	0.063	0.81	0.94	0.57	6.99542	0.64	0.46	0.63	0.64	6.99542	0.74	0.43
ENSG00000129467	196883	ADCY4	14	adenylate cyclase 4	8067	-0.63	-0.2262	3	0.1	0.32	-1	-0.2262	6.7	0.019	0.059	-0.7	-0.2262	3.7	0.072	0.13	-1	-0.64	4.7	0.039	0.17	-1.8	-0.64	12	0.0016	0.0079	-1.8	-0.64	12	0.0016	0.0059	-0.12	-0.48452	0.11	0.75	0.92	-0.73	-0.48452	3.4	0.086	0.22	-0.8	-0.48452	3.5	0.079
ENSG00000107372	7763	ZFAND5	9	zinc finger AN1-type containing 5	7053	0.63	6.4948	21	0.0005	0.016	0.93	6.4948	45	1.3e-05	0.00026	0.89	6.4948	41	2e-05	0.00018	0.78	5.9	55	8.6e-08	1e-05	1.2	5.9	120	4.8e-11	6.6e-09	1.2	5.9	140	1.4e-11	1.1e-09	0.29	6.70763	0.78	0.41	0.74	0.49	6.70763	2.2	0.19	0.36	0.61	6.70763	3.3	0.12
ENSG00000176049	9832	JAKMIP2	5	janus kinase and microtubule interacting protein 2	9275	-0.63	-0.69969	1.9	0.19	0.45	-0.43	-0.69969	0.91	0.35	0.5	-0.39	-0.69969	0.79	0.39	0.5	-0.017	0.25	0.0026	0.96	0.98	-1	0.25	8.2	0.0083	0.028	-1.3	0.25	12	0.0023	0.0079	-0.97	-0.86211	4.4	0.054	0.32	-1.2	-0.86211	6.4	0.023	0.092	-1.3	-0.86211	6.7	0.02
ENSG00000009724	10747	MASP2	1	mannan binding lectin serine peptidase 2	4251	-0.63	0.36947	4.1	0.061	0.24	-1.9	0.36947	26	9.5e-05	0.001	-1.5	0.36947	19	0.00046	0.0022	-0.99	0.016	8.3	0.0079	0.061	-0.68	0.016	4.1	0.053	0.12	-0.79	0.016	5.3	0.03	0.066	-0.62	0.68134	5.7	0.03	0.25	-1.5	0.68134	29	6.8e-05	0.0019	-1.4	0.68134	23	0.00021
ENSG00000154080	83539	CHST9	18	carbohydrate sulfotransferase 9	11521	-0.63	2.64523	11	0.0045	0.056	-1.1	2.64523	28	7.3e-05	0.00086	-1.2	2.64523	37	1.5e-05	0.00014	-0.53	2.8	11	0.0027	0.028	-0.88	2.8	30	1.2e-05	0.00016	-1.2	2.8	50	2e-07	3e-06	-0.72	2.08049	16	0.001	0.051	-1.2	2.08049	45	7e-06	0.00043	-1.4	2.08049	57	1.6e-06
ENSG00000187997	100141515	C17orf99	17	chromosome 17 open reading frame 99	2763	-0.63	-1.20372	1.3	0.28	0.55	-0.48	-1.20372	0.72	0.41	0.55	-0.67	-1.20372	1.4	0.25	0.35	-0.43	-0.74	0.89	0.36	0.61	-0.18	-0.74	0.17	0.68	0.79	-1.5	-0.74	8.7	0.0069	0.02	0.22	-1.31712	0.24	0.63	0.87	-0.38	-1.31712	0.66	0.43	0.61	-1.4	-1.31712	6.1	0.026
ENSG00000091009	54439	RBM27	5	RNA binding motif protein 27	6578	0.63	5.63122	43	6e-06	0.0012	0.74	5.63122	60	7.1e-07	3.2e-05	0.91	5.63122	91	4.3e-08	1.8e-06	0.42	5.6	18	0.00026	0.0053	0.58	5.6	35	3.5e-06	5.6e-05	0.72	5.6	53	1.2e-07	2e-06	0.15	5.58353	1.5	0.24	0.6	0.51	5.58353	17	0.00084	0.0098	0.51	5.58353	17	0.00097
ENSG00000234912	654434	SNHG20	17	small nucleolar RNA host gene 20	6087	-0.63	1.64527	13	0.002	0.037	-0.85	1.64527	23	0.00018	0.0017	-0.77	1.64527	20	0.00035	0.0017	-0.39	1.6	3.4	0.076	0.26	-0.38	1.6	3.4	0.078	0.16	-0.7	1.6	11	0.0033	0.011	0.023	2.48984	0.013	0.91	0.98	-0.33	2.48984	2.7	0.12	0.26	-0.23	2.48984	1.2	0.29
ENSG00000177398	89766	UMODL1	21	uromodulin like 1	7278	-0.63	-1.06648	2.1	0.16	0.42	-1.4	-1.06648	8	0.012	0.04	-1.6	-1.06648	11	0.0048	0.015	-0.25	-0.27	0.46	0.51	0.73	-1.1	-0.27	7.4	0.012	0.037	-2	-0.27	20	0.00013	0.00071	0.013	-1.48098	0.00039	0.98	1	-1.1	-1.48098	2.5	0.13	0.28	-1.6	-1.48098	3.9	0.066
ENSG00000260704	100132234	LINC00543	13	long intergenic non-protein coding RNA 543	1845	0.63	4.30039	17	0.0009	0.023	0.88	4.30039	33	3.2e-05	0.00048	0.83	4.30039	30	5.8e-05	0.00041	1.2	4.2	59	8.2e-08	9.9e-06	1	4.2	43	1e-06	2e-05	0.38	4.2	5.8	0.024	0.056	0.55	4.46224	20	0.00046	0.034	0.59	4.46224	23	0.00023	0.0041	0.35	4.46224	7.7	0.014
ENSG00000178750	415117	STX19	3	syntaxin 19	1158	0.63	-0.94197	1.8	0.2	0.47	0.96	-0.94197	4.4	0.051	0.12	0.87	-0.94197	3.7	0.072	0.13	0.85	-0.9	2.1	0.16	0.39	1	-0.9	3.2	0.087	0.18	0.93	-0.9	2.5	0.13	0.21	0.75	-0.40199	3.2	0.095	0.41	0.69	-0.40199	2.7	0.12	0.27	0.6	-0.40199	1.8	0.19
ENSG00000126091	6487	ST3GAL3	1	ST3 beta-galactoside alpha-2,3-sialyltransferase 3	19475	-0.63	0.10437	3.6	0.076	0.27	-0.42	0.10437	1.7	0.21	0.34	-0.59	0.10437	3.3	0.089	0.16	-0.92	0.19	6.6	0.017	0.1	-1.2	0.19	11	0.0025	0.011	-1.5	0.19	16	0.00056	0.0024	0.028	0.07089	0.0075	0.93	0.98	-0.19	0.07089	0.32	0.58	0.73	-0.31	0.07089	0.79	0.39
ENSG00000205309	56953	NT5M	17	5',3'-nucleotidase, mitochondrial	1961	-0.63	-1.02187	2.1	0.17	0.43	0.21	-1.02187	0.28	0.6	0.72	-0.7	-1.02187	2.5	0.13	0.21	0.26	-0.68	0.3	0.59	0.79	-0.39	-0.68	0.63	0.44	0.58	-0.7	-0.68	1.9	0.18	0.28	-0.054	-0.67188	0.021	0.89	0.97	-0.28	-0.67188	0.55	0.47	0.64	-0.064	-0.67188	0.026	0.87
ENSG00000143333	6004	RGS16	1	regulator of G protein signaling 16	2427	0.63	1.1635	6.7	0.02	0.13	0.23	1.1635	0.82	0.38	0.52	0.46	1.1635	3.5	0.08	0.14	-0.57	0.053	3.1	0.092	0.29	-0.78	0.053	5.5	0.027	0.071	-1.2	0.053	12	0.0017	0.0062	0.65	1.11252	6.6	0.021	0.21	-0.059	1.11252	0.052	0.82	0.9	-0.41	1.11252	2.2	0.16
ENSG00000185056	133491	C5orf47	5	chromosome 5 open reading frame 47	2758	-0.62	-0.19889	2.1	0.17	0.42	-0.096	-0.19889	0.056	0.82	0.88	-0.11	-0.19889	0.078	0.78	0.84	-0.1	0.14	0.093	0.76	0.89	-0.66	0.14	3.7	0.066	0.14	-0.46	0.14	1.8	0.19	0.29	-0.64	-0.42019	2.6	0.12	0.46	-0.71	-0.42019	3.2	0.094	0.23	-0.63	-0.42019	2.3	0.15
ENSG00000261787	100129654	TCF24	8	transcription factor 24	2589	-0.62	-0.4056	3.3	0.087	0.3	-0.98	-0.4056	7.2	0.016	0.051	-0.76	-0.4056	4.8	0.044	0.088	-0.23	-0.28	0.35	0.56	0.77	-1.2	-0.28	7.4	0.012	0.037	-1.6	-0.28	12	0.0019	0.0067	-0.64	-0.59635	3	0.1	0.42	-1.1	-0.59635	7.8	0.014	0.064	-0.92	-0.59635	5.3	0.036
ENSG00000155980	3798	KIF5A	12	kinesin family member 5A	6261	-0.62	2.95335	20	0.00038	0.014	-0.65	2.95335	21	0.00029	0.0024	-0.82	2.95335	34	2.4e-05	0.0002	-0.35	2.6	4.3	0.049	0.2	-0.56	2.6	11	0.0026	0.011	-0.6	2.6	12	0.0018	0.0064	-0.5	2.70677	6	0.027	0.23	-0.65	2.70677	9.6	0.0072	0.042	-1	2.70677	24	0.00017
ENSG00000261594	100507050	TPBGL	11	trophoblast glycoprotein like	2793	0.62	1.43826	5.5	0.032	0.17	1	1.43826	16	0.0011	0.0066	0.97	1.43826	14	0.0016	0.0061	0.79	0.55	6.7	0.016	0.096	0.48	0.55	2.4	0.13	0.24	0.16	0.55	0.24	0.63	0.72	1.1	1.48564	21	0.00034	0.029	1	1.48564	18	0.00063	0.0082	0.6	1.48564	5.9	0.028
ENSG00000207926	406925	MIR135A1	3	microRNA 135a-1	90	-0.62	0.58635	4.7	0.045	0.21	-1.2	0.58635	14	0.0015	0.0083	-1.3	0.58635	17	0.00073	0.0032	-0.36	0.87	1.7	0.21	0.46	-1.1	0.87	13	0.0012	0.006	-2.1	0.87	41	1.1e-06	1.2e-05	-0.066	0.39723	0.047	0.83	0.95	-1.3	0.39723	14	0.0018	0.016	-1.2	0.39723	13	0.0025
ENSG00000240602	201651	AADACP1	3	arylacetamide deacetylase pseudogene 1	2012	-0.62	1.81555	13	0.0022	0.039	-0.61	1.81555	12	0.0029	0.014	-0.54	1.81555	10	0.0057	0.017	-0.54	3	12	0.0021	0.023	-0.85	3	28	1.8e-05	0.00021	-0.66	3	17	0.00037	0.0017	-0.56	1.71992	8.1	0.012	0.17	-0.97	1.71992	23	0.00023	0.0042	-0.77	1.71992	14	0.0021
ENSG00000128578	57464	STRIP2	7	striatin interacting protein 2	5876	0.62	1.78518	14	0.0019	0.035	0.87	1.78518	27	8.2e-05	0.00093	0.88	1.78518	29	5.7e-05	0.00041	0.25	1.3	0.6	0.45	0.69	0.69	1.3	5	0.036	0.089	0.86	1.3	7.5	0.012	0.031	0.69	1.95165	13	0.0025	0.079	0.89	1.95165	22	0.00027	0.0046	1.2	1.95165	41	1.1e-05
ENSG00000085465	5016	OVGP1	1	oviductal glycoprotein 1	2567	-0.62	0.66343	5.9	0.027	0.15	-0.49	0.66343	3.7	0.071	0.15	-0.26	0.66343	1.1	0.31	0.41	-0.4	0.26	1.4	0.25	0.51	-0.16	0.26	0.25	0.62	0.74	0.098	0.26	0.091	0.77	0.83	-0.53	0.56691	2.2	0.16	0.51	-0.073	0.56691	0.043	0.84	0.91	-0.5	0.56691	1.8	0.2
ENSG00000243477	24142	NAA80	3	N(alpha)-acetyltransferase 80, NatH catalytic subunit	2188	0.62	2.99475	4.9	0.046	0.21	1.7	2.99475	40	3.9e-05	0.00055	2	2.99475	59	5.9e-06	6.9e-05	0.2	2.2	1	0.32	0.58	0.49	2.2	6.5	0.018	0.051	0.25	2.2	1.6	0.22	0.33	0.6	3.00825	15	0.0016	0.062	1.4	3.00825	78	2.3e-07	6e-05	1.6	3.00825	100	4.4e-08
ENSG00000204524	390980	ZNF805	19	zinc finger protein 805	2523	0.62	2.53394	9.2	0.0077	0.077	0.82	2.53394	16	0.00091	0.0057	0.92	2.53394	21	0.00029	0.0015	0.15	2.8	1	0.33	0.58	0.067	2.8	0.19	0.67	0.78	0.078	2.8	0.25	0.62	0.72	0.35	2.31209	2.2	0.16	0.51	0.96	2.31209	16	0.0011	0.012	0.73	2.31209	9	0.009
ENSG00000229980	400604	TOB1-AS1	17	TOB1 antisense RNA 1	2149	-0.62	0.72951	6.6	0.021	0.13	-0.33	0.72951	1.9	0.19	0.32	-0.033	0.72951	0.021	0.89	0.92	-0.44	0.72	2.3	0.14	0.37	-0.4	0.72	2	0.17	0.3	-0.55	0.72	3.5	0.074	0.14	-0.15	0.66161	0.3	0.59	0.85	-0.37	0.66161	1.8	0.19	0.37	-0.035	0.66161	0.016	0.9
ENSG00000237298	101927055	TTN-AS1	2	TTN antisense RNA 1	20654	-0.62	0.24442	5.2	0.036	0.18	-0.069	0.24442	0.071	0.79	0.87	-0.18	0.24442	0.51	0.49	0.59	-0.36	0.38	1.2	0.28	0.54	-0.6	0.38	3.4	0.076	0.16	-0.8	0.38	5.7	0.025	0.057	-0.36	0.3608	1.6	0.22	0.58	-0.26	0.3608	0.9	0.36	0.54	-0.88	0.3608	8.5	0.01
ENSG00000229544	390010	NKX1-2	10	NK1 homeobox 2	3364	0.62	4.95421	27	7.7e-05	0.0054	0.43	4.95421	13	0.0025	0.012	0.2	4.95421	2.7	0.12	0.19	0.092	4.9	0.79	0.38	0.63	-0.49	4.9	22	8.9e-05	0.00078	-0.59	4.9	30	9.9e-06	7.9e-05	0.16	4.53199	0.67	0.43	0.75	-0.083	4.53199	0.17	0.68	0.81	-0.7	4.53199	12	0.0054
ENSG00000117036	2117	ETV3	1	ETS variant 3	6707	0.62	6.00648	29	6.2e-05	0.0048	1.1	6.00648	88	5.5e-08	5.5e-06	1.4	6.00648	140	2.4e-09	2.2e-07	1.3	5.8	170	9.2e-13	5.8e-10	1.2	5.8	160	2.2e-12	5.8e-10	1.1	5.8	140	9.4e-12	8e-10	0.16	5.91453	0.23	0.65	0.88	0.65	5.91453	3.8	0.096	0.23	0.62	5.91453	3.3	0.12
ENSG00000181788	6478	SIAH2	3	siah E3 ubiquitin protein ligase 2	2617	0.62	4.56422	35	2.1e-05	0.0026	1.1	4.56422	120	5.7e-09	1.2e-06	1.5	4.56422	220	5.9e-11	1.9e-08	0.8	4.5	35	4.2e-06	0.00022	0.89	4.5	43	8.3e-07	1.7e-05	1	4.5	55	1.1e-07	1.8e-06	0.41	4.52026	11	0.0052	0.11	0.94	4.52026	56	1.8e-06	0.00018	1.1	4.52026	73	3.6e-07
ENSG00000132475	3021	H3F3B	17	H3 histone family member 3B	6134	0.62	10.0039	22	0.0004	0.014	1.2	10.0039	76	7.2e-07	3.3e-05	1.5	10.0039	120	4.8e-08	1.9e-06	0.25	9	6	0.022	0.12	0.026	9	0.063	0.8	0.87	-0.19	9	3.5	0.075	0.14	0.26	9.77565	3.7	0.076	0.38	0.54	9.77565	17	0.0012	0.012	0.5	9.77565	14	0.0024
ENSG00000198569	142680	SLC34A3	9	solute carrier family 34 member 3	2303	-0.62	0.43156	4.6	0.048	0.21	-0.57	0.43156	3.8	0.068	0.15	-0.94	0.43156	9.7	0.0065	0.018	-0.52	0.6	1.6	0.21	0.47	-0.45	0.6	1.3	0.27	0.41	-0.82	0.6	3.8	0.066	0.12	-0.62	0.34376	4.1	0.061	0.34	-1.2	0.34376	14	0.0022	0.019	-2.1	0.34376	32	4.4e-05
ENSG00000115295	79745	CLIP4	2	CAP-Gly domain containing linker protein family member 4	7775	0.62	-0.2944	3.3	0.087	0.3	0.29	-0.2944	0.65	0.43	0.57	0.56	-0.2944	2.7	0.12	0.19	-1	-1.9	1.2	0.28	0.54	-1.6	-1.9	2.7	0.12	0.22	-1.6	-1.9	2.4	0.13	0.22	0.12	-0.37803	0.084	0.78	0.93	-0.39	-0.37803	0.78	0.39	0.57	0.25	-0.37803	0.32	0.58
ENSG00000227115	100287225	LINC01630	18	long intergenic non-protein coding RNA 1630	13405	0.62	-0.57845	1.7	0.21	0.48	0.8	-0.57845	2.8	0.11	0.22	1.3	-0.57845	8.5	0.0099	0.026	0.73	-1.4	0.95	0.34	0.59	0.78	-1.4	1.1	0.3	0.44	0.82	-1.4	1.2	0.28	0.39	0.76	-0.24336	2.3	0.15	0.5	1.5	-0.24336	8.9	0.0095	0.05	1.3	-0.24336	6	0.027
ENSG00000236296	441046	GUSBP5	4	glucuronidase, beta pseudogene 5	1989	0.62	0.90235	6.4	0.022	0.14	0.83	0.90235	12	0.0033	0.015	0.79	0.90235	11	0.0045	0.014	0.51	0.027	2.1	0.16	0.4	0.072	0.027	0.04	0.84	0.9	-0.49	0.027	1.6	0.21	0.32	0.42	0.94342	3.4	0.086	0.39	0.42	0.94342	3.3	0.091	0.22	0.11	0.94342	0.2	0.66
ENSG00000067064	3422	IDI1	10	isopentenyl-diphosphate delta isomerase 1	4345	0.62	7.29116	18	0.0012	0.028	1.1	7.29116	50	1.3e-05	0.00025	1.6	7.29116	110	1.7e-07	4.9e-06	0.48	8.1	4.3	0.076	0.26	0.8	8.1	11	0.011	0.036	0.95	8.1	16	0.0049	0.015	0.23	7.26598	1.1	0.32	0.67	1	7.26598	21	0.0014	0.014	1.3	7.26598	34	0.0003
ENSG00000132906	842	CASP9	1	caspase 9	5269	0.62	5.36619	5.9	0.041	0.19	1.2	5.36619	21	0.0018	0.0093	0.92	5.36619	13	0.0069	0.02	0.15	3.8	1.5	0.24	0.49	-0.016	3.8	0.018	0.89	0.93	-0.15	3.8	1.4	0.25	0.36	0.27	5.10736	3.1	0.1	0.43	0.39	5.10736	6	0.028	0.1	0.028	5.10736	0.03	0.86
ENSG00000136098	4752	NEK3	13	NIMA related kinase 3	4272	0.62	2.67238	14	0.0016	0.032	0.81	2.67238	25	0.00013	0.0013	0.72	2.67238	20	0.0004	0.0019	0.43	2.5	4	0.058	0.22	0.16	2.5	0.54	0.47	0.61	-0.25	2.5	1.2	0.28	0.39	0.58	3.1354	16	0.0013	0.055	0.57	3.1354	15	0.0013	0.013	0.34	3.1354	5.3	0.036
ENSG00000100433	54207	KCNK10	14	potassium two pore domain channel subfamily K member 10	8258	-0.62	-1.38385	1.7	0.22	0.49	-1.5	-1.38385	6.7	0.02	0.059	-1.6	-1.38385	8.3	0.011	0.028	-0.98	-0.81	3.6	0.07	0.24	-0.86	-0.81	2.9	0.1	0.2	-1.4	-0.81	6.7	0.016	0.039	-0.49	-1.70658	0.73	0.41	0.74	-0.66	-1.70658	1.3	0.27	0.45	-1.6	-1.70658	5.1	0.038
ENSG00000179029	84314	TMEM107	17	transmembrane protein 107	3163	-0.62	-0.50428	3.3	0.086	0.29	-0.98	-0.50428	7.3	0.016	0.05	-0.82	-0.50428	5.6	0.031	0.066	0.21	-0.66	0.14	0.71	0.86	-0.19	-0.66	0.11	0.74	0.83	-0.97	-0.66	2.3	0.14	0.23	-0.5	-0.74041	1.5	0.24	0.6	-0.83	-0.74041	3.9	0.067	0.18	-0.44	-0.74041	1.1	0.32
ENSG00000143153	481	ATP1B1	1	ATPase Na+/K+ transporting subunit beta 1	2962	0.62	9.6959	21	0.00048	0.016	1	9.6959	58	3.8e-06	0.0001	1	9.6959	60	3.1e-06	4.2e-05	0.59	9.3	48	3.1e-07	2.8e-05	1.2	9.3	190	3.2e-13	1.1e-10	1.3	9.3	220	5.7e-14	1.5e-11	0.38	9.70979	8.1	0.013	0.17	0.74	9.70979	30	8.3e-05	0.0021	0.63	9.70979	22	0.00035
ENSG00000172482	189	AGXT	2	alanine--glyoxylate and serine--pyruvate aminotransferase	4459	-0.62	1.07106	9.3	0.0075	0.076	-0.75	1.07106	13	0.0023	0.011	-0.57	1.07106	8.1	0.011	0.029	-0.55	1.9	5.2	0.031	0.15	-0.48	1.9	4.1	0.053	0.12	-0.94	1.9	14	0.00091	0.0036	-0.34	1.16687	2.5	0.14	0.48	-0.37	1.16687	2.8	0.11	0.26	-0.72	1.16687	9.9	0.0065
ENSG00000248487	25864	ABHD14A	3	abhydrolase domain containing 14A	2378	-0.62	0.81457	5.1	0.038	0.19	-0.28	0.81457	1.1	0.31	0.45	-0.55	0.81457	4.2	0.057	0.11	-0.6	0.89	4.9	0.037	0.17	-0.45	0.89	2.7	0.11	0.21	-0.99	0.89	12	0.0019	0.0068	0.49	0.90174	4.1	0.061	0.34	-0.29	0.90174	1.4	0.26	0.44	0.041	0.90174	0.026	0.87
ENSG00000111816	2444	FRK	6	fyn related Src family tyrosine kinase	13230	0.62	6.66134	33	2.6e-05	0.0029	0.63	6.66134	35	2.1e-05	0.00035	0.48	6.66134	20	0.00036	0.0018	0.33	7.4	13	0.0014	0.018	0.63	7.4	48	2.8e-07	7.4e-06	0.98	7.4	120	7.8e-11	4.5e-09	0.79	6.58492	40	1.3e-05	0.004	0.81	6.58492	42	9.6e-06	0.00053	0.74	6.58492	34	3.1e-05
ENSG00000244203	104502416	FOXP1-AS1	3	FOXP1 antisense RNA 1	700	0.62	-1.49585	1.2	0.3	0.57	0.27	-1.49585	0.19	0.67	0.77	0.024	-1.49585	0.0014	0.97	0.98	-0.19	-1.5	0.089	0.77	0.89	-0.52	-1.5	0.65	0.43	0.57	-0.61	-1.5	0.84	0.37	0.49	1.2	-1.71453	2.1	0.17	0.53	0.57	-1.71453	0.5	0.49	0.66	-0.67	-1.71453	0.46	0.51
ENSG00000131044	164395	TTLL9	20	tubulin tyrosine ligase like 9	6175	-0.62	-1.5188	1	0.32	0.6	0.38	-1.5188	0.51	0.48	0.62	0.21	-1.5188	0.17	0.69	0.77	-0.22	-0.95	0.13	0.73	0.87	-0.79	-0.95	1.5	0.23	0.36	-0.73	-0.95	1.3	0.27	0.38	0.41	-1.17234	0.43	0.52	0.81	0.98	-1.17234	2.7	0.12	0.27	0.26	-1.17234	0.15	0.7
ENSG00000131378	23180	RFTN1	3	raftlin, lipid raft linker 1	4776	0.62	2.31246	14	0.0017	0.033	1	2.31246	40	8.9e-06	0.00019	1.6	2.31246	100	1.7e-08	9e-07	-0.8	1.2	11	0.0033	0.032	-0.89	1.2	13	0.0013	0.0066	-1.2	1.2	21	0.0001	0.00056	0.42	2.50517	6.1	0.026	0.23	1.3	2.50517	56	1.8e-06	0.00018	1.4	2.50517	71	4.1e-07
ENSG00000166736	3359	HTR3A	11	5-hydroxytryptamine receptor 3A	2772	-0.62	-1.49562	1.6	0.23	0.5	-0.41	-1.49562	0.72	0.41	0.55	-0.23	-1.49562	0.25	0.62	0.71																0.23	-1.50147	0.18	0.67	0.89	0.57	-1.50147	1.2	0.28	0.46	0.21	-1.50147	0.14	0.71
ENSG00000171811	54777	CFAP46	10	cilia and flagella associated protein 46	10698	-0.62	-1.21573	2	0.17	0.43	-1	-1.21573	4.7	0.045	0.11	-2.3	-1.21573	17	0.00069	0.003
ENSG00000204950	390205	LRRC10B	11	leucine rich repeat containing 10B	2219	-0.62	-1.056	1.5	0.24	0.51	0.54	-1.056	1.6	0.23	0.36	0.63	-1.056	2.2	0.15	0.24	0.38	-1.6	0.3	0.59	0.79	-0.6	-1.6	0.65	0.43	0.57	-0.83	-1.6	1.1	0.3	0.41	0.27	-1.22421	0.36	0.55	0.83	-0.12	-1.22421	0.073	0.79	0.88	0.23	-1.22421	0.24	0.63
ENSG00000147894	203228	C9orf72	9	chromosome 9 open reading frame 72	6332	0.62	3.49972	15	0.0015	0.031	1.1	3.49972	52	1.8e-06	6.3e-05	1.2	3.49972	61	6.8e-07	1.3e-05	-0.075	3.5	0.23	0.64	0.82	0.48	3.5	9.7	0.0047	0.018	0.88	3.5	33	5.7e-06	5e-05	0.24	3.53442	1.6	0.22	0.58	0.91	3.53442	24	0.00018	0.0035	0.92	3.53442	24	0.00019
ENSG00000115318	84695	LOXL3	2	lysyl oxidase like 3	4363	0.62	0.84194	4.8	0.042	0.2	0.58	0.84194	4.1	0.06	0.14	0.37	0.84194	1.7	0.21	0.31	0.47	0.65	1.5	0.24	0.5	0.81	0.65	4.7	0.039	0.095	0.53	0.65	1.9	0.18	0.27	0.36	1.03533	2.1	0.17	0.53	0.22	1.03533	0.78	0.39	0.57	0.25	1.03533	0.95	0.35
ENSG00000235142	100422737	LINC02532	6	long intergenic non-protein coding RNA 2532	6750	-0.62	0.05607	4.3	0.055	0.23	-1.1	0.05607	11	0.004	0.017	-1.1	0.05607	13	0.0025	0.0085	-0.74	-1.3	1.4	0.25	0.51	-1.4	-1.3	4.6	0.042	0.1	-0.98	-1.3	2.4	0.14	0.22	-0.12	-0.46035	0.12	0.74	0.91	-0.29	-0.46035	0.62	0.44	0.62	-1.4	-0.46035	12	0.0039
ENSG00000184949	646851	FAM227A	22	family with sequence similarity 227 member A	10781	-0.62	-0.99866	1.6	0.22	0.5	-1.2	-0.99866	4.7	0.045	0.11	-0.47	-0.99866	1	0.33	0.44	0.1	-0.95	0.045	0.83	0.93	-0.7	-0.95	1.8	0.2	0.32	-1.3	-0.95	5	0.034	0.073	-0.4	-1.02672	0.79	0.39	0.72	-0.96	-1.02672	4.1	0.06	0.17	-0.56	-1.02672	1.3	0.27
ENSG00000242616	2790	GNG10	9	G protein subunit gamma 10	1491	0.62	-1.68357	0.89	0.36	0.63	1	-1.68357	2.6	0.13	0.24	-0.16	-1.68357	0.05	0.83	0.87																0.42	-1.65508	0.57	0.46	0.78	-0.58	-1.65508	0.88	0.36	0.55	-0.28	-1.65508	0.19	0.67
ENSG00000160050	79140	CCDC28B	1	coiled-coil domain containing 28B	2818	-0.62	0.95019	7.7	0.013	0.11	-0.81	0.95019	12	0.0028	0.013	-0.75	0.95019	11	0.0039	0.012	-0.64	0.66	2.7	0.11	0.33	-0.43	0.66	1.2	0.28	0.41	-0.56	0.66	2.1	0.16	0.25	-0.091	1.03265	0.1	0.75	0.92	-0.33	1.03265	1.3	0.27	0.45	-0.57	1.03265	3.5	0.08
ENSG00000164393	222611	ADGRF2	6	adhesion G protein-coupled receptor F2	6395	0.62	-0.05251	4.5	0.049	0.21	0.27	-0.05251	0.78	0.39	0.53	0.27	-0.05251	0.81	0.38	0.49	0.12	0.037	0.082	0.78	0.9	0.6	0.037	2.2	0.15	0.27	0.42	0.037	1	0.32	0.44	-0.28	-0.1248	0.99	0.34	0.68	-0.066	-0.1248	0.054	0.82	0.9	-0.25	-0.1248	0.69	0.42
ENSG00000008513	6482	ST3GAL1	8	ST3 beta-galactoside alpha-2,3-sialyltransferase 1	8852	0.62	4.98206	31	3.7e-05	0.0037	0.74	4.98206	45	4.5e-06	0.00012	0.65	4.98206	36	1.8e-05	0.00017	-0.29	4.2	3.6	0.069	0.24	-0.075	4.2	0.24	0.63	0.74	0.29	4.2	3.6	0.07	0.13	0.52	4.87923	10	0.007	0.13	0.4	4.87923	5.8	0.03	0.11	0.64	4.87923	14	0.0021
ENSG00000155304	6782	HSPA13	21	heat shock protein family A (Hsp70) member 13	4194	0.61	5.60913	19	0.00063	0.019	1	5.60913	51	4e-06	0.00011	1.2	5.60913	73	5.1e-07	1.1e-05	0.77	5.7	51	1.8e-07	1.8e-05	1.1	5.7	110	1.3e-10	1.5e-08	1.5	5.7	190	4.6e-13	8e-11	0.36	5.82281	1.4	0.28	0.64	0.84	5.82281	7.1	0.035	0.12	1.1	5.82281	13	0.011
ENSG00000176102	1479	CSTF3	11	cleavage stimulation factor subunit 3	4513	-0.61	3.44864	26	9.3e-05	0.0061	-0.95	3.44864	60	7.2e-07	3.3e-05	-1	3.44864	73	2e-07	5.3e-06	-0.69	3.3	24	4.7e-05	0.0015	-1	3.3	54	1.1e-07	3.6e-06	-0.74	3.3	27	2e-05	0.00014	-0.75	3.54482	33	3.9e-05	0.0086	-1	3.54482	59	1.4e-06	0.00016	-0.83	3.54482	39	1.5e-05
ENSG00000144152	129804	FBLN7	2	fibulin 7	6578	-0.61	-0.16292	3	0.1	0.32	-0.81	-0.16292	4.8	0.043	0.11	-0.093	-0.16292	0.079	0.78	0.84	-0.76	-1.4	1.6	0.22	0.48	-1.2	-1.4	3.8	0.063	0.14	-0.83	-1.4	1.8	0.19	0.29	0.22	-0.32541	0.36	0.56	0.83	0.24	-0.32541	0.43	0.52	0.69	0.17	-0.32541	0.19	0.67
ENSG00000151491	2059	EPS8	12	epidermal growth factor receptor pathway substrate 8	8692	0.61	8.84386	42	7.2e-06	0.0013	1.3	8.84386	170	4.6e-10	2.1e-07	1.5	8.84386	230	4.8e-11	1.7e-08	0.32	8.5	12	0.0016	0.02	0.85	8.5	88	1.2e-09	8.9e-08	1.3	8.5	200	2.5e-13	5.1e-11	0.43	8.91859	8.3	0.013	0.17	1.1	8.91859	57	4.8e-06	0.00034	1.2	8.91859	65	2.3e-06
ENSG00000254093	54984	PINX1	8	PIN2 (TERF1) interacting telomerase inhibitor 1	2802	0.61	1.58331	8.5	0.01	0.089	0.62	1.58331	8.6	0.0095	0.034	0.27	1.58331	1.6	0.23	0.33	0.71	1.4	6.1	0.02	0.11	0.84	1.4	8.8	0.0065	0.023	0.56	1.4	3.7	0.065	0.12	0.42	1.72179	3.5	0.082	0.39	0.23	1.72179	1	0.32	0.5	0.23	1.72179	1	0.33
ENSG00000172548	348938	NIPAL4	5	NIPA like domain containing 4	4208	0.61	3.03989	4.9	0.048	0.21	1.3	3.03989	24	0.00042	0.0031	1.6	3.03989	38	5.6e-05	0.0004	2.5	2.8	160	1.9e-12	1.1e-09	2	2.8	110	1.6e-10	1.7e-08	1.2	2.8	35	3.7e-06	3.5e-05	0.37	3.1873	1.3	0.28	0.64	0.74	3.1873	5	0.052	0.16	0.57	3.1873	2.9	0.12
ENSG00000167644	64073	C19orf33	19	chromosome 19 open reading frame 33	617	-0.61	0.44749	4.3	0.055	0.23	-0.7	0.44749	5.3	0.035	0.091	-0.93	0.44749	9.2	0.0077	0.021	-0.83	0.02	5.9	0.023	0.12	-1.7	0.02	22	7.7e-05	0.00069	-1.4	0.02	15	0.00062	0.0026	-0.39	0.45824	1.5	0.24	0.6	-0.46	0.45824	2.2	0.16	0.33	-0.14	0.45824	0.19	0.67
ENSG00000185271	123103	KLHL33	14	kelch like family member 33	5501	-0.61	-0.23686	3.7	0.071	0.26	-1.1	-0.23686	9.7	0.0065	0.025	-1.2	-0.23686	12	0.0032	0.011	-0.85	-0.28	4.3	0.048	0.2	0.038	-0.28	0.01	0.92	0.95	-0.25	-0.28	0.41	0.53	0.64	-0.6	0.38264	3	0.1	0.43	-0.34	0.38264	0.95	0.34	0.53	-0.41	0.38264	1.3	0.27
ENSG00000169330	23251	MINAR1	15	membrane integral NOTCH2 associated receptor 1	6800	-0.61	-0.40974	3.4	0.083	0.29	-1	-0.40974	8.5	0.0099	0.035	-1.4	-0.40974	14	0.0015	0.0057	-1.6	-1.3	5.6	0.026	0.13	-1	-1.3	2.7	0.12	0.22	0.2	-1.3	0.11	0.74	0.81	-1.4	-0.84247	11	0.004	0.1	-2.2	-0.84247	25	0.00016	0.0033	-1.8	-0.84247	16	0.0012
ENSG00000187942	401944	LDLRAD2	1	low density lipoprotein receptor class A domain containing 2	4490	-0.61	-0.14344	3.1	0.095	0.31	-1.2	-0.14344	10	0.0051	0.021	-0.47	-0.14344	1.9	0.18	0.28	0.27	-1.4	0.16	0.69	0.85	-0.78	-1.4	1.1	0.3	0.44	0.45	-1.4	0.44	0.51	0.63	-0.23	-0.89323	0.17	0.68	0.89	0.4	-0.89323	0.58	0.46	0.63	0.23	-0.89323	0.19	0.67
ENSG00000100219	7494	XBP1	22	X-box binding protein 1	3028	0.61	8.94467	38	1.3e-05	0.002	0.86	8.94467	73	2e-07	1.4e-05	0.89	8.94467	78	1.3e-07	3.8e-06	0.67	8.6	61	3.6e-08	4.9e-06	0.74	8.6	74	6.5e-09	3.6e-07	0.74	8.6	75	5.7e-09	1.5e-07	0.42	8.97703	9.7	0.0075	0.13	0.64	8.97703	22	0.00033	0.0053	0.51	8.97703	14	0.002
ENSG00000060140	55359	STYK1	12	serine/threonine/tyrosine kinase 1	3424	0.61	2.92199	13	0.0024	0.04	0.68	2.92199	16	0.001	0.0062	0.93	2.92199	31	3.9e-05	0.0003	0.3	2.1	1.9	0.18	0.42	0.85	2.1	16	0.00043	0.0027	1.1	2.1	27	2.3e-05	0.00016	0.38	2.87637	3.6	0.078	0.38	0.53	2.87637	7	0.018	0.078	0.48	2.87637	5.4	0.034
ENSG00000159708	55282	LRRC36	16	leucine rich repeat containing 36	4017	0.61	-1.73431	1.2	0.3	0.57	-0.26	-1.73431	0.16	0.7	0.8	0.37	-1.73431	0.4	0.54	0.64	-0.086	-1.2	0.017	0.9	0.96	-0.49	-1.2	0.54	0.47	0.61	-0.78	-1.2	1.2	0.28	0.4	-0.21	-1.7165	0.12	0.73	0.91	-0.91	-1.7165	1.8	0.2	0.37	-0.36	-1.7165	0.29	0.6
ENSG00000170049	9196	KCNAB3	17	potassium voltage-gated channel subfamily A regulatory beta subunit 3	4580	-0.61	-0.54615	2.9	0.1	0.33	-1	-0.54615	7.4	0.015	0.049	-1.1	-0.54615	7.9	0.012	0.031	-0.49	-1.4	0.35	0.56	0.77	0.011	-1.4	0.00024	0.99	0.99	0.24	-1.4	0.085	0.77	0.84	-0.57	-0.45499	2.6	0.13	0.46	-1.3	-0.45499	12	0.0037	0.027	-1.4	-0.45499	13	0.0028
ENSG00000020181	25960	ADGRA2	8	adhesion G protein-coupled receptor A2	7061	-0.61	0.7988	4	0.063	0.25	-0.51	0.7988	2.8	0.11	0.22	-0.49	0.7988	2.6	0.12	0.2	-0.16	1.3	0.46	0.5	0.73	-0.085	1.3	0.13	0.72	0.81	-0.23	1.3	0.89	0.35	0.47	-0.17	0.78069	0.32	0.58	0.84	-0.34	0.78069	1.2	0.29	0.47	-0.41	0.78069	1.7	0.21
ENSG00000279636	55451	LINC00216	14	long intergenic non-protein coding RNA 216	1126	-0.61	-0.18941	3.7	0.071	0.26	-0.21	-0.18941	0.48	0.5	0.63	-0.47	-0.18941	2.4	0.14	0.23	-0.46	0.39	1.8	0.19	0.44	0.083	0.39	0.063	0.8	0.87	-0.054	0.39	0.025	0.88	0.91	0.6	0.18972	3.3	0.088	0.4	0.3	0.18972	0.78	0.39	0.57	0.4	0.18972	1.3	0.27
ENSG00000010932	2326	FMO1	1	flavin containing monooxygenase 1	3602	0.61	-0.99646	1.9	0.19	0.45	-0.1	-0.99646	0.044	0.84	0.9	-0.13	-0.99646	0.076	0.79	0.84	-0.24	0.46	0.64	0.43	0.67	-1	0.46	11	0.0026	0.011	-1	0.46	10	0.0041	0.013	-0.2	-1.31724	0.13	0.72	0.91	0.015	-1.31724	0.00071	0.98	0.99	-0.73	-1.31724	1.4	0.25
ENSG00000143498	9015	TAF1A	1	TATA-box binding protein associated factor, RNA polymerase I subunit A	2895	0.61	3.10234	19	0.00051	0.016	0.84	3.10234	36	1.7e-05	0.00031	0.94	3.10234	46	4.1e-06	5.2e-05	-0.021	2.5	0.011	0.92	0.97	-0.096	2.5	0.24	0.63	0.74	-0.33	2.5	2.7	0.11	0.19	0.13	3.1067	0.63	0.44	0.76	0.22	3.1067	1.9	0.19	0.36	0.3	3.1067	3.5	0.083
ENSG00000157193	7804	LRP8	1	LDL receptor related protein 8	10263	0.61	2.1867	13	0.002	0.037	0.86	2.1867	27	7.7e-05	0.00089	1.2	2.1867	60	7e-07	1.4e-05	-0.27	1.2	0.92	0.35	0.6	0.56	1.2	4.4	0.047	0.11	0.44	1.2	2.6	0.12	0.2	0.59	2.251	10	0.0062	0.12	1.4	2.251	58	1.5e-06	0.00017	1.7	2.251	89	1e-07
ENSG00000244280	347694	ECEL1P2	2	endothelin converting enzyme like 1 pseudogene 2	1708	-0.61	-1.69691	1	0.33	0.6	-0.49	-1.69691	0.65	0.43	0.57	-2.5	-1.69691	9.4	0.0074	0.021																-0.48	-2.17765	0.5	0.49	0.79	-1	-2.17765	2	0.18	0.35	-1.6	-2.17765	3.7	0.072
ENSG00000187860	550631	CCDC157	22	coiled-coil domain containing 157	6586	-0.61	0.29551	3.9	0.066	0.25	-0.57	0.29551	3.3	0.089	0.18	-0.63	0.29551	4.1	0.058	0.11	0.17	0.3	0.28	0.6	0.8	-0.16	0.3	0.23	0.64	0.75	-0.11	0.3	0.11	0.74	0.82	0.076	0.34368	0.094	0.76	0.92	-0.67	0.34368	6.5	0.022	0.088	-0.9	0.34368	10	0.0055
ENSG00000006634	10926	DBF4	7	DBF4 zinc finger	4583	0.61	3.97286	23	0.0002	0.0099	0.84	3.97286	43	6.1e-06	0.00014	1.3	3.97286	100	2.1e-08	1e-06	0.41	3.8	6.6	0.016	0.098	0.69	3.8	19	0.00019	0.0014	0.99	3.8	40	1.4e-06	1.5e-05	0.42	4.12579	8.7	0.01	0.15	0.76	4.12579	28	8.8e-05	0.0022	0.99	4.12579	46	5.7e-06
ENSG00000215559	391267	ANKRD20A11P	21	ankyrin repeat domain 20 family member A11, pseudogene	4842	-0.61	-1.03625	1.6	0.23	0.5	-0.16	-1.03625	0.11	0.74	0.83	-1.4	-1.03625	6.4	0.022	0.049	-1.2	-0.093	10	0.0041	0.038	-1.1	-0.093	8.5	0.0074	0.026	-1.7	-0.093	19	0.00021	0.0011	0.021	-1.1796	0.0027	0.96	0.99	-0.69	-1.1796	2.4	0.14	0.3	-2.1	-1.1796	14	0.0022
ENSG00000173621	78999	LRFN4	11	leucine rich repeat and fibronectin type III domain containing 4	2828	0.61	3.30635	13	0.0021	0.038	1.1	3.30635	42	6.4e-06	0.00015	1.2	3.30635	50	2.4e-06	3.5e-05	0.25	1.7	0.95	0.34	0.59	0.36	1.7	2	0.17	0.29	0.38	1.7	2.1	0.16	0.25	0.37	3.46622	6.9	0.019	0.2	0.47	3.46622	11	0.0045	0.031	0.57	3.46622	16	0.0012
ENSG00000143110	128346	C1orf162	1	chromosome 1 open reading frame 162	2768	-0.61	-0.51673	2.2	0.15	0.4	-1.2	-0.51673	7	0.017	0.053	-1.8	-0.51673	14	0.0018	0.0064	-0.56	-0.15	1.5	0.24	0.49	-0.59	-0.15	1.7	0.21	0.33	0.79	-0.15	3.4	0.075	0.14	-0.23	-0.1933	0.41	0.53	0.82	-0.62	-0.1933	2.7	0.12	0.26	0.0014	-0.1933	1.8e-05	1
ENSG00000161912	221442	ADCY10P1	6	adenylate cyclase 10, soluble pseudogene 1	5804	-0.61	0.8938	6.9	0.018	0.12	-0.88	0.8938	13	0.0022	0.011	-1.1	0.8938	22	0.00024	0.0013	-0.22	0.99	0.62	0.44	0.68	0.13	0.99	0.22	0.65	0.76	0.58	0.99	4.7	0.04	0.084	-0.71	1.02568	9.3	0.0079	0.14	-0.67	1.02568	8.3	0.011	0.057	-0.29	1.02568	1.6	0.23
ENSG00000183092	57596	BEGAIN	14	brain enriched guanylate kinase associated	7878	0.61	0.64205	5.8	0.028	0.16	0.64	0.64205	6.2	0.024	0.068	0.56	0.64205	5	0.039	0.08	-0.38	0.16	1.4	0.25	0.51	-0.54	0.16	2.7	0.11	0.21	-0.88	0.16	6.6	0.017	0.041	0.79	1.13822	8	0.012	0.17	0.66	1.13822	5.5	0.033	0.12	0.73	1.13822	6.5	0.022
ENSG00000115423	1768	DNAH6	2	dynein axonemal heavy chain 6	13514	-0.61	1.83741	10	0.0052	0.061	-0.79	1.83741	17	0.00085	0.0054	-1.2	1.83741	38	1.2e-05	0.00012	-1.2	2.3	33	5.4e-06	0.00027	-1.8	2.3	75	5.3e-09	3e-07	-2.3	2.3	110	1.5e-10	7.8e-09	-0.75	1.47443	10	0.0061	0.12	-1	1.47443	17	0.00084	0.0098	-2.1	1.47443	58	1.4e-06
ENSG00000136153	4008	LMO7	13	LIM domain 7	14367	0.61	8.99387	37	1.5e-05	0.0021	1.1	8.99387	130	4.1e-09	9.4e-07	1.1	8.99387	120	5.7e-09	4.1e-07	0.093	8.3	0.83	0.37	0.62	0.58	8.3	33	5.7e-06	8.2e-05	1.3	8.3	170	1.9e-12	2.3e-10	0.46	9.27326	14	0.0022	0.073	0.84	9.27326	44	8.3e-06	0.00048	1.1	9.27326	72	4.4e-07
ENSG00000248809	100505545	LINC01095	4	long intergenic non-protein coding RNA 1095	2257	-0.61	-1.72206	0.71	0.41	0.67	0.0064	-1.72206	8.7e-05	0.99	1	0.0085	-1.72206	0.00016	0.99	0.99	0.66	0.37	4.3	0.048	0.2	0.44	0.37	1.9	0.19	0.31	-0.38	0.37	1.2	0.28	0.39	0.4	-1.72045	0.37	0.55	0.83	0.66	-1.72045	1	0.32	0.51	-0.31	-1.72045	0.17	0.69
ENSG00000149609	128864	C20orf144	20	chromosome 20 open reading frame 144	2442	-0.61	-0.29163	2.8	0.11	0.34	0.45	-0.29163	2	0.17	0.3	0.64	-0.29163	4.5	0.05	0.098	0.31	0.7	1	0.32	0.58	0.66	0.7	5	0.035	0.087	-0.039	0.7	0.015	0.9	0.93	0.63	0.27013	4.2	0.058	0.33	0.52	0.27013	2.7	0.12	0.27	0.9	0.27013	8.1	0.012
ENSG00000173391	4973	OLR1	12	oxidized low density lipoprotein receptor 1	3057	0.61	4.20557	22	0.00022	0.01	1.2	4.20557	86	6.4e-08	6.2e-06	1.4	4.20557	120	6.9e-09	4.8e-07	1.1	3.1	9.5	0.013	0.086	1.4	3.1	14	0.0044	0.017	1.1	3.1	9.7	0.013	0.033	1.3	4.41188	53	4.5e-06	0.0023	1.6	4.41188	76	5.8e-07	0.0001	1.1	4.41188	33	5.4e-05
ENSG00000134917	11095	ADAMTS8	11	ADAM metallopeptidase with thrombospondin type 1 motif 8	4523	-0.61	-1.18958	1.5	0.24	0.52	-0.58	-1.18958	1.3	0.27	0.41	-1.8	-1.18958	8.9	0.0087	0.024	0.49	-1.5	0.51	0.48	0.72	-0.29	-1.5	0.16	0.7	0.8	-1.8	-1.5	4.3	0.049	0.099	0.0029	-1.90985	9.1e-05	0.99	1	-0.74	-1.90985	0.71	0.41	0.59	-1.4	-1.90985	1.8	0.19
ENSG00000128383	100913187	APOBEC3A	22	apolipoprotein B mRNA editing enzyme catalytic subunit 3A	2358	0.61	-1.4154	1.3	0.26	0.54	0.94	-1.4154	3.4	0.084	0.17	1.4	-1.4154	8.8	0.0089	0.024	-2.3	-1.3	14	0.0011	0.015	-1.6	-1.3	7.4	0.012	0.037	-1.4	-1.3	5.5	0.027	0.061	0.39	-1.38805	0.55	0.47	0.78	0.17	-1.38805	0.1	0.75	0.85	-0.17	-1.38805	0.086	0.77
ENSG00000188959	401546	C9orf152	9	chromosome 9 open reading frame 152	2947	-0.61	-1.06212	1.5	0.24	0.51	-0.43	-1.06212	0.77	0.39	0.54	0.25	-1.06212	0.32	0.58	0.67	0.89	-0.94	2.7	0.11	0.32	-0.11	-0.94	0.035	0.85	0.91	0.08	-0.94	0.019	0.89	0.92	-0.64	-1.1038	1.3	0.26	0.62	0.048	-1.1038	0.0073	0.93	0.96	-1.1	-1.1038	3.3	0.089
ENSG00000264424	4622	MYH4	17	myosin heavy chain 4	6016	0.61	-1.59831	0.73	0.4	0.67	-0.062	-1.59831	0.0067	0.94	0.96	-1.2	-1.59831	1.8	0.2	0.3																0.86	-1.61634	1.7	0.22	0.58	-0.39	-1.61634	0.28	0.61	0.75	0.79	-1.61634	1.3	0.27
ENSG00000187554	7100	TLR5	1	toll like receptor 5	7765	-0.61	0.44127	6.2	0.024	0.14	-1.7	0.44127	36	1.6e-05	0.00029	-1.5	0.44127	32	3.3e-05	0.00026	-0.58	-0.016	2.4	0.13	0.35	-1.6	-0.016	15	0.00061	0.0036	-1.7	-0.016	17	0.00033	0.0015	-0.88	0.11302	8.5	0.011	0.16	-0.83	0.11302	7.3	0.016	0.072	-1.3	0.11302	17	0.00099
ENSG00000164134	80155	NAA15	4	N(alpha)-acetyltransferase 15, NatA auxiliary subunit	9712	0.61	6.07883	30	5e-05	0.0042	0.77	6.07883	48	3.2e-06	9.2e-05	0.81	6.07883	53	1.7e-06	2.7e-05	0.39	5.7	14	0.001	0.014	0.62	5.7	34	4.2e-06	6.4e-05	0.48	5.7	21	0.00012	0.00066	0.27	6.12551	4.7	0.047	0.3	0.63	6.12551	25	0.00014	0.003	0.58	6.12551	20	0.00039
ENSG00000069018	57113	TRPC7	5	transient receptor potential cation channel subfamily C member 7	3193	-0.61	0.13917	4.8	0.044	0.2	-1.3	0.13917	18	0.00063	0.0043	-1.5	0.13917	23	0.00018	0.001	-1	-0.02	7.5	0.011	0.076	-1.5	-0.02	14	0.00091	0.0049	-2.3	-0.02	29	1.4e-05	0.00011	-1.1	-0.4553	6.8	0.019	0.21	-1.2	-0.4553	7.2	0.017	0.074	-1.1	-0.4553	6.1	0.026
ENSG00000268869	284729	ESPNP	1	espin pseudogene	3178	-0.61	-0.55132	1.8	0.19	0.46	-0.58	-0.55132	1.7	0.21	0.34	-1.7	-0.55132	11	0.0043	0.013	-0.18	0.36	0.31	0.58	0.79	-0.89	0.36	7.1	0.014	0.042	-1.1	0.36	9.9	0.0043	0.013	-0.1	-0.51758	0.091	0.77	0.93	-0.98	-0.51758	7.5	0.015	0.069	-1.1	-0.51758	8	0.012
ENSG00000234928	101929374	LINC01659	22	long intergenic non-protein coding RNA 1659	1083	-0.61	0.77568	8.2	0.011	0.094	-1.1	0.77568	23	0.00018	0.0017	-1.6	0.77568	46	4.1e-06	5.2e-05	-0.29	0.68	1.2	0.28	0.54	-1.1	0.68	14	0.00083	0.0046	-1.1	0.68	14	0.00085	0.0034	-0.67	0.29224	6	0.027	0.24	-1.2	0.29224	16	0.0012	0.012	-1.3	0.29224	17	0.00084
ENSG00000213015	51157	ZNF580	19	zinc finger protein 580	2692	-0.61	2.99083	16	0.0011	0.026	-0.68	2.99083	19	0.00047	0.0034	-0.66	2.99083	18	0.00056	0.0026	-0.8	2.6	23	7.1e-05	0.0021	-1.1	2.6	41	1.2e-06	2.3e-05	-1.2	2.6	49	2.5e-07	3.6e-06	-0.074	2.98965	0.081	0.78	0.93	-0.56	2.98965	4.6	0.053	0.16	-0.54	2.98965	4.2	0.064
[truncated: 14,115 more rows]
[truncated: 1 more columns]

## Sheet: Significant Caco2 DEGs
ensembl_gene_id	entrezgene	external_gene_name	description	logFC_1.5vs0h_Trophozoite	logFC_3vs0h_Trophozoite	logFC_4.5vs0h_Trophozoite	logFC_1.5vs0h_Cyst	logFC_3vs0h_Cyst	logFC_4.5vs0h_Cyst	logFC_1.5vs0h_Encysting	logFC_3vs0h_Encysting	logFC_4.5vs0h_Encysting
[truncated: 10,714 more rows]
