# Supplementary material for: Dual RNA Sequencing Reveals Key Events When Different Giardia Life Cycle Stages Interact With Human Intestinal Epithelial Cells In Vitro
Source: Front Cell Infect Microbiol. 2022 Apr 27;12:862211. doi: 10.3389/fcimb.2022.862211 (PMC9094438; doi:10.3389/fcimb.2022.862211)
Supplement: Supplementary file 3 [file Table_2.xlsx]

## Sheet: Sheet1
Dataset S2. List of unique DEGs identified (significant in at least one timepoint) in the Caco2 cells during Giardia infection with either trophozoites, cysts or encysting cells.
ONLY in trophozoite infection_DEG	ONLY in cyst infection_DEG	ONLY in encysting cells infection_DEG
PCK1	CCL4L2	ISL1
HEY1	WFDC12	SND1-IT1
BTG2	GNG2	MIR3680-1
MIR23A	CCL5	PLAC8L1
ANXA10	ACSBG2	TRIM74
FST	MIR221	KLF8
ANKRD23	ZC3H12C	SAXO2
INHBA	TXNDC12-AS1	FFAR2
LINC00665	BCL2A1	CCDC189
MIR616	CXCL5	OVAAL
NR4A3	FCER1G	LONRF2
TNF	IL7	FBXW12
SNORA11	RAET1E-AS1	CCDC151
MIR7111	EGR2	SNORA71D
CAMK2N2	NPR3	KRT37
KRT16	ARL14	ZSCAN4
PDK4	EGR4	FLJ42393
FAM124A	UNC5B-AS1	LINC00222
TEX22	TNS4	LAG3
SLC25A25	TTYH1	PSG5
AKAP12	S100A3	PRG4
DMRTA1	IFI44L	ZNF382
AL356056.2	EDNRA	DPP6
CA5A	RANBP3L	TSPAN11
OMG	TRIM31	CU639417.1
MMP10	AL121603.2	ART4
SLC25A47	BAGE2	KLHL32
ANKRD18A	TRIM7	MIR324
FAM167A	CLDN9	RBM44
AKR7A3	HIST1H2BE	FXYD7
DUSP2	DBH	UGT1A5
MAGI1-IT1	GCNT3	ELFN1
LINC00926	IFNAR2	KRT39
MIR215	AC123768.3	TAS2R31
CYP4X1	SPRY4	THBS4
MIR571	RNF122	KRT12
KMO	ALDH8A1	HPAT5
MIR1915	SNCAIP	WDR87
ZNF781	USH2A	MGAT5B
GPR34	PTGES3L	P2RX1
SLC39A2	TAS2R3	NPPA
SPATC1	PURPL	C2CD6
RUBCNL	CHAC1	ANKRD2
MIR6870	APLF	TLR3
OSBPL10-AS1	MOB3C	MTRNR2L3
VMO1	LINC01276	SNX22
CDKL3	KCNK12	C16orf71
ASNS	CCDC39	RB1-DT
RAB36	FBXO15	KRT18P55
ARL13A	KIF26B	RPL13AP3
SNORD101	DUSP6	DPYSL5
TBX3	TM4SF18	CFAP45
C17orf53	TPH1	ZNF750
CALML4	CAPN14	MUC5B
CCL14	CD3EAP	FSIP2-AS2
ISL2	PCDHGB7	KIAA1614-AS1
ADAM20P1	TTC36	DAAM2
IRF8	GJC2	TMEM240
WAS	TAS2R13	TSNAXIP1
TGM1	SPA17	PILRA
CLC	C3orf80	STAM-AS1
SNX32	DGCR6	HOXC-AS1
SCARF1	ACMSD	ITGA6-AS1
CD274	HIST3H2BB	HOXC10
AC013275.1	SLC35G2	PJVK
DYRK3	LINC00964	EFCAB14-AS1
NNMT	KIZ-AS1	ST6GALNAC5
MGC16275	LINC01484	AMZ1
PLK4	DNAJB5-DT	MED12L
HPD	LINC00862	BLACE
VMP1	CACNA2D2	SNORA11F
SNORD63	NPY4R	CHRNA7
TAC4	LINC00113	SYCE1L
PSMD6-AS2	CEP83-DT	LINC00954
DNAAF1	PHYHIP	CCDC38
TMEM154	CD27	RBPMS2
LEMD1	LINC01101	MED15P9
LINC01979	SEMA5B	CACNA2D3
KRT83	NHEJ1	GJB5
TSLP	PPEF1	ACTL7B
AMT	CEACAM22P	ANKRD34A
GABARAP	RGPD6	DOCK3
RBM24	ANKRD31	HDAC4-AS1
MCF2L2	KCNJ10	KCTD6
ZC3H11A	ARRDC3-AS1	CHN2
GNB4	RORA-AS1	CCR3
FLJ16779	ZC3H12D	MANEA-DT
HOXC9	RPL10L	TXNDC5
COL3A1	CCDC17	TMEM232
ADAMTS17	FBXO43	RASGEF1C
NUTM2B	KLF15	KCNQ4
EMB	LINC01600	GHR
FJX1	JAKMIP2-AS1	DNAH12
SNORD99	PEAK3	NBPF7
ATP1A2	LINC00939	CTD-3080P12.3
SAPCD1	SLC24A2	ADAM19
RHPN1-AS1	C15orf54	C20orf144
MIR200CHG	LINC01772	PAQR4
MIR6772	KCNMB2	OR2A20P
SLC26A9	LINC02595	PROZ
PITRM1-AS1	LNCAROD	WDR97
ADGRL2	PPM1L	MYB
TRABD2A	ATP8B4	CYMP
CACNG8	ARRDC3	HDHD5-AS1
CORO2B	TVP23A	SEMA3F-AS1
VXN	EGR3	HAO2
PDZD2	CSPG4P12	KBTBD8
TP53TG5	LINCR-0001	HTR3B
FLJ12825	TMEM204	GSN-AS1
SPDYE5	PIP5KL1	KCNH4
HIC1	CD52	AC090673.1
MUC4	RARG	YDJC
LPAR1	WNT4	PADI1
ULK4	ADCY4	PYGM
KRTAP3-1	SPDYE2	AGRP
EXO1	LINC01564	C19orf38
SFTA1P	HCG27	POTEI
SNORD46	ATP1A1-AS1	DAB1
KCNF1	LINC00698	SNRNP48
ZNF32-AS1	HDHD2	ACSM2B
SH3RF3	SATB2-AS1	TTC7B
DDIAS	SULT1C3	BDKRB2
LDLRAD4	PGM2L1	LINC01273
UCKL1-AS1	EDAR	CNTNAP1
SNORA53	ZNF311	MTCL1
SRXN1	CARD14	PRKCH
BTC	TAF1L	MDN1
MIR554	PLEKHO2	PRR5-ARHGAP8
S1PR2	SEZ6	SUPT3H
SNORA33	GPR135	SOGA1
MIR200A	FAM177B	CPT1B
TOGARAM1	SCN5A	ATAD3C
NUP62CL	PTPRS	PIWIL1
IGF2-AS	PRRT3-AS1	C12orf71
LCA5	TCEAL3	LINC01909
SCUBE3	LINC02362	SMC1B
DRD4	ST3GAL3	EHBP1
EHD3	DOCK10	ASB4
MNS1	C10orf67	STX1A
CCNO	GNGT1	CROCC
KRT34	ALG1L9P	AC003991.2
LINC00921	NKAPP1	NHS
AC099489.1	SLC25A45	NRBP2
CHRNB1	MPIG6B	SLC5A1
SNORA65	C15orf39	CYP2D7
POLR2J4	AURKC	TMEM88
MMP3	SLC8A1-AS1	UBE2NL
POLR2J2	FAM241A	LINC02606
DNAJC28	FAM53C	C11orf74
PRR4	OVCH2	PLIN1
MTFR2	NWD2	MTRNR2L8
HLA-F-AS1	GPR156	RBM5-AS1
HOPX	SLC46A2	CYP4F29P
CTBP1-AS	DRAM1	ZNF280C
SNORA23	FP565260.3	QPCTL
EEPD1	HSFX1	LIMK1
FGA	ZNF286A	SPATA32
BEND3	PICART1	ZBTB11-AS1
STC2	MAPK11	CHCHD10
TSTD3	GATA1	ITPK1-AS1
WBP11P1	MIR133A1HG	RPL34-AS1
FAM183A	SDAD1P1	MST1R
ZNF295-AS1	KDM6B	TTN-AS1
ZNF223	HERC2P7	TRIM27
RUNX2	LRMP	CTB-178M22.2
MIR378J	ETV5	LRRC66
MMRN2	WASIR2	MTCP1
PIK3CD	COL6A4P1	GPC1
C5orf30	DEFB131B	C1orf61
SCLY	RIBC1	LINC01767
TMCC3	SGO1	C22orf31
PITPNA-AS1	PBX4	SIPA1
AKR1B10	TENT5C	ATR
SYT16	HIST2H3D	DLG4
LINC01630	DEFB1	DLK2
GUSBP5	SKIL	ITGA10
CASP9	KDM4D	TTLL1
CFAP46	HUNK	ZNF566
CCDC28B	HIST2H4B	MALAT1
KLHL33	PRORSD1P	C3orf18
LDLRAD2	CSNK2A3	OPN1SW
TAF1A	SNORD3A	SLC38A5
ECEL1P2	PGK2	SLTM
C1orf162	BRCA1	NOTCH2
ADCY10P1	SERTAD1	MYL3
ADAMTS8	NPHS1	CYP4F3
MT2A	TMEM231	ZNF211
PROX2	MIR3609	SLC5A10
DTL	CASP16P	STK32C
NME3	HIST1H3F	SLC26A6
TTC4	ZNF681	OFD1
NFATC3	ZRANB3	AP4M1
CHRNA5	CEP128	CLIC3
ANK1	FAM92A	RAB13
DLC1	LINC01504	CRELD1
CEP170	SYK	NR2E1
ANKHD1	SP9	RALGDS
ZNF460-AS1	ATXN7	ATP2A3
TP53	RBP1	AIF1
TM4SF1-AS1	GRHL3	SHMT2
METTL1	DEGS1	ATP11A
SIDT1	LINC02042	SCOC-AS1
CCDC27	TIGD3	UTP3
LILRB3	CYP2A6	C1orf21
RIMS3	ABCB6	CCDC81
COA6-AS1	KCNAB1	ANGPT2
CRCT1	LRG1	PCK2
ACTBL2	BCOR	PRKD3
FANK1	PCSK1	RRP7A
NOL12	TTLL2	CD8A
MIR600HG	HLA-V	UBR4
TMCC2	NR3C2	IRX2
LHX2	RNU4-2	KANK4
ARG2	FBXL14	SPTLC2
DXO	SNORD15B	CPNE7
ERVFRD-1	HHIPL2	TBC1D2
ADORA2B	CASC2	EPO
HHEX	KRT80	ADAM15
TGFA	CENPF	C1GALT1C1L
HERC2P3	RSPH9	FCHO1
BLM	CCND2	LINC02541
NAA16	WDFY4	ADSL
CALHM2	PLCXD3	PYCR1
SLC10A2	NCR3LG1	NPHP4
ARHGEF3	GARNL3	MYO5A
SHH	AOC2	HIRIP3
SWSAP1	ZNF891	ITPR3
AP4E1	C8orf58	HUWE1
ZDBF2	ADTRP	UHRF1BP1
CPZ	ERVW-1	HMGA1
MAP3K20-AS1	TXNIP	G6PD
ADAMTS9	SLC17A1	DYNC2LI1
TRAIP	ADGRF5	UBTD1
ULBP1	DTNA	NRDC
NEIL3	GCSH	TOR1B
MIR647	TTPAL	EYS
BBS5	RNF25	SLC25A39
RFC3	APLN	FANCB
ZBTB12	CLDN20	EFCAB2
ZNF100	CC2D2B	ALPG
LETM2	NFE2	CBX1
PAX6	HES1	PIH1D2
AKR7L	SUMO2P17	NXF1
EDN3	PCDHGA1	FOXK1
JCAD	MPV17L2	CDK5RAP2
JAKMIP3	CNTLN	MSX2
RAPGEF6	NECAP2	SUPT5H
GABARAPL3	MCMDC2	SHD
ZNF605	LRRIQ3	GRAMD2B
ZNF668	SLC6A10P	PSMD5
MYLK4	EPOP	SLC47A2
SNORD14A	ANKDD1B	PIN4
ACP7	ZEB1-AS1	CARHSP1
LINC02466	LYST	SEMA4D
PYROXD1	MAP3K3	MTR
CHN1	ATXN7L2	RUVBL2
BARD1	C15orf56	RFX7
BSND	SCARNA5	C4BPB
LTV1	KPNA7	MOCS2
KRTCAP2	KDM7A-DT	TUBA4B
HTRA1	SIX4	LRCH4
SMIM1	NEURL2	N4BP2L2-IT2
PCSK4	FILIP1L	KLHL17
LEKR1	GBP1	CELSR1
POMK	TMEM163	RPP21
TMEM246	CYP7A1	PBX2
PIP5K1B	TBC1D22A-AS1	IRX5
LINC01356	GALNT5	PXYLP1
C11orf42	CASP3	CEP57
SNORA60	ARHGEF37	PPP1R8
SNHG21	CYP19A1	PPIL1
ZNF684	ABHD14A	RAD9A
TFAP2A	EGLN2	GMPR2
KIAA0319	RAET1K	PEG10
SYTL3	TBC1D9	BABAM2
MAMDC4	RMI1	ETFRF1
SYDE1	TRAFD1	CLEC16A
ZNF836	ALOX12	THAP5
MTMR8	ZNF772	PIK3C3
BCLAF1	ZNF41	DTX3
KPNA5	PPFIA3	ATN1
DDTL	TBC1D32	PTGR1
ZNF74	EFNB2	LSM6
CCDC112	IL15	AACS
SRMS	ZNF641	SLC9A7P1
ARHGAP29	CITED2	NSRP1
SIRPB1	PIGR	CKB
SNHG22	FBXO48	FAM171B
TAF2	MIDN	COQ5
ARHGAP31-AS1	PPP1R3G	ERVMER34-1
GJC1	GDPD3	ZNF841
FAIM2	BCL11A	TIMM29
CACTIN-AS1	LINC00847	GS1-124K5.4
TGFB2	PREX1	DNAJC22
SNORD117	ZGRF1	LRP5
C4orf46	RN7SL2	TRIAP1
MTERF3	C22orf15	SPIRE2
CAVIN3	ASPM	SEC11C
SOX15	RGS16	SLC12A8
GSTM3	PKMYT1	LIPE-AS1
DAPP1	CC2D2A	RENBP
RWDD4	RFLNA	TSR2
AFAP1L1	LRRC37A3	ADARB1
ZSCAN12	BTBD19	ZSCAN16-AS1
SH3BP5	BRCA2	SLC38A6
ZNF543	E2F2	EIF2S3B
NUFIP1	MFNG	APOB
RNASEH1	OR2A7	BCAS3
MT1F	PFN4	TARSL2
DBNDD2	ALOX12-AS1	INPPL1
CCT6P3	LINC01931	JPX
RPIA	CWC25	HPS5
RAD18	SMARCE1	PRRC2B
CD3G	PDE5A	PVRIG
AL359878.1	DPH6-DT	WRNIP1
RUFY2	ASPG	SMARCA2
MIR5010	ZFC3H1	UBN2
C1QTNF1-AS1	LAD1	CCDC106
MASTL	MB	NECAB3
MBLAC1	AHNAK2	HIPK1-AS1
PIP4P2	DNAJA4	ASB9
TRIM5	ARL6IP6	PRSS53
LRP1-AS	SATL1	FKTN
ELOA	LINC02609	NLRC5
PMP22	TAP1	GRIN1
OMP	B3GALT5	GNG7
ARL4D	TWISTNB	SH3GL1
COL26A1	TIMM10	PARP12
NUDT14	PRDM5	TMEM255B
KRT7	WNT2B	EARS2
RRS1	HNF4G	CHMP6
GPM6B	RBM43	NR3C1
LAMA4	KALRN	B4GALNT3
MRPL23-AS1	RAB32	DDB2
SCARF2	RBM12B	SWI5
HCAR2	PTPRR	ADI1
HES7	NPIPB11	THPO
MDFIC	SPEF2	P2RY11
YTHDC2	FOXM1	CAMK2N1
ARNTL2	ADPRH	ORMDL3
SENP8	ANLN	SIGIRR
USP1	TSSC4	FRYL
ABHD16A	VWA5A	MTRNR2L1
TMEM185B	HOMER2	GLDC
TRMT6	HOXB9	ANPEP
TMEM266	PYY2	DPP3
IL27	IGF2BP2-AS1	CTR9
CHAF1B	CABLES2	C8orf59
C1QL3	SLC7A2	ARAP1-AS2
REPS2	NDRG4	ITGB1BP1
ZNF358	MYO15A	CBFA2T3
BLOC1S1	MIER2	GRIPAP1
PMM1	SEMA3B-AS1	CCDC102A
UBE2T	ZNF853	CNBD2
METRN	GALNT9	ATP6V0D1
ILDR1	PLXDC2	ZNF614
UFSP1	DNAJB3	DOK7
ZNF10	HOXB-AS1	USP34
TPBG	IGDCC4	ITGB5
APPL1	ZNF785	TBKBP1
VWDE	ANKRD50	CLUL1
IRX3	AASS	ERC1
MCM4	CFL2	ZNF324
RRP7BP	MIR10B	PRDM16
TTC26	ZMYND8	FNDC3A
OTULINL	LBHD1	LHX1
LINC02535	FAM83D	CCDC157
DOP1A	ARL17B	REX1BD
ZNF675	HELLS	MIS18BP1
IGFBP2	FTCDNL1	SSUH2
C12orf4	BRPF1	C11orf21
UBE2F	EIF5AL1	MYO9A
MAB21L3	CCDC107	LINC01715
MIR4435-2HG	PIWIL2	RASA1
ELF2	UBXN10	WDR41
ZMYM6	ARL17A	ARRB2
RRM2	FRS2	RNF121
GPX8	KCNC1	ADH1C
FER1L5	PHF14	RDH13
ZNF561-AS1	TMPRSS2	TPGS2
CIP2A	SDR39U1	ATP9B
LOXL1-AS1	LRRC8D	CPPED1
KCNC3	YTHDF1	COMMD5
FXYD2	FCRLB	CTSB
IL27RA	MAP3K14	IFT46
RDX	RN7SL3	DAGLA
ZNF219	NUSAP1	LRRK1
CIITA	ASB6	ZBTB47
TNNT1	H2AFX	P4HB
RNF169	TEX9	ZNF45
SNX15	NRIP2	TRIM32
LMCD1	MED1	PLAC1
ACSBG1	MRPL14	CALM3
UTP14A	WNT11	SMIM10
DHX35	ZNF839	MAGI3
ZNF837	DOT1L	RFXANK
SLC1A4	ZBTB46	SLC26A11
DLL1	LINC01091	MYLIP
C5orf38	TP53RK	GORAB
NOP56	HIST1H2AI	BCAT2
ZSCAN22	TMEM67	SMPD1
ZNF775	E2F6	PER2
PSMB8	EAF2	ZNF277
DIRAS1	ATG101	STX4
MZF1	MELK	TSPAN8
MBD3	CECR2	EDA
TAGLN	HRH1	ZNF792
POLR2J3	PKD2	EEF2
SNORA28	MEAK7	MIR26B
ADRA1D	HAGLR	NR5A2
LINC02361	RAB8A	SUSD2
HEIH	HNF4A	RNF14
STX5	ARL10	FRMD5
ATP5MF	PTENP1	XRCC1
DEPDC1	LAMP3	ATXN3
ZFP92	ZNF75A	TAF1
FADD	LHX1-DT	ZBTB8OS
GMNN	ACOT12	ACD
RIPK3	SLC25A28	ELP6
SMN2	ZNF154	CXorf40A
FBXL8	EVL	BAIAP2
ZNF354B	ATG14	NDC1
C17orf67	DCBLD2	RBM8A
IKZF2	FBXL22	MACROD2
MARCH11	CARF	NOTCH1
FAM208B	RGPD3
NOL9	SETDB2
KHNYN	TBILA
OCLM	ANKDD1A
IL6R-AS1	GCNT7
TMEM237	GLIS2
CDKN2C	ZDHHC11B
UHRF2	XYLT1
MIR186	UBA6-AS1
S100A2	RTKN
PAGE4	FMR1-AS1
GTF2H3	CMTM7
ARSK	ZBTB17
DLAT	OGFRP1
TAF1B	KIAA1328
AGPAT5	COL4A3
DHX29	MIR22HG
KIFC1	METTL14-DT
NDUFA11	NMB
NCL	SGMS2
CRYM	SRPK3
RRP15	MBNL2
CHD8	HIST1H2BN
TMEM200B	PRKACB
EOGT	NDNF
TMEM60	SPTY2D1
ANKRD42	ZNF814
GNL3L	ZFP62
DGCR6L	LIN37
KPTN	SRP19
DNPH1	ATG4D
YY2	RDM1
DDX59	PFKFB3
EMID1	KIAA0825
HMGB3	SNX11
HPN	TUBD1
LETM1	OR7C1
PMS2P3	C17orf99
ZNF71	PURA
HNRNPA1L2	PSMG4
MED22	TOR1AIP1
ABHD6	UHRF1
FBXO45	MPHOSPH10
NECTIN4	KLK6
MMP24	DSTYK
CDKN2B	DLG2
ORAI1	SCAF4
C5orf22	RARA
POLR1E	SDSL
TMED8	ENKUR
ATG9A	DAB2
LINC01508	SCIN
TUBGCP5	USP42
FGB	GMPPB
GPRC5D	FBXO33
BEX2	PAXX
EFCAB5	PTRH2
DNAJC4	DOHH
ELL2	OAF
ISM2	NCOA4
B9D1	NLRP2
GTF2A1	DNAJB1
ICAM5	NBEAL1
SLC49A3	DAB2IP
WDR86	CEP162
TNRC6B	RIBC2
POLR3G	RBM41
SDAD1	CENPO
SHPRH	HINFP
SS18L2	TGIF2
JMJD1C-AS1	RPP25L
WDHD1	LINC02367
TIGD5	GCM1
C6orf223	FBXO28
EPHA8	PIBF1
DHODH	TP53I11
ELOVL6	C2orf15
ZNF343	WFS1
RSRP1	SYVN1
MPG	RPL36AL
NAT2	ALDH18A1
RCOR3	GBP2
DCST1	CBLL1
PPP1R16A	SPATA2L
TRNP1	ZNF654
ZNF415	ITIH6
GGPS1	ARID3B
KIF3B	WEE2
IMP3	APBA3
SCARA3	SLC27A4
PEX7	GSTT2B
HDAC4	BOLA3
TCF7L1	USE1
TOPORS	SULT1B1
TTC19	IGF2BP1
RPAP1	LZTFL1
NCAPD3	NRCAM
DENND6B	PUS3
IL15RA	NSUN7
GATD1	KATNAL1
GUCA2B	AP5Z1
DCAKD	NAPA-AS1
URM1	NRIP1
GBAP1	SPICE1
GFOD2	JMJD7-PLA2G4B
MEX3B	HS6ST1
PHOSPHO1	MASP1
EXOSC2	AL845472.1
PQLC2	HMGN3-AS1
HIST1H2AE	ZNF33B
EXOSC8	PLB1
INHBB	MRPL36
TBC1D22A	RHOBTB3
GTF3C4	ZNF784
TRUB1	AHI1
ARHGEF10	PLSCR4
ZFAT	NAALAD2
AGMAT	GRWD1
MINDY3	TADA2B
SRCIN1	ASAP3
MIOS	UBE2Q2P1
RANBP6	PSD3
AMY2B	LYSMD1
MAP3K12	YIPF4
PATJ	LTC4S
SLC23A3	LRWD1
PACS2	CASZ1
RHPN1	NEK1
SAC3D1	LRRC40
FGG	PGP
ANKS1A	PMM2
DHRS2	HSD3B2
MMP28	ABCC9
PTH1R	NBL1
PERM1	GABPB1-IT1
TSC22D4	ZCCHC10
NACAD	TIMP3
KLF14	BEGAIN
ARHGAP33	SGTA
PPP1R14C	FAM86EP
GPR61	TRAM1L1
TSPAN32	SYCP2
MARCH2	YJU2
ARHGAP11A	HOXD8
PSG8	CRAMP1
RAB3IL1	CCDC126
TMEM221	MIR3131
ZNF613	ZG16B
PHF10	CDK9
ALKBH6	PELI3
DHX33	ANKRD26
KIAA0556	MAP3K4
HSF2	CBR4
EIF5B	FASTKD1
APBB3	TAOK3
FAM189B	SERPINA5
MAML1	ZFAND2A
DUOX2	SRSF6
ALS2CL	SOX30
SLC25A10	SYNE2
AGAP1	ITSN1
ANP32E	ARPC5L
XDH	NAV1
NTHL1	ENKD1
PPIG	CRISPLD1
SMIM15	ZFP36L2
PSMC3IP	SIX5
LGALS2	KIAA1841
TBC1D14	DTWD1
MAK	PIEZO2
ZNF185	CREB1
DBF4B	C12orf76
RNF139	SLC14A2
POLD3	ZFAND2B
MIR4653	EXTL2
PABPC4	MICALL1
UROC1	CRK
NSUN4	ACAP1
BBX	TCF19
TRIP4	CDIP1
MTHFD1	TM2D3
ZNF221	SMG8
SUPT20H	MKI67
ZFAND1	CINP
EGFL7	KLF10
TREH	CASP10
LINC01750	VCP
P4HTM	L3MBTL2
ZNF740	PAXIP1-AS1
MALRD1	TIA1
MIR1244-2	SLC35E4
MB21D2	CRYZL1
SSB	TPRA1
KIF18A	BUD13
ARMT1	TYW1B
NBPF25P	GREM1
CCDC117	F2R
STX6	MIGA2
HIRA	ZNF526
ZHX3	RGPD1
USP11	TSTA3
MROH1	GNRH1
POP7	LYSMD3
LINC00271	PRKCD
SHLD1	IRF2BP1
CDKN1A	PDGFA
ZNF746	CLMN
UNC93B1	TMEM70
ZNF91	ASNSD1
DTNB	ADM2
PALD1	IQCK
ZNF92	MRPL27
NEO1	CYP4A22
ST3GAL4	MPDZ
LMF1	ADPRM
ZNF224	METTL2A
KIAA0895	FAM198B
CDKN3	BRMS1
MOAP1	CTDP1
SUFU	KLHL20
SNORA66	CENPU
GDAP2	TUBG1
AMACR	ABHD17B
ALG14	RNF227
SGPP1	RRP36
SDHAF3	ZNF283
C11orf24	LRRC41
ADGRL1	CCDC170
UPF3B	PLCB1
NUBP2	TENM2
SLC39A1	BRD1
CPE	ARIH2OS
NOMO2	PRIM1
DNAH14	NR2F1
RFWD3	AARSD1
DCBLD1	NUDT12
HERPUD2	LRRC37A
ZFR	CDK12
ZNF7	SKI
MIR4458HG	TPCN2
B4GALT6	DPH1
MTMR3	NUTM2A-AS1
STARD10	SUCLG2-AS1
YBEY	SLC25A4
GRASP	RB1
TRAPPC6A	TUBB4B
CENPT	LINC01285
S100G	TSSK4
RAB5IF	NPLOC4
SYF2	SFSWAP
PIPOX	CXorf40B
HSPA4	CIAPIN1
GGN	CHFR
SS18	RBX1
BBS1	RC3H2
IQCG	EBF3
SMARCAL1	WDR5
LINC02387	UCK2
OGFOD1	HOXB2
SDHAF1	STBD1
KRT10	TGFBR2
SLC25A13	CFAP20
MEX3A	POF1B
ZNF131	CATSPERG
WRAP73	SEPT10
CELSR3	GOLGA6L9
INE1	LYRM7
TARBP2	DCUN1D5
ZNF813	TMPPE
GALNS	TAF7
SUPT16H	KANSL1L
UCHL5	KIFC3
TICRR	RAB22A
ZNF235	PM20D2
PLA2G12B	LHX6
PLAT	SIN3A
STRA6	REPIN1
MSH2	TOM1
RETREG2	CDK2AP2
ABCF2	GTF2IP12
PRDM2	CACTIN
HMCES	PLIN3
GPX3	OSTF1
ECHDC3	PISD
MSL3P1	CCAR1
CDCA2	RARS
FAM131A	TBC1D1
ATP13A2	KLHL26
AKR1B1	PSMC2
MMAB	ERMARD
ZBTB42	TOP2A
ZSCAN31	HMGA2
MCAT	CPLX1
CDK1	GOPC
BORCS6	ZBTB22
LPCAT1	HMOX2
RRM1	CHPF2
C1orf159	RTL8C
RNF216P1	SOX8
SLC15A4	RBM42
KLC1	ZNF564
MRPS11	ERAP2
SLC31A1	RBMX2
HNRNPD	LZIC
CCDC12	SBF2
WDR54	FAM162A
CIPC	FAM149B1
MYOF	TDG
PLD3	RBM38
DPP7	FERMT1
SCMH1	RAD54B
RP9	POLG2
CPNE1	TYW3
LYPD5	TRNAU1AP
NIN	NDUFA12
DIP2A	SERPINA6
TEX264	FAR2P4
RNF215	ADGRG6
SNX5	RUSC1
PRR14L	CRTC3
TWF2	SEC16A
TEX45	SPRY2
GAS6	KLHL15
AFG3L2	ANKRD10
WDR34	MRPL32
NAA50	VPS72
LAP3	TUBB6
RNF113A	LCT
ZNF35	PPP1R9B
TPCN1	MFSD4A
UGGT2	ANKRA2
ARHGEF1	ZMYM1
ZNF222	ZSCAN2
DDX55	PLSCR1
ZNF321P	ZNF285
CD109	POLI
ASRGL1	EPC1
TUBA4A	ZNF561
BTBD2	MRPL58
AGAP6	SH3TC2
DLEU7	FAM13A
CHD1L	ZNF630
GSDMD	EP300
CSTF1	FLJ37453
FUBP3	BAHD1
NEPRO	TMEM87B
C8orf82	CHERP
TNS2	DIAPH3
CSKMT	MMAA
NF2	VPS13C
MLH1	THUMPD1
SYT1	RAB43
RGPD8	XK
SMC4	MARCKS
ADAT2	NEB
HCFC1	ATP2B4
CDK5RAP1	SNX18
IFI16	CPLANE1
VWA8	SRPRB
MSI1	NSD1
PRPSAP2	POM121C
RBMS2	CD300LF
SRSF5	PRPF6
TADA1	TK2
SSH1	JMJD7
NOX1	ZNF559
GPR176	MAP7D1
FAM3C	STEAP2
BCDIN3D	MRPS12
TSNAX	DDX5
CACNA1G	SCARNA7
DENND1C	VIPR1
RNF115	PPP4C
FAM3A	USP38
SH3BP2	MRPL4
HARS2	FOSL2
OXCT1	KCNIP4
MED29	ARHGAP17
CWF19L2	ARR3
SCARNA13	ZNF584
IWS1	UBBP4
TTYH3	PHRF1
EMP2	IFT81
REEP2	SLC25A40
SPAG4	CD276
DZANK1	FANCI
ZNF8	PCF11
UCHL1	MANEA
UGT2B11	CIAO2B
SIVA1	EEF1AKMT3
ARHGAP10	INTS8
DPH3	DEPP1
COPZ2	RNF181
SGSH	RUFY1
MYH9	NSUN6
KLF9	ZNF189
HNRNPA1	ASNA1
ARHGEF11	MALSU1
FSCN1	SKA3
SLC39A11	ARFGAP1
CDK10	CUL4B
CDC123	LINC00239
ARMC1	LPP
SNTA1	NUDT18
B3GNT7	IQGAP2
SHARPIN	CLIP2
PRKAR1A	BCL2L11
FMO2	GNAT1
EPN1	FZR1
SCAPER	FGFRL1
PNN	RPA2
SEC63	GMCL1
KRTAP5-AS1	EHBP1L1
TTC8	MTA2
CAV2	MEPCE
CRADD	REEP3
TBL1X	NOL11
POLR2D	WDFY3
FH	ARPC4
TMEM205	PYURF
CLCN4	MSL2
CHEK1	RRAGC
CCK	POLA1
CAV1	TIMM17B
RAB20	DYNC2H1
AKR7A2	PHF6
SLC8B1	AIF1L
ITFG2	BOLA1
INF2	MINOS1
LDAH	CCDC84
TRIM47	TTC17
MYEF2	DEC1
KIF20A	NDUFAF2
NBDY	DAPK3
WDTC1	PKD1L2
TRIM44	BMS1P1
TAF10	ZNF701
RNF123	SYNRG
RPS28	MERTK
PDS5B	DMXL2
SLC15A1	LYPD3
NMNAT1	ADPRHL1
DBNL	RGPD5
CTSV	SLC16A6
QSOX1	CUTC
RPP14	SEC13
GCFC2	NR2C1
CENPE	MAP4K2
RBM17	VIPAS39
ZNF264	NSMCE1
MED25	TINAG
VPS26C	TGM2
DDX28	TBPL2
BECN1	SQOR
MAU2	CD24
KDM3B	IFIT3
FAM168A	MAPK7
LINC00240	TMEM106B
GNPTAB	CENPB
SCAMP4	MBNL1
RASSF9	KLC2
CMC2	TARDBP
SMIM6	PCDHGA10
C14orf132	NT5E
CMTM4	E2F4
ZNF671	PHTF2
CUEDC2	NUCKS1
ZDHHC23	DHX37
MAEA	CYC1
DCK	RBM14
LARP1	TPST1
ACTR2	GNB1L
RNF168	TAL1
KLHL12	SZRD1
MBP	GIT1
ZBTB39	SLC52A2
ZNF655	PRKN
STN1	ZNF575
ABCA3	ZNF329
KIAA2026	CXorf38
SBF2-AS1	ZNF473
NDUFA5	BCL2L12
ZDHHC17	MBD1
LMF2	RPGRIP1L
QPCT	LINC00662
EML4	SLC7A8
NREP	UBE2G1
NKPD1	EMC4
CCDC130	FUT6
CACNB1	PHAX
AKT2	ATRX
PPA2	CEBPG
DHRS4L2	ERCC6
ALDH4A1	MPHOSPH9
DNAJC25	CLSPN
AC137932.2	PKP2
SARNP	ALOXE3
UBXN2A	HOOK3
MAPK9	TNPO2
BMP4	KIF11
PGM3	WBP2
VAC14	NACC1
SRR	PAK4
LRRC61	NAPEPLD
UFL1	NFX1
CCDC71	TENM3
SRBD1	GALE
BET1	MPDU1
UBE2E3	PSMC3
STK16	NPL
HNRNPA2B1	NAT9
ZMYM5	YWHAH
ATP13A3	ZNF138
IQCB1	EAPP
NDFIP1	TMEM208
PPM1F	ANKRD13C
ROMO1	INPP4B
RBPMS	ZCCHC8
SLC11A1	C12orf43
WIPI2	LSS
CDK4	FANCD2
PHETA2	WDR83OS
PEPD	SLC25A5-AS1
MAD2L1	APTX
TNNC1	OST4
AK3	UTRN
PPP2R3A	DRG2
MTA3	KDF1
VPS4A	LINC01347
SNRPD3	DTNBP1
FAM89A	MRPL13
CC2D1B	FAM206A
SPATA20	AASDHPPT
ARHGAP35	CCDC34
SLC22A25	LSM2
SLC10A1	RTCB
ACOT8	ABCB9
CCDC58	DDX49
HNRNPH2	YIPF2
C22orf24	PSMB5
PLA2G4B	HIST1H4I
TRAPPC4	KAT2B
RANBP1	CIAO3
RBSN	DCTN5
MYO6	MBOAT1
NOMO1	AKAP8
CCDC28A	AKAP8L
MICU2	EVPL
SSRP1	SLC9A8
CCNA2	RPUSD4
PI4K2B	MAST4
PAPSS1	RING1
RNASEL	ARHGEF16
VGLL1	ZNF14
SNX25	EEF1E1
TMEM63C	TMEM258
HDDC3	NOP9
ANP32A	ERCC6L2
MAN1A1	PIAS4
RP9P	CAMSAP3
TSTD2	COL4A5
SPIDR	NUP54
ADAMTSL4-AS1	SYNGR2
RPL17	UBL3
PDE2A	HSD17B10
RCN2	SERF2
RABL6	INPP5B
ZNF689	RMND5B
ANKRD52	ICE1
COPS7A	ANXA11
PTCD3	ACTR1A
CNOT6	SAP30
PDPK1	TALDO1
GLCE	ZNF670
BTG3-AS1	ARHGAP18
TM4SF19-AS1	CRELD2
TBC1D4	CCDC22
RASSF2	RANBP2
ABRACL	NCMAP
CDK16	ERCC8
PTPA	BRSK2
GNG12	TPI1P2
APEX1	MRPL49
GGNBP2	POMT2
SMAP1	AKAP13
RNF103-CHMP3	STS
TEPSIN	TRIR
GPRC5C	SDF2L1
GNPTG	CRACR2A
TLN1	C1orf122
C12orf75	ZNF320
ATP2C1	FAM156A
USP19	CYLD
THAP7	TMED9
PYM1	ATP6V1B2
SIPA1L3	TMEM8A
HMGN1	ZFP14
RBM28	ZNF239
CD44	PRKAA2
ST20	SERPINI1
NUP133	HAUS7
TOM1L1	FMO1
PPP1R9A	GJB3
DNAJC13	GNAI2
ALDH9A1	DDX41
GINM1	ABCF3
KIAA0232	CAPN5
SELENON	SMPDL3A
APBB2	RMI2
KIFAP3	RPUSD2
FAM98C	TCF24
TRMT44	SLC41A2
TXNDC15	HSPE1
AKAP5	CDC42EP5
WASHC2C	SHOX2
TBRG1	GSTA1
INIP	HS2ST1
FTSJ1	AL354761.1
HNRNPH1	ATE1
ZNF248	POU4F1
PCYT1A	THUMPD2
PHYHIPL	RPL13AP6
VARS2	KIDINS220
ZNF274	PSMA4
RABAC1	THOC6
ECEL1	ERH
METRNL	SESN1
EIF2B5	TNFSF15
SNHG1	PRR15L
CFTR	KNTC1
ZNF778	CCDC71L
AC021218.1	RMND5A
SLC45A4	TRIM52
MPV17	AKR1D1
AFP	ZNF84
H2AFJ	CBWD6
TRMT2A	LY75
HEXB	ESYT3
TAF9	SPDYE6
GPR17	LRRC37A2
MEST	DPY19L2P3
TFCP2	RAB5C
RPAIN	PSMG3
SUCLG2	COL27A1
ZDHHC12	OSBPL3
RBM19	TAPT1
ZNF879	BAG5
TPD52L1	FUT8
ARMC6	PLEKHA4
ENOPH1	SMIM8
ZNF691	C5
QRICH1	CDC37
ZNF2	ODF2L
THAP2	ANKRD36
LIMD1	HIST1H2BH
LEPROTL1	BCAR3
UXS1	NDUFAF3
DDHD2	ANXA8
OSGEP	ITPR1
WDR53	ADD3
FLNC	MGST3
DHX16	CCNQ
NMT1	CAST
FIG4	SEMA3C
KEAP1	GLTP
PRH1	UBL5
LRRC57	GPR107
C2orf69	SORBS3
ORMDL1	ATL3
COASY	NIPA2
POLR1C	LZTS2
PDIA3	PTPRG
ANKIB1	SYNJ2BP
MON1B	CEP41
TMEM248	NOD1
EIF4B	AFM
ATP13A1	TCP1
C2orf42	NDUFS3
GET4	MICALL2
TMEM165	SYS1
PRDX6	IMPA1
STT3A	SMARCB1
TATDN2	RB1CC1
AFG3L1P	SLC4A4
RARRES2	WDR82
LYPD6B	ACY1
SUMO1	SLC26A8
FBH1	PLA2G4E
IK	ZNF250
UST	USP47
OGFR-AS1	RNH1
ZNF251	CENPX
ZNF763	SERPINH1
ATP5F1E	DDR1
SPIN1	B3GNT3
MGAT5	TCF25
TRIM28	SMG5
CMPK1	SSBP4
MED18	GK5
ITIH2	IST1
RPP25	HERPUD1
BABAM1	KRIT1
DIAPH2	DMD
RPL28	FBXO42
ZCCHC14	SLC41A1
BMPR1A	N4BP1
NMRAL1	CCDC144A
ZNF341	ELOF1
ADAM9	NPM3
VAMP4	MRPL11
SMS	AC009336.2
TSPAN7	YKT6
ADCK5	NAPRT
LIPE	ID1
HSH2D	ATP5MC3
TNRC6A	CAPN15
SEC22A	CADM1
C4BPA	SEC61A1
ACTR1B	DDA1
IRF3	TSPAN1
EEF1AKMT2	HIGD2A
MRRF	C18orf21
TMEM222	ABCG2
KCTD10	SMARCAD1
SLC25A11	ZDHHC5
ANKRD49	AKR1E2
TMEM30A	AGK
FPGS	ZDHHC7
SLC25A37	FAM219A
NDUFAF7	VPS28
PCGF3	ZNF141
SNORD59A	POM121
UCP2	NUTF2
MRPS17	ENTPD1-AS1
ADAM11	ARF5
R3HDM2	ARL5A
TPD52	AP2S1
CPN1	UBE2E1
CCDC85C	CASD1
SI	SIRT7
SYAP1	ABCC4
INTS1	MPPE1
GPC3	TTC12
PARP6	TMEM218
GOLGB1	SELENOW
IFI27L1	DNAJA1
TWSG1	HERC3
ATP6V1C2	MDH1
MAGED2	ANKRD36B
HMGB1	ERI2
KLHL36	RPS6KB2
NEDD4	BCLAF3
FLJ38576	UBE2Q1
PRRG2	PSMD3
CLASP1	JRKL
SIAE	ARCN1
RAB7A	CASP1
C6orf226	STIP1
JMJD4	ALKBH1
KLHDC4	COIL
ZNF624	KLHL29
TRUB2	SDCCAG8
TMEM97	LSM5
EXOC7	FAM173B
METTL2B	DYNLL1
DDX23	CHAC2
AGO4	ADAM10
FTO	SCNM1
TRMT13	MED17
HP1BP3	SPRYD7
SHISAL2A	RNASET2
TLE2	PSMA5
URI1	TMED3
CEBPB	FNIP1
ASPHD1	PRELID1
DEF8	NUDT19
ZNF767P	DDX39A
LHFPL3-AS2	ATP8B1
SNAP47	TBC1D10B
NUDT22	PAFAH1B1
PABPC1	RNF6
CAPN12	UBE2Z
RAB11FIP1	STEAP3
LAMP2	PHKG2
SH3YL1	EXOSC1
TM2D1	CCDC93
TMED4	PTPDC1
PDCD6IP	SEMA6A
KANSL2	MED4
DHRS7B	RIMKLA
B3GNT9	CDC37L1
RPUSD1	ZXDC
ETFB	EDF1
SCAF8	FRRS1
TPD52L2	CPNE4
WRB	GCOM1
EIF2S3	FIZ1
CAMKK2	OTUB1
PITX2	FPGT
ERAL1	TSPAN5
ALB	SPTSSA
MCM3AP	EXOC8
TEAD1	SLC27A5
LRRC4B	ZBTB25
GCN1	ANGEL2
ARHGAP8	TENT4B
GNA11	N4BP2
OLFM2	MAP2K2
RALBP1	SMIM26
LTK	TBC1D20
FAM19A2	TMEM104
CANT1	ATP5F1C
ZNF180	CARM1
BAG4	CCAR2
LIMS1	DUS4L
RPS6KA6	COPS9
KLHL31	SUGCT
TRIM8	PHB2
HNRNPH3	MDM1
CHP1	GINS1
TBCE	DOCK7
BLOC1S4	ANKRD27
PRCP	TANGO2
GGT1	FAM126B
CPNE2	KLF13
ZNF32-AS2	URGCP
JDP2	RCAN3
ZNF234	RCCD1
SYPL1	FCF1
PRDX1	MISP
ATP6AP2	DAGLB
LLPH	LOX
RNF157	IDH3B
CFAP298	SELENOP
CIAO1	MIIP
ZYG11B	COA4
ERCC3	PRSS22
COPG2	ZNF282
LTA4H	CHD2
EPB41L2	MECP2
TIMM10B	C6
EIF4ENIF1	MORC2
PPM1A	DYNLT1
ST13	ATP5MD
ATP9A	SLIRP
CD164	KTN1-AS1
TATDN1	SNX3
FKBP15	GOLGA2
RRAGD	RNASEH2B
TBCE	RECQL
NDUFA10	FGF9
FDXACB1	EIF4E3
GMDS	NID1
ARTN	BMP1
SRSF9	AMFR
AKR1C4	FIS1
TMEM199	CCDC152
TRIT1	RPL15
HADHA	UBA5
EML2	LYPLAL1
MFAP3	CHD9
POLH	LMNB2
ATP1A1	CGRRF1
RNF31	RBAK
VMA21	ZBED6
STOML1	SEMA4C
ZNF32	LDLRAD3
ZNF81	MBD6
ANKFY1	VTA1
SNRNP40	RPLP0
PROM2	PRKAG1
FAM50A	RPLP1
AGAP4	COX5B
NCOR1	BCORL1
APP	TRAPPC8
VPS16	TRPC4AP
SCGN	LSM1
PGRMC1	MRPL57
TSFM	DNASE1L3
ZNF461	TIMP1
CDK5	TSEN2
MT1X	MIR621
ZNF845	DMAC2L
TMEM127	RPL7A
ATMIN	CTDSPL
KIAA0586	LAMB1
SRRD	TMEM14C
WDR37	PIGH
DEDD	NDUFAB1
UNC79	USP33
RECQL4	ZNF555
PTPN14	SH3BGRL2
MBD2	C12orf49
ACOX3	TGFBR3
SLC9A6	LRPAP1
SON	TTC23
SF1	MAPK3
C7orf43	MTMR1
RASGEF1B	U2SURP
AC079061.1	POLR2J
MAN2A1	HSP90AA1
TXNDC16	HPGD
NAP1L1	EDIL3
TMEM117	MAML2
PEX3	HLCS
CDK13	DBT
ATXN7L3	PDZD11
APLP2	GON7
SNORA5C	REEP1
TADA2A	C5orf24
NPTN	NHLRC2
ALDH2	LINC01144
ARHGAP23	POLG
PCID2	ZNF16
DCAF8	DENND1A
AP3S1	ARNTL
GTF3C5	SMAD3
LANCL2	DVL2
MTFMT	TNIP2
	HTR7P1
	EHD1
	PRKAB1
	THAP12
	FZD1
	YIPF5
	ETHE1
	KAT2A
	SPCS2
	PITX1
	ARHGAP26
	RSU1
	ARRDC1-AS1
	RBL2
	TTC9
	SLC25A46
	ENPEP
	NBEAL2
	M6PR
	RAB6B
	STK4-AS1
	ZNF430
	SP100
	PSMB6
	JTB
	DYNLRB1
	MBTPS2
	HHLA3
	UQCC2
	TMX3
	SASS6
	ZNF550
	BAX
	SRSF8
	LINC02449
	KMT5B
	FAM193B
	SETD1A
	ACYP1
	MIGA1
	WSB2
	CDCA8
	GPX4
	PHKB
	RGS19
	PHACTR4
	NEK8
	FBXO4
	UCKL1
	CES1P1
	SLMAP
	LINC02210
	DNAL1
	ARGLU1
	SLC6A12
	MLST8
	GPKOW
	CLCN6
	ALDOB
	SV2B
	SORT1
	PSME2
	RAB27A
	PKD1
	SUCLA2
	PTAR1
	GAB1
	SOX6
	PNPLA2
	RNF5
	COPG1
	QSER1
	RAB1A
	MFSD4B
	COX4I1
	ANAPC11
	TBCA
	ISCU
	TEAD3
	CUBN
	PUSL1
	CLSTN3
	GATA2
	EXOSC4
	GAK
	TMEM56
	ZNF391
	MTIF2
	CATSPER2P1
	CES3
	UBXN1
	PIGN
	TXN2
	PFDN6
	DNAJC8
	WDR44
	SYT13
	ATG3
	MGRN1
	NR1H4
	POLE2
	MRPS15
	INPP5F
	CFAP157
	MINDY2
	CCDC141
	ATP5MG
	ATP6V0E1
	CEP164
	GGA3
	COX6B1
	TTC21B
	RALY
	CD302
	SAFB
	RNF223
	FAM86DP
	TIMM50
	LPCAT2
	LMNB1
	ZNF233
	MRTFA
	CCDC113
	MAP7D2
	PIH1D1
	PPP3CA
	AL590627.1
	C12orf45
	MRPL20
	ITGAM
	SLC44A1
	BTBD6
	CLNS1A
	BRMS1L
	NKX3-1
	VAMP8
	CASC4
	ENO3
	SORL1
	SPINK1
	COX7A2L
	CTU1
	ZFP90
	WASL
	RPN1
	AAMP
	SPECC1L
	SBF1
	SLC25A14
	FAM86C2P
	CACNB3
	EIF2AK2
	VKORC1L1
	ZNF808
	ORC6
	TXNL4B
	NUTM2B-AS1
	CAD
	ASCC2
	PQBP1
	RHOT2
	ARMCX5
	OCIAD1
	NAPB
	RCC1L
	OGA
	PMS2
	FIGNL1
	PPP1R2B
	LINC01637
	PROSER3
	DPY30
	ZNF592
	PPCDC
	AHCYL1
	ADGRE5
	RGP1
	RALGPS2
	PSMB1
	CPS1
	USP54
	AMZ2P1
	CLN5
	SEC22B
	ALKBH5
	NTPCR
	MPC2
	SAFB2
	CCNB1
	MGAT4A
	UBE2L3
	TUT4
	LGR4
	C1orf50
	CDK2AP1
	DNAJC18
	MANSC1
	C6orf136
	GATA3
	SSBP1
	FAM207A
	CMSS1
	HSD17B14
	CTNNBL1
	DAXX
	RPGR
	PTRHD1
	URAD
	CMBL
	HMGCS2
	ZDHHC13
	CAPG
	MAF1
	SLC35E1
	CD63
	MRPS36
	LUC7L
	THAP3
	NSMCE2
	ZBTB14
	RARS2
	ANAPC1
	CRB3
	MAGI2
	LENG8
	SLC16A5
	METTL5
	GUCY2C
	DCTN2
	ZSWIM9
	PKIB
	LSM3
	ABHD10
	MIS12
	USP39
	SF3B4
	PIMREG
	LAPTM4A
	ARHGAP24
	TRAM2-AS1
	TBCD
	UBAC2
	ZSWIM4
	LMLN
	MCM3
	NADK
	HDGF
	CRY1
	MTM1
	CNN2
	ADSSL1
	SLC35G1
	PRNCR1
	ALKBH8
	CLVS1
	SERINC2
	VPS54
	CBWD5
	MGAM
	SPATS2L
	SOD1
	PPM1B
	IMPG1
	TSHZ1
	RAP2B
	OPHN1
	WDR72
	COPB2
	AHCYL2
	UBE2V2
	BICDL1
	LNX2
	DSP
	RNF10
	DCUN1D1
	MRI1
	APPL2
	PSMB9
	NBPF15
	ZNF440
	WWC1
	MGAT1
	HRAS
	C11orf71
	SMIM30
	YTHDF3
	RBM5
	SDHB
	MVP
	SFXN2
	CCDC183
	VDAC3
	LARS
	EPC2
	RANBP3
	LINC00540
	C11orf68
	CTAGE8
	UMAD1
	TGOLN2
	D2HGDH
	FAM104B
	SYNJ2
	RBM12
	RAD23A
	CBWD1
	ARVCF
	COX14
	HTRA2
	PFKFB1
	GATAD1
	REEP6
	HAUS5
	NADK2
	RRBP1
	SCARB2
	AHSA1
	JADE2
	CHORDC1
	NPHP3
	SP2
	MFSD9
	PSIP1
	FNIP2
	AKT1
	TCTN3
	HGS
	COL17A1
	PSMB7
	PKP3
	DOCK6
	EIF2AK4
	RHOD
	ARAF
	PCMT1
	AUP1
	PDGFB
	GTPBP3
	DNM2
	BICRAL
	C1orf198
	TRAK1
	PIGX
	KCTD13
	TCTN1
	COX17
	DCUN1D4
	TRAF2
	CLTC
	PARP1
	METTL21A
	FKBP9
	ZBTB32
	EIF3L
	ZDHHC3
	METAP2
	ATP5F1A
	LINC01852
	SLC17A9
	TMEM167A
	ACVR1B
	LYRM4
	KANSL3
	PSMD4
	RABEP1
	GTF2F1
	SNRPN
	REC8
	FXR2
	MPP1
	MRPL42
	GADD45GIP1
	RAB3IP
	BORCS8
	BCL11B
	SPINT2
	TMEM126B
	LIMK2
	GOLPH3
	MAD2L2
	MOB2
	FAM81A
	GPT
	TTC9C
	MARVELD1
	TBX6
	ATP23
	EMC3
	MRPS5
	ALPI
	ARPC5
	H2AFV
	RAB5B
	ALDH3A2
	NAA20
	ANO6
	GBA3
	FANCL
	NCBP1
	LEMD3
	C20orf27
	PPP1R12C
	SUMF1
	ABI3BP
	HSBP1
	SMDT1
	KPNA6
	PARM1
	EGFR-AS1
	PCYOX1L
	TUT7
	P3H4
	THSD4
	PIEZO1
	CITED4
	CHD3
	PIK3AP1
	POLR2F
	PFAS
	SUCLG1
	SYT8
	PAFAH1B2
	FAM185A
	RPS6KA3
	SRP54
	IL22RA1
	OSTM1
	TRMT1
	CPD
	GIPC2
	A2M
	PPP4R3A
	RASA2
	LRFN3
	NAB1
	CNIH4
	SP5
	KHDRBS3
	NFU1
	NEK6
	MCUR1
	LRRC23
	FAM83F
	LTB4R2
	POFUT2
	NUP210
	GPT2
	YWHAQ
	SLC30A7
	MAP3K20
	TANK
	ZNF512
	CHMP4C
	STK3
	WLS
	RAB2A
	GPALPP1
	NDUFB3
	WIZ
	LRCH3
	AAGAB
	METTL9
	TMEM59
	FAM192A
	CENPW
	DDX6
	ATF1
	OVCH1-AS1
	OSBPL9
	MECR
	ASB7
	PTTG1
	APOH
	RNF103
	ASXL1
	PCBP2
	SPPL3
	IFNAR1
	BRPF3
	COX5A
	NEIL2
	CD58
	PRPF3
	CCNI
	GLS2
	GFER
	PTPN23
	ALG5
	MRPL1
	KDM5C
	NDUFA2
	KDM4A
	AP3S2
	NDUFB5
	LY6G5B
	NNT
	THADA
	GOLGA5
	DDX60L
	STMP1
	ABCB8
	SARS2
	SHLD2
	PJA1
	TRAPPC3
	METTL6
	CDH23
	SRI
	HELZ
	CCDC68
	ANG
	DDAH1
	FSD1L
	OXNAD1
	STK36
	LRRC19
	NDUFB6
	NAA30
	REST
	DNAJB12
	ZNF436
	MRPS6
	ZDHHC8
	MAPKAPK5-AS1
	RFT1
	ZNF281
	NBPF12
	RBL1
	CLPX
	C6orf106
	PRPF40B
	LIAS
	MATN2
	ZNF717
	SLC38A2
	ESPL1
	SULT1C2
	ARPP19
	GRK6
	JOSD1
	CASP4
	MGC32805
	RAB14
	RAP1GDS1
	VCPIP1
	PPT1
	GGCX
	TJP3
	LANCL1
	AC116552.1
	UBP1
	CEP76
	RNF152
	ELK1
	MOGAT2
	BLNK
	SORBS1
	LXN
	NPEPPS
	LINC02175
	MYCBP
	NPAT
	AKAP2
	CCDC82
	CWC27
	CCNG1
	SETBP1
	PIAS1
	SND1
	TMEM263
	CUL9
	STAM2
	ANO10
	STOML2
	CEBPZOS
	TSC1
	IGFBP4
	EHMT1
	GSTO1
	ABHD12
	GLIS3
	PDE8B
	AP1G1
	SLC36A4
	IGBP1
	PRRC2A
	CDH1
	ZMIZ2
	ZBTB7B
	MRPL40
	RMDN1
	SAR1B
	GAPVD1
	SLC43A1
	SEC11A
	HIST1H2BJ
	DDX19B
	SDC3
	GCA
	DVL3
	TMEM256
	CGREF1
	SOX13
	PAM
	ZNF441
	SNORD17
	S100A4
	GSTZ1
	ZC3H14
	CDKN2AIP
	SPINDOC
	DDX17
	SHROOM1
	H2AFZ
	PHKA2
	TUT1
	HIST1H2BC
	PLCG1
	RP2
	MYLK3
	SLC38A10
	MEX3D
	ROCK2
	CDH3
	TANGO6
	ZNF589
	PLCE1-AS1
	ACP2
	VASH2
	ANAPC5
	COPA
	EVI5
	STAMBP
	MPST
	GPBP1L1
	ALG1
	NAT14
	DDX52
	ZNF485
	VPS39
	PTP4A2
	ENTPD7
	TMEM74B
	CCNJ
	GLS
	ZHX1
	FUBP1
	GPR160
	ANXA3
	HELZ2
	CLN6
	SREK1IP1
	EXTL3
	WDR90
[truncated: 224 more rows]
