# Supplementary material for: Dual RNA Sequencing Reveals Key Events When Different Giardia Life Cycle Stages Interact With Human Intestinal Epithelial Cells In Vitro
Source: Front Cell Infect Microbiol. 2022 Apr 27;12:862211. doi: 10.3389/fcimb.2022.862211 (PMC9094438; doi:10.3389/fcimb.2022.862211)
Supplement: Supplementary file 4 [file Table_3.xlsx]

## Sheet: Enriched MF upregulated
Dataset S3. Molecular function (MF) and Reactome pathway enrichment analysis of upregulated and downregulated DTGs in Caco2 cells during Giardia infection with either trophozoites, cysts or encysting cells. Timepoints of the trophozoite, cyst and encysting cells infections are indicated in minutes (90 min, 180 min and 270 min). The different enrichments are shown in seperate sheets. Enrichment wa…
Cluster	Stage	time	ID	Description	GeneRatio	BgRatio	pvalue	p.adjust	qvalue	geneID	Count
Trophozoite.180	Trophozoite	180	GO:0005125	cytokine activity	34/462	235/18352	1.4153e-16	9.79386e-14	8.49179e-14	CXCL3/CXCL1/CXCL10/CCL20/CXCL8/CCL4/CXCL2/CSF2/CCL2/GDF15/INHBE/IL17C/BMP2/TNF/LTB/IL1A/AREG/IL11/CSF1/PPBP/IL12A/IL1B/INHBC/CCL22/NAMPT/WNT10B/IL23A/LIF/CLCF1/TNFSF9/IL32/TNFRSF11B/VEGFA/TGFB3	34
Trophozoite.180	Trophozoite	180	GO:0048018	receptor ligand activity	47/462	487/18352	2.47352e-15	8.42577e-13	7.30558e-13	CXCL3/CXCL1/CXCL10/CCL20/CXCL8/CCL4/CXCL2/CSF2/CGA/CCL2/GDF15/INHBE/IL17C/BMP2/TNF/LTB/IL1A/AREG/IL11/ANGPTL8/HBEGF/CSF1/DKK1/ADM/EREG/PPBP/IL12A/IL1B/INHBC/STC1/CCL22/NAMPT/WNT10B/IL23A/GAL/LIF/CLCF1/CHGB/TNFSF9/PTHLH/STC2/IL32/TFF1/TNFRSF11B/HMGB2/VEGFA/TGFB3	47
Trophozoite.180	Trophozoite	180	GO:0030546	signaling receptor activator activity	47/462	492/18352	3.65279e-15	8.42577e-13	7.30558e-13	CXCL3/CXCL1/CXCL10/CCL20/CXCL8/CCL4/CXCL2/CSF2/CGA/CCL2/GDF15/INHBE/IL17C/BMP2/TNF/LTB/IL1A/AREG/IL11/ANGPTL8/HBEGF/CSF1/DKK1/ADM/EREG/PPBP/IL12A/IL1B/INHBC/STC1/CCL22/NAMPT/WNT10B/IL23A/GAL/LIF/CLCF1/CHGB/TNFSF9/PTHLH/STC2/IL32/TFF1/TNFRSF11B/HMGB2/VEGFA/TGFB3	47
Trophozoite.180	Trophozoite	180	GO:0005126	cytokine receptor binding	27/462	271/18352	1.28783e-09	2.22794e-07	1.93174e-07	CXCL3/CXCL1/CXCL10/CCL20/CXCL8/CCL4/CXCL2/CSF2/CCL2/TNF/LTB/IL1A/IL11/CSF1/PPBP/IL12A/IL1B/INHBC/CCL22/IL23A/LIF/CLCF1/TNFSF9/SPRED1/SH2B3/VEGFA/TGFB3	27
Trophozoite.180	Trophozoite	180	GO:0140297	DNA-binding transcription factor binding	29/462	347/18352	1.75986e-08	2.43565e-06	2.11183e-06	NR4A2/JUN/FOS/SIK1/NFKBIA/CREM/NR4A1/NFKBID/NR4A3/NCOA7/PROX1/ETS2/BHLHE40/MYC/TBX20/KLF5/RUNX2/LEF1/TBX3/NFE2L2/JUND/MEF2D/TLE4/PSMA6/RBBP8/SOX9/ZNF703/TAF4B/DDIT3	29
Trophozoite.180	Trophozoite	180	GO:0008083	growth factor activity	19/462	162/18352	2.73679e-08	3.15643e-06	2.73679e-06	CXCL1/CSF2/GDF15/INHBE/BMP2/AREG/IL11/HBEGF/CSF1/DKK1/EREG/PPBP/IL12A/INHBC/LIF/CLCF1/TFF1/VEGFA/TGFB3	19
Trophozoite.180	Trophozoite	180	GO:0008330	protein tyrosine/threonine phosphatase activity	6/462	10/18352	4.75097e-08	4.69667e-06	4.07226e-06	DUSP1/DUSP5/DUSP4/DUSP2/DUSP8/DUSP16	6
Trophozoite.180	Trophozoite	180	GO:0008009	chemokine activity	10/462	49/18352	3.16342e-07	2.73635e-05	2.37256e-05	CXCL3/CXCL1/CXCL10/CCL20/CXCL8/CCL4/CXCL2/CCL2/PPBP/CCL22	10
Trophozoite.180	Trophozoite	180	GO:0017017	MAP kinase tyrosine/serine/threonine phosphatase activity	6/462	13/18352	3.63983e-07	2.76219e-05	2.39496e-05	DUSP1/DUSP5/DUSP4/DUSP2/DUSP8/DUSP16	6
Trophozoite.180	Trophozoite	180	GO:0001227	DNA-binding transcription repressor activity, RNA polymerase II-specific	26/462	335/18352	4.14626e-07	2.76219e-05	2.39496e-05	JUN/CREM/ATF3/BTG2/NFIL3/HEY1/SNAI1/PROX1/MXD1/ETS2/OVOL1/TGIF1/BHLHE40/MYC/PAX6/FOXO1/ZBTB21/MAFK/TBX2/FOXQ1/TBX3/IRF8/NR1D1/BCL6/ETV3/NFKB1	26
Trophozoite.180	Trophozoite	180	GO:0001217	DNA-binding transcription repressor activity	26/462	336/18352	4.39076e-07	2.76219e-05	2.39496e-05	JUN/CREM/ATF3/BTG2/NFIL3/HEY1/SNAI1/PROX1/MXD1/ETS2/OVOL1/TGIF1/BHLHE40/MYC/PAX6/FOXO1/ZBTB21/MAFK/TBX2/FOXQ1/TBX3/IRF8/NR1D1/BCL6/ETV3/NFKB1	26
Trophozoite.180	Trophozoite	180	GO:0033549	MAP kinase phosphatase activity	6/462	14/18352	6.23438e-07	3.59516e-05	3.11719e-05	DUSP1/DUSP5/DUSP4/DUSP2/DUSP8/DUSP16	6
Trophozoite.180	Trophozoite	180	GO:0045236	CXCR chemokine receptor binding	6/462	18/18352	3.53711e-06	0.000188283	0.000163251	CXCL3/CXCL1/CXCL10/CXCL8/CXCL2/PPBP	6
Trophozoite.180	Trophozoite	180	GO:0042379	chemokine receptor binding	10/462	70/18352	9.52459e-06	0.000470787	0.000408197	CXCL3/CXCL1/CXCL10/CCL20/CXCL8/CCL4/CXCL2/CCL2/PPBP/CCL22	10
Trophozoite.180	Trophozoite	180	GO:0008138	protein tyrosine/serine/threonine phosphatase activity	8/462	45/18352	1.44399e-05	0.000641553	0.000556259	DUSP1/DUSP5/DUSP4/DUSP2/PTP4A1/DUSP8/DUSP16/DUSP15	8
Trophozoite.180	Trophozoite	180	GO:0051019	mitogen-activated protein kinase binding	7/462	33/18352	1.48336e-05	0.000641553	0.000556259	DUSP1/DUSP5/DUSP4/DUSP2/GCH1/DUSP8/DUSP16	7
Trophozoite.180	Trophozoite	180	GO:0061629	RNA polymerase II-specific DNA-binding transcription factor binding	19/462	267/18352	4.99067e-05	0.0020315	0.00176141	NR4A2/JUN/FOS/NFKBIA/NR4A1/NFKBID/NR4A3/NCOA7/PROX1/ETS2/BHLHE40/TBX20/LEF1/TBX3/NFE2L2/JUND/PSMA6/RBBP8/TAF4B	19
Trophozoite.180	Trophozoite	180	GO:0046982	protein heterodimerization activity	21/462	321/18352	6.91699e-05	0.0026592	0.00230566	NR4A2/ATF3/GADD45A/NR4A1/ABTB2/IL12A/H2AC20/BHLHE40/IRAK2/KCNB1/H3-5/H2BC21/TUBB2B/MEF2D/H3-3B/MCL1/MAPK4/MAFG/TAF4B/ATP1B1/DDIT3	21
Trophozoite.180	Trophozoite	180	GO:0001221	transcription cofactor binding	7/462	51/18352	0.000272067	0.00990897	0.00859159	NR4A3/FOXC1/PER1/FOXO1/MAFK/NFE2L2/NR1D1	7
Trophozoite.180	Trophozoite	180	GO:0035925	mRNA 3'-UTR AU-rich region binding	5/462	26/18352	0.000420247	0.0143012	0.0123999	ZFP36/ZC3H12A/ZFP36L1/RBM24/CPEB2	5
Trophozoite.180	Trophozoite	180	GO:0035259	glucocorticoid receptor binding	4/462	15/18352	0.000433997	0.0143012	0.0123999	NR4A2/NR4A1/NR4A3/ETS2	4
Trophozoite.180	Trophozoite	180	GO:0017091	AU-rich element binding	5/462	27/18352	0.000505184	0.0158903	0.0137777	ZFP36/ZC3H12A/ZFP36L1/RBM24/CPEB2	5
Trophozoite.180	Trophozoite	180	GO:0019955	cytokine binding	11/462	135/18352	0.000621028	0.0186848	0.0162007	ZFP36/ACKR3/IL12A/CXCR6/IL10RA/TNFRSF9/TNFRSF11A/IFNGR1/ACKR4/TGFB3/TRIM16	11
Trophozoite.180	Trophozoite	180	GO:0046332	SMAD binding	8/462	79/18352	0.000829244	0.0239099	0.0207311	JUN/FOS/BMP2/TGIF1/PAX6/TOB1/RGCC/SMAD1	8
Trophozoite.180	Trophozoite	180	GO:0033613	activating transcription factor binding	8/462	80/18352	0.000901507	0.0249537	0.0216362	JUN/FOS/BHLHE40/MYC/TBX20/TBX3/NFE2L2/MEF2D	8
Trophozoite.180	Trophozoite	180	GO:0004725	protein tyrosine phosphatase activity	9/462	101/18352	0.00101326	0.0265719	0.0230393	DUSP1/DUSP5/DUSP4/DUSP2/PTP4A1/PALD1/DUSP8/DUSP16/DUSP15	9
Trophozoite.180	Trophozoite	180	GO:0005179	hormone activity	10/462	122/18352	0.00103677	0.0265719	0.0230393	CGA/INHBE/ANGPTL8/ADM/INHBC/STC1/GAL/CHGB/PTHLH/STC2	10
Trophozoite.180	Trophozoite	180	GO:0001102	RNA polymerase II activating transcription factor binding	6/462	47/18352	0.00110345	0.0271166	0.0235115	JUN/FOS/BHLHE40/TBX20/TBX3/NFE2L2	6
Trophozoite.180	Trophozoite	180	GO:0071889	14-3-3 protein binding	5/462	32/18352	0.00113639	0.0271166	0.0235115	SIK1/ZFP36/DDIT4/ZFP36L1/IRS2	5
Trophozoite.180	Trophozoite	180	GO:0004860	protein kinase inhibitor activity	7/462	65/18352	0.0012098	0.0276547	0.0239781	CAMK2N2/SOCS3/TRIB1/TESC/TRIB3/SPRED1/CDKN1B	7
Trophozoite.180	Trophozoite	180	GO:0008144	drug binding	9/462	104/18352	0.00124792	0.0276547	0.0239781	NAMPT/PDE4D/PNP/HMGCS1/PDE2A/HMGB2/MT2A/FKBP5/ATP1B1	9
Trophozoite.180	Trophozoite	180	GO:0001664	G protein-coupled receptor binding	17/462	293/18352	0.00127883	0.0276547	0.0239781	CXCL3/CXCL1/CXCL10/CCL20/CXCL8/CCL4/CXCL2/CCL2/ADM/PPBP/GNAI1/CCL22/WNT10B/PDE4D/GAL/HOMER1/S1PR2	17
Trophozoite.180	Trophozoite	180	GO:0019210	kinase inhibitor activity	7/462	69/18352	0.00172047	0.0360778	0.0312814	CAMK2N2/SOCS3/TRIB1/TESC/TRIB3/SPRED1/CDKN1B	7
Trophozoite.180	Trophozoite	180	GO:0070412	R-SMAD binding	4/462	23/18352	0.00240056	0.0488585	0.0423628	JUN/FOS/PAX6/RGCC	4
Trophozoite.180	Trophozoite	180	GO:0019887	protein kinase regulator activity	12/462	185/18352	0.00259468	0.0513005	0.0444802	CXCL10/CAMK2N2/SOCS3/TRIB1/TESC/TRIB3/SPRED1/GPRC5A/CCNL1/RGCC/CDKN1B/SPDYA	12
Trophozoite.180	Trophozoite	180	GO:0000979	RNA polymerase II core promoter sequence-specific DNA binding	4/462	24/18352	0.00282406	0.0522312	0.0452872	FOS/GBX2/PAX6/H3-3B	4
Trophozoite.180	Trophozoite	180	GO:0019957	C-C chemokine binding	4/462	24/18352	0.00282406	0.0522312	0.0452872	ZFP36/ACKR3/CXCR6/ACKR4	4
Trophozoite.180	Trophozoite	180	GO:0042301	phosphate ion binding	3/462	12/18352	0.00294367	0.0522312	0.0452872	MTHFD2/PNP/PDE2A	3
Trophozoite.180	Trophozoite	180	GO:0070410	co-SMAD binding	3/462	12/18352	0.00294367	0.0522312	0.0452872	TGIF1/PAX6/SMAD1	3
Trophozoite.180	Trophozoite	180	GO:0070851	growth factor receptor binding	10/462	141/18352	0.00304994	0.052764	0.0457492	CSF2/IL1A/AREG/IL11/HBEGF/EREG/IL12A/IL1B/VEGFA/ERN1	10
Trophozoite.180	Trophozoite	180	GO:0019207	kinase regulator activity	13/462	216/18352	0.00336203	0.0567445	0.0492004	CXCL10/CAMK2N2/SOCS3/TRIB1/TESC/CISH/TRIB3/SPRED1/GPRC5A/CCNL1/RGCC/CDKN1B/SPDYA	13
Trophozoite.180	Trophozoite	180	GO:0000287	magnesium ion binding	13/462	217/18352	0.00349686	0.0576149	0.0499551	PCK1/SIK1/SIK1B/GEM/WEE1/NUAK2/GNAI1/TESC/MTHFD2/S100P/MAP3K8/PDE2A/ERN1	13
Trophozoite.180	Trophozoite	180	GO:0005041	low-density lipoprotein particle receptor activity	3/462	13/18352	0.00375578	0.0604419	0.0524062	LDLR/OLR1/LRP12	3
Trophozoite.180	Trophozoite	180	GO:0031072	heat shock protein binding	9/462	127/18352	0.00486194	0.076465	0.0662991	ZFP36/CYP1A1/BAG1/CDKN1B/MVD/SLC12A2/FKBP5/ERN1/HSPA13	9
Trophozoite.180	Trophozoite	180	GO:0016709	oxidoreductase activity, acting on paired donors, with incorporation or reduction of molecular oxygen, NAD(P)H as one donor, and incorporation of one atom of oxygen	5/462	45/18352	0.00527796	0.0811634	0.0703729	CYP1A1/NOS2/MSMO1/MICAL3/SQLE	5
Trophozoite.180	Trophozoite	180	GO:0043425	bHLH transcription factor binding	4/462	29/18352	0.00571752	0.0854211	0.0740645	BHLHE40/KLF5/RUNX2/SOX9	4
Trophozoite.180	Trophozoite	180	GO:0001046	core promoter sequence-specific DNA binding	5/462	46/18352	0.00580172	0.0854211	0.0740645	FOS/GBX2/MYC/PAX6/H3-3B	5
Trophozoite.180	Trophozoite	180	GO:0030228	lipoprotein particle receptor activity	3/462	16/18352	0.00695331	0.100244	0.0869163	LDLR/OLR1/LRP12	3
Trophozoite.180	Trophozoite	180	GO:0051059	NF-kappaB binding	4/462	31/18352	0.00728144	0.102832	0.0891605	NFKBIA/NFKBID/PSMA6/TAF4B	4
Trophozoite.180	Trophozoite	180	GO:0070888	E-box binding	5/462	50/18352	0.00826432	0.114378	0.0991719	SNAI1/BHLHE40/MYC/PER1/NR1D1	5
Trophozoite.180	Trophozoite	180	GO:0019956	chemokine binding	4/462	33/18352	0.00910376	0.12115	0.105043	ZFP36/ACKR3/CXCR6/ACKR4	4
Trophozoite.180	Trophozoite	180	GO:0035198	miRNA binding	4/462	33/18352	0.00910376	0.12115	0.105043	ZC3H12A/NEAT1/MATR3/DDX21	4
Trophozoite.180	Trophozoite	180	GO:0008301	DNA binding, bending	3/462	18/18352	0.00976173	0.127455	0.11051	FOXC1/LEF1/HMGB2	3
Trophozoite.180	Trophozoite	180	GO:0001882	nucleoside binding	18/462	389/18352	0.0100529	0.128826	0.111699	RASD1/PCK1/GEM/ARL5B/RND1/GNAI1/RHOB/PNP/RAB3A/GCH1/GTPBP1/TUBB2B/RND3/RAB9A/H1-4/TUBB2A/CGAS/RHOV	18
Trophozoite.180	Trophozoite	180	GO:0019001	guanyl nucleotide binding	18/462	397/18352	0.0121925	0.150664	0.130634	RASD1/PCK1/GEM/ARL5B/RND1/GNAI1/RHOB/RAB3A/GCH1/GTPBP1/TUBB2B/RND3/RAB9A/H1-4/PDE2A/TUBB2A/CGAS/RHOV	18
Trophozoite.180	Trophozoite	180	GO:0032561	guanyl ribonucleotide binding	18/462	397/18352	0.0121925	0.150664	0.130634	RASD1/PCK1/GEM/ARL5B/RND1/GNAI1/RHOB/RAB3A/GCH1/GTPBP1/TUBB2B/RND3/RAB9A/H1-4/PDE2A/TUBB2A/CGAS/RHOV	18
Trophozoite.180	Trophozoite	180	GO:0016922	nuclear receptor binding	7/462	101/18352	0.0138672	0.167971	0.14564	NR4A2/NR4A1/NR4A3/PROX1/ETS2/LEF1/JUND	7
Trophozoite.180	Trophozoite	180	GO:0050840	extracellular matrix binding	5/462	57/18352	0.0141647	0.167971	0.14564	LRRC15/ITGA2/ACHE/SPOCK2/VEGFA	5
Trophozoite.180	Trophozoite	180	GO:0044389	ubiquitin-like protein ligase binding	15/462	316/18352	0.0144716	0.167971	0.14564	JUN/NFKBIA/NGFR/YOD1/ISG15/TRIB1/SUMO4/PAX6/GABARAP/PER1/FOXO1/TRIB3/BAG1/RFFL/SMAD1	15
Trophozoite.180	Trophozoite	180	GO:0005525	GTP binding	17/462	376/18352	0.0149645	0.167971	0.14564	RASD1/PCK1/GEM/ARL5B/RND1/GNAI1/RHOB/RAB3A/GCH1/GTPBP1/TUBB2B/RND3/RAB9A/H1-4/TUBB2A/CGAS/RHOV	17
Trophozoite.180	Trophozoite	180	GO:0005355	glucose transmembrane transporter activity	3/462	21/18352	0.0150494	0.167971	0.14564	PPBP/SLC2A3/SLC2A1	3
Trophozoite.180	Trophozoite	180	GO:0015149	hexose transmembrane transporter activity	3/462	21/18352	0.0150494	0.167971	0.14564	PPBP/SLC2A3/SLC2A1	3
Trophozoite.180	Trophozoite	180	GO:0004721	phosphoprotein phosphatase activity	10/462	179/18352	0.0154431	0.169629	0.147077	DUSP1/DUSP5/DUSP4/DUSP2/PTP4A1/PALD1/DUSP8/CYCS/DUSP16/DUSP15	10
Trophozoite.180	Trophozoite	180	GO:0032550	purine ribonucleoside binding	17/462	380/18352	0.01643	0.177649	0.154031	RASD1/PCK1/GEM/ARL5B/RND1/GNAI1/RHOB/RAB3A/GCH1/GTPBP1/TUBB2B/RND3/RAB9A/H1-4/TUBB2A/CGAS/RHOV	17
Trophozoite.180	Trophozoite	180	GO:0001883	purine nucleoside binding	17/462	383/18352	0.0176004	0.183066	0.158728	RASD1/PCK1/GEM/ARL5B/RND1/GNAI1/RHOB/RAB3A/GCH1/GTPBP1/TUBB2B/RND3/RAB9A/H1-4/TUBB2A/CGAS/RHOV	17
Trophozoite.180	Trophozoite	180	GO:0032549	ribonucleoside binding	17/462	383/18352	0.0176004	0.183066	0.158728	RASD1/PCK1/GEM/ARL5B/RND1/GNAI1/RHOB/RAB3A/GCH1/GTPBP1/TUBB2B/RND3/RAB9A/H1-4/TUBB2A/CGAS/RHOV	17
Trophozoite.180	Trophozoite	180	GO:0031492	nucleosomal DNA binding	4/462	40/18352	0.0177246	0.183066	0.158728	H1-3/H3-5/H1-4/H3-3B	4
Trophozoite.180	Trophozoite	180	GO:0031625	ubiquitin protein ligase binding	14/462	297/18352	0.01876	0.188225	0.163201	JUN/NFKBIA/NGFR/YOD1/ISG15/TRIB1/PAX6/GABARAP/PER1/FOXO1/TRIB3/BAG1/RFFL/SMAD1	14
Trophozoite.180	Trophozoite	180	GO:0015145	monosaccharide transmembrane transporter activity	3/462	23/18352	0.0193121	0.188225	0.163201	PPBP/SLC2A3/SLC2A1	3
Trophozoite.180	Trophozoite	180	GO:0016493	C-C chemokine receptor activity	3/462	23/18352	0.0193121	0.188225	0.163201	ACKR3/CXCR6/ACKR4	3
Trophozoite.180	Trophozoite	180	GO:0030742	GTP-dependent protein binding	3/462	23/18352	0.0193121	0.188225	0.163201	RAB3A/GCH1/RAPGEF5	3
Trophozoite.180	Trophozoite	180	GO:0030544	Hsp70 protein binding	4/462	42/18352	0.020877	0.200651	0.173975	CYP1A1/CDKN1B/MVD/ERN1	4
Trophozoite.180	Trophozoite	180	GO:0019838	growth factor binding	8/462	136/18352	0.0218519	0.207144	0.179605	DUSP1/NGFR/IL10RA/IGFBP1/FGFR1/FGFBP1/TGFB3/TRIM16	8
Trophozoite.180	Trophozoite	180	GO:0016791	phosphatase activity	13/462	277/18352	0.0237272	0.221882	0.192383	DUSP1/NOCT/DUSP5/DUSP4/DUSP2/PTP4A1/PALD1/DUSP8/CYCS/DUSP16/PIP4P1/SYNJ1/DUSP15	13
Trophozoite.180	Trophozoite	180	GO:0051119	sugar transmembrane transporter activity	3/462	25/18352	0.0241728	0.223034	0.193382	PPBP/SLC2A3/SLC2A1	3
Trophozoite.180	Trophozoite	180	GO:0008519	ammonium transmembrane transporter activity	2/462	10/18352	0.0248938	0.226665	0.19653	RHCG/SLC12A2	2
Trophozoite.180	Trophozoite	180	GO:0042578	phosphoric ester hydrolase activity	16/462	369/18352	0.0252481	0.226905	0.196738	DUSP1/NOCT/DUSP5/DUSP4/GPCPD1/DUSP2/PTP4A1/PALD1/PDE4D/DUSP8/CYCS/DUSP16/PDE2A/PIP4P1/SYNJ1/DUSP15	16
Trophozoite.180	Trophozoite	180	GO:0061980	regulatory RNA binding	4/462	45/18352	0.0262134	0.229194	0.198723	ZC3H12A/NEAT1/MATR3/DDX21	4
Trophozoite.180	Trophozoite	180	GO:0001637	G protein-coupled chemoattractant receptor activity	3/462	26/18352	0.0268276	0.229194	0.198723	ACKR3/CXCR6/ACKR4	3
Trophozoite.180	Trophozoite	180	GO:0003707	steroid hormone receptor activity	3/462	26/18352	0.0268276	0.229194	0.198723	NR4A3/LEF1/NR1D1	3
Trophozoite.180	Trophozoite	180	GO:0004950	chemokine receptor activity	3/462	26/18352	0.0268276	0.229194	0.198723	ACKR3/CXCR6/ACKR4	3
Cyst.180	Cyst	180	GO:0005125	cytokine activity	35/365	235/18352	1.02009e-20	5.83491e-18	5.18635e-18	CCL4/CCL20/CXCL1/CXCL10/CCL4L1/CXCL8/IL17C/CXCL3/CSF1/IL23A/CCL5/IL1A/CCL2/CXCL5/AREG/IL1B/IL7/CCL22/GDF15/CX3CL1/CXCL2/LTB/IL32/BMP2/WNT4/INHBE/NAMPT/IL12A/CLCF1/TNFRSF11B/TNFSF9/TGFB3/EDN1/CMTM3/LIF	35
Cyst.180	Cyst	180	GO:0048018	receptor ligand activity	41/365	487/18352	5.66705e-15	1.5305e-12	1.36039e-12	CCL4/CCL20/CXCL1/CXCL10/CCL4L1/CXCL8/IL17C/CXCL3/CSF1/IL23A/CCL5/IL1A/CCL2/CXCL5/AREG/IL1B/IL7/CCL22/GDF15/CX3CL1/CXCL2/HBEGF/LTB/IL32/BMP2/EREG/WNT4/INHBE/NAMPT/IL12A/CLCF1/TNFRSF11B/CDC42EP2/SEMA5B/JAG1/TNFSF9/TGFB3/EDN1/GAL/CMTM3/LIF	41
Cyst.180	Cyst	180	GO:0030546	signaling receptor activator activity	41/365	492/18352	8.02712e-15	1.5305e-12	1.36039e-12	CCL4/CCL20/CXCL1/CXCL10/CCL4L1/CXCL8/IL17C/CXCL3/CSF1/IL23A/CCL5/IL1A/CCL2/CXCL5/AREG/IL1B/IL7/CCL22/GDF15/CX3CL1/CXCL2/HBEGF/LTB/IL32/BMP2/EREG/WNT4/INHBE/NAMPT/IL12A/CLCF1/TNFRSF11B/CDC42EP2/SEMA5B/JAG1/TNFSF9/TGFB3/EDN1/GAL/CMTM3/LIF	41
Cyst.180	Cyst	180	GO:0005126	cytokine receptor binding	30/365	271/18352	2.52437e-14	3.60986e-12	3.20861e-12	CCL4/CCL20/CXCL1/CXCL10/CCL4L1/CXCL8/CXCL3/CSF1/IL23A/CCL5/IL1A/CCL2/CXCL5/IL1B/IL7/CCL22/CX3CL1/CXCL2/LTB/CCRL2/SPRED1/SDCBP/IL12A/CLCF1/TNFSF9/DEFB1/TGFB3/TRAF3/TMBIM1/LIF	30
Cyst.180	Cyst	180	GO:0042379	chemokine receptor binding	15/365	70/18352	6.05628e-12	6.92839e-10	6.15828e-10	CCL4/CCL20/CXCL1/CXCL10/CCL4L1/CXCL8/CXCL3/CCL5/CCL2/CXCL5/CCL22/CX3CL1/CXCL2/CCRL2/DEFB1	15
Cyst.180	Cyst	180	GO:0008009	chemokine activity	13/365	49/18352	8.47667e-12	8.08109e-10	7.18286e-10	CCL4/CCL20/CXCL1/CXCL10/CCL4L1/CXCL8/CXCL3/CCL5/CCL2/CXCL5/CCL22/CX3CL1/CXCL2	13
Cyst.180	Cyst	180	GO:0008330	protein tyrosine/threonine phosphatase activity	6/365	10/18352	1.1666e-08	9.53279e-07	8.47321e-07	DUSP5/DUSP6/DUSP8/DUSP4/DUSP16/DUSP1	6
Cyst.180	Cyst	180	GO:0045236	CXCR chemokine receptor binding	7/365	18/18352	3.06337e-08	2.19031e-06	1.94685e-06	CXCL1/CXCL10/CXCL8/CXCL3/CXCL5/CX3CL1/CXCL2	7
Cyst.180	Cyst	180	GO:0017017	MAP kinase tyrosine/serine/threonine phosphatase activity	6/365	13/18352	9.06184e-08	5.7593e-06	5.11914e-06	DUSP5/DUSP6/DUSP8/DUSP4/DUSP16/DUSP1	6
Cyst.180	Cyst	180	GO:0033549	MAP kinase phosphatase activity	6/365	14/18352	1.55928e-07	8.91909e-06	7.92771e-06	DUSP5/DUSP6/DUSP8/DUSP4/DUSP16/DUSP1	6
Cyst.180	Cyst	180	GO:0051019	mitogen-activated protein kinase binding	8/365	33/18352	2.03916e-07	1.06036e-05	9.425e-06	DUSP5/DUSP6/DUSP8/DUSP4/GCH1/DUSP16/DUSP1/TNIP1	8
Cyst.180	Cyst	180	GO:0048020	CCR chemokine receptor binding	9/365	47/18352	3.0866e-07	1.47128e-05	1.30774e-05	CCL4/CCL20/CCL4L1/CCL5/CCL2/CCL22/CX3CL1/CCRL2/DEFB1	9
Cyst.180	Cyst	180	GO:0001664	G protein-coupled receptor binding	20/365	293/18352	1.83822e-06	7.82014e-05	6.95091e-05	CCL4/CCL20/CXCL1/CXCL10/CCL4L1/CXCL8/CXCL3/CCL5/CCL2/CXCL5/CCL22/CX3CL1/CXCL2/CCRL2/WNT4/SDCBP/DEFB1/EDN1/KISS1/GAL	20
Cyst.180	Cyst	180	GO:0140297	DNA-binding transcription factor binding	22/365	347/18352	1.91402e-06	7.82014e-05	6.95091e-05	NFKBID/EGR2/NFKBIA/FOS/NCOA7/NR4A1/KLF5/TAF4B/NFE2L2/ANKRD1/BCL10/ETS2/MEF2D/OASL/KDM3A/DDIT3/ARID5A/PSMA6/JUND/FHL2/KLF4/ZNF503	22
Cyst.180	Cyst	180	GO:0019955	cytokine binding	13/365	135/18352	3.02724e-06	0.000115439	0.000102607	THBS1/IFNGR1/CCRL2/TNFRSF9/IL10RA/GBP1/CXCR6/ZFP36/ACKR3/IL12A/TRIM16/TGFB3/TNFRSF11A	13
Cyst.180	Cyst	180	GO:0008083	growth factor activity	14/365	162/18352	4.56682e-06	0.000163264	0.000145117	CXCL1/CSF1/AREG/IL7/GDF15/HBEGF/BMP2/EREG/INHBE/IL12A/CLCF1/JAG1/TGFB3/LIF	14
Cyst.180	Cyst	180	GO:0061629	RNA polymerase II-specific DNA-binding transcription factor binding	17/365	267/18352	2.68468e-05	0.000903317	0.000802912	NFKBID/EGR2/NFKBIA/FOS/NCOA7/NR4A1/TAF4B/NFE2L2/ANKRD1/BCL10/ETS2/OASL/KDM3A/ARID5A/PSMA6/JUND/KLF4	17
Cyst.180	Cyst	180	GO:0140375	immune receptor activity	11/365	135/18352	8.21859e-05	0.00261168	0.00232139	FCER1G/IFNGR1/CCRL2/IL10RA/PIGR/CXCR6/ACKR3/IFNAR2/IFNLR1/IL4R/IL17RB	11
Cyst.180	Cyst	180	GO:0004896	cytokine receptor activity	9/365	97/18352	0.000135238	0.00407139	0.00361884	IFNGR1/CCRL2/IL10RA/CXCR6/ACKR3/IFNAR2/IFNLR1/IL4R/IL17RB	9
Cyst.180	Cyst	180	GO:0008138	protein tyrosine/serine/threonine phosphatase activity	6/365	45/18352	0.000251329	0.00718801	0.00638905	DUSP5/DUSP6/DUSP8/DUSP4/DUSP16/DUSP1	6
Cyst.180	Cyst	180	GO:0051059	NF-kappaB binding	5/365	31/18352	0.000336073	0.00915399	0.00813651	NFKBID/NFKBIA/TAF4B/BCL10/PSMA6	5
Cyst.180	Cyst	180	GO:0019957	C-C chemokine binding	4/365	24/18352	0.0011935	0.031031	0.0275818	CCRL2/CXCR6/ZFP36/ACKR3	4
Cyst.180	Cyst	180	GO:0005041	low-density lipoprotein particle receptor activity	3/365	13/18352	0.00192412	0.0478519	0.0425331	LDLR/OLR1/LRP12	3
Cyst.180	Cyst	180	GO:0046982	protein heterodimerization activity	15/365	321/18352	0.00202662	0.048301	0.0429323	ABTB2/IRAK2/ATF3/BCL2A1/NR4A1/TAF4B/MAFG/SDCBP/IL12A/CREB3L3/MEF2D/DDIT3/ATP1B1/GADD45A/TUBB2B	15
Cyst.180	Cyst	180	GO:0008514	organic anion transmembrane transporter activity	12/365	233/18352	0.00252946	0.057874	0.0514412	SLC2A6/MFSD2A/SLC6A8/SLC38A2/SLC7A11/SLC4A7/SLC43A2/SLC37A1/SLC2A1/SLC22A11/SLC52A3/SLC25A45	12
Cyst.180	Cyst	180	GO:0071889	14-3-3 protein binding	4/365	32/18352	0.00356449	0.0763613	0.0678736	ZFP36/DDIT4/IRS2/ZFP36L1	4
Cyst.180	Cyst	180	GO:0030228	lipoprotein particle receptor activity	3/365	16/18352	0.00360447	0.0763613	0.0678736	LDLR/OLR1/LRP12	3
Cyst.180	Cyst	180	GO:0019956	chemokine binding	4/365	33/18352	0.00399347	0.0815809	0.072513	CCRL2/CXCR6/ZFP36/ACKR3	4
Cyst.180	Cyst	180	GO:0044389	ubiquitin-like protein ligase binding	14/365	316/18352	0.00452949	0.0893402	0.0794099	EGR2/NFKBIA/NGFR/TRIB1/IKBKE/BCL10/RFFL/NKD2/ACTG1/YOD1/UBC/SUMO4/TRAF3/MAP1LC3B2	14
Cyst.180	Cyst	180	GO:0043621	protein self-association	5/365	57/18352	0.00543634	0.100612	0.0894286	CCL5/TNFAIP3/BCL10/ACHE/SLC2A1	5
Cyst.180	Cyst	180	GO:0008509	anion transmembrane transporter activity	15/365	357/18352	0.00545273	0.100612	0.0894286	SLC2A6/MFSD2A/CLDN4/SLC9A2/SLC6A8/SLC38A2/SLC7A11/SLC4A7/SLC43A2/SLC37A1/SLC2A1/SLC22A11/SLC52A3/SLC25A45/CLIC1	15
Cyst.180	Cyst	180	GO:0032451	demethylase activity	4/365	38/18352	0.00666526	0.116923	0.103927	CYP1A1/KDM3A/JMJD6/CYP51A1	4
Cyst.180	Cyst	180	GO:0031625	ubiquitin protein ligase binding	13/365	297/18352	0.00674555	0.116923	0.103927	EGR2/NFKBIA/NGFR/TRIB1/IKBKE/BCL10/RFFL/NKD2/ACTG1/YOD1/UBC/TRAF3/MAP1LC3B2	13
Cyst.180	Cyst	180	GO:0070851	growth factor receptor binding	8/365	141/18352	0.00727986	0.122473	0.10886	IL1A/AREG/IL1B/IL7/HBEGF/EREG/SDCBP/IL12A	8
Cyst.180	Cyst	180	GO:0008093	cytoskeletal anchor activity	3/365	22/18352	0.00907667	0.148339	0.131851	SDCBP/GAS2L3/MAP1A	3
Cyst.180	Cyst	180	GO:0016493	C-C chemokine receptor activity	3/365	23/18352	0.0102866	0.159026	0.14135	CCRL2/CXCR6/ACKR3	3
Cyst.180	Cyst	180	GO:0070412	R-SMAD binding	3/365	23/18352	0.0102866	0.159026	0.14135	FOS/ANKRD1/RGCC	3
Cyst.180	Cyst	180	GO:0000979	RNA polymerase II core promoter sequence-specific DNA binding	3/365	24/18352	0.0115856	0.174394	0.15501	FOS/KDM3A/GBX2	3
Cyst.180	Cyst	180	GO:0016709	oxidoreductase activity, acting on paired donors, with incorporation or reduction of molecular oxygen, NAD(P)H as one donor, and incorporation of one atom of oxygen	4/365	45/18352	0.0120729	0.177069	0.157387	NOS2/CYP1A1/SQLE/CYP51A1	4
Cyst.180	Cyst	180	GO:0015370	solute:sodium symporter activity	5/365	72/18352	0.0142865	0.192283	0.17091	MFSD2A/SLC6A8/SLC20A1/SLC38A2/SLC4A7	5
Cyst.180	Cyst	180	GO:0001637	G protein-coupled chemoattractant receptor activity	3/365	26/18352	0.0144549	0.192283	0.17091	CCRL2/CXCR6/ACKR3	3
Cyst.180	Cyst	180	GO:0004950	chemokine receptor activity	3/365	26/18352	0.0144549	0.192283	0.17091	CCRL2/CXCR6/ACKR3	3
Cyst.180	Cyst	180	GO:0035925	mRNA 3'-UTR AU-rich region binding	3/365	26/18352	0.0144549	0.192283	0.17091	ZFP36/ZC3H12A/ZFP36L1	3
Cyst.180	Cyst	180	GO:0032813	tumor necrosis factor receptor superfamily binding	4/365	48/18352	0.0150541	0.195047	0.173367	LTB/TNFSF9/TRAF3/TMBIM1	4
Cyst.180	Cyst	180	GO:0004725	protein tyrosine phosphatase activity	6/365	101/18352	0.0155094	0.195047	0.173367	DUSP5/DUSP6/DUSP8/DUSP4/DUSP16/DUSP1	6
Cyst.180	Cyst	180	GO:0016705	oxidoreductase activity, acting on paired donors, with incorporation or reduction of molecular oxygen	8/365	162/18352	0.0159262	0.195047	0.173367	CYP2B6/NOS2/CYP1A1/PTGS2/SQLE/EGLN3/JMJD6/CYP51A1	8
Cyst.180	Cyst	180	GO:0017091	AU-rich element binding	3/365	27/18352	0.0160266	0.195047	0.173367	ZFP36/ZC3H12A/ZFP36L1	3
Cyst.180	Cyst	180	GO:0022853	active ion transmembrane transporter activity	10/365	229/18352	0.0166647	0.198587	0.176514	MFSD2A/SLC9A2/SLC6A8/SLC20A1/SLC38A2/ATP1B1/SLC7A11/SLC4A7/SLC37A1/SLC22A11	10
Cyst.180	Cyst	180	GO:0019838	growth factor binding	7/365	136/18352	0.0191282	0.218113	0.193869	NGFR/THBS1/IL10RA/NKD2/TRIM16/DUSP1/TGFB3	7
Cyst.180	Cyst	180	GO:0005436	sodium:phosphate symporter activity	2/365	11/18352	0.0192693	0.218113	0.193869	MFSD2A/SLC20A1	2
Cyst.180	Cyst	180	GO:0090482	vitamin transmembrane transporter activity	3/365	29/18352	0.0194471	0.218113	0.193869	SLC2A6/SLC2A1/SLC52A3	3
Encysting.180	Encysting	180	GO:0005125	cytokine activity	26/234	235/18352	3.4863e-17	1.7292e-14	1.57067e-14	CXCL1/CCL20/CSF2/CCL4/CXCL3/CXCL10/IL17C/CXCL8/CCL2/IL1A/CXCL2/CCL22/LTB/IL1B/CSF1/INHBE/NAMPT/IL23A/IL11/INHBC/PPBP/IL12A/TNFSF9/TGFB3/CMTM3/IL32	26
Encysting.180	Encysting	180	GO:0048018	receptor ligand activity	30/234	487/18352	9.30645e-13	1.99701e-10	1.81392e-10	CXCL1/CCL20/CSF2/CCL4/CXCL3/CXCL10/IL17C/CXCL8/CCL2/IL1A/CXCL2/CCL22/LTB/IL1B/CSF1/CGA/ANGPTL8/INHBE/NAMPT/IL23A/IL11/INHBC/PPBP/IL12A/VGF/TNFSF9/CHGB/TGFB3/CMTM3/IL32	30
Encysting.180	Encysting	180	GO:0030546	signaling receptor activator activity	30/234	492/18352	1.20787e-12	1.99701e-10	1.81392e-10	CXCL1/CCL20/CSF2/CCL4/CXCL3/CXCL10/IL17C/CXCL8/CCL2/IL1A/CXCL2/CCL22/LTB/IL1B/CSF1/CGA/ANGPTL8/INHBE/NAMPT/IL23A/IL11/INHBC/PPBP/IL12A/VGF/TNFSF9/CHGB/TGFB3/CMTM3/IL32	30
Encysting.180	Encysting	180	GO:0005126	cytokine receptor binding	22/234	271/18352	5.90824e-12	7.32621e-10	6.65454e-10	CXCL1/CCL20/CSF2/CCL4/CXCL3/CXCL10/CXCL8/CCL2/IL1A/CXCL2/CCL22/LTB/IL1B/CSF1/IL23A/IL11/INHBC/PPBP/IL12A/TNFSF9/JAK2/TGFB3	22
Encysting.180	Encysting	180	GO:0008009	chemokine activity	10/234	49/18352	4.98362e-10	4.94375e-08	4.4905e-08	CXCL1/CCL20/CCL4/CXCL3/CXCL10/CXCL8/CCL2/CXCL2/CCL22/PPBP	10
Encysting.180	Encysting	180	GO:0042379	chemokine receptor binding	10/234	70/18352	1.90404e-08	1.574e-06	1.4297e-06	CXCL1/CCL20/CCL4/CXCL3/CXCL10/CXCL8/CCL2/CXCL2/CCL22/PPBP	10
Encysting.180	Encysting	180	GO:0045236	CXCR chemokine receptor binding	6/234	18/18352	6.58269e-08	4.6643e-06	4.23668e-06	CXCL1/CXCL3/CXCL10/CXCL8/CXCL2/PPBP	6
Encysting.180	Encysting	180	GO:0001664	G protein-coupled receptor binding	14/234	293/18352	2.52969e-05	0.00156841	0.00142461	CXCL1/CCL20/CCL4/CXCL3/CXCL10/CXCL8/CCL2/CXCL2/CCL22/PDE4D/PPBP/GNAI1/HOMER1/JAK2	14
Encysting.180	Encysting	180	GO:0008083	growth factor activity	10/234	162/18352	4.46682e-05	0.00246172	0.00223602	CXCL1/CSF2/CSF1/INHBE/IL11/INHBC/PPBP/IL12A/VGF/TGFB3	10
Encysting.180	Encysting	180	GO:0140297	DNA-binding transcription factor binding	14/234	347/18352	0.000154922	0.00768413	0.00697964	NR4A2/ISL1/FOS/JUN/NFKBIA/NFKBID/SIK1/CREM/PROX1/TBX20/MEF2D/KDM3A/LEF1/TLE4	14
Encysting.180	Encysting	180	GO:0019955	cytokine binding	7/234	135/18352	0.00174357	0.0711371	0.0646152	CXCR6/ACKR3/IL10RA/TNFRSF11A/TNFRSF9/IL12A/TGFB3	7
Encysting.180	Encysting	180	GO:0019838	growth factor binding	7/234	136/18352	0.00181866	0.0711371	0.0646152	NGFR/DUSP1/IL10RA/IGFBP1/FGFBP1/FGFR1/TGFB3	7
Encysting.180	Encysting	180	GO:0004497	monooxygenase activity	6/234	101/18352	0.00186448	0.0711371	0.0646152	CYP1A1/NOS2/CYP24A1/CYP2B6/MSMO1/SQLE	6
Encysting.180	Encysting	180	GO:0070851	growth factor receptor binding	7/234	141/18352	0.00223255	0.0768945	0.0698448	CSF2/IL1A/IL1B/IL11/IL12A/JAK2/ERN1	7
Encysting.180	Encysting	180	GO:0061629	RNA polymerase II-specific DNA-binding transcription factor binding	10/234	267/18352	0.00232544	0.0768945	0.0698448	NR4A2/ISL1/FOS/JUN/NFKBIA/NFKBID/PROX1/TBX20/KDM3A/LEF1	10
Encysting.180	Encysting	180	GO:0016709	oxidoreductase activity, acting on paired donors, with incorporation or reduction of molecular oxygen, NAD(P)H as one donor, and incorporation of one atom of oxygen	4/234	45/18352	0.00254796	0.0789867	0.0717451	CYP1A1/NOS2/MSMO1/SQLE	4
Encysting.180	Encysting	180	GO:0001102	RNA polymerase II activating transcription factor binding	4/234	47/18352	0.00299034	0.0824005	0.074846	ISL1/FOS/JUN/TBX20	4
Encysting.180	Encysting	180	GO:0048020	CCR chemokine receptor binding	4/234	47/18352	0.00299034	0.0824005	0.074846	CCL20/CCL4/CCL2/CCL22	4
Encysting.180	Encysting	180	GO:0000979	RNA polymerase II core promoter sequence-specific DNA binding	3/234	24/18352	0.00339854	0.0886083	0.0804846	FOS/KDM3A/GBX2	3
Encysting.180	Encysting	180	GO:0033613	activating transcription factor binding	5/234	80/18352	0.00357292	0.0886083	0.0804846	ISL1/FOS/JUN/TBX20/MEF2D	5
Encysting.180	Encysting	180	GO:0005179	hormone activity	6/234	122/18352	0.00477212	0.108518	0.0985689	CGA/ANGPTL8/INHBE/INHBC/VGF/CHGB	6
Encysting.180	Encysting	180	GO:0016705	oxidoreductase activity, acting on paired donors, with incorporation or reduction of molecular oxygen	7/234	162/18352	0.00481329	0.108518	0.0985689	CYP1A1/NOS2/CYP24A1/CYP2B6/MSMO1/KDM7A/SQLE	7
Encysting.180	Encysting	180	GO:0008330	protein tyrosine/threonine phosphatase activity	2/234	10/18352	0.00680987	0.146856	0.133392	DUSP1/DUSP8	2
Encysting.180	Encysting	180	GO:0016922	nuclear receptor binding	5/234	101/18352	0.00950217	0.180427	0.163885	NR4A2/ISL1/PROX1/KDM3A/LEF1	5
Encysting.180	Encysting	180	GO:0005035	death receptor activity	2/234	12/18352	0.00982161	0.180427	0.163885	NGFR/TNFRSF11A	2
Encysting.180	Encysting	180	GO:0019992	diacylglycerol binding	2/234	12/18352	0.00982161	0.180427	0.163885	RASGRP1/RASGRP3	2
Encysting.180	Encysting	180	GO:0061578	Lys63-specific deubiquitinase activity	2/234	12/18352	0.00982161	0.180427	0.163885	TNFAIP3/YOD1	2
Encysting.180	Encysting	180	GO:0005041	low-density lipoprotein particle receptor activity	2/234	13/18352	0.0115105	0.190307	0.17286	OLR1/LRP8	2
Encysting.180	Encysting	180	GO:0017017	MAP kinase tyrosine/serine/threonine phosphatase activity	2/234	13/18352	0.0115105	0.190307	0.17286	DUSP1/DUSP8	2
Encysting.180	Encysting	180	GO:0032454	histone demethylase activity (H3-K9 specific)	2/234	13/18352	0.0115105	0.190307	0.17286	KDM3A/KDM7A	2
Encysting.180	Encysting	180	GO:0032451	demethylase activity	3/234	38/18352	0.0124312	0.198899	0.180664	CYP1A1/KDM3A/KDM7A	3
Encysting.180	Encysting	180	GO:0005506	iron ion binding	6/234	151/18352	0.0129961	0.200159	0.181809	CYP1A1/CYP24A1/CYP2B6/KDM3A/MSMO1/KDM7A	6
Encysting.180	Encysting	180	GO:0033549	MAP kinase phosphatase activity	2/234	14/18352	0.013317	0.200159	0.181809	DUSP1/DUSP8	2
Trophozoite.270	Trophozoite	270	GO:0048018	receptor ligand activity	57/674	487/18352	8.53232e-15	5.34887e-12	4.76688e-12	CCL20/CXCL10/CXCL3/CXCL1/CGA/CXCL8/CCL4/GDF15/CXCL2/CSF2/CCL2/ANGPTL8/CCK/BMP2/AREG/INHBE/IL17C/TNFSF9/IL11/TNF/IL1A/HBEGF/INHBA/ADM/NAMPT/LTB/INHBC/DKK1/IL12A/IL23A/EREG/WNT10B/BMP6/CCL22/VGF/STC1/CHGB/CSF1/OSGIN2/CLCF1/IL1B/ARTN/LIF/HMGB2/CMTM3/BTC/GAL/WNT7B/FNDC5/SEMA4B/IL32/HDGFL3/VEGFA/STC2/TFF1/TGFB3/TSLP	57
Trophozoite.270	Trophozoite	270	GO:0030546	signaling receptor activator activity	57/674	492/18352	1.33388e-14	5.34887e-12	4.76688e-12	CCL20/CXCL10/CXCL3/CXCL1/CGA/CXCL8/CCL4/GDF15/CXCL2/CSF2/CCL2/ANGPTL8/CCK/BMP2/AREG/INHBE/IL17C/TNFSF9/IL11/TNF/IL1A/HBEGF/INHBA/ADM/NAMPT/LTB/INHBC/DKK1/IL12A/IL23A/EREG/WNT10B/BMP6/CCL22/VGF/STC1/CHGB/CSF1/OSGIN2/CLCF1/IL1B/ARTN/LIF/HMGB2/CMTM3/BTC/GAL/WNT7B/FNDC5/SEMA4B/IL32/HDGFL3/VEGFA/STC2/TFF1/TGFB3/TSLP	57
Trophozoite.270	Trophozoite	270	GO:0005125	cytokine activity	37/674	235/18352	6.36035e-14	1.70033e-11	1.51532e-11	CCL20/CXCL10/CXCL3/CXCL1/CXCL8/CCL4/GDF15/CXCL2/CSF2/CCL2/BMP2/AREG/INHBE/IL17C/TNFSF9/IL11/TNF/IL1A/INHBA/NAMPT/LTB/INHBC/IL12A/IL23A/WNT10B/BMP6/CCL22/CSF1/CLCF1/IL1B/LIF/CMTM3/WNT7B/IL32/VEGFA/TGFB3/TSLP	37
Trophozoite.270	Trophozoite	270	GO:0008083	growth factor activity	25/674	162/18352	1.18747e-09	2.38088e-07	2.12182e-07	CXCL1/GDF15/CSF2/BMP2/AREG/INHBE/IL11/HBEGF/INHBA/INHBC/DKK1/IL12A/EREG/BMP6/VGF/CSF1/OSGIN2/CLCF1/ARTN/LIF/BTC/HDGFL3/VEGFA/TFF1/TGFB3	25
Trophozoite.270	Trophozoite	270	GO:0005126	cytokine receptor binding	32/674	271/18352	6.01078e-09	8.76423e-07	7.81063e-07	CCL20/CXCL10/CXCL3/CXCL1/CXCL8/CCL4/CXCL2/CSF2/CCL2/TNFSF9/IL11/TNF/IL1A/LTB/INHBC/IL12A/IL23A/CCL22/CSF1/CLCF1/IL1B/LIF/SH2B3/TRAF4/VEGFA/TMBIM1/CCRL2/SOCS2/SPRED1/TGFB3/TSLP/SDCBP	32
Trophozoite.270	Trophozoite	270	GO:0140297	DNA-binding transcription factor binding	37/674	347/18352	6.55678e-09	8.76423e-07	7.81063e-07	NR4A2/FOS/JUN/CREM/SIK1/NFKBIA/NR4A1/PROX1/NFKBID/NR4A3/BHLHE40/MEF2D/TBX20/ETS2/NCOA7/TAF4B/KDM3A/JUND/MYC/PSMA6/OASL/RUNX2/LEF1/DDIT3/FOXP1/KLF5/GABARAPL1/ACTB/NFE2L2/BCL10/MED30/RBBP8/FHL2/ZNF503/ZNF703/TBX3/EIF4E	37
Trophozoite.270	Trophozoite	270	GO:0008330	protein tyrosine/threonine phosphatase activity	6/674	10/18352	4.44338e-07	5.09084e-05	4.53692e-05	DUSP1/DUSP5/DUSP4/DUSP8/DUSP2/DUSP16	6
Trophozoite.270	Trophozoite	270	GO:0001227	DNA-binding transcription repressor activity, RNA polymerase II-specific	32/674	335/18352	8.42767e-07	8.01794e-05	7.14553e-05	JUN/CREM/ATF3/MXD1/NFIL3/BTG2/SNAI1/NR1D1/PROX1/BHLHE40/OVOL1/TBX2/ETS2/TGIF1/MAFK/PAX6/MNT/MYC/ETV3/IRF8/SARNP/HBP1/ZBTB21/BCL6/FOXO1/ZNF77/ZBTB20/FOXQ1/FOXO3/ZNF668/HEY1/TBX3	32
Trophozoite.270	Trophozoite	270	GO:0001217	DNA-binding transcription repressor activity	32/674	336/18352	8.99768e-07	8.01794e-05	7.14553e-05	JUN/CREM/ATF3/MXD1/NFIL3/BTG2/SNAI1/NR1D1/PROX1/BHLHE40/OVOL1/TBX2/ETS2/TGIF1/MAFK/PAX6/MNT/MYC/ETV3/IRF8/SARNP/HBP1/ZBTB21/BCL6/FOXO1/ZNF77/ZBTB20/FOXQ1/FOXO3/ZNF668/HEY1/TBX3	32
Trophozoite.270	Trophozoite	270	GO:0017017	MAP kinase tyrosine/serine/threonine phosphatase activity	6/674	13/18352	3.30243e-06	0.000264855	0.000236037	DUSP1/DUSP5/DUSP4/DUSP8/DUSP2/DUSP16	6
Trophozoite.270	Trophozoite	270	GO:0033549	MAP kinase phosphatase activity	6/674	14/18352	5.59969e-06	0.000408268	0.000363846	DUSP1/DUSP5/DUSP4/DUSP8/DUSP2/DUSP16	6
Trophozoite.270	Trophozoite	270	GO:0061629	RNA polymerase II-specific DNA-binding transcription factor binding	26/674	267/18352	6.31016e-06	0.000421729	0.000375842	NR4A2/FOS/JUN/NFKBIA/NR4A1/PROX1/NFKBID/NR4A3/BHLHE40/TBX20/ETS2/NCOA7/TAF4B/KDM3A/JUND/PSMA6/OASL/LEF1/FOXP1/GABARAPL1/ACTB/NFE2L2/BCL10/MED30/RBBP8/TBX3	26
Trophozoite.270	Trophozoite	270	GO:0008009	chemokine activity	9/674	49/18352	6.34424e-05	0.00379668	0.00338357	CCL20/CXCL10/CXCL3/CXCL1/CXCL8/CCL4/CXCL2/CCL2/CCL22	9
Trophozoite.270	Trophozoite	270	GO:0005041	low-density lipoprotein particle receptor activity	5/674	13/18352	6.62761e-05	0.00379668	0.00338357	LDLR/OLR1/LRP8/LRP12/VLDLR	5
Trophozoite.270	Trophozoite	270	GO:0046982	protein heterodimerization activity	26/674	321/18352	0.000146622	0.00783941	0.00698643	NR4A2/GADD45A/ATF3/NR4A1/ABTB2/IL12A/BHLHE40/H2AC20/MEF2D/BMP6/KCNB1/MAPK4/H3-5/TUBB2B/H2BC21/TAF4B/MAFG/IRAK2/H3-3B/MCL1/DDIT3/MAPK6/TAF13/SDCBP/ATP1B1/TPM4	26
Trophozoite.270	Trophozoite	270	GO:0051019	mitogen-activated protein kinase binding	7/674	33/18352	0.000162045	0.00812252	0.00723873	DUSP1/DUSP5/DUSP4/DUSP8/GCH1/DUSP2/DUSP16	7
Trophozoite.270	Trophozoite	270	GO:0030228	lipoprotein particle receptor activity	5/674	16/18352	0.0002052	0.00915197	0.00815617	LDLR/OLR1/LRP8/LRP12/VLDLR	5
Trophozoite.270	Trophozoite	270	GO:0008138	protein tyrosine/serine/threonine phosphatase activity	8/674	45/18352	0.000205406	0.00915197	0.00815617	DUSP1/DUSP5/DUSP4/DUSP8/PTP4A1/DUSP2/DUSP16/DUSP15	8
Trophozoite.270	Trophozoite	270	GO:0042379	chemokine receptor binding	10/674	70/18352	0.000226498	0.00956059	0.00852033	CCL20/CXCL10/CXCL3/CXCL1/CXCL8/CCL4/CXCL2/CCL2/CCL22/CCRL2	10
Trophozoite.270	Trophozoite	270	GO:0045236	CXCR chemokine receptor binding	5/674	18/18352	0.000378658	0.0151842	0.0135321	CXCL10/CXCL3/CXCL1/CXCL8/CXCL2	5
Trophozoite.270	Trophozoite	270	GO:0019207	kinase regulator activity	19/674	216/18352	0.000403736	0.0154189	0.0137412	CXCL10/CAMK2N2/SOCS3/GPRC5A/TESC/CISH/CDKN2D/TRIB3/TRIB1/CDKN1B/CCNL1/RGCC/DBF4/SFN/BCL10/SOCS2/SPRED1/SPDYA/CCNH	19
Trophozoite.270	Trophozoite	270	GO:0001221	transcription cofactor binding	8/674	51/18352	0.000500015	0.0182278	0.0162445	NR1D1/NR4A3/PER1/MAFK/FOXC1/FOXO1/NFE2L2/FOXO3	8
Trophozoite.270	Trophozoite	270	GO:0005179	hormone activity	13/674	122/18352	0.000548539	0.0191273	0.0170461	CGA/ANGPTL8/CCK/INHBE/INHBA/ADM/INHBC/VGF/STC1/CHGB/GAL/FNDC5/STC2	13
Trophozoite.270	Trophozoite	270	GO:0004860	protein kinase inhibitor activity	9/674	65/18352	0.000585639	0.0195701	0.0174407	CAMK2N2/SOCS3/TESC/CDKN2D/TRIB3/TRIB1/CDKN1B/SFN/SPRED1	9
Trophozoite.270	Trophozoite	270	GO:0031625	ubiquitin protein ligase binding	23/674	297/18352	0.000650187	0.0203664	0.0181504	NGFR/JUN/NFKBIA/YOD1/ISG15/PER1/CXCR4/TRIB3/RFFL/PAX6/BAG1/GABARAP/TRIB1/ACTG1/TRAF4/GABARAPL3/UBC/FOXO1/GABARAPL1/BCL10/NKD2/MAP1LC3B/SMAD1	23
Trophozoite.270	Trophozoite	270	GO:0044389	ubiquitin-like protein ligase binding	24/674	316/18352	0.000660256	0.0203664	0.0181504	NGFR/JUN/NFKBIA/YOD1/ISG15/PER1/SUMO4/CXCR4/TRIB3/RFFL/PAX6/BAG1/GABARAP/TRIB1/ACTG1/TRAF4/GABARAPL3/UBC/FOXO1/GABARAPL1/BCL10/NKD2/MAP1LC3B/SMAD1	24
Trophozoite.270	Trophozoite	270	GO:0019210	kinase inhibitor activity	9/674	69/18352	0.000911686	0.0270804	0.0241339	CAMK2N2/SOCS3/TESC/CDKN2D/TRIB3/TRIB1/CDKN1B/SFN/SPRED1	9
Trophozoite.270	Trophozoite	270	GO:0016709	oxidoreductase activity, acting on paired donors, with incorporation or reduction of molecular oxygen, NAD(P)H as one donor, and incorporation of one atom of oxygen	7/674	45/18352	0.00117541	0.0336672	0.030004	CYP1A1/MSMO1/SQLE/NOS2/CYP51A1/MICAL3/CYP26B1	7
Trophozoite.270	Trophozoite	270	GO:0001046	core promoter sequence-specific DNA binding	7/674	46/18352	0.00134317	0.0359574	0.032045	FOS/GBX2/PAX6/KDM3A/H3-3B/MYC/FOXP1	7
Trophozoite.270	Trophozoite	270	GO:0019887	protein kinase regulator activity	16/674	185/18352	0.00134504	0.0359574	0.032045	CXCL10/CAMK2N2/SOCS3/GPRC5A/TESC/CDKN2D/TRIB3/TRIB1/CDKN1B/CCNL1/RGCC/DBF4/SFN/SPRED1/SPDYA/CCNH	16
Trophozoite.270	Trophozoite	270	GO:0000979	RNA polymerase II core promoter sequence-specific DNA binding	5/674	24/18352	0.00156502	0.0392233	0.0349555	FOS/GBX2/PAX6/KDM3A/H3-3B	5
Trophozoite.270	Trophozoite	270	GO:0019957	C-C chemokine binding	5/674	24/18352	0.00156502	0.0392233	0.0349555	ZFP36/ACKR3/CXCR6/CXCR4/CCRL2	5
Trophozoite.270	Trophozoite	270	GO:0031490	chromatin DNA binding	11/674	106/18352	0.00177584	0.0420004	0.0374305	H1-3/PER1/H3-5/H1-4/KDM3A/H3-3B/BCL6/ACTB/FOXO3/H1-2/TOX3	11
Trophozoite.270	Trophozoite	270	GO:0035259	glucocorticoid receptor binding	4/674	15/18352	0.00178057	0.0420004	0.0374305	NR4A2/NR4A1/NR4A3/ETS2	4
Trophozoite.270	Trophozoite	270	GO:0070851	growth factor receptor binding	13/674	141/18352	0.00209695	0.0480502	0.042822	CSF2/AREG/IL11/IL1A/HBEGF/IL12A/EREG/IL1B/ARTN/BTC/VEGFA/TSLP/SDCBP	13
Trophozoite.270	Trophozoite	270	GO:0046332	SMAD binding	9/674	79/18352	0.00239464	0.0533472	0.0475427	FOS/JUN/BMP2/TOB1/COL3A1/TGIF1/PAX6/RGCC/SMAD1	9
Trophozoite.270	Trophozoite	270	GO:0016705	oxidoreductase activity, acting on paired donors, with incorporation or reduction of molecular oxygen	14/674	162/18352	0.00263982	0.0572198	0.0509939	CYP1A1/MSMO1/SQLE/CYP24A1/PTGS2/KDM7A/NOS2/CYP51A1/MICAL3/CYP1B1/JMJD6/CYP26B1/EGLN3/SCD	14
Trophozoite.270	Trophozoite	270	GO:0001664	G protein-coupled receptor binding	21/674	293/18352	0.00281912	0.0594984	0.0530245	CCL20/CXCL10/CXCL3/CXCL1/CXCL8/CCL4/CXCL2/CCL2/ADM/WNT10B/GNAI1/S1PR2/CCL22/HOMER1/PDE4D/GAL/WNT7B/GNA13/CCRL2/SDCBP/KISS1	21
Trophozoite.270	Trophozoite	270	GO:0031492	nucleosomal DNA binding	6/674	40/18352	0.00317498	0.0652907	0.0581866	H1-3/H3-5/H1-4/H3-3B/ACTB/H1-2	6
Trophozoite.270	Trophozoite	270	GO:0098918	structural constituent of synapse	4/674	18/18352	0.00365687	0.0733202	0.0653424	ACTG1/PCLO/ACTB/ACTBL2	4
Trophozoite.270	Trophozoite	270	GO:0005200	structural constituent of cytoskeleton	10/674	104/18352	0.00490374	0.0959219	0.0854849	KRT6A/TUBB2B/KRT16/TUBB2A/ACTG1/ACTB/ACTBL2/KRT20/KRT15/SPTBN1	10
Trophozoite.270	Trophozoite	270	GO:0051059	NF-kappaB binding	5/674	31/18352	0.00506306	0.0966804	0.0861609	NFKBIA/NFKBID/TAF4B/PSMA6/BCL10	5
Trophozoite.270	Trophozoite	270	GO:0001618	virus receptor activity	8/674	74/18352	0.00566694	0.101523	0.0904767	LDLR/ICAM1/CXCR4/CD55/ITGA2/EPHA2/CXADR/F11R	8
Trophozoite.270	Trophozoite	270	GO:0140272	exogenous protein binding	8/674	74/18352	0.00566694	0.101523	0.0904767	LDLR/ICAM1/CXCR4/CD55/ITGA2/EPHA2/CXADR/F11R	8
Trophozoite.270	Trophozoite	270	GO:0071889	14-3-3 protein binding	5/674	32/18352	0.00582271	0.101523	0.0904767	ZFP36/SIK1/DDIT4/ZFP36L1/IRS2	5
Trophozoite.270	Trophozoite	270	GO:0051427	hormone receptor binding	14/674	177/18352	0.00582302	0.101523	0.0904767	NR4A2/CCK/NR4A1/PROX1/NR4A3/ETS2/NCOA7/KDM3A/JUND/OASL/LEF1/FOXP1/SOCS2/MED30	14
Trophozoite.270	Trophozoite	270	GO:0019956	chemokine binding	5/674	33/18352	0.00665918	0.113631	0.101267	ZFP36/ACKR3/CXCR6/CXCR4/CCRL2	5
Trophozoite.270	Trophozoite	270	GO:0035257	nuclear hormone receptor binding	12/674	144/18352	0.00687863	0.114931	0.102425	NR4A2/NR4A1/PROX1/NR4A3/ETS2/NCOA7/KDM3A/JUND/OASL/LEF1/FOXP1/MED30	12
Trophozoite.270	Trophozoite	270	GO:0001102	RNA polymerase II activating transcription factor binding	6/674	47/18352	0.00715579	0.117121	0.104378	FOS/JUN/BHLHE40/TBX20/NFE2L2/TBX3	6
Trophozoite.270	Trophozoite	270	GO:0042301	phosphate ion binding	3/674	12/18352	0.0084647	0.128088	0.114152	PNP/MTHFD2/PDE2A	3
Trophozoite.270	Trophozoite	270	GO:0061578	Lys63-specific deubiquitinase activity	3/674	12/18352	0.0084647	0.128088	0.114152	YOD1/TNFAIP3/STAMBPL1	3
Trophozoite.270	Trophozoite	270	GO:0070410	co-SMAD binding	3/674	12/18352	0.0084647	0.128088	0.114152	TGIF1/PAX6/SMAD1	3
Trophozoite.270	Trophozoite	270	GO:0099186	structural constituent of postsynapse	3/674	12/18352	0.0084647	0.128088	0.114152	ACTG1/ACTB/ACTBL2	3
Trophozoite.270	Trophozoite	270	GO:0033613	activating transcription factor binding	8/674	80/18352	0.00900833	0.128773	0.114762	FOS/JUN/BHLHE40/MEF2D/TBX20/MYC/NFE2L2/TBX3	8
Trophozoite.270	Trophozoite	270	GO:0016493	C-C chemokine receptor activity	4/674	23/18352	0.00915221	0.128773	0.114762	ACKR3/CXCR6/CXCR4/CCRL2	4
Trophozoite.270	Trophozoite	270	GO:0030742	GTP-dependent protein binding	4/674	23/18352	0.00915221	0.128773	0.114762	RAB3A/GCH1/RAPGEF5/EEA1	4
Trophozoite.270	Trophozoite	270	GO:0070412	R-SMAD binding	4/674	23/18352	0.00915221	0.128773	0.114762	FOS/JUN/PAX6/RGCC	4
Trophozoite.270	Trophozoite	270	GO:0001882	nucleoside binding	24/674	389/18352	0.00952411	0.131695	0.117366	PCK1/RASD1/PNP/GEM/ARL5B/RAB3A/GNAI1/TUBB2B/H1-4/GCH1/GTPBP1/RND3/RHOB/RND1/RAB9A/TUBB2A/KRAS/CGAS/GNA13/RHOF/RHOV/ARL4D/RAB30/ARF6	24
Trophozoite.270	Trophozoite	270	GO:0070696	transmembrane receptor protein serine/threonine kinase binding	4/674	24/18352	0.0106696	0.135732	0.120963	GDF15/BMP2/INHBA/BMP6	4
Trophozoite.270	Trophozoite	270	GO:0005068	transmembrane receptor protein tyrosine kinase adaptor activity	3/674	13/18352	0.0107074	0.135732	0.120963	IRS1/GAB2/SH2B3	3
Trophozoite.270	Trophozoite	270	GO:0031386	protein tag	3/674	13/18352	0.0107074	0.135732	0.120963	ISG15/SUMO4/UBC	3
Trophozoite.270	Trophozoite	270	GO:0070700	BMP receptor binding	3/674	13/18352	0.0107074	0.135732	0.120963	GDF15/BMP2/BMP6	3
Trophozoite.270	Trophozoite	270	GO:0016251	RNA polymerase II general transcription initiation factor activity	5/674	37/18352	0.0108477	0.135732	0.120963	TAF4B/SNAPC1/GTF2E2/CCNH/TAF13	5
Trophozoite.270	Trophozoite	270	GO:0019955	cytokine binding	11/674	135/18352	0.0110723	0.135732	0.120963	ZFP36/IL10RA/ACKR3/CXCR6/IL12A/CXCR4/TNFRSF9/TNFRSF11A/CCRL2/TGFB3/TRIM16	11
Trophozoite.270	Trophozoite	270	GO:0004497	monooxygenase activity	9/674	101/18352	0.011977	0.135732	0.120963	CYP1A1/MSMO1/SQLE/CYP24A1/NOS2/CYP51A1/MICAL3/CYP1B1/CYP26B1	9
Trophozoite.270	Trophozoite	270	GO:0004725	protein tyrosine phosphatase activity	9/674	101/18352	0.011977	0.135732	0.120963	DUSP1/DUSP5/DUSP4/DUSP8/PTP4A1/PALD1/DUSP2/DUSP16/DUSP15	9
Trophozoite.270	Trophozoite	270	GO:0016922	nuclear receptor binding	9/674	101/18352	0.011977	0.135732	0.120963	NR4A2/NR4A1/PROX1/NR4A3/ETS2/KDM3A/JUND/LEF1/FOXP1	9
Trophozoite.270	Trophozoite	270	GO:0019001	guanyl nucleotide binding	24/674	397/18352	0.012009	0.135732	0.120963	PCK1/RASD1/GEM/ARL5B/RAB3A/GNAI1/TUBB2B/H1-4/GCH1/GTPBP1/RND3/RHOB/RND1/RAB9A/TUBB2A/KRAS/CGAS/GNA13/RHOF/RHOV/PDE2A/ARL4D/RAB30/ARF6	24
Trophozoite.270	Trophozoite	270	GO:0032561	guanyl ribonucleotide binding	24/674	397/18352	0.012009	0.135732	0.120963	PCK1/RASD1/GEM/ARL5B/RAB3A/GNAI1/TUBB2B/H1-4/GCH1/GTPBP1/RND3/RHOB/RND1/RAB9A/TUBB2A/KRAS/CGAS/GNA13/RHOF/RHOV/PDE2A/ARL4D/RAB30/ARF6	24
Trophozoite.270	Trophozoite	270	GO:0005525	GTP binding	23/674	376/18352	0.012079	0.135732	0.120963	PCK1/RASD1/GEM/ARL5B/RAB3A/GNAI1/TUBB2B/H1-4/GCH1/GTPBP1/RND3/RHOB/RND1/RAB9A/TUBB2A/KRAS/CGAS/GNA13/RHOF/RHOV/ARL4D/RAB30/ARF6	23
Trophozoite.270	Trophozoite	270	GO:0032451	demethylase activity	5/674	38/18352	0.0121232	0.135732	0.120963	CYP1A1/KDM3A/KDM7A/CYP51A1/JMJD6	5
Trophozoite.270	Trophozoite	270	GO:0035591	signaling adaptor activity	7/674	68/18352	0.0121854	0.135732	0.120963	IRS1/HOMER1/EPS8/GAB2/SH2B3/CARD10/SOCS2	7
Trophozoite.270	Trophozoite	270	GO:0032550	purine ribonucleoside binding	23/674	380/18352	0.0135552	0.147909	0.131816	PCK1/RASD1/GEM/ARL5B/RAB3A/GNAI1/TUBB2B/H1-4/GCH1/GTPBP1/RND3/RHOB/RND1/RAB9A/TUBB2A/KRAS/CGAS/GNA13/RHOF/RHOV/ARL4D/RAB30/ARF6	23
Trophozoite.270	Trophozoite	270	GO:0001637	G protein-coupled chemoattractant receptor activity	4/674	26/18352	0.0141697	0.147909	0.131816	ACKR3/CXCR6/CXCR4/CCRL2	4
Trophozoite.270	Trophozoite	270	GO:0004950	chemokine receptor activity	4/674	26/18352	0.0141697	0.147909	0.131816	ACKR3/CXCR6/CXCR4/CCRL2	4
Trophozoite.270	Trophozoite	270	GO:0035925	mRNA 3'-UTR AU-rich region binding	4/674	26/18352	0.0141697	0.147909	0.131816	ZFP36/ZFP36L1/RBM24/ZC3H12A	4
Trophozoite.270	Trophozoite	270	GO:0008144	drug binding	9/674	104/18352	0.0143172	0.147909	0.131816	HMGCS1/NAMPT/PNP/CXCR4/PDE4D/MT2A/HMGB2/PDE2A/ATP1B1	9
Trophozoite.270	Trophozoite	270	GO:0000287	magnesium ion binding	15/674	217/18352	0.0143935	0.147909	0.131816	PCK1/SIK1/WEE1/SIK1B/S100P/GEM/TESC/GNAI1/MTHFD2/NUAK2/MAP3K8/DYRK2/PDE2A/ATP8B2/STK38L	15
Trophozoite.270	Trophozoite	270	GO:0001883	purine nucleoside binding	23/674	383/18352	0.0147541	0.147909	0.131816	PCK1/RASD1/GEM/ARL5B/RAB3A/GNAI1/TUBB2B/H1-4/GCH1/GTPBP1/RND3/RHOB/RND1/RAB9A/TUBB2A/KRAS/CGAS/GNA13/RHOF/RHOV/ARL4D/RAB30/ARF6	23
Trophozoite.270	Trophozoite	270	GO:0032549	ribonucleoside binding	23/674	383/18352	0.0147541	0.147909	0.131816	PCK1/RASD1/GEM/ARL5B/RAB3A/GNAI1/TUBB2B/H1-4/GCH1/GTPBP1/RND3/RHOB/RND1/RAB9A/TUBB2A/KRAS/CGAS/GNA13/RHOF/RHOV/ARL4D/RAB30/ARF6	23
Trophozoite.270	Trophozoite	270	GO:0017091	AU-rich element binding	4/674	27/18352	0.016162	0.160023	0.142612	ZFP36/ZFP36L1/RBM24/ZC3H12A	4
Trophozoite.270	Trophozoite	270	GO:0043621	protein self-association	6/674	57/18352	0.0178002	0.174094	0.155152	TNFAIP3/ACHE/SLC2A1/FOXP1/PCSK9/BCL10	6
Trophozoite.270	Trophozoite	270	GO:0005159	insulin-like growth factor receptor binding	3/674	16/18352	0.0193215	0.182304	0.162468	REN/IRS1/SOCS2	3
Trophozoite.270	Trophozoite	270	GO:0046935	1-phosphatidylinositol-3-kinase regulator activity	3/674	16/18352	0.0193215	0.182304	0.162468	SOCS3/CISH/SOCS2	3
Trophozoite.270	Trophozoite	270	GO:0050700	CARD domain binding	3/674	16/18352	0.0193215	0.182304	0.162468	CARD10/RIPK2/BCL10	3
Trophozoite.270	Trophozoite	270	GO:0140223	general transcription initiation factor activity	5/674	43/18352	0.0200295	0.186787	0.166463	TAF4B/SNAPC1/GTF2E2/CCNH/TAF13	5
Trophozoite.270	Trophozoite	270	GO:0033612	receptor serine/threonine kinase binding	4/674	29/18352	0.0206513	0.188209	0.16773	GDF15/BMP2/INHBA/BMP6	4
Trophozoite.270	Trophozoite	270	GO:0043425	bHLH transcription factor binding	4/674	29/18352	0.0206513	0.188209	0.16773	BHLHE40/RUNX2/KLF5/FHL2	4
Trophozoite.270	Trophozoite	270	GO:0005005	transmembrane-ephrin receptor activity	3/674	17/18352	0.0228343	0.203479	0.181339	EFNA3/EPHA2/EPHA8	3
Trophozoite.270	Trophozoite	270	GO:0034185	apolipoprotein binding	3/674	17/18352	0.0228343	0.203479	0.181339	LRP8/PCSK9/VLDLR	3
Trophozoite.270	Trophozoite	270	GO:0005506	iron ion binding	11/674	151/18352	0.0236476	0.208411	0.185734	CYP1A1/MSMO1/CYP24A1/KDM3A/KDM7A/CYP51A1/CYP1B1/JMJD6/CYP26B1/EGLN3/SCD	11
Trophozoite.270	Trophozoite	270	GO:0005164	tumor necrosis factor receptor binding	4/674	31/18352	0.0258355	0.222796	0.198554	TNFSF9/TNF/LTB/TRAF4	4
Trophozoite.270	Trophozoite	270	GO:0030291	protein serine/threonine kinase inhibitor activity	4/674	31/18352	0.0258355	0.222796	0.198554	CDKN2D/CDKN1B/SFN/SPRED1	4
Cyst.270	Cyst	270	GO:0005125	cytokine activity	32/562	235/18352	1.42465e-12	1.03572e-09	9.04277e-10	CCL4/CCL20/CXCL10/CCL4L1/CXCL1/CXCL8/IL17C/AREG/GDF15/IL23A/CXCL5/CSF1/CCL5/IL1B/CCL22/CXCL3/BMP2/IL12A/IL11/CLCF1/IL1A/IL32/TNFSF9/NAMPT/WNT4/CCL2/TNFRSF11B/CX3CL1/CMTM3/LTB/LIF/IL15	32
Cyst.270	Cyst	270	GO:0005126	cytokine receptor binding	31/562	271/18352	2.9461e-10	1.07091e-07	9.34998e-08	CCL4/CCL20/CXCL10/CCL4L1/CXCL1/CXCL8/IL23A/CXCL5/CSF1/CCL5/IL1B/CCL22/CXCL3/SDCBP/IL12A/IL11/SPRED1/CLCF1/IL1A/TNFSF9/CCL2/CX3CL1/SPRED2/CCRL2/LTB/TMBIM1/LIF/IL15/IL6R/IL6ST/NES	31
Cyst.270	Cyst	270	GO:0048018	receptor ligand activity	42/562	487/18352	1.62777e-09	3.94463e-07	3.44402e-07	CCL4/CCL20/CXCL10/CCL4L1/CXCL1/CXCL8/IL17C/AREG/GDF15/IL23A/CXCL5/HBEGF/CSF1/CCL5/IL1B/CCL22/CXCL3/BMP2/IL12A/IL11/CLCF1/DKK1/IL1A/IL32/TNFSF9/NAMPT/WNT4/CCL2/TNFRSF11B/CDC42EP2/CX3CL1/SEMA4B/CMTM3/LTB/LIF/IL15/SEMA5B/MACC1/EREG/JAG1/MANF/TFF1	42
Cyst.270	Cyst	270	GO:0030546	signaling receptor activator activity	42/562	492/18352	2.20912e-09	4.01508e-07	3.50553e-07	CCL4/CCL20/CXCL10/CCL4L1/CXCL1/CXCL8/IL17C/AREG/GDF15/IL23A/CXCL5/HBEGF/CSF1/CCL5/IL1B/CCL22/CXCL3/BMP2/IL12A/IL11/CLCF1/DKK1/IL1A/IL32/TNFSF9/NAMPT/WNT4/CCL2/TNFRSF11B/CDC42EP2/CX3CL1/SEMA4B/CMTM3/LTB/LIF/IL15/SEMA5B/MACC1/EREG/JAG1/MANF/TFF1	42
Cyst.270	Cyst	270	GO:0008009	chemokine activity	12/562	49/18352	1.98528e-08	2.62535e-06	2.29217e-06	CCL4/CCL20/CXCL10/CCL4L1/CXCL1/CXCL8/CXCL5/CCL5/CCL22/CXCL3/CCL2/CX3CL1	12
Cyst.270	Cyst	270	GO:0042379	chemokine receptor binding	14/562	70/18352	2.16673e-08	2.62535e-06	2.29217e-06	CCL4/CCL20/CXCL10/CCL4L1/CXCL1/CXCL8/CXCL5/CCL5/CCL22/CXCL3/CCL2/CX3CL1/CCRL2/NES	14
Cyst.270	Cyst	270	GO:0140297	DNA-binding transcription factor binding	31/562	347/18352	1.06743e-07	1.1086e-05	9.67906e-06	EGR2/ANKRD1/FOS/KDM3A/KLF5/NFKBIA/FHL2/NR4A1/ARID5A/OASL/BCL10/NFE2L2/MEF2D/NFKBID/ETS2/DDIT3/BHLHE40/SIRT1/JUND/PSMA6/NCOA7/RBBP8/ACTB/ATF4/GABARAPL1/NCOA6/PPARG/TLE4/ZBTB7A/ZNF703/TAF4B	31
Cyst.270	Cyst	270	GO:0008330	protein tyrosine/threonine phosphatase activity	6/562	10/18352	1.51906e-07	1.38045e-05	1.20525e-05	DUSP5/DUSP6/DUSP8/DUSP4/DUSP16/DUSP1	6
Cyst.270	Cyst	270	GO:0051019	mitogen-activated protein kinase binding	9/562	33/18352	4.44299e-07	3.58895e-05	3.13348e-05	DUSP5/DUSP6/DUSP8/DUSP4/SIRT1/DUSP16/GCH1/DUSP1/MICALCL	9
Cyst.270	Cyst	270	GO:0017017	MAP kinase tyrosine/serine/threonine phosphatase activity	6/562	13/18352	1.14728e-06	8.34074e-05	7.28222e-05	DUSP5/DUSP6/DUSP8/DUSP4/DUSP16/DUSP1	6
Cyst.270	Cyst	270	GO:0033549	MAP kinase phosphatase activity	6/562	14/18352	1.95578e-06	0.000129259	0.000112855	DUSP5/DUSP6/DUSP8/DUSP4/DUSP16/DUSP1	6
Cyst.270	Cyst	270	GO:0061629	RNA polymerase II-specific DNA-binding transcription factor binding	24/562	267/18352	2.63833e-06	0.000159839	0.000139554	EGR2/ANKRD1/FOS/KDM3A/NFKBIA/NR4A1/ARID5A/OASL/BCL10/NFE2L2/NFKBID/ETS2/BHLHE40/SIRT1/JUND/PSMA6/NCOA7/RBBP8/ACTB/GABARAPL1/NCOA6/PPARG/ZBTB7A/TAF4B	24
Cyst.270	Cyst	270	GO:0048020	CCR chemokine receptor binding	9/562	47/18352	1.07126e-05	0.00056539	0.000493637	CCL4/CCL20/CCL4L1/CCL5/CCL22/CCL2/CX3CL1/CCRL2/NES	9
Cyst.270	Cyst	270	GO:0045236	CXCR chemokine receptor binding	6/562	18/18352	1.08878e-05	0.00056539	0.000493637	CXCL10/CXCL1/CXCL8/CXCL5/CXCL3/CX3CL1	6
Cyst.270	Cyst	270	GO:0008083	growth factor activity	16/562	162/18352	3.90443e-05	0.00189235	0.00165219	CXCL1/AREG/GDF15/HBEGF/CSF1/BMP2/IL12A/IL11/CLCF1/DKK1/LIF/MACC1/EREG/JAG1/MANF/TFF1	16
Cyst.270	Cyst	270	GO:0019955	cytokine binding	14/562	135/18352	6.91024e-05	0.00313984	0.00274136	CXCR4/IL12A/GBP1/IFNGR1/TNFRSF9/THBS1/CCRL2/ZFP36/CXCR6/TCAP/IL6R/IL10RA/TNFRSF11A/IL6ST	14
Cyst.270	Cyst	270	GO:0004725	protein tyrosine phosphatase activity	11/562	101/18352	0.000265091	0.0113365	0.00989782	DUSP5/DUSP6/DUSP8/DUSP4/PTPRH/PTPRR/DUSP16/DUSP1/PTPN12/PTP4A1/PTPN3	11
Cyst.270	Cyst	270	GO:0043621	protein self-association	8/562	57/18352	0.000324288	0.0130976	0.0114354	CCL5/SLC2A1/BCL10/ACHE/ID1/MALT1/KCTD9/PPARG	8
Cyst.270	Cyst	270	GO:0008138	protein tyrosine/serine/threonine phosphatase activity	7/562	45/18352	0.000401868	0.0153768	0.0134253	DUSP5/DUSP6/DUSP8/DUSP4/DUSP16/DUSP1/PTP4A1	7
Cyst.270	Cyst	270	GO:0030674	protein-macromolecule adaptor activity	17/562	244/18352	0.00144504	0.0525272	0.045861	STX11/SDCBP/GAS2L3/BCL3/IRS1/MAP1A/TCAP/EPS8/OPTN/ADAP2/PPP4R2/SPAG9/BNIP1/SH3RF1/SH2B2/HOMER1/CARD10	17
Cyst.270	Cyst	270	GO:0001664	G protein-coupled receptor binding	19/562	293/18352	0.00180432	0.0569371	0.0497112	CCL4/CCL20/CXCL10/CCL4L1/CXCL1/CXCL8/CXCL5/CCL5/CCL22/CXCL3/SDCBP/WNT4/CCL2/KISS1/CX3CL1/CCRL2/HOMER1/NES/ATP2A2	19
Cyst.270	Cyst	270	GO:0051213	dioxygenase activity	9/562	91/18352	0.00187389	0.0569371	0.0497112	KDM3A/JMJD6/ALOXE3/P4HA1/EGLN3/KDM5B/PLOD2/RSBN1/KDM7A	9
Cyst.270	Cyst	270	GO:0001618	virus receptor activity	8/562	74/18352	0.00187963	0.0569371	0.0497112	ICAM1/CXCR4/EPHA2/LDLR/CD55/SLC20A2/EFNB2/NPC1	8
Cyst.270	Cyst	270	GO:0140272	exogenous protein binding	8/562	74/18352	0.00187963	0.0569371	0.0497112	ICAM1/CXCR4/EPHA2/LDLR/CD55/SLC20A2/EFNB2/NPC1	8
Cyst.270	Cyst	270	GO:0051059	NF-kappaB binding	5/562	31/18352	0.00232431	0.0669001	0.0584098	NFKBIA/BCL10/NFKBID/PSMA6/TAF4B	5
Cyst.270	Cyst	270	GO:0005506	iron ion binding	12/562	151/18352	0.00239258	0.0669001	0.0584098	CYP1A1/CYP2B6/KDM3A/CYP2E1/JMJD6/ALOXE3/P4HA1/EGLN3/CYP2A6/MSMO1/PLOD2/KDM7A	12
Cyst.270	Cyst	270	GO:0008391	arachidonic acid monooxygenase activity	4/562	20/18352	0.00285218	0.0755302	0.0659447	CYP1A1/CYP2B6/CYP2E1/CYP2A6	4
Cyst.270	Cyst	270	GO:0004896	cytokine receptor activity	9/562	97/18352	0.002909	0.0755302	0.0659447	CXCR4/IFNGR1/CCRL2/CXCR6/IFNLR1/IL4R/IL6R/IL10RA/IL6ST	9
Cyst.270	Cyst	270	GO:0005436	sodium:phosphate symporter activity	3/562	11/18352	0.00392213	0.0950463	0.0829841	SLC20A1/SLC20A2/MFSD2A	3
Cyst.270	Cyst	270	GO:0005536	glucose binding	3/562	11/18352	0.00392213	0.0950463	0.0829841	HK2/SLC2A3/HKDC1	3
Cyst.270	Cyst	270	GO:0070888	E-box binding	6/562	50/18352	0.00406689	0.0952836	0.0831912	MAX/BHLHE40/NR1D1/HES1/PPARG/AHR	6
Cyst.270	Cyst	270	GO:0016705	oxidoreductase activity, acting on paired donors, with incorporation or reduction of molecular oxygen	12/562	162/18352	0.00424827	0.0952836	0.0831912	CYP1A1/NOS2/CYP2B6/CYP2E1/SQLE/JMJD6/P4HA1/EGLN3/CYP2A6/MSMO1/PLOD2/KDM7A	12
Cyst.270	Cyst	270	GO:0001221	transcription cofactor binding	6/562	51/18352	0.00449244	0.0952836	0.0831912	MAFK/NFE2L2/RORA/NR1D1/AHR/ZBTB7A	6
Cyst.270	Cyst	270	GO:0035591	signaling adaptor activity	7/562	68/18352	0.00469471	0.0952836	0.0831912	IRS1/EPS8/SPAG9/SH3RF1/SH2B2/HOMER1/CARD10	7
Cyst.270	Cyst	270	GO:0035257	nuclear hormone receptor binding	11/562	144/18352	0.00482138	0.0952836	0.0831912	KDM3A/NR4A1/ARID5A/OASL/ETS2/SIRT1/JUND/NCOA7/NCOA6/PPARG/ZBTB7A	11
Cyst.270	Cyst	270	GO:0070412	R-SMAD binding	4/562	23/18352	0.00484793	0.0952836	0.0831912	ANKRD1/FOS/PMEPA1/RGCC	4
Cyst.270	Cyst	270	GO:0046982	protein heterodimerization activity	19/562	321/18352	0.00491723	0.0952836	0.0831912	ABTB2/ATF3/MAFG/SDCBP/IL12A/NR4A1/IRAK2/MEF2D/H3C7/DDIT3/BHLHE40/MCL1/ATP1B1/ATF4/TUBB2B/TAF13/AHR/CREB3L3/TAF4B	19
Cyst.270	Cyst	270	GO:0048029	monosaccharide binding	7/562	69/18352	0.00509027	0.0952836	0.0831912	HK2/SLC2A3/ALDOA/P4HA1/EGLN3/HKDC1/PLOD2	7
Cyst.270	Cyst	270	GO:0005035	death receptor activity	3/562	12/18352	0.0051115	0.0952836	0.0831912	NGFR/TNFRSF11A/TNFRSF10A	3
Cyst.270	Cyst	270	GO:0019957	C-C chemokine binding	4/562	24/18352	0.00567879	0.102164	0.0891988	CXCR4/CCRL2/ZFP36/CXCR6	4
Cyst.270	Cyst	270	GO:0032451	demethylase activity	5/562	38/18352	0.00576168	0.102164	0.0891988	CYP1A1/KDM3A/JMJD6/KDM5B/KDM7A	5
Cyst.270	Cyst	270	GO:0019209	kinase activator activity	8/562	89/18352	0.00592027	0.102477	0.0894717	CCL5/GPRC5A/BCL10/RGCC/MALT1/PAK2/SPRY2/CKS2	8
Cyst.270	Cyst	270	GO:0015370	solute:sodium symporter activity	7/562	72/18352	0.00642774	0.108674	0.094882	SLC6A8/SLC38A2/SLC20A1/SLC20A2/MFSD2A/SLC4A7/SLC6A20	7
Cyst.270	Cyst	270	GO:0019207	kinase regulator activity	14/562	216/18352	0.00688847	0.113816	0.0993719	CXCL10/CCL5/TRIB1/GPRC5A/SPRED1/BCL10/SOCS3/SPRED2/RGCC/MALT1/PAK2/SPRY2/CKS2/TAOK3	14
Cyst.270	Cyst	270	GO:0001222	transcription corepressor binding	3/562	14/18352	0.00808072	0.130548	0.113981	RORA/NR1D1/ZBTB7A	3
Cyst.270	Cyst	270	GO:0140375	immune receptor activity	10/562	135/18352	0.00866653	0.133852	0.116865	CXCR4/FCER1G/IFNGR1/CCRL2/CXCR6/IFNLR1/IL4R/IL6R/IL10RA/IL6ST	10
Cyst.270	Cyst	270	GO:0046875	ephrin receptor binding	4/562	27/18352	0.00872551	0.133852	0.116865	EFNA1/EFNA3/EFNB2/EFNA2	4
Cyst.270	Cyst	270	GO:0051879	Hsp90 protein binding	5/562	42/18352	0.00883753	0.133852	0.116865	CYP1A1/GBP1/CYP2E1/AHR/EIF2AK3	5
Cyst.270	Cyst	270	GO:0004721	phosphoprotein phosphatase activity	12/562	179/18352	0.00921888	0.136778	0.11942	DUSP5/DUSP6/DUSP8/DUSP4/PTPRH/PPP2CB/PTPRR/DUSP16/DUSP1/PTPN12/PTP4A1/PTPN3	12
Cyst.270	Cyst	270	GO:0019215	intermediate filament binding	3/562	15/18352	0.00987406	0.138943	0.121309	SIRT1/EPPK1/NES	3
Cyst.270	Cyst	270	GO:0032452	histone demethylase activity	4/562	28/18352	0.00993812	0.138943	0.121309	KDM3A/JMJD6/KDM5B/KDM7A	4
Cyst.270	Cyst	270	GO:0140457	protein demethylase activity	4/562	28/18352	0.00993812	0.138943	0.121309	KDM3A/JMJD6/KDM5B/KDM7A	4
Cyst.270	Cyst	270	GO:0031625	ubiquitin protein ligase binding	17/562	297/18352	0.0103558	0.140843	0.122969	EGR2/NGFR/CXCR4/TRIB1/NFKBIA/BCL10/ACTG1/YOD1/RFFL/SNX9/UBC/MAP1LC3B/GABARAPL1/FZD5/UBE2B/ISG15/TANK	17
Cyst.270	Cyst	270	GO:0022853	active ion transmembrane transporter activity	14/562	229/18352	0.0112011	0.140843	0.122969	SLC6A8/SLC9A2/SLC38A2/SLC20A1/SLC20A2/MFSD2A/SLC4A7/ATP1B1/SLC7A11/SLC37A1/SLCO4A1/SLC6A20/ATP2A2/ATP2B1	14
Cyst.270	Cyst	270	GO:0043425	bHLH transcription factor binding	4/562	29/18352	0.0112549	0.140843	0.122969	KLF5/FHL2/BHLHE40/SIRT1	4
Cyst.270	Cyst	270	GO:0033613	activating transcription factor binding	7/562	80/18352	0.0112612	0.140843	0.122969	EGR2/FOS/NFE2L2/MEF2D/BHLHE40/PPARG/ZBTB7A	7
Cyst.270	Cyst	270	GO:0070851	growth factor receptor binding	10/562	141/18352	0.0115692	0.140843	0.122969	AREG/HBEGF/IL1B/SDCBP/IL12A/IL11/IL1A/IL6R/IL6ST/EREG	10
Cyst.270	Cyst	270	GO:0016791	phosphatase activity	16/562	277/18352	0.0116682	0.140843	0.122969	DUSP5/DUSP6/DUSP8/DUSP4/INPP1/NOCT/PTPRH/PFKFB3/PPP2CB/PTPRR/DUSP16/DUSP1/PTPN12/LPIN2/PTP4A1/PTPN3	16
Cyst.270	Cyst	270	GO:0019887	protein kinase regulator activity	12/562	185/18352	0.0117801	0.140843	0.122969	CXCL10/CCL5/TRIB1/GPRC5A/SPRED1/SOCS3/SPRED2/RGCC/PAK2/SPRY2/CKS2/TAOK3	12
Cyst.270	Cyst	270	GO:0016709	oxidoreductase activity, acting on paired donors, with incorporation or reduction of molecular oxygen, NAD(P)H as one donor, and incorporation of one atom of oxygen	5/562	45/18352	0.0117805	0.140843	0.122969	CYP1A1/NOS2/CYP2E1/SQLE/MSMO1	5
Cyst.270	Cyst	270	GO:0008392	arachidonic acid epoxygenase activity	3/562	16/18352	0.0118802	0.140843	0.122969	CYP2B6/CYP2E1/CYP2A6	3
Cyst.270	Cyst	270	GO:0035258	steroid hormone receptor binding	7/562	81/18352	0.0120114	0.140843	0.122969	KDM3A/NR4A1/ARID5A/ETS2/NCOA6/PPARG/ZBTB7A	7
Cyst.270	Cyst	270	GO:0016922	nuclear receptor binding	8/562	101/18352	0.0123532	0.142553	0.124461	KDM3A/NR4A1/ARID5A/ETS2/JUND/NCOA6/PPARG/ZBTB7A	8
Cyst.270	Cyst	270	GO:0008514	organic anion transmembrane transporter activity	14/562	233/18352	0.0128831	0.144205	0.125904	SLC6A8/SLC38A2/SLC2A1/CEACAM1/MFSD2A/SLC4A7/SLC7A11/MPC1/SLC37A1/SLC2A6/SLCO4A1/SLC16A3/SLC6A20/SLC25A45	14
Cyst.270	Cyst	270	GO:0016706	2-oxoglutarate-dependent dioxygenase activity	5/562	46/18352	0.0128931	0.144205	0.125904	JMJD6/P4HA1/EGLN3/PLOD2/KDM7A	5
Cyst.270	Cyst	270	GO:0008022	protein C-terminus binding	12/562	189/18352	0.0137699	0.151678	0.132429	BCL10/ID1/SIRT1/CORO1A/ATP1B1/PPP2CB/ATF4/OPTN/AGO2/TAF13/PPARG/TESK1	12
Cyst.270	Cyst	270	GO:0045296	cadherin binding	18/562	332/18352	0.014229	0.154117	0.134558	EPHA2/GPRC5A/H3C7/EHD4/PTPRH/CLIC1/TRIM29/SNX9/ALDOA/CEMIP2/S100P/NDRG1/PAK2/COBLL1/LDHA/SPTBN1/CTNNAL1/WASF2	18
Cyst.270	Cyst	270	GO:0004860	protein kinase inhibitor activity	6/562	65/18352	0.0144154	0.154117	0.134558	TRIB1/SPRED1/SOCS3/SPRED2/SPRY2/TAOK3	6
Cyst.270	Cyst	270	GO:0003779	actin binding	22/562	437/18352	0.0160296	0.167676	0.146396	CXCR4/GAS2L3/GCSAM/GBP1/FERMT2/CEACAM1/MAP1A/CORO1A/EPS8/ALDOA/SPIRE1/FHL3/WIPF2/ENC1/COBLL1/BCL7B/DAAM1/SPTBN1/PSTPIP2/MYO1E/CTNNAL1/WASF2	22
Cyst.270	Cyst	270	GO:0031072	heat shock protein binding	9/562	127/18352	0.0162267	0.167676	0.146396	CYP1A1/DNAJA4/GBP1/DNAJB9/CYP2E1/HSPA13/ZFP36/AHR/EIF2AK3	9
Cyst.270	Cyst	270	GO:0046965	retinoid X receptor binding	3/562	18/18352	0.0165455	0.167676	0.146396	ARID5A/NCOA6/PPARG	3
Cyst.270	Cyst	270	GO:0003714	transcription corepressor activity	12/562	194/18352	0.0166062	0.167676	0.146396	ANKRD1/FHL2/ARID5A/NAB2/WNT4/BHLHE40/SIRT1/RBBP8/KDM5B/TLE4/SAP30/SIAH2	12
Cyst.270	Cyst	270	GO:0019956	chemokine binding	4/562	33/18352	0.0176211	0.175187	0.152954	CXCR4/CCRL2/ZFP36/CXCR6	4
Cyst.270	Cyst	270	GO:0044389	ubiquitin-like protein ligase binding	17/562	316/18352	0.0180729	0.175187	0.152954	EGR2/NGFR/CXCR4/TRIB1/NFKBIA/BCL10/ACTG1/YOD1/RFFL/SNX9/UBC/MAP1LC3B/GABARAPL1/FZD5/UBE2B/ISG15/TANK	17
Cyst.270	Cyst	270	GO:0060090	molecular adaptor activity	17/562	316/18352	0.0180729	0.175187	0.152954	STX11/SDCBP/GAS2L3/BCL3/IRS1/MAP1A/TCAP/EPS8/OPTN/ADAP2/PPP4R2/SPAG9/BNIP1/SH3RF1/SH2B2/HOMER1/CARD10	17
Cyst.270	Cyst	270	GO:0015081	sodium ion transmembrane transporter activity	10/562	152/18352	0.0187235	0.178483	0.155832	SLC6A8/SLC9A2/SLC38A2/SLC20A1/SLC20A2/MFSD2A/SLC4A7/ATP1B1/TRPM2/SLC6A20	10
Cyst.270	Cyst	270	GO:0019210	kinase inhibitor activity	6/562	69/18352	0.018904	0.178483	0.155832	TRIB1/SPRED1/SOCS3/SPRED2/SPRY2/TAOK3	6
Cyst.270	Cyst	270	GO:0042578	phosphoric ester hydrolase activity	19/562	369/18352	0.0195803	0.18157	0.158527	DUSP5/DUSP6/CCL5/DUSP8/DUSP4/INPP1/NOCT/PTPRH/PFKFB3/PPP2CB/PTPRR/DUSP16/GPCPD1/DUSP1/PTPN12/LPIN2/PDE8A/PTP4A1/PTPN3	19
Cyst.270	Cyst	270	GO:0003712	transcription coregulator activity	24/562	498/18352	0.0197305	0.18157	0.158527	ANKRD1/KDM3A/FHL2/ARID5A/NAB2/BCL10/WNT4/ID1/DDIT3/BHLHE40/SIRT1/BTG1/JMJD6/NCOA7/RBBP8/FHL3/DYRK1B/LPIN2/KDM5B/NCOA6/MED15/TLE4/SAP30/SIAH2	24
Cyst.270	Cyst	270	GO:0051427	hormone receptor binding	11/562	177/18352	0.0206269	0.186834	0.163123	KDM3A/NR4A1/ARID5A/OASL/ETS2/SIRT1/JUND/NCOA7/NCOA6/PPARG/ZBTB7A	11
Cyst.270	Cyst	270	GO:0004879	nuclear receptor activity	5/562	52/18352	0.0210735	0.186834	0.163123	NR4A1/RORA/NR1D1/PPARG/AHR	5
Cyst.270	Cyst	270	GO:0098531	ligand-activated transcription factor activity	5/562	52/18352	0.0210735	0.186834	0.163123	NR4A1/RORA/NR1D1/PPARG/AHR	5
Cyst.270	Cyst	270	GO:0016712	oxidoreductase activity, acting on paired donors, with incorporation or reduction of molecular oxygen, reduced flavin or flavoprotein as one donor, and incorporation of one atom of oxygen	4/562	35/18352	0.0214977	0.188299	0.164403	CYP1A1/CYP2B6/CYP2E1/CYP2A6	4
Cyst.270	Cyst	270	GO:0031418	L-ascorbic acid binding	3/562	20/18352	0.022096	0.188986	0.165002	P4HA1/EGLN3/PLOD2	3
Cyst.270	Cyst	270	GO:0072349	modified amino acid transmembrane transporter activity	3/562	20/18352	0.022096	0.188986	0.165002	SLC6A8/SLC7A11/SLC6A20	3
Cyst.270	Cyst	270	GO:0061659	ubiquitin-like protein ligase activity	16/562	301/18352	0.0235934	0.199447	0.174135	EGR2/BIRC3/TRIM31/RNF39/TRIM40/TRIM15/RNF19B/PELI1/RNF24/KCMF1/RFFL/TRIM21/RNF186/SH3RF1/RNF19A/SIAH2	16
Cyst.270	Cyst	270	GO:0005355	glucose transmembrane transporter activity	3/562	21/18352	0.0252055	0.205892	0.179763	SLC2A1/SLC2A3/SLC2A6	3
Cyst.270	Cyst	270	GO:0015149	hexose transmembrane transporter activity	3/562	21/18352	0.0252055	0.205892	0.179763	SLC2A1/SLC2A3/SLC2A6	3
Cyst.270	Cyst	270	GO:0019200	carbohydrate kinase activity	3/562	21/18352	0.0252055	0.205892	0.179763	HK2/PFKFB3/HKDC1	3
Cyst.270	Cyst	270	GO:0016251	RNA polymerase II general transcription initiation factor activity	4/562	37/18352	0.025857	0.208867	0.18236	SNAPC1/GTF2E2/TAF13/TAF4B	4
Cyst.270	Cyst	270	GO:0008395	steroid hydroxylase activity	4/562	38/18352	0.0282212	0.225459	0.196846	CYP1A1/CYP2B6/CYP2E1/CYP2A6	4
Cyst.270	Cyst	270	GO:0008093	cytoskeletal anchor activity	3/562	22/18352	0.0285376	0.225509	0.19689	SDCBP/GAS2L3/MAP1A	3
Encysting.270	Encysting	270	GO:0005125	cytokine activity	27/418	235/18352	5.16218e-12	3.59804e-09	3.40704e-09	CCL20/CSF2/CCL4/CXCL1/CXCL10/BMP6/CXCL8/IL17C/CXCL3/CCL2/CCL22/TNFSF9/IL1A/BMP2/AREG/NAMPT/IL11/CXCL2/PPBP/IL1B/CMTM3/IL23A/LTB/WNT7B/IL12A/CSF1/WNT10B	27
Encysting.270	Encysting	270	GO:0048018	receptor ligand activity	36/418	487/18352	5.8577e-10	1.79617e-07	1.70082e-07	CCL20/CSF2/CCL4/CXCL1/CXCL10/BMP6/CXCL8/IL17C/CXCL3/ADM/CCL2/CCL22/CGA/TNFSF9/ANGPTL8/IL1A/BMP2/AREG/NAMPT/IL11/CXCL2/PPBP/SEMA4B/VGF/IL1B/CMTM3/IL23A/LTB/WNT7B/PTHLH/IL12A/TFF1/GAL/CSF1/CHGB/WNT10B	36
Encysting.270	Encysting	270	GO:0030546	signaling receptor activator activity	36/418	492/18352	7.731e-10	1.79617e-07	1.70082e-07	CCL20/CSF2/CCL4/CXCL1/CXCL10/BMP6/CXCL8/IL17C/CXCL3/ADM/CCL2/CCL22/CGA/TNFSF9/ANGPTL8/IL1A/BMP2/AREG/NAMPT/IL11/CXCL2/PPBP/SEMA4B/VGF/IL1B/CMTM3/IL23A/LTB/WNT7B/PTHLH/IL12A/TFF1/GAL/CSF1/CHGB/WNT10B	36
Encysting.270	Encysting	270	GO:0008009	chemokine activity	10/418	49/18352	1.25452e-07	2.186e-05	2.06995e-05	CCL20/CCL4/CXCL1/CXCL10/CXCL8/CXCL3/CCL2/CCL22/CXCL2/PPBP	10
Encysting.270	Encysting	270	GO:0005126	cytokine receptor binding	22/418	271/18352	2.88846e-07	4.02652e-05	3.81277e-05	CCL20/CSF2/CCL4/CXCL1/CXCL10/CXCL8/CXCL3/CCL2/CCL22/TNFSF9/IL1A/IL11/CXCL2/PPBP/IL1B/IL23A/LTB/ITGA5/IL12A/CSF1/SDCBP/JAK2	22
Encysting.270	Encysting	270	GO:0045236	CXCR chemokine receptor binding	6/418	18/18352	1.98263e-06	0.000230315	0.000218089	CXCL1/CXCL10/CXCL8/CXCL3/CXCL2/PPBP	6
Encysting.270	Encysting	270	GO:0042379	chemokine receptor binding	10/418	70/18352	3.95479e-06	0.000346889	0.000328475	CCL20/CCL4/CXCL1/CXCL10/CXCL8/CXCL3/CCL2/CCL22/CXCL2/PPBP	10
Encysting.270	Encysting	270	GO:0001664	G protein-coupled receptor binding	21/418	293/18352	3.98151e-06	0.000346889	0.000328475	CCL20/CCL4/CXCL1/CXCL10/CXCL8/CXCL3/ADM/CCL2/CCL22/CXCL2/PPBP/HOMER1/WNT7B/GNAI1/GAL/CCDC88C/KISS1/SDCBP/JAK2/WNT10B/FLNA	21
Encysting.270	Encysting	270	GO:0043236	laminin binding	5/418	29/18352	0.000452614	0.0350524	0.0331917	LRRC15/ITGA2/ITGA6/ACHE/TINAGL1	5
Encysting.270	Encysting	270	GO:0016709	oxidoreductase activity, acting on paired donors, with incorporation or reduction of molecular oxygen, NAD(P)H as one donor, and incorporation of one atom of oxygen	6/418	45/18352	0.000517313	0.0360567	0.0341427	CYP1A1/SQLE/MSMO1/NOS2/MICAL3/CYP51A1	6
Encysting.270	Encysting	270	GO:0051019	mitogen-activated protein kinase binding	5/418	33/18352	0.000839439	0.0531899	0.0503663	DUSP1/DUSP5/MICALCL/DUSP8/GCH1	5
Encysting.270	Encysting	270	GO:0008083	growth factor activity	11/418	162/18352	0.00123972	0.0669981	0.0634415	CSF2/CXCL1/BMP6/BMP2/AREG/IL11/PPBP/VGF/IL12A/TFF1/CSF1	11
Encysting.270	Encysting	270	GO:0008330	protein tyrosine/threonine phosphatase activity	3/418	10/18352	0.00124961	0.0669981	0.0634415	DUSP1/DUSP5/DUSP8	3
Encysting.270	Encysting	270	GO:0030742	GTP-dependent protein binding	4/418	23/18352	0.00166628	0.0829571	0.0785534	GCH1/RAPGEF5/RAB3A/EEA1	4
Encysting.270	Encysting	270	GO:0004497	monooxygenase activity	8/418	101/18352	0.00216363	0.100537	0.0951998	CYP1A1/SQLE/MSMO1/NOS2/MICAL3/CYP24A1/CYP1B1/CYP51A1	8
Encysting.270	Encysting	270	GO:0005041	low-density lipoprotein particle receptor activity	3/418	13/18352	0.00283054	0.116052	0.109892	LDLR/LRP8/OLR1	3
Encysting.270	Encysting	270	GO:0017017	MAP kinase tyrosine/serine/threonine phosphatase activity	3/418	13/18352	0.00283054	0.116052	0.109892	DUSP1/DUSP5/DUSP8	3
Encysting.270	Encysting	270	GO:0033549	MAP kinase phosphatase activity	3/418	14/18352	0.00354209	0.129939	0.123041	DUSP1/DUSP5/DUSP8	3
Encysting.270	Encysting	270	GO:0071933	Arp2/3 complex binding	3/418	14/18352	0.00354209	0.129939	0.123041	SNX9/JMY/WASF2	3
Encysting.270	Encysting	270	GO:0016705	oxidoreductase activity, acting on paired donors, with incorporation or reduction of molecular oxygen	10/418	162/18352	0.00405822	0.141429	0.133921	CYP1A1/SQLE/MSMO1/NOS2/EGLN3/KDM7A/MICAL3/CYP24A1/CYP1B1/CYP51A1	10
Encysting.270	Encysting	270	GO:0070851	growth factor receptor binding	9/418	141/18352	0.00504894	0.166913	0.158053	CSF2/IL1A/AREG/IL11/IL1B/ITGA5/IL12A/SDCBP/JAK2	9
Encysting.270	Encysting	270	GO:0030228	lipoprotein particle receptor activity	3/418	16/18352	0.00526843	0.166913	0.158053	LDLR/LRP8/OLR1	3
Encysting.270	Encysting	270	GO:0001618	virus receptor activity	6/418	74/18352	0.00677868	0.196864	0.186414	LDLR/CXCR4/ICAM1/ITGA2/ITGA5/CD55	6
Encysting.270	Encysting	270	GO:0140272	exogenous protein binding	6/418	74/18352	0.00677868	0.196864	0.186414	LDLR/CXCR4/ICAM1/ITGA2/ITGA5/CD55	6
Encysting.270	Encysting	270	GO:0046982	protein heterodimerization activity	15/418	321/18352	0.00706336	0.196926	0.186473	BMP6/NR4A2/MAPK4/ABTB2/MEF2D/H2AC20/TAF4B/MAFG/KCNB1/BHLHE40/TUBB2B/IL12A/CEACAM6/H3-5/SDCBP	15
Encysting.270	Encysting	270	GO:0098641	cadherin binding involved in cell-cell adhesion	3/418	18/18352	0.00742254	0.198981	0.188418	TRIM29/PDLIM5/ANXA1	3
Encysting.270	Encysting	270	GO:0005506	iron ion binding	9/418	151/18352	0.0078198	0.201867	0.191151	CYP1A1/KDM3A/MSMO1/EGLN3/KDM7A/FA2H/CYP24A1/CYP1B1/CYP51A1	9
Trophozoite.90	Trophozoite	90	GO:0005125	cytokine activity	17/125	235/18352	4.39369e-13	1.53779e-10	1.31348e-10	CXCL3/CXCL1/CXCL2/CXCL10/CCL20/CCL4/CXCL8/INHBE/CCL2/BMP2/GDF15/INHBA/IL1A/AREG/IL1B/LIF/IL12A	17
Trophozoite.90	Trophozoite	90	GO:0048018	receptor ligand activity	19/125	487/18352	8.01351e-10	1.10785e-07	9.46252e-08	CXCL3/CXCL1/CXCL2/CXCL10/CCL20/CCL4/CXCL8/INHBE/CCL2/BMP2/GDF15/INHBA/IL1A/AREG/EREG/IL1B/LIF/IL12A/STC1	19
Trophozoite.90	Trophozoite	90	GO:0030546	signaling receptor activator activity	19/125	492/18352	9.49584e-10	1.10785e-07	9.46252e-08	CXCL3/CXCL1/CXCL2/CXCL10/CCL20/CCL4/CXCL8/INHBE/CCL2/BMP2/GDF15/INHBA/IL1A/AREG/EREG/IL1B/LIF/IL12A/STC1	19
Trophozoite.90	Trophozoite	90	GO:0008009	chemokine activity	8/125	49/18352	1.31872e-09	1.15388e-07	9.8557e-08	CXCL3/CXCL1/CXCL2/CXCL10/CCL20/CCL4/CXCL8/CCL2	8
Trophozoite.90	Trophozoite	90	GO:0042379	chemokine receptor binding	8/125	70/18352	2.45017e-08	1.71512e-06	1.46495e-06	CXCL3/CXCL1/CXCL2/CXCL10/CCL20/CCL4/CXCL8/CCL2	8
Trophozoite.90	Trophozoite	90	GO:0005126	cytokine receptor binding	13/125	271/18352	4.18598e-08	2.44182e-06	2.08565e-06	CXCL3/CXCL1/CXCL2/CXCL10/CCL20/CCL4/CXCL8/CCL2/IL1A/IL1B/LIF/IL12A/SPRED1	13
Trophozoite.90	Trophozoite	90	GO:0045236	CXCR chemokine receptor binding	5/125	18/18352	1.07956e-07	5.39778e-06	4.61043e-06	CXCL3/CXCL1/CXCL2/CXCL10/CXCL8	5
Trophozoite.90	Trophozoite	90	GO:0008330	protein tyrosine/threonine phosphatase activity	4/125	10/18352	4.17298e-07	1.82568e-05	1.55938e-05	DUSP1/DUSP4/DUSP5/DUSP2	4
Trophozoite.90	Trophozoite	90	GO:0140297	DNA-binding transcription factor binding	13/125	347/18352	7.19328e-07	2.79739e-05	2.38935e-05	NR4A2/SIK1/JUN/NFKBIA/FOS/NR4A1/CREM/NR4A3/KLF5/TBX3/LEF1/ZNF703/TLE4	13
Trophozoite.90	Trophozoite	90	GO:0017017	MAP kinase tyrosine/serine/threonine phosphatase activity	4/125	13/18352	1.39846e-06	4.89461e-05	4.18066e-05	DUSP1/DUSP4/DUSP5/DUSP2	4
Trophozoite.90	Trophozoite	90	GO:0008083	growth factor activity	9/125	162/18352	1.66178e-06	5.28747e-05	4.51622e-05	CXCL1/INHBE/BMP2/GDF15/INHBA/AREG/EREG/LIF/IL12A	9
Trophozoite.90	Trophozoite	90	GO:0033549	MAP kinase phosphatase activity	4/125	14/18352	1.94753e-06	5.6803e-05	4.85174e-05	DUSP1/DUSP4/DUSP5/DUSP2	4
Trophozoite.90	Trophozoite	90	GO:0008138	protein tyrosine/serine/threonine phosphatase activity	5/125	45/18352	1.32878e-05	0.000357748	0.000305565	DUSP1/DUSP4/DUSP5/DUSP2/PTP4A1	5
Trophozoite.90	Trophozoite	90	GO:0001664	G protein-coupled receptor binding	10/125	293/18352	3.25134e-05	0.000812835	0.000694271	CXCL3/CXCL1/CXCL2/CXCL10/CCL20/CCL4/CXCL8/CCL2/GNAI1/PDE4D	10
Trophozoite.90	Trophozoite	90	GO:0051019	mitogen-activated protein kinase binding	4/125	33/18352	7.20254e-05	0.00168059	0.00143545	DUSP1/DUSP4/DUSP5/DUSP2	4
Trophozoite.90	Trophozoite	90	GO:0035259	glucocorticoid receptor binding	3/125	15/18352	0.000132208	0.00289205	0.0024702	NR4A2/NR4A1/NR4A3	3
Trophozoite.90	Trophozoite	90	GO:0061629	RNA polymerase II-specific DNA-binding transcription factor binding	8/125	267/18352	0.000490573	0.0101	0.0086268	NR4A2/JUN/NFKBIA/FOS/NR4A1/NR4A3/TBX3/LEF1	8
Trophozoite.90	Trophozoite	90	GO:0070696	transmembrane receptor protein serine/threonine kinase binding	3/125	24/18352	0.000562353	0.0109346	0.00933967	BMP2/GDF15/INHBA	3
Trophozoite.90	Trophozoite	90	GO:0004725	protein tyrosine phosphatase activity	5/125	101/18352	0.00063588	0.0117136	0.010005	DUSP1/DUSP4/DUSP5/DUSP2/PTP4A1	5
Trophozoite.90	Trophozoite	90	GO:0033612	receptor serine/threonine kinase binding	3/125	29/18352	0.000990343	0.017331	0.014803	BMP2/GDF15/INHBA	3
Trophozoite.90	Trophozoite	90	GO:0071889	14-3-3 protein binding	3/125	32/18352	0.00132446	0.0220743	0.0188544	SIK1/ZFP36/DDIT4	3
Trophozoite.90	Trophozoite	90	GO:0001227	DNA-binding transcription repressor activity, RNA polymerase II-specific	8/125	335/18352	0.00209996	0.032552	0.0278038	JUN/HEY1/BTG2/CREM/NFIL3/TBX3/TBX2/IRF8	8
Trophozoite.90	Trophozoite	90	GO:0001217	DNA-binding transcription repressor activity	8/125	336/18352	0.00213913	0.032552	0.0278038	JUN/HEY1/BTG2/CREM/NFIL3/TBX3/TBX2/IRF8	8
Trophozoite.90	Trophozoite	90	GO:0035258	steroid hormone receptor binding	4/125	81/18352	0.00227736	0.0332116	0.0283672	NR4A2/NR4A1/NR4A3/LEF1	4
Trophozoite.90	Trophozoite	90	GO:0070851	growth factor receptor binding	5/125	141/18352	0.00279759	0.0391041	0.0334002	IL1A/AREG/EREG/IL1B/IL12A	5
Trophozoite.90	Trophozoite	90	GO:0061578	Lys63-specific deubiquitinase activity	2/125	12/18352	0.00290488	0.0391041	0.0334002	TNFAIP3/YOD1	2
Trophozoite.90	Trophozoite	90	GO:0070700	BMP receptor binding	2/125	13/18352	0.00341777	0.0443045	0.037842	BMP2/GDF15	2
Trophozoite.90	Trophozoite	90	GO:0042578	phosphoric ester hydrolase activity	8/125	369/18352	0.00378966	0.0453904	0.0387695	DUSP1/NOCT/DUSP4/DUSP5/GPCPD1/DUSP2/PDE4D/PTP4A1	8
Trophozoite.90	Trophozoite	90	GO:0035497	cAMP response element binding	2/125	14/18352	0.00396969	0.0453904	0.0387695	JUN/NR4A3	2
Trophozoite.90	Trophozoite	90	GO:0001102	RNA polymerase II activating transcription factor binding	3/125	47/18352	0.00402029	0.0453904	0.0387695	JUN/FOS/TBX3	3
Trophozoite.90	Trophozoite	90	GO:0048020	CCR chemokine receptor binding	3/125	47/18352	0.00402029	0.0453904	0.0387695	CCL20/CCL4/CCL2	3
Trophozoite.90	Trophozoite	90	GO:0016922	nuclear receptor binding	4/125	101/18352	0.00503645	0.0519749	0.0443936	NR4A2/NR4A1/NR4A3/LEF1	4
Trophozoite.90	Trophozoite	90	GO:0005149	interleukin-1 receptor binding	2/125	16/18352	0.00518838	0.0519749	0.0443936	IL1A/IL1B	2
Trophozoite.90	Trophozoite	90	GO:0019211	phosphatase activator activity	2/125	16/18352	0.00518838	0.0519749	0.0443936	BMP2/PPP1R15A	2
Trophozoite.90	Trophozoite	90	GO:0004879	nuclear receptor activity	3/125	52/18352	0.00534599	0.0519749	0.0443936	NR4A2/NR4A1/NR4A3	3
Trophozoite.90	Trophozoite	90	GO:0098531	ligand-activated transcription factor activity	3/125	52/18352	0.00534599	0.0519749	0.0443936	NR4A2/NR4A1/NR4A3	3
Trophozoite.90	Trophozoite	90	GO:0008301	DNA binding, bending	2/125	18/18352	0.00655664	0.0620223	0.0529754	FOXC1/LEF1	2
Trophozoite.90	Trophozoite	90	GO:0004721	phosphoprotein phosphatase activity	5/125	179/18352	0.00764176	0.0703846	0.060118	DUSP1/DUSP4/DUSP5/DUSP2/PTP4A1	5
Trophozoite.90	Trophozoite	90	GO:0070412	R-SMAD binding	2/125	23/18352	0.0106042	0.0951658	0.0812844	JUN/FOS	2
Trophozoite.90	Trophozoite	90	GO:0000979	RNA polymerase II core promoter sequence-specific DNA binding	2/125	24/18352	0.0115171	0.0983165	0.0839756	FOS/GBX2	2
Trophozoite.90	Trophozoite	90	GO:0019957	C-C chemokine binding	2/125	24/18352	0.0115171	0.0983165	0.0839756	ACKR3/ZFP36	2
Trophozoite.90	Trophozoite	90	GO:0016791	phosphatase activity	6/125	277/18352	0.0118	0.0983337	0.0839903	DUSP1/NOCT/DUSP4/DUSP5/DUSP2/PTP4A1	6
Trophozoite.90	Trophozoite	90	GO:0043027	cysteine-type endopeptidase inhibitor activity involved in apoptotic process	2/125	25/18352	0.0124633	0.101445	0.0866479	BIRC3/LEF1	2
Trophozoite.90	Trophozoite	90	GO:0003707	steroid hormone receptor activity	2/125	26/18352	0.0134423	0.10648	0.0909487	NR4A3/LEF1	2
Trophozoite.90	Trophozoite	90	GO:0019955	cytokine binding	4/125	135/18352	0.0136903	0.10648	0.0909487	ACKR3/ZFP36/IL12A/IL10RA	4
Trophozoite.90	Trophozoite	90	GO:0019003	GDP binding	3/125	74/18352	0.0140758	0.107098	0.0914765	PCK1/GEM/GNAI1	3
Trophozoite.90	Trophozoite	90	GO:0000287	magnesium ion binding	5/125	217/18352	0.0165055	0.118776	0.101451	SIK1/SIK1B/PCK1/GEM/GNAI1	5
Trophozoite.90	Trophozoite	90	GO:0001223	transcription coactivator binding	2/125	29/18352	0.0165713	0.118776	0.101451	NR4A3/FOXC1	2
Trophozoite.90	Trophozoite	90	GO:0046332	SMAD binding	3/125	79/18352	0.0167566	0.118776	0.101451	JUN/FOS/BMP2	3
Trophozoite.90	Trophozoite	90	GO:0035257	nuclear hormone receptor binding	4/125	144/18352	0.016968	0.118776	0.101451	NR4A2/NR4A1/NR4A3/LEF1	4
Trophozoite.90	Trophozoite	90	GO:0033613	activating transcription factor binding	3/125	80/18352	0.0173247	0.118895	0.101552	JUN/FOS/TBX3	3
Trophozoite.90	Trophozoite	90	GO:0019956	chemokine binding	2/125	33/18352	0.021174	0.142517	0.121729	ACKR3/ZFP36	2
Trophozoite.90	Trophozoite	90	GO:0005154	epidermal growth factor receptor binding	2/125	34/18352	0.0223985	0.147006	0.125563	AREG/EREG	2
Trophozoite.90	Trophozoite	90	GO:0046982	protein heterodimerization activity	6/125	321/18352	0.0226809	0.147006	0.125563	NR4A2/NR4A1/GADD45A/ABTB2/IL12A/H3-5	6
Trophozoite.90	Trophozoite	90	GO:0016831	carboxy-lyase activity	2/125	35/18352	0.0236516	0.15051	0.128556	PCK1/ODC1	2
Trophozoite.90	Trophozoite	90	GO:0016705	oxidoreductase activity, acting on paired donors, with incorporation or reduction of molecular oxygen	4/125	162/18352	0.0248973	0.155608	0.132911	PTGS2/CYP24A1/CYP1A1/KMO	4
Trophozoite.90	Trophozoite	90	GO:0015605	organophosphate ester transmembrane transporter activity	2/125	38/18352	0.0275784	0.169341	0.14464	SLC25A25/MFSD2A	2
Trophozoite.90	Trophozoite	90	GO:0019208	phosphatase regulator activity	3/125	99/18352	0.0301534	0.18196	0.155419	BMP2/PPP1R15A/FAM122A	3
Trophozoite.90	Trophozoite	90	GO:0004497	monooxygenase activity	3/125	101/18352	0.0317284	0.18822	0.160765	CYP24A1/CYP1A1/KMO	3
Trophozoite.90	Trophozoite	90	GO:0051427	hormone receptor binding	4/125	177/18352	0.0329652	0.192297	0.164248	NR4A2/NR4A1/NR4A3/LEF1	4
Trophozoite.90	Trophozoite	90	GO:0043028	cysteine-type endopeptidase regulator activity involved in apoptotic process	2/125	43/18352	0.0346556	0.198843	0.169839	BIRC3/LEF1	2
Trophozoite.90	Trophozoite	90	GO:0016709	oxidoreductase activity, acting on paired donors, with incorporation or reduction of molecular oxygen, NAD(P)H as one donor, and incorporation of one atom of oxygen	2/125	45/18352	0.0376631	0.212614	0.181601	CYP1A1/KMO	2
Trophozoite.90	Trophozoite	90	GO:0001046	core promoter sequence-specific DNA binding	2/125	46/18352	0.0392032	0.217795	0.186027	FOS/GBX2	2
Cyst.90	Cyst	90	GO:0005125	cytokine activity	24/177	235/18352	5.81757e-18	2.25722e-15	1.94735e-15	CCL4/CXCL1/CCL20/CXCL3/CXCL10/CCL4L1/CXCL8/IL17C/CSF1/CXCL2/CCL2/IL1A/IL23A/CCL5/CCL22/IL1B/CX3CL1/LTB/INHBE/IL32/INHBC/AREG/BMP2/NAMPT	24
Cyst.90	Cyst	90	GO:0008009	chemokine activity	12/177	49/18352	3.00955e-14	5.83853e-12	5.03704e-12	CCL4/CXCL1/CCL20/CXCL3/CXCL10/CCL4L1/CXCL8/CXCL2/CCL2/CCL5/CCL22/CX3CL1	12
Cyst.90	Cyst	90	GO:0042379	chemokine receptor binding	13/177	70/18352	1.17891e-13	1.52472e-11	1.31541e-11	CCL4/CXCL1/CCL20/CXCL3/CXCL10/CCL4L1/CXCL8/CXCL2/CCL2/CCL5/CCL22/CX3CL1/CCRL2	13
Cyst.90	Cyst	90	GO:0048018	receptor ligand activity	26/177	487/18352	1.33546e-12	1.20638e-10	1.04077e-10	CCL4/CXCL1/CCL20/CXCL3/CXCL10/CCL4L1/CXCL8/IL17C/CSF1/CXCL2/CCL2/IL1A/IL23A/CCL5/CCL22/IL1B/CX3CL1/LTB/INHBE/IL32/EREG/INHBC/AREG/SEMA5B/BMP2/NAMPT	26
Cyst.90	Cyst	90	GO:0030546	signaling receptor activator activity	26/177	492/18352	1.68422e-12	1.20638e-10	1.04077e-10	CCL4/CXCL1/CCL20/CXCL3/CXCL10/CCL4L1/CXCL8/IL17C/CSF1/CXCL2/CCL2/IL1A/IL23A/CCL5/CCL22/IL1B/CX3CL1/LTB/INHBE/IL32/EREG/INHBC/AREG/SEMA5B/BMP2/NAMPT	26
Cyst.90	Cyst	90	GO:0005126	cytokine receptor binding	20/177	271/18352	1.86553e-12	1.20638e-10	1.04077e-10	CCL4/CXCL1/CCL20/CXCL3/CXCL10/CCL4L1/CXCL8/CSF1/CXCL2/CCL2/IL1A/IL23A/CCL5/CCL22/IL1B/CX3CL1/LTB/CCRL2/INHBC/SDCBP	20
Cyst.90	Cyst	90	GO:0045236	CXCR chemokine receptor binding	6/177	18/18352	1.2468e-08	6.91086e-07	5.96216e-07	CXCL1/CXCL3/CXCL10/CXCL8/CXCL2/CX3CL1	6
Cyst.90	Cyst	90	GO:0048020	CCR chemokine receptor binding	8/177	47/18352	1.45789e-08	7.07076e-07	6.10011e-07	CCL4/CCL20/CCL4L1/CCL2/CCL5/CCL22/CX3CL1/CCRL2	8
Cyst.90	Cyst	90	GO:0001664	G protein-coupled receptor binding	14/177	293/18352	1.00228e-06	4.32094e-05	3.72778e-05	CCL4/CXCL1/CCL20/CXCL3/CXCL10/CCL4L1/CXCL8/CXCL2/CCL2/CCL5/CCL22/CX3CL1/CCRL2/SDCBP	14
Cyst.90	Cyst	90	GO:0008330	protein tyrosine/threonine phosphatase activity	4/177	10/18352	1.67874e-06	6.51353e-05	5.61937e-05	DUSP5/DUSP6/DUSP8/DUSP1	4
Cyst.90	Cyst	90	GO:0017017	MAP kinase tyrosine/serine/threonine phosphatase activity	4/177	13/18352	5.5876e-06	0.00019709	0.000170034	DUSP5/DUSP6/DUSP8/DUSP1	4
Cyst.90	Cyst	90	GO:0019955	cytokine binding	9/177	135/18352	6.49827e-06	0.000210111	0.000181268	THBS1/ACKR3/CCRL2/ZFP36/IL10RA/TNFRSF9/IFNGR1/TRIM16/CXCR6	9
Cyst.90	Cyst	90	GO:0033549	MAP kinase phosphatase activity	4/177	14/18352	7.76378e-06	0.000231719	0.000199909	DUSP5/DUSP6/DUSP8/DUSP1	4
Cyst.90	Cyst	90	GO:0004896	cytokine receptor activity	7/177	97/18352	4.26734e-05	0.00118266	0.00102031	ACKR3/CCRL2/IL10RA/IFNAR2/IFNGR1/IL17RB/CXCR6	7
Cyst.90	Cyst	90	GO:0140375	immune receptor activity	8/177	135/18352	4.99878e-05	0.00129302	0.00111552	ACKR3/FCER1G/CCRL2/IL10RA/IFNAR2/IFNGR1/IL17RB/CXCR6	8
Cyst.90	Cyst	90	GO:0019957	C-C chemokine binding	4/177	24/18352	7.64288e-05	0.0018534	0.00159897	ACKR3/CCRL2/ZFP36/CXCR6	4
Cyst.90	Cyst	90	GO:0140297	DNA-binding transcription factor binding	12/177	347/18352	0.000143114	0.00326637	0.00281798	NFKBIA/NFKBID/EGR2/FOS/NCOA7/NR4A1/ZNF503/NFE2L2/KLF5/SOX9/RARG/KLF4	12
Cyst.90	Cyst	90	GO:0019956	chemokine binding	4/177	33/18352	0.000275059	0.005617	0.00484592	ACKR3/CCRL2/ZFP36/CXCR6	4
Cyst.90	Cyst	90	GO:0051019	mitogen-activated protein kinase binding	4/177	33/18352	0.000275059	0.005617	0.00484592	DUSP5/DUSP6/DUSP8/DUSP1	4
Cyst.90	Cyst	90	GO:0008138	protein tyrosine/serine/threonine phosphatase activity	4/177	45/18352	0.00091535	0.0177578	0.0153201	DUSP5/DUSP6/DUSP8/DUSP1	4
Cyst.90	Cyst	90	GO:0008083	growth factor activity	7/177	162/18352	0.00100311	0.0185336	0.0159894	CXCL1/CSF1/INHBE/EREG/INHBC/AREG/BMP2	7
Cyst.90	Cyst	90	GO:0061629	RNA polymerase II-specific DNA-binding transcription factor binding	9/177	267/18352	0.0011679	0.0205975	0.0177699	NFKBIA/NFKBID/EGR2/FOS/NCOA7/NR4A1/NFE2L2/RARG/KLF4	9
Cyst.90	Cyst	90	GO:0016493	C-C chemokine receptor activity	3/177	23/18352	0.00135527	0.0228629	0.0197244	ACKR3/CCRL2/CXCR6	3
Cyst.90	Cyst	90	GO:0001637	G protein-coupled chemoattractant receptor activity	3/177	26/18352	0.00194791	0.0290688	0.0250784	ACKR3/CCRL2/CXCR6	3
Cyst.90	Cyst	90	GO:0004950	chemokine receptor activity	3/177	26/18352	0.00194791	0.0290688	0.0250784	ACKR3/CCRL2/CXCR6	3
Cyst.90	Cyst	90	GO:0035925	mRNA 3'-UTR AU-rich region binding	3/177	26/18352	0.00194791	0.0290688	0.0250784	ZC3H12A/ZFP36/ZFP36L1	3
Cyst.90	Cyst	90	GO:0017091	AU-rich element binding	3/177	27/18352	0.00217598	0.0312696	0.026977	ZC3H12A/ZFP36/ZFP36L1	3
Cyst.90	Cyst	90	GO:0042056	chemoattractant activity	3/177	37/18352	0.005387	0.0746484	0.0644009	CXCL10/CCL5/CX3CL1	3
Cyst.90	Cyst	90	GO:0004540	ribonuclease activity	5/177	118/18352	0.00574359	0.0768453	0.0662962	NOCT/ZC3H12C/ZC3H12A/ISG20/ZC3H12D	5
Cyst.90	Cyst	90	GO:0004532	exoribonuclease activity	3/177	40/18352	0.00670702	0.0867442	0.0748362	NOCT/ZC3H12A/ISG20	3
Cyst.90	Cyst	90	GO:0030280	structural constituent of skin epidermis	2/177	14/18352	0.00779981	0.0976235	0.0842221	KRT36/PI3	2
Cyst.90	Cyst	90	GO:0005149	interleukin-1 receptor binding	2/177	16/18352	0.0101563	0.116184	0.100235	IL1A/IL1B	2
Cyst.90	Cyst	90	GO:0019211	phosphatase activator activity	2/177	16/18352	0.0101563	0.116184	0.100235	PPP1R15A/BMP2	2
Cyst.90	Cyst	90	GO:0019838	growth factor binding	5/177	136/18352	0.0102961	0.116184	0.100235	NGFR/THBS1/IL10RA/TRIM16/DUSP1	5
Cyst.90	Cyst	90	GO:0001102	RNA polymerase II activating transcription factor binding	3/177	47/18352	0.0104805	0.116184	0.100235	EGR2/FOS/NFE2L2	3
Cyst.90	Cyst	90	GO:0015026	coreceptor activity	3/177	48/18352	0.0111013	0.119648	0.103223	NGFR/ACKR3/CXCR6	3
Cyst.90	Cyst	90	GO:0030169	low-density lipoprotein particle binding	2/177	17/18352	0.0114381	0.119946	0.10348	THBS1/LDLR	2
Cyst.90	Cyst	90	GO:0070851	growth factor receptor binding	5/177	141/18352	0.0119034	0.12154	0.104856	IL1A/IL1B/EREG/AREG/SDCBP	5
Cyst.90	Cyst	90	GO:0005178	integrin binding	5/177	144/18352	0.0129455	0.128791	0.111111	ICAM1/THBS1/IL1B/CX3CL1/FERMT2	5
Cyst.90	Cyst	90	GO:0008528	G protein-coupled peptide receptor activity	5/177	148/18352	0.0144285	0.139957	0.120744	GPR37L1/ACKR3/CCRL2/SCTR/CXCR6	5
Cyst.90	Cyst	90	GO:0004867	serine-type endopeptidase inhibitor activity	4/177	98/18352	0.0149741	0.141706	0.122253	SERPINA3/WFDC12/PI3/SLPI	4
Cyst.90	Cyst	90	GO:0008391	arachidonic acid monooxygenase activity	2/177	20/18352	0.0156806	0.144568	0.124722	CYP2B6/CYP1A1	2
Cyst.90	Cyst	90	GO:0001653	peptide receptor activity	5/177	152/18352	0.0160217	0.144568	0.124722	GPR37L1/ACKR3/CCRL2/SCTR/CXCR6	5
Cyst.90	Cyst	90	GO:0004725	protein tyrosine phosphatase activity	4/177	101/18352	0.0165557	0.145991	0.12595	DUSP5/DUSP6/DUSP8/DUSP1	4
Cyst.90	Cyst	90	GO:0008093	cytoskeletal anchor activity	2/177	22/18352	0.0188261	0.162322	0.140039	MAP1A/SDCBP	2
Cyst.90	Cyst	90	GO:0070412	R-SMAD binding	2/177	23/18352	0.0204899	0.172828	0.149103	FOS/RGCC	2
Cyst.90	Cyst	90	GO:0000979	RNA polymerase II core promoter sequence-specific DNA binding	2/177	24/18352	0.0222128	0.183374	0.158201	FOS/GBX2	2
Cyst.90	Cyst	90	GO:0005112	Notch binding	2/177	26/18352	0.0258306	0.208798	0.180135	TCIM/CHAC1	2
Cyst.90	Cyst	90	GO:0001968	fibronectin binding	2/177	27/18352	0.027723	0.219521	0.189386	THBS1/SDC4	2
Encysting.90	Encysting	90	GO:0005125	cytokine activity	14/60	235/18352	2.22467e-14	4.16014e-12	3.77023e-12	CXCL1/CSF2/CXCL3/CXCL2/CCL4/CCL20/IL17C/CXCL8/CCL2/IL1A/IL1B/CSF1/LTB/INHBE	14
Encysting.90	Encysting	90	GO:0005126	cytokine receptor binding	12/60	271/18352	6.28474e-11	5.87623e-09	5.32549e-09	CXCL1/CSF2/CXCL3/CXCL2/CCL4/CCL20/CXCL8/CCL2/IL1A/IL1B/CSF1/LTB	12
Encysting.90	Encysting	90	GO:0008009	chemokine activity	7/60	49/18352	2.14676e-10	1.33815e-08	1.21273e-08	CXCL1/CXCL3/CXCL2/CCL4/CCL20/CXCL8/CCL2	7
Encysting.90	Encysting	90	GO:0048018	receptor ligand activity	14/60	487/18352	4.04731e-10	1.729e-08	1.56696e-08	CXCL1/CSF2/CXCL3/CXCL2/CCL4/CCL20/IL17C/CXCL8/CCL2/IL1A/IL1B/CSF1/LTB/INHBE	14
Encysting.90	Encysting	90	GO:0030546	signaling receptor activator activity	14/60	492/18352	4.62301e-10	1.729e-08	1.56696e-08	CXCL1/CSF2/CXCL3/CXCL2/CCL4/CCL20/IL17C/CXCL8/CCL2/IL1A/IL1B/CSF1/LTB/INHBE	14
Encysting.90	Encysting	90	GO:0042379	chemokine receptor binding	7/60	70/18352	2.84074e-09	8.85364e-08	8.02384e-08	CXCL1/CXCL3/CXCL2/CCL4/CCL20/CXCL8/CCL2	7
Encysting.90	Encysting	90	GO:0045236	CXCR chemokine receptor binding	4/60	18/18352	3.05195e-07	8.15307e-06	7.38893e-06	CXCL1/CXCL3/CXCL2/CXCL8	4
Encysting.90	Encysting	90	GO:0001664	G protein-coupled receptor binding	7/60	293/18352	4.60888e-05	0.00107732	0.000976354	CXCL1/CXCL3/CXCL2/CCL4/CCL20/CXCL8/CCL2	7
Encysting.90	Encysting	90	GO:0048020	CCR chemokine receptor binding	3/60	47/18352	0.000486301	0.0101043	0.00915726	CCL4/CCL20/CCL2	3
Encysting.90	Encysting	90	GO:0005149	interleukin-1 receptor binding	2/60	16/18352	0.00122471	0.0229021	0.0207557	IL1A/IL1B	2
Encysting.90	Encysting	90	GO:0008083	growth factor activity	4/60	162/18352	0.00194271	0.0330262	0.0299308	CXCL1/CSF2/CSF1/INHBE	4
Encysting.90	Encysting	90	GO:0019955	cytokine binding	3/60	135/18352	0.0098152	0.152954	0.138618	CXCR6/TNFRSF9/TNFRSF11A	3
Encysting.90	Encysting	90	GO:0070851	growth factor receptor binding	3/60	141/18352	0.0110405	0.158814	0.143929	CSF2/IL1A/IL1B	3

## Sheet: Enriched Reactome upregulated
Cluster	Stage	time	ID	Description	GeneRatio	BgRatio	pvalue	p.adjust	qvalue	geneID	Count
Trophozoite.180	Trophozoite	180	R-HSA-6783783	Interleukin-10 signaling	18/327	47/10704	6.90598e-16	6.13251e-13	5.54659e-13	CXCL1/CXCL10/CCL20/CXCL8/CCL4/CXCL2/CSF2/CCL2/TNF/IL1A/CSF1/ICAM1/IL12A/IL1B/PTGS2/IL10RA/CCL22/LIF	18
Trophozoite.180	Trophozoite	180	R-HSA-449147	Signaling by Interleukins	48/327	461/10704	4.7144e-14	2.09319e-11	1.8932e-11	CXCL1/CXCL10/CCL20/CXCL8/CCL4/CXCL2/CSF2/JUN/FOS/CCL2/NFKBIA/IL17C/JUNB/TNF/IL1A/DUSP4/IL11/MMP1/CSF1/ICAM1/SOCS3/IL12A/IL1B/PIM1/PTGS2/IL10RA/CCL22/NFKB2/MYC/IL23A/IRS1/NOS2/CEBPD/LIF/CLCF1/IRAK2/CISH/FOXO1/MAP3K8/IL32/BCL6/PSMA6/MCL1/PELI1/VEGFA/IRS2/TEC/NFKB1	48
Trophozoite.180	Trophozoite	180	R-HSA-6785807	Interleukin-4 and Interleukin-13 signaling	23/327	108/10704	1.14445e-13	3.38759e-11	3.06393e-11	CXCL8/FOS/CCL2/JUNB/TNF/IL1A/MMP1/ICAM1/SOCS3/IL12A/IL1B/PIM1/PTGS2/CCL22/MYC/IL23A/NOS2/CEBPD/LIF/FOXO1/BCL6/MCL1/VEGFA	23
Trophozoite.180	Trophozoite	180	R-HSA-380108	Chemokine receptors bind chemokines	13/327	59/10704	1.81481e-08	4.02887e-06	3.64394e-06	CXCL3/CXCL1/CXCL10/CCL20/CXCL8/CCL4/CXCL2/CCL2/ACKR3/PPBP/CXCR6/CCL22/ACKR4	13
Trophozoite.180	Trophozoite	180	R-HSA-400253	Circadian Clock	11/327	70/10704	7.89796e-06	0.00140268	0.00126866	SIK1/SIK1B/CREM/NOCT/NFIL3/BHLHE40/NAMPT/SERPINE1/PER1/MEF2D/NR1D1	11
Trophozoite.180	Trophozoite	180	R-HSA-112409	RAF-independent MAPK1/3 activation	6/327	23/10704	5.04734e-05	0.00747006	0.00675635	DUSP1/DUSP5/DUSP4/DUSP2/DUSP8/DUSP16	6
Trophozoite.180	Trophozoite	180	R-HSA-9648895	Response of EIF2AK1 (HRI) to heme deficiency	5/327	15/10704	6.02075e-05	0.00763775	0.00690802	PPP1R15A/ATF3/TRIB3/ASNS/DDIT3	5
Trophozoite.180	Trophozoite	180	R-HSA-380994	ATF4 activates genes in response to endoplasmic reticulum stress	6/327	27/10704	0.000133485	0.0148168	0.0134012	CXCL8/CCL2/ATF3/IGFBP1/ASNS/DDIT3	6
Trophozoite.180	Trophozoite	180	R-HSA-381042	PERK regulates gene expression	6/327	32/10704	0.000359276	0.0354485	0.0320617	CXCL8/CCL2/ATF3/IGFBP1/ASNS/DDIT3	6
Trophozoite.180	Trophozoite	180	R-HSA-375276	Peptide ligand-binding receptors	16/327	201/10704	0.000439492	0.03567	0.032262	CXCL3/CXCL1/CXCL10/CCL20/CXCL8/CCL4/CXCL2/CCL2/ACKR3/PPBP/F2RL1/CXCR6/CCL22/GAL/GPR37L1/ACKR4	16
Trophozoite.180	Trophozoite	180	R-HSA-975138	TRAF6 mediated induction of NFkB and MAP kinases upon TLR7/8 or 9 activation	10/327	91/10704	0.000441858	0.03567	0.032262	JUN/FOS/NFKBIA/DUSP4/TICAM1/NFKB2/IRAK2/MAP3K8/PELI1/NFKB1	10
Trophozoite.180	Trophozoite	180	R-HSA-975155	MyD88 dependent cascade initiated on endosome	10/327	92/10704	0.000482589	0.0357116	0.0322996	JUN/FOS/NFKBIA/DUSP4/TICAM1/NFKB2/IRAK2/MAP3K8/PELI1/NFKB1	10
Trophozoite.180	Trophozoite	180	R-HSA-168181	Toll Like Receptor 7/8 (TLR7/8) Cascade	10/327	93/10704	0.000526389	0.0359564	0.032521	JUN/FOS/NFKBIA/DUSP4/TICAM1/NFKB2/IRAK2/MAP3K8/PELI1/NFKB1	10
Trophozoite.180	Trophozoite	180	R-HSA-168164	Toll Like Receptor 3 (TLR3) Cascade	10/327	94/10704	0.000573433	0.036372	0.0328969	JUN/FOS/NFKBIA/BIRC3/DUSP4/TICAM1/NFKB2/IRAK2/MAP3K8/NFKB1	10
Trophozoite.180	Trophozoite	180	R-HSA-168138	Toll Like Receptor 9 (TLR9) Cascade	10/327	96/10704	0.000677989	0.0365034	0.0330158	JUN/FOS/NFKBIA/DUSP4/TICAM1/NFKB2/IRAK2/MAP3K8/PELI1/NFKB1	10
Trophozoite.180	Trophozoite	180	R-HSA-9634638	Estrogen-dependent nuclear events downstream of ESR-membrane signaling	5/327	24/10704	0.000679527	0.0365034	0.0330158	FOS/AREG/HBEGF/EREG/CDKN1B	5
Trophozoite.180	Trophozoite	180	R-HSA-9614085	FOXO-mediated transcription	8/327	65/10704	0.00077102	0.0365034	0.0330158	PCK1/GADD45A/BBC3/IGFBP1/FOXO1/CDKN1B/BCL6/DDIT3	8
Trophozoite.180	Trophozoite	180	R-HSA-191273	Cholesterol biosynthesis	5/327	25/10704	0.000828385	0.0365034	0.0330158	HMGCS1/MSMO1/MVD/IDI1/SQLE	5
Trophozoite.180	Trophozoite	180	R-HSA-166166	MyD88-independent TLR4 cascade	10/327	99/10704	0.000863934	0.0365034	0.0330158	JUN/FOS/NFKBIA/BIRC3/DUSP4/TICAM1/NFKB2/IRAK2/MAP3K8/NFKB1	10
Trophozoite.180	Trophozoite	180	R-HSA-937061	TRIF(TICAM1)-mediated TLR4 signaling	10/327	99/10704	0.000863934	0.0365034	0.0330158	JUN/FOS/NFKBIA/BIRC3/DUSP4/TICAM1/NFKB2/IRAK2/MAP3K8/NFKB1	10
Trophozoite.180	Trophozoite	180	R-HSA-5683057	MAPK family signaling cascades	21/327	325/10704	0.000992299	0.0365034	0.0330158	CSF2/JUN/DUSP1/DUSP5/AREG/DUSP4/HBEGF/EREG/DUSP2/MYC/IRS1/FGFR1/DUSP8/FOXO1/SPRED1/DUSP16/ETV4/PSMA6/MAPK4/RASGRP3/IRS2	21
Trophozoite.180	Trophozoite	180	R-HSA-2219528	PI3K/AKT Signaling in Cancer	10/327	101/10704	0.00100974	0.0365034	0.0330158	NR4A1/AREG/HBEGF/EREG/IRS1/FGFR1/FOXO1/CDKN1B/CASP9/IRS2	10
Trophozoite.180	Trophozoite	180	R-HSA-9031628	NGF-stimulated transcription	6/327	39/10704	0.00108082	0.0365034	0.0330158	FOS/JUNB/ID3/TRIB1/JUND/MEF2D	6
Trophozoite.180	Trophozoite	180	R-HSA-5668541	TNFR2 non-canonical NF-kB pathway	10/327	102/10704	0.00108987	0.0365034	0.0330158	BIRC3/TNF/LTB/TNFRSF9/NFKB2/RELB/TNFSF9/TNFRSF11A/TNFRSF11B/PSMA6	10
Trophozoite.180	Trophozoite	180	R-HSA-168142	Toll Like Receptor 10 (TLR10) Cascade	9/327	85/10704	0.0011099	0.0365034	0.0330158	JUN/FOS/NFKBIA/DUSP4/NFKB2/IRAK2/MAP3K8/PELI1/NFKB1	9
Trophozoite.180	Trophozoite	180	R-HSA-168176	Toll Like Receptor 5 (TLR5) Cascade	9/327	85/10704	0.0011099	0.0365034	0.0330158	JUN/FOS/NFKBIA/DUSP4/NFKB2/IRAK2/MAP3K8/PELI1/NFKB1	9
Trophozoite.180	Trophozoite	180	R-HSA-975871	MyD88 cascade initiated on plasma membrane	9/327	85/10704	0.0011099	0.0365034	0.0330158	JUN/FOS/NFKBIA/DUSP4/NFKB2/IRAK2/MAP3K8/PELI1/NFKB1	9
Trophozoite.180	Trophozoite	180	R-HSA-9614657	FOXO-mediated transcription of cell death genes	4/327	16/10704	0.00116309	0.0368866	0.0333624	BBC3/FOXO1/BCL6/DDIT3	4
Trophozoite.180	Trophozoite	180	R-HSA-1810476	RIP-mediated NFkB activation via ZBP1	4/327	17/10704	0.00148467	0.0454616	0.0411181	NFKBIA/TICAM1/NFKB2/NFKB1	4
Trophozoite.180	Trophozoite	180	R-HSA-5675221	Negative regulation of MAPK pathway	6/327	43/10704	0.00182315	0.0539653	0.0488093	DUSP1/DUSP5/DUSP4/DUSP2/DUSP8/DUSP16	6
Trophozoite.180	Trophozoite	180	R-HSA-166016	Toll Like Receptor 4 (TLR4) Cascade	11/327	129/10704	0.00196303	0.0562312	0.0508587	JUN/FOS/NFKBIA/BIRC3/DUSP4/TICAM1/NFKB2/IRAK2/MAP3K8/PELI1/NFKB1	11
Trophozoite.180	Trophozoite	180	R-HSA-166058	MyD88:MAL(TIRAP) cascade initiated on plasma membrane	9/327	95/10704	0.00242831	0.0643928	0.0582405	JUN/FOS/NFKBIA/DUSP4/NFKB2/IRAK2/MAP3K8/PELI1/NFKB1	9
Trophozoite.180	Trophozoite	180	R-HSA-168188	Toll Like Receptor TLR6:TLR2 Cascade	9/327	95/10704	0.00242831	0.0643928	0.0582405	JUN/FOS/NFKBIA/DUSP4/NFKB2/IRAK2/MAP3K8/PELI1/NFKB1	9
Trophozoite.180	Trophozoite	180	R-HSA-198725	Nuclear Events (kinase and transcription factor activation)	7/327	61/10704	0.00246549	0.0643928	0.0582405	FOS/JUNB/DUSP4/ID3/TRIB1/JUND/MEF2D	7
Trophozoite.180	Trophozoite	180	R-HSA-6804115	TP53 regulates transcription of additional cell cycle genes whose exact role in the p53 pathway remain uncertain	4/327	20/10704	0.00281154	0.0713328	0.0645174	BTG2/PLK3/RGCC/PLK2	4
Trophozoite.180	Trophozoite	180	R-HSA-168179	Toll Like Receptor TLR1:TLR2 Cascade	9/327	98/10704	0.00300355	0.0720853	0.065198	JUN/FOS/NFKBIA/DUSP4/NFKB2/IRAK2/MAP3K8/PELI1/NFKB1	9
Trophozoite.180	Trophozoite	180	R-HSA-181438	Toll Like Receptor 2 (TLR2) Cascade	9/327	98/10704	0.00300355	0.0720853	0.065198	JUN/FOS/NFKBIA/DUSP4/NFKB2/IRAK2/MAP3K8/PELI1/NFKB1	9
Trophozoite.180	Trophozoite	180	R-HSA-202733	Cell surface interactions at the vascular wall	11/327	137/10704	0.00315008	0.0730194	0.0660429	MMP1/CD44/SLC7A11/SLC16A3/SDC4/OLR1/CEACAM5/CEACAM3/TNFRSF10B/CEACAM1/ATP1B1	11
Trophozoite.180	Trophozoite	180	R-HSA-6791312	TP53 Regulates Transcription of Cell Cycle Genes	6/327	48/10704	0.0032303	0.0730194	0.0660429	GADD45A/BTG2/PLK3/RGCC/PLK2/CDKN1B	6
Trophozoite.180	Trophozoite	180	R-HSA-373076	Class A/1 (Rhodopsin-like receptors)	20/327	335/10704	0.00328916	0.0730194	0.0660429	CXCL3/CXCL1/CXCL10/CCL20/CXCL8/CCL4/CXCL2/CGA/CCL2/ACKR3/PPBP/F2RL1/CXCR6/CCL22/GAL/HCAR2/GPR37L1/LPAR1/ACKR4/S1PR2	20
Trophozoite.180	Trophozoite	180	R-HSA-1606322	ZBP1(DAI) mediated induction of type I IFNs	4/327	21/10704	0.00339054	0.0734342	0.0664181	NFKBIA/TICAM1/NFKB2/NFKB1	4
Trophozoite.180	Trophozoite	180	R-HSA-2586552	Signaling by Leptin	3/327	11/10704	0.00388358	0.0821099	0.0742649	SOCS3/IRS1/IRS2	3
Trophozoite.180	Trophozoite	180	R-HSA-9020702	Interleukin-1 signaling	9/327	103/10704	0.00419614	0.0866551	0.0783758	NFKBIA/IL1A/IL1B/NFKB2/IRAK2/MAP3K8/PSMA6/PELI1/NFKB1	9
Trophozoite.180	Trophozoite	180	R-HSA-209822	Glycoprotein hormones	3/327	12/10704	0.00506193	0.0994834	0.0899785	CGA/INHBE/INHBC	3
Trophozoite.180	Trophozoite	180	R-HSA-5260271	Diseases of Immune System	4/327	24/10704	0.00560154	0.0994834	0.0899785	NFKBIA/TICAM1/NFKB2/NFKB1	4
Trophozoite.180	Trophozoite	180	R-HSA-5602358	Diseases associated with the TLR signaling cascade	4/327	24/10704	0.00560154	0.0994834	0.0899785	NFKBIA/TICAM1/NFKB2/NFKB1	4
Trophozoite.180	Trophozoite	180	R-HSA-6783589	Interleukin-6 family signaling	4/327	24/10704	0.00560154	0.0994834	0.0899785	IL11/SOCS3/LIF/CLCF1	4
Trophozoite.180	Trophozoite	180	R-HSA-9660826	Purinergic signaling in leishmaniasis infection	4/327	24/10704	0.00560154	0.0994834	0.0899785	IL1A/IL1B/NFKB2/NFKB1	4
Trophozoite.180	Trophozoite	180	R-HSA-9664424	Cell recruitment (pro-inflammatory response)	4/327	24/10704	0.00560154	0.0994834	0.0899785	IL1A/IL1B/NFKB2/NFKB1	4
Trophozoite.180	Trophozoite	180	R-HSA-982772	Growth hormone receptor signaling	4/327	24/10704	0.00560154	0.0994834	0.0899785	SOCS3/IRS1/CISH/IRS2	4
Trophozoite.180	Trophozoite	180	R-HSA-448424	Interleukin-17 signaling	7/327	72/10704	0.00626316	0.10041	0.0908169	JUN/FOS/IL17C/DUSP4/IRAK2/MAP3K8/NFKB1	7
Trophozoite.180	Trophozoite	180	R-HSA-140342	Apoptosis induced DNA fragmentation	3/327	13/10704	0.00643311	0.10041	0.0908169	H1-3/H1-4/HMGB2	3
Trophozoite.180	Trophozoite	180	R-HSA-179812	GRB2 events in EGFR signaling	3/327	13/10704	0.00643311	0.10041	0.0908169	AREG/HBEGF/EREG	3
Trophozoite.180	Trophozoite	180	R-HSA-209560	NF-kB is activated and signals survival	3/327	13/10704	0.00643311	0.10041	0.0908169	NFKBIA/NGFR/NFKB1	3
Trophozoite.180	Trophozoite	180	R-HSA-75205	Dissolution of Fibrin Clot	3/327	13/10704	0.00643311	0.10041	0.0908169	PLAUR/SERPINE1/PLAU	3
Trophozoite.180	Trophozoite	180	R-HSA-210991	Basigin interactions	4/327	25/10704	0.00651072	0.10041	0.0908169	MMP1/SLC7A11/SLC16A3/ATP1B1	4
Trophozoite.180	Trophozoite	180	R-HSA-5674400	Constitutive Signaling by AKT1 E17K in Cancer	4/327	25/10704	0.00651072	0.10041	0.0908169	NR4A1/FOXO1/CDKN1B/CASP9	4
Trophozoite.180	Trophozoite	180	R-HSA-877300	Interferon gamma signaling	8/327	91/10704	0.00655833	0.10041	0.0908169	ICAM1/SOCS3/IRF1/CD44/IRF8/IFNGR1/TRIM29/MT2A	8
Trophozoite.180	Trophozoite	180	R-HSA-168643	Nucleotide-binding domain, leucine rich repeat containing receptor (NLR) signaling pathways	6/327	56/10704	0.00697469	0.104975	0.0949454	TNFAIP3/BIRC3/NFKB2/IRAK2/CASP9/NFKB1	6
Trophozoite.180	Trophozoite	180	R-HSA-1257604	PIP3 activates AKT signaling	16/327	264/10704	0.00710884	0.105211	0.0951587	JUN/NR4A1/AREG/IER3/HBEGF/SNAI1/EREG/IRS1/FGFR1/FOXO1/TRIB3/CDKN1B/CASP9/OTUD3/PSMA6/IRS2	16
Trophozoite.180	Trophozoite	180	R-HSA-2559582	Senescence-Associated Secretory Phenotype (SASP)	9/327	112/10704	0.00724305	0.10544	0.0953658	CXCL8/JUN/FOS/IL1A/H2AC20/H2BC21/CDKN1B/H3-3B/NFKB1	9
Trophozoite.180	Trophozoite	180	R-HSA-168898	Toll-like Receptor Cascades	11/327	155/10704	0.00793831	0.111062	0.100451	JUN/FOS/NFKBIA/BIRC3/DUSP4/TICAM1/NFKB2/IRAK2/MAP3K8/PELI1/NFKB1	11
Trophozoite.180	Trophozoite	180	R-HSA-180336	SHC1 events in EGFR signaling	3/327	14/10704	0.00800448	0.111062	0.100451	AREG/HBEGF/EREG	3
Trophozoite.180	Trophozoite	180	R-HSA-209952	Peptide hormone biosynthesis	3/327	14/10704	0.00800448	0.111062	0.100451	CGA/INHBE/INHBC	3
Trophozoite.180	Trophozoite	180	R-HSA-8939211	ESR-mediated signaling	14/327	223/10704	0.00853627	0.113586	0.102734	JUN/FOS/AREG/HBEGF/EREG/H2AC20/GNAI1/MYC/H2BC21/JUND/CDKN1B/TFF1/H3-3B/FKBP5	14
Trophozoite.180	Trophozoite	180	R-HSA-187037	Signaling by NTRK1 (TRKA)	9/327	115/10704	0.0085652	0.113586	0.102734	FOS/JUNB/DUSP4/ID3/TRIB1/IRS1/JUND/MEF2D/IRS2	9
Trophozoite.180	Trophozoite	180	R-HSA-1368108	BMAL1:CLOCK,NPAS2 activates circadian gene expression	4/327	27/10704	0.00861094	0.113586	0.102734	NOCT/BHLHE40/NAMPT/SERPINE1	4
Trophozoite.180	Trophozoite	180	R-HSA-500792	GPCR ligand binding	24/327	467/10704	0.0088232	0.113586	0.102734	CXCL3/CXCL1/CXCL10/CCL20/CXCL8/CCL4/CXCL2/CGA/CCL2/ACKR3/ADM/PPBP/F2RL1/CXCR6/CCL22/WNT10B/GAL/HCAR2/PTHLH/GPR37L1/LPAR1/CD55/ACKR4/S1PR2	24
Trophozoite.180	Trophozoite	180	R-HSA-9607240	FLT3 Signaling	17/327	294/10704	0.00882593	0.113586	0.102734	CSF2/DUSP1/DUSP5/AREG/DUSP4/HBEGF/EREG/DUSP2/IRS1/FGFR1/DUSP8/TRIB3/SPRED1/DUSP16/PSMA6/RASGRP3/IRS2	17
Trophozoite.180	Trophozoite	180	R-HSA-9006931	Signaling by Nuclear Receptors	17/327	299/10704	0.010336	0.13112	0.118592	JUN/FOS/PCK1/AREG/HBEGF/EREG/H2AC20/DHRS9/GNAI1/MYC/H2BC21/PDK4/JUND/CDKN1B/TFF1/H3-3B/FKBP5	17
Trophozoite.180	Trophozoite	180	R-HSA-193639	p75NTR signals via NF-kB	3/327	16/10704	0.0117712	0.147223	0.133157	NFKBIA/NGFR/NFKB1	3
Trophozoite.180	Trophozoite	180	R-HSA-5673001	RAF/MAP kinase cascade	16/327	280/10704	0.0121002	0.149236	0.134977	CSF2/DUSP1/DUSP5/AREG/DUSP4/HBEGF/EREG/DUSP2/IRS1/FGFR1/DUSP8/SPRED1/DUSP16/PSMA6/RASGRP3/IRS2	16
Trophozoite.180	Trophozoite	180	R-HSA-418594	G alpha (i) signalling events	21/327	405/10704	0.0126242	0.151989	0.137467	CXCL3/CXCL1/CXCL10/CCL20/CXCL8/CCL4/CXCL2/ACKR3/PPBP/DHRS9/CXCR6/GNAI1/PDE4D/GAL/LDLR/HCAR2/GPR37L1/SDC4/LPAR1/S1PR2/LRP12	21
Trophozoite.180	Trophozoite	180	R-HSA-9006936	Signaling by TGFB family members	8/327	102/10704	0.0127053	0.151989	0.137467	JUNB/PPP1R15A/BMP2/FST/TGIF1/MYC/SERPINE1/SMAD1	8
Trophozoite.180	Trophozoite	180	R-HSA-450294	MAP kinase activation	6/327	64/10704	0.013157	0.151989	0.137467	JUN/FOS/DUSP4/IRAK2/MAP3K8/NFKB1	6
Trophozoite.180	Trophozoite	180	R-HSA-5357801	Programmed Cell Death	12/327	190/10704	0.0137212	0.151989	0.137467	BIRC3/H1-3/PMAIP1/BBC3/TICAM1/CYCS/H1-4/CASP9/TNFRSF10B/HMGB2/PSMA6/PELI1	12
Trophozoite.180	Trophozoite	180	R-HSA-180292	GAB1 signalosome	3/327	17/10704	0.0139755	0.151989	0.137467	AREG/HBEGF/EREG	3
Trophozoite.180	Trophozoite	180	R-HSA-2142845	Hyaluronan metabolism	3/327	17/10704	0.0139755	0.151989	0.137467	CD44/CEMIP/HAS3	3
Trophozoite.180	Trophozoite	180	R-HSA-6788467	IL-6-type cytokine receptor ligand interactions	3/327	17/10704	0.0139755	0.151989	0.137467	IL11/LIF/CLCF1	3
Trophozoite.180	Trophozoite	180	R-HSA-9617828	FOXO-mediated transcription of cell cycle genes	3/327	17/10704	0.0139755	0.151989	0.137467	GADD45A/FOXO1/CDKN1B	3
Trophozoite.180	Trophozoite	180	R-HSA-983231	Factors involved in megakaryocyte development and platelet production	11/327	168/10704	0.0140032	0.151989	0.137467	MAFF/IRF1/WEE1/MAFK/SH2B3/TUBB2B/H3-3B/TUBB2A/MAFG/KIF2A/KIF21B	11
Trophozoite.180	Trophozoite	180	R-HSA-182971	EGFR downregulation	4/327	31/10704	0.014035	0.151989	0.137467	AREG/HBEGF/EREG/SPRY1	4
Trophozoite.180	Trophozoite	180	R-HSA-5684996	MAPK1/MAPK3 signaling	16/327	286/10704	0.0145612	0.155788	0.140903	CSF2/DUSP1/DUSP5/AREG/DUSP4/HBEGF/EREG/DUSP2/IRS1/FGFR1/DUSP8/SPRED1/DUSP16/PSMA6/RASGRP3/IRS2	16
Trophozoite.180	Trophozoite	180	R-HSA-2173796	SMAD2/SMAD3:SMAD4 heterotrimer regulates transcription	4/327	32/10704	0.0156634	0.163637	0.148003	JUNB/TGIF1/MYC/SERPINE1	4
Trophozoite.180	Trophozoite	180	R-HSA-8941326	RUNX2 regulates bone development	4/327	32/10704	0.0156634	0.163637	0.148003	HEY1/GLI2/RUNX2/SMAD1	4
Trophozoite.180	Trophozoite	180	R-HSA-5676594	TNF receptor superfamily (TNFSF) members mediating non-canonical NF-kB pathway	3/327	18/10704	0.0163979	0.169215	0.153048	BIRC3/LTB/TNFRSF11A	3
Trophozoite.180	Trophozoite	180	R-HSA-3700989	Transcriptional Regulation by TP53	19/327	365/10704	0.0165785	0.169215	0.153048	JUN/FOS/GADD45A/DDIT4/BTG2/PLK3/PMAIP1/BBC3/GPX2/CYCS/RGCC/PLK2/CDKN1B/RFFL/PIP4P1/TNFRSF10B/BCL6/RBBP8/TAF4B	19
Trophozoite.180	Trophozoite	180	R-HSA-8957322	Metabolism of steroids	10/327	151/10704	0.0173832	0.173668	0.157075	CGA/INSIG1/CYP24A1/HMGCS1/MSMO1/MVD/IDI1/SQLE/STARD5/STARD4	10
Trophozoite.180	Trophozoite	180	R-HSA-445989	TAK1 activates NFkB by phosphorylation and activation of IKKs complex	4/327	33/10704	0.0174059	0.173668	0.157075	NFKBIA/NFKB2/IRAK2/NFKB1	4
Trophozoite.180	Trophozoite	180	R-HSA-2559583	Cellular Senescence	12/327	197/10704	0.0177876	0.175504	0.158736	CXCL8/JUN/FOS/IL1A/H1-3/ETS2/H2AC20/H2BC21/H1-4/CDKN1B/H3-3B/NFKB1	12
Trophozoite.180	Trophozoite	180	R-HSA-6809371	Formation of the cornified envelope	9/327	130/10704	0.018085	0.176478	0.159617	KRT36/KRT13/KRT38/KRT6A/KRT16/KRT83/KRT34/KRT17/KRT20	9
Trophozoite.180	Trophozoite	180	R-HSA-190872	Transport of connexons to the plasma membrane	3/327	19/10704	0.0190405	0.183782	0.166223	GJB2/TUBB2B/TUBB2A	3
Trophozoite.180	Trophozoite	180	R-HSA-199418	Negative regulation of the PI3K/AKT network	8/327	110/10704	0.0192882	0.184171	0.166575	AREG/IER3/HBEGF/EREG/IRS1/FGFR1/TRIB3/IRS2	8
Trophozoite.180	Trophozoite	180	R-HSA-166520	Signaling by NTRKs	9/327	134/10704	0.0215813	0.203874	0.184396	FOS/JUNB/DUSP4/ID3/TRIB1/IRS1/JUND/MEF2D/IRS2	9
Trophozoite.270	Trophozoite	270	R-HSA-6783783	Interleukin-10 signaling	19/472	47/10704	2.72078e-14	3.07993e-11	2.82962e-11	CCL20/CXCL10/CXCL1/CXCL8/CCL4/CXCL2/CSF2/CCL2/IL10RA/TNF/IL1A/IL12A/ICAM1/PTGS2/CCL22/CSF1/IL1B/LIF/IL10RB	19
Trophozoite.270	Trophozoite	270	R-HSA-449147	Signaling by Interleukins	56/472	461/10704	3.02116e-12	1.70998e-09	1.571e-09	CCL20/CXCL10/CXCL1/CXCL8/CCL4/FOS/JUN/CXCL2/CSF2/CCL2/JUNB/NFKBIA/IL10RA/IL17C/IL11/PIM1/TNF/DUSP4/IL1A/SOCS3/IL12A/IL23A/ICAM1/CISH/MMP1/PTGS2/CCL22/CSF1/MAP3K8/IRS1/IRAK2/PELI1/NFKB2/CLCF1/NOS2/IL1B/MYC/LIF/PSMA6/IFNLR1/MCL1/GAB2/IRS2/IL32/BCL6/UBC/FOXO1/VEGFA/TEC/RIPK2/SOCS2/FOXO3/ANXA1/TSLP/PELI2/IL10RB	56
Trophozoite.270	Trophozoite	270	R-HSA-6785807	Interleukin-4 and Interleukin-13 signaling	24/472	108/10704	3.36481e-11	1.26965e-08	1.16647e-08	CXCL8/FOS/CCL2/JUNB/PIM1/TNF/IL1A/SOCS3/IL12A/IL23A/ICAM1/MMP1/PTGS2/CCL22/NOS2/IL1B/MYC/LIF/MCL1/BCL6/FOXO1/VEGFA/FOXO3/ANXA1	24
Trophozoite.270	Trophozoite	270	R-HSA-380108	Chemokine receptors bind chemokines	13/472	59/10704	1.27351e-06	0.000360403	0.000331112	CCL20/CXCL10/CXCL3/CXCL1/CXCL8/CCL4/CXCL2/CCL2/ACKR3/CXCR6/CXCR4/CCL22/CCRL2	13
Trophozoite.270	Trophozoite	270	R-HSA-9031628	NGF-stimulated transcription	10/472	39/10704	5.06694e-06	0.00114715	0.00105392	FOS/JUNB/EGR1/MEF2D/FOSL1/ID3/VGF/JUND/TRIB1/NAB2	10
Trophozoite.270	Trophozoite	270	R-HSA-191273	Cholesterol biosynthesis	8/472	25/10704	7.50174e-06	0.00141533	0.0013003	HMGCS1/MSMO1/SQLE/MVD/HMGCR/IDI1/FDFT1/CYP51A1	8
Trophozoite.270	Trophozoite	270	R-HSA-400253	Circadian Clock	13/472	70/10704	9.58174e-06	0.0015495	0.00142357	CREM/SIK1/NFIL3/SIK1B/NOCT/NR1D1/NAMPT/SERPINE1/BHLHE40/MEF2D/PER1/UBC/CSNK1E	13
Trophozoite.270	Trophozoite	270	R-HSA-5683057	MAPK family signaling cascades	31/472	325/10704	4.22063e-05	0.00597219	0.00548682	DUSP1/JUN/CSF2/DUSP5/AREG/DUSP4/HBEGF/EREG/DUSP8/MAPK4/FGFR1/RASGRP3/IRS1/DUSP2/ARTN/MYC/PSMA6/KRAS/BTC/ACTG1/IRS2/ETV4/DUSP16/UBC/FOXO1/ACTB/MAPK6/SPRED1/FOXO3/PAQR3/SPTBN1	31
Trophozoite.270	Trophozoite	270	R-HSA-9634638	Estrogen-dependent nuclear events downstream of ESR-membrane signaling	7/472	24/10704	5.57753e-05	0.00698542	0.0064177	FOS/AREG/HBEGF/EREG/CDKN1B/BTC/FOXO3	7
Trophozoite.270	Trophozoite	270	R-HSA-198725	Nuclear Events (kinase and transcription factor activation)	11/472	61/10704	6.17086e-05	0.00698542	0.0064177	FOS/JUNB/DUSP4/EGR1/MEF2D/FOSL1/ID3/VGF/JUND/TRIB1/NAB2	11
Trophozoite.270	Trophozoite	270	R-HSA-5675221	Negative regulation of MAPK pathway	9/472	43/10704	8.62178e-05	0.0088726	0.0081515	DUSP1/DUSP5/DUSP4/DUSP8/DUSP2/KRAS/DUSP16/UBC/PAQR3	9
Trophozoite.270	Trophozoite	270	R-HSA-9614085	FOXO-mediated transcription	11/472	65/10704	0.000112667	0.0106283	0.0097645	PCK1/GADD45A/BBC3/CDKN1B/IGFBP1/BCL6/DDIT3/FOXO1/BTG1/SFN/FOXO3	11
Trophozoite.270	Trophozoite	270	R-HSA-179812	GRB2 events in EGFR signaling	5/472	13/10704	0.000156483	0.0136261	0.0125186	AREG/HBEGF/EREG/KRAS/BTC	5
Trophozoite.270	Trophozoite	270	R-HSA-180336	SHC1 events in EGFR signaling	5/472	14/10704	0.000234637	0.0189721	0.0174302	AREG/HBEGF/EREG/KRAS/BTC	5
Trophozoite.270	Trophozoite	270	R-HSA-168138	Toll Like Receptor 9 (TLR9) Cascade	13/472	96/10704	0.000286571	0.0216266	0.0198689	FOS/JUN/NFKBIA/DUSP4/TICAM1/MAP3K8/IRAK2/PELI1/NFKB2/UBC/RIPK2/EEA1/PELI2	13
Trophozoite.270	Trophozoite	270	R-HSA-202733	Cell surface interactions at the vascular wall	16/472	137/10704	0.000341079	0.0241314	0.0221702	MMP1/SLC16A3/SLC7A11/PSG8/TNFRSF10B/CEACAM3/OLR1/KRAS/CXADR/CEACAM1/SDC4/TNFRSF10D/CEACAM5/ATP1B1/PROCR/F11R	16
Trophozoite.270	Trophozoite	270	R-HSA-112409	RAF-independent MAPK1/3 activation	6/472	23/10704	0.000378462	0.0252011	0.023153	DUSP1/DUSP5/DUSP4/DUSP8/DUSP2/DUSP16	6
Trophozoite.270	Trophozoite	270	R-HSA-2426168	Activation of gene expression by SREBF (SREBP)	8/472	42/10704	0.000422859	0.0265932	0.0244319	HMGCS1/SQLE/MVD/HMGCR/IDI1/FDFT1/CYP51A1/SCD	8
Trophozoite.270	Trophozoite	270	R-HSA-9614657	FOXO-mediated transcription of cell death genes	5/472	16/10704	0.000475723	0.0283431	0.0260396	BBC3/BCL6/DDIT3/FOXO1/FOXO3	5
Trophozoite.270	Trophozoite	270	R-HSA-187037	Signaling by NTRK1 (TRKA)	14/472	115/10704	0.000518002	0.0293189	0.0269361	FOS/JUNB/DUSP4/EGR1/MEF2D/FOSL1/ID3/VGF/JUND/IRS1/TRIB1/KRAS/IRS2/NAB2	14
Trophozoite.270	Trophozoite	270	R-HSA-9607240	FLT3 Signaling	26/472	294/10704	0.00056826	0.0293442	0.0269594	DUSP1/CSF2/DUSP5/AREG/DUSP4/HBEGF/EREG/DUSP8/FGFR1/TRIB3/RASGRP3/IRS1/DUSP2/ARTN/PSMA6/KRAS/BTC/ACTG1/GAB2/IRS2/DUSP16/UBC/ACTB/SPRED1/PAQR3/SPTBN1	26
Trophozoite.270	Trophozoite	270	R-HSA-1655829	Regulation of cholesterol biosynthesis by SREBP (SREBF)	9/472	55/10704	0.000607841	0.0293442	0.0269594	INSIG1/HMGCS1/SQLE/MVD/HMGCR/IDI1/FDFT1/CYP51A1/SCD	9
Trophozoite.270	Trophozoite	270	R-HSA-1643713	Signaling by EGFR in Cancer	6/472	25/10704	0.000615965	0.0293442	0.0269594	AREG/HBEGF/EREG/KRAS/BTC/UBC	6
Trophozoite.270	Trophozoite	270	R-HSA-975138	TRAF6 mediated induction of NFkB and MAP kinases upon TLR7/8 or 9 activation	12/472	91/10704	0.000622139	0.0293442	0.0269594	FOS/JUN/NFKBIA/DUSP4/TICAM1/MAP3K8/IRAK2/PELI1/NFKB2/UBC/RIPK2/PELI2	12
Trophozoite.270	Trophozoite	270	R-HSA-9617828	FOXO-mediated transcription of cell cycle genes	5/472	17/10704	0.000649708	0.0294188	0.0270279	GADD45A/CDKN1B/FOXO1/BTG1/FOXO3	5
Trophozoite.270	Trophozoite	270	R-HSA-975155	MyD88 dependent cascade initiated on endosome	12/472	92/10704	0.000687546	0.0299347	0.0275018	FOS/JUN/NFKBIA/DUSP4/TICAM1/MAP3K8/IRAK2/PELI1/NFKB2/UBC/RIPK2/PELI2	12
Trophozoite.270	Trophozoite	270	R-HSA-168181	Toll Like Receptor 7/8 (TLR7/8) Cascade	12/472	93/10704	0.000758615	0.0318056	0.0292207	FOS/JUN/NFKBIA/DUSP4/TICAM1/MAP3K8/IRAK2/PELI1/NFKB2/UBC/RIPK2/PELI2	12
Trophozoite.270	Trophozoite	270	R-HSA-168142	Toll Like Receptor 10 (TLR10) Cascade	11/472	85/10704	0.00121551	0.0458653	0.0421377	FOS/JUN/NFKBIA/DUSP4/MAP3K8/IRAK2/PELI1/NFKB2/UBC/RIPK2/PELI2	11
Trophozoite.270	Trophozoite	270	R-HSA-168176	Toll Like Receptor 5 (TLR5) Cascade	11/472	85/10704	0.00121551	0.0458653	0.0421377	FOS/JUN/NFKBIA/DUSP4/MAP3K8/IRAK2/PELI1/NFKB2/UBC/RIPK2/PELI2	11
Trophozoite.270	Trophozoite	270	R-HSA-975871	MyD88 cascade initiated on plasma membrane	11/472	85/10704	0.00121551	0.0458653	0.0421377	FOS/JUN/NFKBIA/DUSP4/MAP3K8/IRAK2/PELI1/NFKB2/UBC/RIPK2/PELI2	11
Trophozoite.270	Trophozoite	270	R-HSA-209822	Glycoprotein hormones	4/472	12/10704	0.00139249	0.0485233	0.0445797	CGA/INHBE/INHBA/INHBC	4
Trophozoite.270	Trophozoite	270	R-HSA-5673001	RAF/MAP kinase cascade	24/472	280/10704	0.00140996	0.0485233	0.0445797	DUSP1/CSF2/DUSP5/AREG/DUSP4/HBEGF/EREG/DUSP8/FGFR1/RASGRP3/IRS1/DUSP2/ARTN/PSMA6/KRAS/BTC/ACTG1/IRS2/DUSP16/UBC/ACTB/SPRED1/PAQR3/SPTBN1	24
Trophozoite.270	Trophozoite	270	R-HSA-375276	Peptide ligand-binding receptors	19/472	201/10704	0.00141455	0.0485233	0.0445797	CCL20/CXCL10/CXCL3/CXCL1/CXCL8/CCL4/CXCL2/CCL2/CCK/ACKR3/F2RL1/CXCR6/CXCR4/CCL22/GPR37L1/GAL/CCRL2/ANXA1/KISS1	19
Trophozoite.270	Trophozoite	270	R-HSA-5684996	MAPK1/MAPK3 signaling	24/472	286/10704	0.00187604	0.0597177	0.0548643	DUSP1/CSF2/DUSP5/AREG/DUSP4/HBEGF/EREG/DUSP8/FGFR1/RASGRP3/IRS1/DUSP2/ARTN/PSMA6/KRAS/BTC/ACTG1/IRS2/DUSP16/UBC/ACTB/SPRED1/PAQR3/SPTBN1	24
Trophozoite.270	Trophozoite	270	R-HSA-140342	Apoptosis induced DNA fragmentation	4/472	13/10704	0.00194183	0.0597177	0.0548643	H1-3/H1-4/HMGB2/H1-2	4
Trophozoite.270	Trophozoite	270	R-HSA-75205	Dissolution of Fibrin Clot	4/472	13/10704	0.00194183	0.0597177	0.0548643	PLAUR/SERPINE1/PLAT/PLAU	4
Trophozoite.270	Trophozoite	270	R-HSA-9009391	Extra-nuclear estrogen signaling	10/472	77/10704	0.0019519	0.0597177	0.0548643	FOS/AREG/HBEGF/EREG/GNAI1/CDKN1B/KRAS/BTC/FOXO3/MMP7	10
Trophozoite.270	Trophozoite	270	R-HSA-182971	EGFR downregulation	6/472	31/10704	0.0020462	0.0609554	0.0560014	AREG/HBEGF/EREG/SPRY1/BTC/UBC	6
Trophozoite.270	Trophozoite	270	R-HSA-166520	Signaling by NTRKs	14/472	134/10704	0.00232288	0.0674231	0.0619435	FOS/JUNB/DUSP4/EGR1/MEF2D/FOSL1/ID3/VGF/JUND/IRS1/TRIB1/KRAS/IRS2/NAB2	14
Trophozoite.270	Trophozoite	270	R-HSA-1250347	SHC1 events in ERBB4 signaling	4/472	14/10704	0.00262471	0.0724675	0.0665779	HBEGF/EREG/KRAS/BTC	4
Trophozoite.270	Trophozoite	270	R-HSA-209952	Peptide hormone biosynthesis	4/472	14/10704	0.00262471	0.0724675	0.0665779	CGA/INHBE/INHBA/INHBC	4
Trophozoite.270	Trophozoite	270	R-HSA-168164	Toll Like Receptor 3 (TLR3) Cascade	11/472	94/10704	0.00275845	0.0743467	0.0683044	FOS/JUN/NFKBIA/BIRC3/DUSP4/TICAM1/MAP3K8/IRAK2/NFKB2/UBC/RIPK2	11
Trophozoite.270	Trophozoite	270	R-HSA-166058	MyD88:MAL(TIRAP) cascade initiated on plasma membrane	11/472	95/10704	0.00299929	0.0771636	0.0708923	FOS/JUN/NFKBIA/DUSP4/MAP3K8/IRAK2/PELI1/NFKB2/UBC/RIPK2/PELI2	11
Trophozoite.270	Trophozoite	270	R-HSA-168188	Toll Like Receptor TLR6:TLR2 Cascade	11/472	95/10704	0.00299929	0.0771636	0.0708923	FOS/JUN/NFKBIA/DUSP4/MAP3K8/IRAK2/PELI1/NFKB2/UBC/RIPK2/PELI2	11
Trophozoite.270	Trophozoite	270	R-HSA-9006931	Signaling by Nuclear Receptors	24/472	299/10704	0.00335248	0.0832783	0.0765101	FOS/JUN/PCK1/AREG/HBEGF/EREG/H2AC20/GNAI1/PDK4/H2BC21/KDM3A/JUND/H3-3B/MYC/CDKN1B/KRAS/BTC/DHRS9/CYP26B1/TFF1/FOXO3/CRABP2/MMP7/SCD	24
Trophozoite.270	Trophozoite	270	R-HSA-9648895	Response of EIF2AK1 (HRI) to heme deficiency	4/472	15/10704	0.00345577	0.0832783	0.0765101	PPP1R15A/ATF3/TRIB3/DDIT3	4
Trophozoite.270	Trophozoite	270	R-HSA-982772	Growth hormone receptor signaling	5/472	24/10704	0.00345767	0.0832783	0.0765101	SOCS3/CISH/IRS1/IRS2/SOCS2	5
Trophozoite.270	Trophozoite	270	R-HSA-168179	Toll Like Receptor TLR1:TLR2 Cascade	11/472	98/10704	0.00382492	0.0883634	0.0811819	FOS/JUN/NFKBIA/DUSP4/MAP3K8/IRAK2/PELI1/NFKB2/UBC/RIPK2/PELI2	11
Trophozoite.270	Trophozoite	270	R-HSA-181438	Toll Like Receptor 2 (TLR2) Cascade	11/472	98/10704	0.00382492	0.0883634	0.0811819	FOS/JUN/NFKBIA/DUSP4/MAP3K8/IRAK2/PELI1/NFKB2/UBC/RIPK2/PELI2	11
Trophozoite.270	Trophozoite	270	R-HSA-166166	MyD88-independent TLR4 cascade	11/472	99/10704	0.00413726	0.0918308	0.0843676	FOS/JUN/NFKBIA/BIRC3/DUSP4/TICAM1/MAP3K8/IRAK2/NFKB2/UBC/RIPK2	11
Trophozoite.270	Trophozoite	270	R-HSA-937061	TRIF(TICAM1)-mediated TLR4 signaling	11/472	99/10704	0.00413726	0.0918308	0.0843676	FOS/JUN/NFKBIA/BIRC3/DUSP4/TICAM1/MAP3K8/IRAK2/NFKB2/UBC/RIPK2	11
Trophozoite.270	Trophozoite	270	R-HSA-193639	p75NTR signals via NF-kB	4/472	16/10704	0.00444912	0.0939666	0.0863297	NGFR/NFKBIA/UBC/RIPK2	4
Trophozoite.270	Trophozoite	270	R-HSA-1963640	GRB2 events in ERBB2 signaling	4/472	16/10704	0.00444912	0.0939666	0.0863297	HBEGF/EREG/KRAS/BTC	4
Trophozoite.270	Trophozoite	270	R-HSA-166016	Toll Like Receptor 4 (TLR4) Cascade	13/472	129/10704	0.0044825	0.0939666	0.0863297	FOS/JUN/NFKBIA/BIRC3/DUSP4/TICAM1/MAP3K8/IRAK2/PELI1/NFKB2/UBC/RIPK2/PELI2	13
Trophozoite.270	Trophozoite	270	R-HSA-2219528	PI3K/AKT Signaling in Cancer	11/472	101/10704	0.00482279	0.0992617	0.0911945	AREG/NR4A1/HBEGF/EREG/FGFR1/IRS1/CDKN1B/BTC/IRS2/FOXO1/FOXO3	11
Trophozoite.270	Trophozoite	270	R-HSA-9006936	Signaling by TGFB family members	11/472	102/10704	0.00519776	0.105069	0.0965297	PPP1R15A/JUNB/BMP2/INHBA/SERPINE1/FST/TGIF1/MYC/UBC/SMAD1/F11R	11
Trophozoite.270	Trophozoite	270	R-HSA-9020702	Interleukin-1 signaling	11/472	103/10704	0.00559541	0.109651	0.10074	NFKBIA/IL1A/MAP3K8/IRAK2/PELI1/NFKB2/IL1B/PSMA6/UBC/RIPK2/PELI2	11
Trophozoite.270	Trophozoite	270	R-HSA-180292	GAB1 signalosome	4/472	17/10704	0.00561818	0.109651	0.10074	AREG/HBEGF/EREG/BTC	4
Trophozoite.270	Trophozoite	270	R-HSA-380994	ATF4 activates genes in response to endoplasmic reticulum stress	5/472	27/10704	0.00589086	0.112902	0.103726	CXCL8/CCL2/ATF3/IGFBP1/DDIT3	5
Trophozoite.270	Trophozoite	270	R-HSA-177929	Signaling by EGFR	7/472	50/10704	0.00598419	0.112902	0.103726	AREG/HBEGF/EREG/SPRY1/KRAS/BTC/UBC	7
Trophozoite.270	Trophozoite	270	R-HSA-3928665	EPH-ephrin mediated repulsion of cells	7/472	51/10704	0.00667976	0.123959	0.113884	EFNA1/EFNA3/EPHA2/EFNB1/ACTG1/EPHA8/ACTB	7
Trophozoite.270	Trophozoite	270	R-HSA-446353	Cell-extracellular matrix interactions	4/472	18/10704	0.00697557	0.12736	0.11701	ACTG1/ACTB/FERMT2/ILK	4
Trophozoite.270	Trophozoite	270	R-HSA-5213460	RIPK1-mediated regulated necrosis	5/472	29/10704	0.00806157	0.13903	0.127731	BIRC3/PELI1/TNFRSF10B/UBC/SDCBP	5
Trophozoite.270	Trophozoite	270	R-HSA-5218859	Regulated Necrosis	5/472	29/10704	0.00806157	0.13903	0.127731	BIRC3/PELI1/TNFRSF10B/UBC/SDCBP	5
Trophozoite.270	Trophozoite	270	R-HSA-5675482	Regulation of necroptotic cell death	5/472	29/10704	0.00806157	0.13903	0.127731	BIRC3/PELI1/TNFRSF10B/UBC/SDCBP	5
Trophozoite.270	Trophozoite	270	R-HSA-1250342	PI3K events in ERBB4 signaling	3/472	10/10704	0.00810598	0.13903	0.127731	HBEGF/EREG/BTC	3
Trophozoite.270	Trophozoite	270	R-HSA-168898	Toll-like Receptor Cascades	14/472	155/10704	0.00852043	0.143957	0.132257	FOS/JUN/NFKBIA/BIRC3/DUSP4/TICAM1/MAP3K8/IRAK2/PELI1/NFKB2/UBC/RIPK2/EEA1/PELI2	14
Trophozoite.270	Trophozoite	270	R-HSA-8848021	Signaling by PTK6	7/472	54/10704	0.00912765	0.149746	0.137576	SOCS3/HBEGF/EREG/CDKN1B/KRAS/BTC/UBC	7
Trophozoite.270	Trophozoite	270	R-HSA-9006927	Signaling by Non-Receptor Tyrosine Kinases	7/472	54/10704	0.00912765	0.149746	0.137576	SOCS3/HBEGF/EREG/CDKN1B/KRAS/BTC/UBC	7
Trophozoite.270	Trophozoite	270	R-HSA-73887	Death Receptor Signalling	13/472	141/10704	0.00935705	0.151317	0.139019	NGFR/NFKBIA/BIRC3/TNF/TNFAIP3/TNFRSF10B/RTN4R/GNA13/PLEKHG2/TNFRSF10D/UBC/PRDM4/RIPK2	13
Trophozoite.270	Trophozoite	270	R-HSA-5357801	Programmed Cell Death	16/472	190/10704	0.00984256	0.156926	0.144173	H1-3/BIRC3/BBC3/PMAIP1/TICAM1/CYCS/H1-4/PELI1/TNFRSF10B/PSMA6/HMGB2/UBC/OCLN/SFN/H1-2/SDCBP	16
Trophozoite.270	Trophozoite	270	R-HSA-2586552	Signaling by Leptin	3/472	11/10704	0.0107851	0.165796	0.152321	SOCS3/IRS1/IRS2	3
Trophozoite.270	Trophozoite	270	R-HSA-9614399	Regulation of localization of FOXO transcription factors	3/472	11/10704	0.0107851	0.165796	0.152321	FOXO1/SFN/FOXO3	3
Trophozoite.270	Trophozoite	270	R-HSA-3700989	Transcriptional Regulation by TP53	26/472	365/10704	0.0108382	0.165796	0.152321	FOS/JUN/GADD45A/PLK3/DDIT4/BBC3/BTG2/GPX2/PMAIP1/CYCS/TAF4B/RFFL/PIP4P1/TNFRSF10B/CDKN1B/DYRK2/RGCC/RABGGTB/BCL6/TNFRSF10D/UBC/SFN/ELL/CCNH/TAF13/RBBP8	26
Trophozoite.270	Trophozoite	270	R-HSA-5633008	TP53 Regulates Transcription of Cell Death Genes	6/472	44/10704	0.0121178	0.180391	0.165731	BBC3/PMAIP1/TNFRSF10B/RABGGTB/BCL6/TNFRSF10D	6
Trophozoite.270	Trophozoite	270	R-HSA-2173796	SMAD2/SMAD3:SMAD4 heterotrimer regulates transcription	5/472	32/10704	0.0122704	0.180391	0.165731	JUNB/SERPINE1/TGIF1/MYC/UBC	5
Trophozoite.270	Trophozoite	270	R-HSA-381042	PERK regulates gene expression	5/472	32/10704	0.0122704	0.180391	0.165731	CXCL8/CCL2/ATF3/IGFBP1/DDIT3	5
Trophozoite.270	Trophozoite	270	R-HSA-373076	Class A/1 (Rhodopsin-like receptors)	24/472	335/10704	0.0131612	0.191006	0.175483	CCL20/CXCL10/CXCL3/CXCL1/CGA/CXCL8/CCL4/CXCL2/CCL2/CCK/ACKR3/F2RL1/CXCR6/CXCR4/S1PR2/CCL22/GPR37L1/GAL/HCAR2/CCRL2/HCAR1/ANXA1/LPAR1/KISS1	24
Trophozoite.270	Trophozoite	270	R-HSA-448424	Interleukin-17 signaling	8/472	72/10704	0.0135795	0.194583	0.178769	FOS/JUN/IL17C/DUSP4/MAP3K8/IRAK2/UBC/RIPK2	8
Trophozoite.270	Trophozoite	270	R-HSA-445989	TAK1 activates NFkB by phosphorylation and activation of IKKs complex	5/472	33/10704	0.0139514	0.197412	0.181368	NFKBIA/IRAK2/NFKB2/UBC/RIPK2	5
Trophozoite.270	Trophozoite	270	R-HSA-5668541	TNFR2 non-canonical NF-kB pathway	10/472	102/10704	0.0143231	0.197904	0.18182	BIRC3/TNFSF9/TNF/LTB/TNFRSF9/RELB/NFKB2/PSMA6/TNFRSF11A/UBC	10
Trophozoite.270	Trophozoite	270	R-HSA-1250196	SHC1 events in ERBB2 signaling	4/472	22/10704	0.0145106	0.197904	0.18182	HBEGF/EREG/KRAS/BTC	4
Trophozoite.270	Trophozoite	270	R-HSA-9665686	Signaling by ERBB2 TMD/JMD mutants	4/472	22/10704	0.0145106	0.197904	0.18182	HBEGF/EREG/KRAS/BTC	4
Trophozoite.270	Trophozoite	270	R-HSA-8957322	Metabolism of steroids	13/472	151/10704	0.0159791	0.215337	0.197836	CGA/INSIG1/HMGCS1/MSMO1/SQLE/CYP24A1/STARD4/MVD/HMGCR/IDI1/FDFT1/CYP51A1/SCD	13
Trophozoite.270	Trophozoite	270	R-HSA-5687128	MAPK6/MAPK4 signaling	9/472	89/10704	0.0163153	0.217281	0.199622	JUN/MAPK4/MYC/PSMA6/ETV4/UBC/FOXO1/MAPK6/FOXO3	9
Trophozoite.90	Trophozoite	90	R-HSA-6783783	Interleukin-10 signaling	13/84	47/10704	1.84751e-17	6.20763e-15	5.01744e-15	CXCL1/CXCL2/CXCL10/CCL20/CCL4/CXCL8/CCL2/IL1A/IL1B/PTGS2/LIF/IL12A/IL10RA	13
Trophozoite.90	Trophozoite	90	R-HSA-380108	Chemokine receptors bind chemokines	9/84	59/10704	6.65203e-10	1.11754e-07	9.03276e-08	CXCL3/CXCL1/CXCL2/CXCL10/CCL20/CCL4/CXCL8/ACKR3/CCL2	9
Trophozoite.90	Trophozoite	90	R-HSA-449147	Signaling by Interleukins	18/84	461/10704	1.2767e-08	1.4299e-06	1.15575e-06	CXCL1/CXCL2/CXCL10/CCL20/CCL4/CXCL8/JUN/NFKBIA/FOS/CCL2/JUNB/DUSP4/IL1A/IL1B/PTGS2/LIF/IL12A/IL10RA	18
Trophozoite.90	Trophozoite	90	R-HSA-6785807	Interleukin-4 and Interleukin-13 signaling	9/84	108/10704	1.51771e-07	1.27487e-05	1.03044e-05	CXCL8/FOS/CCL2/JUNB/IL1A/IL1B/PTGS2/LIF/IL12A	9
Trophozoite.90	Trophozoite	90	R-HSA-375276	Peptide ligand-binding receptors	9/84	201/10704	2.64661e-05	0.00156195	0.00126248	CXCL3/CXCL1/CXCL2/CXCL10/CCL20/CCL4/CXCL8/ACKR3/CCL2	9
Trophozoite.90	Trophozoite	90	R-HSA-112409	RAF-independent MAPK1/3 activation	4/84	23/10704	2.78919e-05	0.00156195	0.00126248	DUSP1/DUSP4/DUSP5/DUSP2	4
Trophozoite.90	Trophozoite	90	R-HSA-400253	Circadian Clock	5/84	70/10704	0.000214118	0.0102777	0.00830714	SIK1/SIK1B/NOCT/CREM/NFIL3	5
Trophozoite.90	Trophozoite	90	R-HSA-5675221	Negative regulation of MAPK pathway	4/84	43/10704	0.000344983	0.0144893	0.0117113	DUSP1/DUSP4/DUSP5/DUSP2	4
Trophozoite.90	Trophozoite	90	R-HSA-9634638	Estrogen-dependent nuclear events downstream of ESR-membrane signaling	3/84	24/10704	0.000837729	0.0281709	0.0227697	FOS/AREG/EREG	3
Trophozoite.90	Trophozoite	90	R-HSA-168164	Toll Like Receptor 3 (TLR3) Cascade	5/84	94/10704	0.000838418	0.0281709	0.0227697	JUN/NFKBIA/FOS/BIRC3/DUSP4	5
Trophozoite.90	Trophozoite	90	R-HSA-166166	MyD88-independent TLR4 cascade	5/84	99/10704	0.00105959	0.0292315	0.023627	JUN/NFKBIA/FOS/BIRC3/DUSP4	5
Trophozoite.90	Trophozoite	90	R-HSA-937061	TRIF(TICAM1)-mediated TLR4 signaling	5/84	99/10704	0.00105959	0.0292315	0.023627	JUN/NFKBIA/FOS/BIRC3/DUSP4	5
Trophozoite.90	Trophozoite	90	R-HSA-373076	Class A/1 (Rhodopsin-like receptors)	9/84	335/10704	0.00120735	0.0292315	0.023627	CXCL3/CXCL1/CXCL2/CXCL10/CCL20/CCL4/CXCL8/ACKR3/CCL2	9
Trophozoite.90	Trophozoite	90	R-HSA-418594	G alpha (i) signalling events	10/84	405/10704	0.00121798	0.0292315	0.023627	CXCL3/CXCL1/CXCL2/CXCL10/CCL20/CCL4/CXCL8/ACKR3/GNAI1/PDE4D	10
Trophozoite.90	Trophozoite	90	R-HSA-198725	Nuclear Events (kinase and transcription factor activation)	4/84	61/10704	0.00131071	0.02936	0.0237308	FOS/JUNB/DUSP4/ID3	4
Trophozoite.90	Trophozoite	90	R-HSA-182971	EGFR downregulation	3/84	31/10704	0.00178832	0.0353456	0.0285688	AREG/EREG/SPRY1	3
Trophozoite.90	Trophozoite	90	R-HSA-450282	MAPK targets/ Nuclear events mediated by MAP kinases	3/84	31/10704	0.00178832	0.0353456	0.0285688	JUN/FOS/DUSP4	3
Trophozoite.90	Trophozoite	90	R-HSA-450341	Activation of the AP-1 family of transcription factors	2/84	10/10704	0.00262882	0.0490714	0.0396629	JUN/FOS	2
Trophozoite.90	Trophozoite	90	R-HSA-9009391	Extra-nuclear estrogen signaling	4/84	77/10704	0.00309143	0.0538502	0.0435255	FOS/AREG/EREG/GNAI1	4
Trophozoite.90	Trophozoite	90	R-HSA-166016	Toll Like Receptor 4 (TLR4) Cascade	5/84	129/10704	0.00339598	0.0538502	0.0435255	JUN/NFKBIA/FOS/BIRC3/DUSP4	5
Trophozoite.90	Trophozoite	90	R-HSA-9031628	NGF-stimulated transcription	3/84	39/10704	0.00347561	0.0538502	0.0435255	FOS/JUNB/ID3	3
Trophozoite.90	Trophozoite	90	R-HSA-209822	Glycoprotein hormones	2/84	12/10704	0.00381651	0.0538502	0.0435255	INHBE/INHBA	2
Trophozoite.90	Trophozoite	90	R-HSA-4641265	Repression of WNT target genes	2/84	12/10704	0.00381651	0.0538502	0.0435255	LEF1/TLE4	2
Trophozoite.90	Trophozoite	90	R-HSA-5683057	MAPK family signaling cascades	8/84	325/10704	0.00389352	0.0538502	0.0435255	DUSP1/JUN/DUSP4/AREG/DUSP5/EREG/DUSP2/SPRED1	8
Trophozoite.90	Trophozoite	90	R-HSA-168142	Toll Like Receptor 10 (TLR10) Cascade	4/84	85/10704	0.00441175	0.0538502	0.0435255	JUN/NFKBIA/FOS/DUSP4	4
Trophozoite.90	Trophozoite	90	R-HSA-168176	Toll Like Receptor 5 (TLR5) Cascade	4/84	85/10704	0.00441175	0.0538502	0.0435255	JUN/NFKBIA/FOS/DUSP4	4
Trophozoite.90	Trophozoite	90	R-HSA-975871	MyD88 cascade initiated on plasma membrane	4/84	85/10704	0.00441175	0.0538502	0.0435255	JUN/NFKBIA/FOS/DUSP4	4
Trophozoite.90	Trophozoite	90	R-HSA-179812	GRB2 events in EGFR signaling	2/84	13/10704	0.00448751	0.0538502	0.0435255	AREG/EREG	2
Trophozoite.90	Trophozoite	90	R-HSA-180336	SHC1 events in EGFR signaling	2/84	14/10704	0.00520886	0.0558541	0.0451452	AREG/EREG	2
Trophozoite.90	Trophozoite	90	R-HSA-209952	Peptide hormone biosynthesis	2/84	14/10704	0.00520886	0.0558541	0.0451452	INHBE/INHBA	2
Trophozoite.90	Trophozoite	90	R-HSA-975138	TRAF6 mediated induction of NFkB and MAP kinases upon TLR7/8 or 9 activation	4/84	91/10704	0.00562075	0.0558541	0.0451452	JUN/NFKBIA/FOS/DUSP4	4
Trophozoite.90	Trophozoite	90	R-HSA-975155	MyD88 dependent cascade initiated on endosome	4/84	92/10704	0.00584167	0.0558541	0.0451452	JUN/NFKBIA/FOS/DUSP4	4
Trophozoite.90	Trophozoite	90	R-HSA-168181	Toll Like Receptor 7/8 (TLR7/8) Cascade	4/84	93/10704	0.00606832	0.0558541	0.0451452	JUN/NFKBIA/FOS/DUSP4	4
Trophozoite.90	Trophozoite	90	R-HSA-2122947	NOTCH1 Intracellular Domain Regulates Transcription	3/84	48/10704	0.0062533	0.0558541	0.0451452	HEY1/MAMLD1/TLE4	3
Trophozoite.90	Trophozoite	90	R-HSA-6791312	TP53 Regulates Transcription of Cell Cycle Genes	3/84	48/10704	0.0062533	0.0558541	0.0451452	BTG2/GADD45A/PLK2	3
Trophozoite.90	Trophozoite	90	R-HSA-5673001	RAF/MAP kinase cascade	7/84	280/10704	0.00633094	0.0558541	0.0451452	DUSP1/DUSP4/AREG/DUSP5/EREG/DUSP2/SPRED1	7
Trophozoite.90	Trophozoite	90	R-HSA-166058	MyD88:MAL(TIRAP) cascade initiated on plasma membrane	4/84	95/10704	0.00653906	0.0558541	0.0451452	JUN/NFKBIA/FOS/DUSP4	4
Trophozoite.90	Trophozoite	90	R-HSA-168188	Toll Like Receptor TLR6:TLR2 Cascade	4/84	95/10704	0.00653906	0.0558541	0.0451452	JUN/NFKBIA/FOS/DUSP4	4
Trophozoite.90	Trophozoite	90	R-HSA-168138	Toll Like Receptor 9 (TLR9) Cascade	4/84	96/10704	0.00678326	0.0558541	0.0451452	JUN/NFKBIA/FOS/DUSP4	4
Trophozoite.90	Trophozoite	90	R-HSA-177929	Signaling by EGFR	3/84	50/10704	0.00700724	0.0558541	0.0451452	AREG/EREG/SPRY1	3
Trophozoite.90	Trophozoite	90	R-HSA-5684996	MAPK1/MAPK3 signaling	7/84	286/10704	0.00708494	0.0558541	0.0451452	DUSP1/DUSP4/AREG/DUSP5/EREG/DUSP2/SPRED1	7
Trophozoite.90	Trophozoite	90	R-HSA-168179	Toll Like Receptor TLR1:TLR2 Cascade	4/84	98/10704	0.00728967	0.0558541	0.0451452	JUN/NFKBIA/FOS/DUSP4	4
Trophozoite.90	Trophozoite	90	R-HSA-181438	Toll Like Receptor 2 (TLR2) Cascade	4/84	98/10704	0.00728967	0.0558541	0.0451452	JUN/NFKBIA/FOS/DUSP4	4
Trophozoite.90	Trophozoite	90	R-HSA-168898	Toll-like Receptor Cascades	5/84	155/10704	0.00735985	0.0558541	0.0451452	JUN/NFKBIA/FOS/BIRC3/DUSP4	5
Trophozoite.90	Trophozoite	90	R-HSA-180292	GAB1 signalosome	2/84	17/10704	0.00766687	0.0558541	0.0451452	AREG/EREG	2
Trophozoite.90	Trophozoite	90	R-HSA-9018677	Biosynthesis of DHA-derived SPMs	2/84	17/10704	0.00766687	0.0558541	0.0451452	PTGS2/CYP1A1	2
Trophozoite.90	Trophozoite	90	R-HSA-383280	Nuclear Receptor transcription pathway	3/84	52/10704	0.00781292	0.0558541	0.0451452	NR4A2/NR4A1/NR4A3	3
Trophozoite.90	Trophozoite	90	R-HSA-9607240	FLT3 Signaling	7/84	294/10704	0.00819194	0.0573436	0.0463491	DUSP1/DUSP4/AREG/DUSP5/EREG/DUSP2/SPRED1	7
Trophozoite.90	Trophozoite	90	R-HSA-9006936	Signaling by TGFB family members	4/84	102/10704	0.00837612	0.0574363	0.046424	JUNB/BMP2/PPP1R15A/INHBA	4
Trophozoite.90	Trophozoite	90	R-HSA-9006931	Signaling by Nuclear Receptors	7/84	299/10704	0.0089459	0.0601164	0.0485904	JUN/FOS/PCK1/AREG/PDK4/EREG/GNAI1	7
Trophozoite.90	Trophozoite	90	R-HSA-9018678	Biosynthesis of specialized proresolving mediators (SPMs)	2/84	19/10704	0.00954261	0.0628689	0.0508151	PTGS2/CYP1A1	2
Trophozoite.90	Trophozoite	90	R-HSA-6804115	TP53 regulates transcription of additional cell cycle genes whose exact role in the p53 pathway remain uncertain	2/84	20/10704	0.0105493	0.066739	0.0539432	BTG2/PLK2	2
Trophozoite.90	Trophozoite	90	R-HSA-9013695	NOTCH4 Intracellular Domain Regulates Transcription	2/84	20/10704	0.0105493	0.066739	0.0539432	HEY1/MAMLD1	2
Trophozoite.90	Trophozoite	90	R-HSA-500792	GPCR ligand binding	9/84	467/10704	0.0107259	0.066739	0.0539432	CXCL3/CXCL1/CXCL2/CXCL10/CCL20/CCL4/CXCL8/ACKR3/CCL2	9
Trophozoite.90	Trophozoite	90	R-HSA-2559582	Senescence-Associated Secretory Phenotype (SASP)	4/84	112/10704	0.0115429	0.0705164	0.0569963	CXCL8/JUN/FOS/IL1A	4
Trophozoite.90	Trophozoite	90	R-HSA-187037	Signaling by NTRK1 (TRKA)	4/84	115/10704	0.0126242	0.0757451	0.0612226	FOS/JUNB/DUSP4/ID3	4
Trophozoite.90	Trophozoite	90	R-HSA-450294	MAP kinase activation	3/84	64/10704	0.0137732	0.0811894	0.065623	JUN/FOS/DUSP4	3
Trophozoite.90	Trophozoite	90	R-HSA-9660826	Purinergic signaling in leishmaniasis infection	2/84	24/10704	0.015017	0.0855204	0.0691236	IL1A/IL1B	2
Trophozoite.90	Trophozoite	90	R-HSA-9664424	Cell recruitment (pro-inflammatory response)	2/84	24/10704	0.015017	0.0855204	0.0691236	IL1A/IL1B	2
Trophozoite.90	Trophozoite	90	R-HSA-1643713	Signaling by EGFR in Cancer	2/84	25/10704	0.0162405	0.0894557	0.0723045	AREG/EREG	2
Trophozoite.90	Trophozoite	90	R-HSA-9013508	NOTCH3 Intracellular Domain Regulates Transcription	2/84	25/10704	0.0162405	0.0894557	0.0723045	HEY1/MAMLD1	2
Trophozoite.90	Trophozoite	90	R-HSA-380994	ATF4 activates genes in response to endoplasmic reticulum stress	2/84	27/10704	0.0188104	0.100565	0.0812837	CXCL8/CCL2	2
Trophozoite.90	Trophozoite	90	R-HSA-448424	Interleukin-17 signaling	3/84	72/10704	0.0188559	0.100565	0.0812837	JUN/FOS/DUSP4	3
Trophozoite.90	Trophozoite	90	R-HSA-1980143	Signaling by NOTCH1	3/84	74/10704	0.0202681	0.106408	0.0860062	HEY1/MAMLD1/TLE4	3
Trophozoite.90	Trophozoite	90	R-HSA-166520	Signaling by NTRKs	4/84	134/10704	0.020979	0.108446	0.0876533	FOS/JUNB/DUSP4/ID3	4
Trophozoite.90	Trophozoite	90	R-HSA-5357956	TNFR1-induced NFkappaB signaling pathway	2/84	30/10704	0.0229619	0.116897	0.0944845	TNFAIP3/BIRC3	2
Trophozoite.90	Trophozoite	90	R-HSA-2871796	FCERI mediated MAPK activation	2/84	32/10704	0.0259195	0.128073	0.103518	JUN/FOS	2
Trophozoite.90	Trophozoite	90	R-HSA-381042	PERK regulates gene expression	2/84	32/10704	0.0259195	0.128073	0.103518	CXCL8/CCL2	2
Trophozoite.90	Trophozoite	90	R-HSA-5357905	Regulation of TNFR1 signaling	2/84	35/10704	0.0306275	0.147429	0.119162	TNFAIP3/BIRC3	2
Trophozoite.90	Trophozoite	90	R-HSA-8939211	ESR-mediated signaling	5/84	223/10704	0.0307143	0.147429	0.119162	JUN/FOS/AREG/EREG/GNAI1	5
Trophozoite.90	Trophozoite	90	R-HSA-2980736	Peptide hormone metabolism	3/84	90/10704	0.0336132	0.158385	0.128018	INHBE/INHBA/REN	3
Trophozoite.90	Trophozoite	90	R-HSA-168638	NOD1/2 Signaling Pathway	2/84	37/10704	0.0339397	0.158385	0.128018	TNFAIP3/BIRC3	2
Trophozoite.90	Trophozoite	90	R-HSA-5689896	Ovarian tumor domain proteases	2/84	38/10704	0.035646	0.164069	0.132612	TNFAIP3/YOD1	2
Trophozoite.90	Trophozoite	90	R-HSA-3769402	Deactivation of the beta-catenin transactivating complex	2/84	42/10704	0.0427916	0.194297	0.157045	LEF1/TLE4	2
Trophozoite.90	Trophozoite	90	R-HSA-2219528	PI3K/AKT Signaling in Cancer	3/84	101/10704	0.0448737	0.201034	0.16249	NR4A1/AREG/EREG	3
Trophozoite.90	Trophozoite	90	R-HSA-75893	TNF signaling	2/84	44/10704	0.0465484	0.205524	0.166119	TNFAIP3/BIRC3	2
Trophozoite.90	Trophozoite	90	R-HSA-9020702	Interleukin-1 signaling	3/84	103/10704	0.0470992	0.205524	0.166119	NFKBIA/IL1A/IL1B	3
Trophozoite.90	Trophozoite	90	R-HSA-9658195	Leishmania infection	5/84	252/10704	0.0478365	0.206065	0.166556	JUN/IL1A/IL1B/GNAI1/PLK2	5
Trophozoite.90	Trophozoite	90	R-HSA-9012852	Signaling by NOTCH3	2/84	49/10704	0.0564403	0.24005	0.194025	HEY1/MAMLD1	2
Cyst.180	Cyst	180	R-HSA-6783783	Interleukin-10 signaling	18/250	47/10704	5.79454e-18	4.83264e-15	4.14767e-15	CCL4/CCL20/CXCL1/CXCL10/CCL4L1/CXCL8/CSF1/ICAM1/CCL5/IL1A/CCL2/IL1B/CCL22/CXCL2/IL10RA/IL12A/PTGS2/LIF	18
Cyst.180	Cyst	180	R-HSA-449147	Signaling by Interleukins	44/250	461/10704	6.96429e-16	2.90411e-13	2.49248e-13	CCL4/CCL20/CXCL1/CXCL10/CCL4L1/CXCL8/IL17C/CSF1/ICAM1/IL23A/CCL5/IL1A/CCL2/NOS2/IL1B/IL7/NFKB2/IRAK2/CCL22/NFKBIA/DUSP6/FOS/CXCL2/STAT5A/IL32/NFKB1/IL10RA/CEBPD/DUSP4/PELI1/IL12A/CLCF1/IRS1/JUNB/SOD2/IRS2/UBC/PTGS2/PSMA6/IFNLR1/MAP3K8/IL4R/IL17RB/LIF	44
Cyst.180	Cyst	180	R-HSA-380108	Chemokine receptors bind chemokines	16/250	59/10704	2.17566e-13	6.04833e-11	5.19104e-11	CCL4/CCL20/CXCL1/CXCL10/CCL4L1/CXCL8/CXCL3/CCL5/CCL2/CXCL5/CCL22/CX3CL1/CXCL2/CCRL2/CXCR6/ACKR3	16
Cyst.180	Cyst	180	R-HSA-9031628	NGF-stimulated transcription	11/250	39/10704	8.51981e-10	1.77638e-07	1.5246e-07	EGR1/EGR2/EGR4/TRIB1/FOS/FOSL1/EGR3/MEF2D/JUNB/NAB2/JUND	11
Cyst.180	Cyst	180	R-HSA-198725	Nuclear Events (kinase and transcription factor activation)	13/250	61/10704	1.09259e-09	1.82244e-07	1.56413e-07	EGR1/EGR2/EGR4/DUSP6/TRIB1/FOS/FOSL1/EGR3/DUSP4/MEF2D/JUNB/NAB2/JUND	13
Cyst.180	Cyst	180	R-HSA-375276	Peptide ligand-binding receptors	21/250	201/10704	8.63482e-09	1.20024e-06	1.03012e-06	CCL4/CCL20/CXCL1/CXCL10/CCL4L1/CXCL8/CXCL3/GPR37L1/CCL5/CCL2/CXCL5/CCL22/CX3CL1/CXCL2/CCRL2/F2RL1/CXCR6/ACKR3/EDN1/KISS1/GAL	21
Cyst.180	Cyst	180	R-HSA-6785807	Interleukin-4 and Interleukin-13 signaling	15/250	108/10704	2.78849e-08	3.32228e-06	2.85138e-06	CXCL8/ICAM1/IL23A/IL1A/CCL2/NOS2/IL1B/CCL22/FOS/CEBPD/IL12A/JUNB/PTGS2/IL4R/LIF	15
Cyst.180	Cyst	180	R-HSA-187037	Signaling by NTRK1 (TRKA)	15/250	115/10704	6.59742e-08	6.87781e-06	5.90295e-06	EGR1/EGR2/EGR4/DUSP6/TRIB1/FOS/FOSL1/EGR3/DUSP4/IRS1/MEF2D/JUNB/IRS2/NAB2/JUND	15
Cyst.180	Cyst	180	R-HSA-168164	Toll Like Receptor 3 (TLR3) Cascade	13/250	94/10704	2.52656e-07	2.34128e-05	2.00943e-05	BIRC3/NFKB2/IRAK2/NFKBIA/DUSP6/FOS/TICAM1/NFKB1/IKBKE/DUSP4/UBC/MAP3K8/TRAF3	13
Cyst.180	Cyst	180	R-HSA-166166	MyD88-independent TLR4 cascade	13/250	99/10704	4.6777e-07	3.52201e-05	3.0228e-05	BIRC3/NFKB2/IRAK2/NFKBIA/DUSP6/FOS/TICAM1/NFKB1/IKBKE/DUSP4/UBC/MAP3K8/TRAF3	13
Cyst.180	Cyst	180	R-HSA-937061	TRIF(TICAM1)-mediated TLR4 signaling	13/250	99/10704	4.6777e-07	3.52201e-05	3.0228e-05	BIRC3/NFKB2/IRAK2/NFKBIA/DUSP6/FOS/TICAM1/NFKB1/IKBKE/DUSP4/UBC/MAP3K8/TRAF3	13
Cyst.180	Cyst	180	R-HSA-166520	Signaling by NTRKs	15/250	134/10704	5.06763e-07	3.52201e-05	3.0228e-05	EGR1/EGR2/EGR4/DUSP6/TRIB1/FOS/FOSL1/EGR3/DUSP4/IRS1/MEF2D/JUNB/IRS2/NAB2/JUND	15
Cyst.180	Cyst	180	R-HSA-5668541	TNFR2 non-canonical NF-kB pathway	13/250	102/10704	6.64578e-07	4.26352e-05	3.65921e-05	BIRC3/RELB/NFKB2/EDAR/LTB/TNFRSF9/TNFRSF11B/TNFRSF12A/UBC/TNFSF9/PSMA6/TRAF3/TNFRSF11A	13
Cyst.180	Cyst	180	R-HSA-166016	Toll Like Receptor 4 (TLR4) Cascade	14/250	129/10704	1.78468e-06	0.000106316	9.12466e-05	BIRC3/NFKB2/IRAK2/NFKBIA/DUSP6/FOS/TICAM1/NFKB1/IKBKE/DUSP4/PELI1/UBC/MAP3K8/TRAF3	14
Cyst.180	Cyst	180	R-HSA-975138	TRAF6 mediated induction of NFkB and MAP kinases upon TLR7/8 or 9 activation	11/250	91/10704	8.23381e-06	0.0004578	0.000392912	NFKB2/IRAK2/NFKBIA/DUSP6/FOS/TICAM1/NFKB1/DUSP4/PELI1/UBC/MAP3K8	11
Cyst.180	Cyst	180	R-HSA-975155	MyD88 dependent cascade initiated on endosome	11/250	92/10704	9.1616e-06	0.000477548	0.000409861	NFKB2/IRAK2/NFKBIA/DUSP6/FOS/TICAM1/NFKB1/DUSP4/PELI1/UBC/MAP3K8	11
Cyst.180	Cyst	180	R-HSA-168181	Toll Like Receptor 7/8 (TLR7/8) Cascade	11/250	93/10704	1.01791e-05	0.000499374	0.000428593	NFKB2/IRAK2/NFKBIA/DUSP6/FOS/TICAM1/NFKB1/DUSP4/PELI1/UBC/MAP3K8	11
Cyst.180	Cyst	180	R-HSA-112409	RAF-independent MAPK1/3 activation	6/250	23/10704	1.10523e-05	0.00051209	0.000439507	DUSP5/DUSP6/DUSP8/DUSP4/DUSP16/DUSP1	6
Cyst.180	Cyst	180	R-HSA-168138	Toll Like Receptor 9 (TLR9) Cascade	11/250	96/10704	1.38442e-05	0.000607686	0.000521553	NFKB2/IRAK2/NFKBIA/DUSP6/FOS/TICAM1/NFKB1/DUSP4/PELI1/UBC/MAP3K8	11
Cyst.180	Cyst	180	R-HSA-168898	Toll-like Receptor Cascades	14/250	155/10704	1.54358e-05	0.000643674	0.00055244	BIRC3/NFKB2/IRAK2/NFKBIA/DUSP6/FOS/TICAM1/NFKB1/IKBKE/DUSP4/PELI1/UBC/MAP3K8/TRAF3	14
Cyst.180	Cyst	180	R-HSA-168142	Toll Like Receptor 10 (TLR10) Cascade	10/250	85/10704	2.71129e-05	0.000983136	0.000843787	NFKB2/IRAK2/NFKBIA/DUSP6/FOS/NFKB1/DUSP4/PELI1/UBC/MAP3K8	10
Cyst.180	Cyst	180	R-HSA-168176	Toll Like Receptor 5 (TLR5) Cascade	10/250	85/10704	2.71129e-05	0.000983136	0.000843787	NFKB2/IRAK2/NFKBIA/DUSP6/FOS/NFKB1/DUSP4/PELI1/UBC/MAP3K8	10
Cyst.180	Cyst	180	R-HSA-975871	MyD88 cascade initiated on plasma membrane	10/250	85/10704	2.71129e-05	0.000983136	0.000843787	NFKB2/IRAK2/NFKBIA/DUSP6/FOS/NFKB1/DUSP4/PELI1/UBC/MAP3K8	10
Cyst.180	Cyst	180	R-HSA-373076	Class A/1 (Rhodopsin-like receptors)	21/250	335/10704	3.75017e-05	0.00130318	0.00111847	CCL4/CCL20/CXCL1/CXCL10/CCL4L1/CXCL8/CXCL3/GPR37L1/CCL5/CCL2/CXCL5/CCL22/CX3CL1/CXCL2/CCRL2/F2RL1/CXCR6/ACKR3/EDN1/KISS1/GAL	21
Cyst.180	Cyst	180	R-HSA-448424	Interleukin-17 signaling	9/250	72/10704	4.22289e-05	0.00140875	0.00120908	IL17C/IRAK2/DUSP6/FOS/NFKB1/DUSP4/UBC/MAP3K8/IL17RB	9
Cyst.180	Cyst	180	R-HSA-5676594	TNF receptor superfamily (TNFSF) members mediating non-canonical NF-kB pathway	5/250	18/10704	4.45983e-05	0.00143058	0.00122781	BIRC3/LTB/TNFRSF12A/TRAF3/TNFRSF11A	5
Cyst.180	Cyst	180	R-HSA-5675221	Negative regulation of MAPK pathway	7/250	43/10704	5.47642e-05	0.00169161	0.00145184	DUSP5/DUSP6/DUSP8/DUSP4/DUSP16/DUSP1/UBC	7
Cyst.180	Cyst	180	R-HSA-166058	MyD88:MAL(TIRAP) cascade initiated on plasma membrane	10/250	95/10704	7.13788e-05	0.00205276	0.0017618	NFKB2/IRAK2/NFKBIA/DUSP6/FOS/NFKB1/DUSP4/PELI1/UBC/MAP3K8	10
Cyst.180	Cyst	180	R-HSA-168188	Toll Like Receptor TLR6:TLR2 Cascade	10/250	95/10704	7.13788e-05	0.00205276	0.0017618	NFKB2/IRAK2/NFKBIA/DUSP6/FOS/NFKB1/DUSP4/PELI1/UBC/MAP3K8	10
Cyst.180	Cyst	180	R-HSA-168179	Toll Like Receptor TLR1:TLR2 Cascade	10/250	98/10704	9.30571e-05	0.00250354	0.00214869	NFKB2/IRAK2/NFKBIA/DUSP6/FOS/NFKB1/DUSP4/PELI1/UBC/MAP3K8	10
Cyst.180	Cyst	180	R-HSA-181438	Toll Like Receptor 2 (TLR2) Cascade	10/250	98/10704	9.30571e-05	0.00250354	0.00214869	NFKB2/IRAK2/NFKBIA/DUSP6/FOS/NFKB1/DUSP4/PELI1/UBC/MAP3K8	10
Cyst.180	Cyst	180	R-HSA-9013973	TICAM1-dependent activation of IRF3/IRF7	4/250	12/10704	0.000124056	0.0032332	0.00277493	TICAM1/IKBKE/UBC/TRAF3	4
Cyst.180	Cyst	180	R-HSA-9020702	Interleukin-1 signaling	10/250	103/10704	0.000141551	0.00357737	0.00307031	IL1A/IL1B/NFKB2/IRAK2/NFKBIA/NFKB1/PELI1/UBC/PSMA6/MAP3K8	10
Cyst.180	Cyst	180	R-HSA-209560	NF-kB is activated and signals survival	4/250	13/10704	0.000175915	0.00431508	0.00370347	NFKBIA/NGFR/NFKB1/UBC	4
Cyst.180	Cyst	180	R-HSA-5260271	Diseases of Immune System	5/250	24/10704	0.000197265	0.00456998	0.00392223	NFKB2/NFKBIA/TICAM1/NFKB1/TRAF3	5
Cyst.180	Cyst	180	R-HSA-5602358	Diseases associated with the TLR signaling cascade	5/250	24/10704	0.000197265	0.00456998	0.00392223	NFKB2/NFKBIA/TICAM1/NFKB1/TRAF3	5
Cyst.180	Cyst	180	R-HSA-193639	p75NTR signals via NF-kB	4/250	16/10704	0.000423698	0.00955038	0.00819672	NFKBIA/NGFR/NFKB1/UBC	4
Cyst.180	Cyst	180	R-HSA-5213460	RIPK1-mediated regulated necrosis	5/250	29/10704	0.000501047	0.0104468	0.0089661	BIRC3/SDCBP/PELI1/TNFRSF10B/UBC	5
Cyst.180	Cyst	180	R-HSA-5218859	Regulated Necrosis	5/250	29/10704	0.000501047	0.0104468	0.0089661	BIRC3/SDCBP/PELI1/TNFRSF10B/UBC	5
Cyst.180	Cyst	180	R-HSA-5675482	Regulation of necroptotic cell death	5/250	29/10704	0.000501047	0.0104468	0.0089661	BIRC3/SDCBP/PELI1/TNFRSF10B/UBC	5
Cyst.180	Cyst	180	R-HSA-9607240	FLT3 Signaling	17/250	294/10704	0.000533924	0.0108016	0.00927057	AREG/DUSP5/DUSP6/STAT5A/HBEGF/SPRED1/EREG/DUSP8/DUSP4/IRS1/ACTG1/DUSP16/DUSP1/IRS2/UBC/PSMA6/RASGRP1	17
Cyst.180	Cyst	180	R-HSA-1810476	RIP-mediated NFkB activation via ZBP1	4/250	17/10704	0.000543964	0.0108016	0.00927057	NFKB2/NFKBIA/TICAM1/NFKB1	4
Cyst.180	Cyst	180	R-HSA-500792	GPCR ligand binding	23/250	467/10704	0.000586368	0.0113728	0.00976085	CCL4/CCL20/CXCL1/CXCL10/CCL4L1/CXCL8/GNG2/CXCL3/GPR37L1/CCL5/CCL2/CXCL5/CCL22/CX3CL1/CXCL2/CCRL2/WNT4/F2RL1/CXCR6/ACKR3/EDN1/KISS1/GAL	23
Cyst.180	Cyst	180	R-HSA-936964	Activation of IRF3/IRF7 mediated by TBK1/IKK epsilon	4/250	18/10704	0.00068664	0.0126226	0.0108335	TICAM1/IKBKE/UBC/TRAF3	4
Cyst.180	Cyst	180	R-HSA-1168372	Downstream signaling events of B Cell Receptor (BCR)	8/250	83/10704	0.000689061	0.0126226	0.0108335	NFKBIA/NFKBIE/NFKB1/BCL10/REL/UBC/PSMA6/RASGRP1	8
Cyst.180	Cyst	180	R-HSA-450294	MAP kinase activation	7/250	64/10704	0.000696213	0.0126226	0.0108335	IRAK2/DUSP6/FOS/NFKB1/DUSP4/UBC/MAP3K8	7
Cyst.180	Cyst	180	R-HSA-5673001	RAF/MAP kinase cascade	16/250	280/10704	0.000880094	0.015617	0.0134034	AREG/DUSP5/DUSP6/HBEGF/SPRED1/EREG/DUSP8/DUSP4/IRS1/ACTG1/DUSP16/DUSP1/IRS2/UBC/PSMA6/RASGRP1	16
Cyst.180	Cyst	180	R-HSA-1169091	Activation of NF-kappaB in B cells	7/250	67/10704	0.000918564	0.0157952	0.0135564	NFKBIA/NFKBIE/NFKB1/BCL10/REL/UBC/PSMA6	7
Cyst.180	Cyst	180	R-HSA-445989	TAK1 activates NFkB by phosphorylation and activation of IKKs complex	5/250	33/10704	0.000928016	0.0157952	0.0135564	NFKB2/IRAK2/NFKBIA/NFKB1/UBC	5
Cyst.180	Cyst	180	R-HSA-5684996	MAPK1/MAPK3 signaling	16/250	286/10704	0.00110127	0.0183692	0.0157656	AREG/DUSP5/DUSP6/HBEGF/SPRED1/EREG/DUSP8/DUSP4/IRS1/ACTG1/DUSP16/DUSP1/IRS2/UBC/PSMA6/RASGRP1	16
Cyst.180	Cyst	180	R-HSA-1606322	ZBP1(DAI) mediated induction of type I IFNs	4/250	21/10704	0.00127102	0.0207375	0.0177982	NFKB2/NFKBIA/TICAM1/NFKB1	4
Cyst.180	Cyst	180	R-HSA-418594	G alpha (i) signalling events	20/250	405/10704	0.00129299	0.0207375	0.0177982	CCL4/CCL20/CXCL1/CXCL10/CCL4L1/CXCL8/GNG2/CXCL3/GPR37L1/CCL5/CXCL5/CX3CL1/CXCL2/DHRS9/SDC4/LDLR/CXCR6/ACKR3/LRP12/GAL	20
Cyst.180	Cyst	180	R-HSA-5683057	MAPK family signaling cascades	17/250	325/10704	0.00161399	0.02506	0.021508	AREG/DUSP5/DUSP6/HBEGF/SPRED1/EREG/DUSP8/DUSP4/IRS1/CDC42EP2/ACTG1/DUSP16/DUSP1/IRS2/UBC/PSMA6/RASGRP1	17
Cyst.180	Cyst	180	R-HSA-446652	Interleukin-1 family signaling	10/250	140/10704	0.00162259	0.02506	0.021508	IL1A/IL1B/NFKB2/IRAK2/NFKBIA/NFKB1/PELI1/UBC/PSMA6/MAP3K8	10
Cyst.180	Cyst	180	R-HSA-5689896	Ovarian tumor domain proteases	5/250	38/10704	0.00178507	0.0259933	0.022309	TNFAIP3/YOD1/UBC/TNIP1/TRAF3	5
Cyst.180	Cyst	180	R-HSA-5621481	C-type lectin receptors (CLRs)	10/250	142/10704	0.00180417	0.0259933	0.022309	FCER1G/RELB/IL1B/NFKB2/NFKBIA/NFKB1/MUC13/BCL10/UBC/PSMA6	10
Cyst.180	Cyst	180	R-HSA-2586552	Signaling by Leptin	3/250	11/10704	0.00180769	0.0259933	0.022309	STAT5A/IRS1/IRS2	3
Cyst.180	Cyst	180	R-HSA-4755510	SUMOylation of immune response proteins	3/250	11/10704	0.00180769	0.0259933	0.022309	NFKB2/NFKBIA/IKBKE	3
Cyst.180	Cyst	180	R-HSA-168643	Nucleotide-binding domain, leucine rich repeat containing receptor (NLR) signaling pathways	6/250	56/10704	0.00186769	0.0264009	0.0226588	BIRC3/TNFAIP3/NFKB2/IRAK2/NFKB1/UBC	6
Cyst.180	Cyst	180	R-HSA-9634638	Estrogen-dependent nuclear events downstream of ESR-membrane signaling	4/250	24/10704	0.00213596	0.0287321	0.0246596	AREG/FOS/HBEGF/EREG	4
Cyst.180	Cyst	180	R-HSA-9660826	Purinergic signaling in leishmaniasis infection	4/250	24/10704	0.00213596	0.0287321	0.0246596	IL1A/IL1B/NFKB2/NFKB1	4
Cyst.180	Cyst	180	R-HSA-9664424	Cell recruitment (pro-inflammatory response)	4/250	24/10704	0.00213596	0.0287321	0.0246596	IL1A/IL1B/NFKB2/NFKB1	4
Cyst.180	Cyst	180	R-HSA-168928	DDX58/IFIH1-mediated induction of interferon-alpha/beta	7/250	78/10704	0.00224672	0.0297422	0.0255266	TNFAIP3/NFKB2/NFKBIA/NFKB1/IKBKE/UBC/TRAF3	7
Cyst.180	Cyst	180	R-HSA-5607764	CLEC7A (Dectin-1) signaling	8/250	101/10704	0.00246557	0.032035	0.0274944	RELB/IL1B/NFKB2/NFKBIA/NFKB1/BCL10/UBC/PSMA6	8
Cyst.180	Cyst	180	R-HSA-1643713	Signaling by EGFR in Cancer	4/250	25/10704	0.00249673	0.032035	0.0274944	AREG/HBEGF/EREG/UBC	4
Cyst.180	Cyst	180	R-HSA-2871837	FCERI mediated NF-kB activation	7/250	82/10704	0.00298864	0.0376768	0.0323365	FCER1G/NFKBIA/NFKB1/BCL10/UBC/PSMA6/RASGRP1	7
Cyst.180	Cyst	180	R-HSA-179812	GRB2 events in EGFR signaling	3/250	13/10704	0.00302679	0.0376768	0.0323365	AREG/HBEGF/EREG	3
Cyst.180	Cyst	180	R-HSA-380994	ATF4 activates genes in response to endoplasmic reticulum stress	4/250	27/10704	0.00333958	0.040959	0.0351535	CXCL8/CCL2/ATF3/DDIT3	4
Cyst.180	Cyst	180	R-HSA-180336	SHC1 events in EGFR signaling	3/250	14/10704	0.00378634	0.0457653	0.0392786	AREG/HBEGF/EREG	3
Cyst.180	Cyst	180	R-HSA-5669034	TNFs bind their physiological receptors	4/250	29/10704	0.00435769	0.0519188	0.0445599	EDAR/TNFRSF9/TNFRSF11B/TNFSF9	4
Cyst.180	Cyst	180	R-HSA-9648895	Response of EIF2AK1 (HRI) to heme deficiency	3/250	15/10704	0.00465201	0.0540056	0.0463509	ATF3/PPP1R15A/DDIT3	3
Cyst.180	Cyst	180	R-HSA-983705	Signaling by the B Cell Receptor (BCR)	8/250	112/10704	0.00466235	0.0540056	0.0463509	NFKBIA/NFKBIE/NFKB1/BCL10/REL/UBC/PSMA6/RASGRP1	8
Cyst.180	Cyst	180	R-HSA-877300	Interferon gamma signaling	7/250	91/10704	0.00533349	0.0609333	0.0522967	ICAM1/TRIM31/IFNGR1/GBP1/TRIM29/IRF1/OASL	7
Cyst.180	Cyst	180	R-HSA-182971	EGFR downregulation	4/250	31/10704	0.00556657	0.0617574	0.0530039	AREG/HBEGF/EREG/UBC	4
Cyst.180	Cyst	180	R-HSA-5684264	MAP3K8 (TPL2)-dependent MAPK1/3 activation	3/250	16/10704	0.00562777	0.0617574	0.0530039	NFKB1/UBC/MAP3K8	3
Cyst.180	Cyst	180	R-HSA-975163	IRAK2 mediated activation of TAK1 complex upon TLR7/8 or 9 stimulation	3/250	16/10704	0.00562777	0.0617574	0.0530039	IRAK2/TICAM1/UBC	3
Cyst.180	Cyst	180	R-HSA-381042	PERK regulates gene expression	4/250	32/10704	0.00624715	0.067664	0.0580733	CXCL8/CCL2/ATF3/DDIT3	4
Cyst.180	Cyst	180	R-HSA-180292	GAB1 signalosome	3/250	17/10704	0.00671716	0.0709128	0.0608617	AREG/HBEGF/EREG	3
Cyst.180	Cyst	180	R-HSA-937072	TRAF6-mediated induction of TAK1 complex within TLR4 complex	3/250	17/10704	0.00671716	0.0709128	0.0608617	IRAK2/TICAM1/UBC	3
Cyst.180	Cyst	180	R-HSA-913531	Interferon Signaling	11/250	199/10704	0.00702193	0.0732037	0.0628278	ICAM1/EGR1/TRIM31/IFNGR1/ISG20/GBP1/TRIM29/IFNAR2/IRF1/OASL/UBC	11
Cyst.180	Cyst	180	R-HSA-936440	Negative regulators of DDX58/IFIH1 signaling	4/250	34/10704	0.00776926	0.0799946	0.0686562	TNFAIP3/IKBKE/UBC/TRAF3	4
Cyst.180	Cyst	180	R-HSA-1266695	Interleukin-7 signaling	4/250	36/10704	0.00951676	0.0967924	0.0830731	IL7/STAT5A/IRS1/IRS2	4
Cyst.180	Cyst	180	R-HSA-168638	NOD1/2 Signaling Pathway	4/250	37/10704	0.0104788	0.105293	0.0903689	BIRC3/TNFAIP3/IRAK2/UBC	4
Cyst.180	Cyst	180	R-HSA-168927	TICAM1, RIP1-mediated IKK complex recruitment	3/250	20/10704	0.010696	0.106196	0.0911436	BIRC3/TICAM1/UBC	3
Cyst.180	Cyst	180	R-HSA-2454202	Fc epsilon receptor (FCERI) signaling	8/250	134/10704	0.0132268	0.129778	0.111383	FCER1G/NFKBIA/FOS/NFKB1/BCL10/UBC/PSMA6/RASGRP1	8
Cyst.180	Cyst	180	R-HSA-1834949	Cytosolic sensors of pathogen-associated DNA	5/250	63/10704	0.0156227	0.151321	0.129873	NFKB2/NFKBIA/TICAM1/NFKB1/UBC	5
Cyst.180	Cyst	180	R-HSA-9637690	Response of Mtb to phagocytosis	3/250	23/10704	0.0157853	0.151321	0.129873	NOS2/DUSP16/UBC	3
Cyst.180	Cyst	180	R-HSA-73887	Death Receptor Signalling	8/250	141/10704	0.0175084	0.160774	0.137986	BIRC3/TNFAIP3/NFKBIA/NGFR/NFKB1/TNFRSF10B/TNFRSF10D/UBC	8
Cyst.180	Cyst	180	R-HSA-9614085	FOXO-mediated transcription	5/250	65/10704	0.0176869	0.160774	0.137986	BBC3/DDIT3/SOD2/GADD45A/KLF4	5
Cyst.180	Cyst	180	R-HSA-449836	Other interleukin signaling	3/250	24/10704	0.0177352	0.160774	0.137986	CSF1/IL32/IFNLR1	3
Cyst.180	Cyst	180	R-HSA-933542	TRAF6 mediated NF-kB activation	3/250	24/10704	0.0177352	0.160774	0.137986	NFKB2/NFKBIA/NFKB1	3
Cyst.180	Cyst	180	R-HSA-982772	Growth hormone receptor signaling	3/250	24/10704	0.0177352	0.160774	0.137986	STAT5A/IRS1/IRS2	3
Cyst.180	Cyst	180	R-HSA-5633008	TP53 Regulates Transcription of Cell Death Genes	4/250	44/10704	0.0189823	0.170228	0.1461	PMAIP1/BBC3/TNFRSF10B/TNFRSF10D	4
Cyst.180	Cyst	180	R-HSA-5663202	Diseases of signal transduction by growth factor receptors and second messengers	16/250	387/10704	0.0193625	0.170353	0.146207	AREG/DUSP6/STAT5A/HBEGF/NR4A1/SPRED1/EREG/DUSP8/IRS1/ACTG1/DUSP16/IRS2/JAG1/UBC/PSMA6/HES1	16
Cyst.180	Cyst	180	R-HSA-446728	Cell junction organization	6/250	91/10704	0.0195717	0.170353	0.146207	FERMT2/CLDN4/ACTG1/LAMC2/CDH11/CLDN23	6
Cyst.180	Cyst	180	R-HSA-191273	Cholesterol biosynthesis	3/250	25/10704	0.0198132	0.170353	0.146207	HMGCS1/SQLE/CYP51A1	3
Cyst.180	Cyst	180	R-HSA-937041	IKK complex recruitment mediated by RIP1	3/250	25/10704	0.0198132	0.170353	0.146207	BIRC3/TICAM1/UBC	3
Cyst.180	Cyst	180	R-HSA-1250342	PI3K events in ERBB4 signaling	2/250	10/10704	0.0216058	0.178408	0.153121	HBEGF/EREG	2
Cyst.180	Cyst	180	R-HSA-1483115	Hydrolysis of LPC	2/250	10/10704	0.0216058	0.178408	0.153121	PLA2G4C/GPCPD1	2
Cyst.180	Cyst	180	R-HSA-74749	Signal attenuation	2/250	10/10704	0.0216058	0.178408	0.153121	IRS1/IRS2	2
Cyst.180	Cyst	180	R-HSA-937042	IRAK2 mediated activation of TAK1 complex	2/250	10/10704	0.0216058	0.178408	0.153121	IRAK2/UBC	2
Cyst.180	Cyst	180	R-HSA-381119	Unfolded Protein Response (UPR)	6/250	94/10704	0.0225802	0.184626	0.158457	CXCL8/CCL2/ATF3/CREB3L3/DDIT3/DNAJB9	6
Cyst.180	Cyst	180	R-HSA-400253	Circadian Clock	5/250	70/10704	0.0236147	0.189372	0.162531	NFIL3/NOCT/NAMPT/MEF2D/UBC	5
Cyst.180	Cyst	180	R-HSA-909733	Interferon alpha/beta signaling	5/250	70/10704	0.0236147	0.189372	0.162531	EGR1/ISG20/IFNAR2/IRF1/OASL	5
Cyst.180	Cyst	180	R-HSA-9635486	Infection with Mycobacterium tuberculosis	3/250	27/10704	0.0243546	0.193445	0.166027	NOS2/DUSP16/UBC	3
Cyst.180	Cyst	180	R-HSA-193692	Regulated proteolysis of p75NTR	2/250	11/10704	0.0260054	0.200819	0.172355	NGFR/NFKB1	2
Cyst.180	Cyst	180	R-HSA-9014325	TICAM1,TRAF6-dependent induction of TAK1 complex	2/250	11/10704	0.0260054	0.200819	0.172355	TICAM1/UBC	2
Cyst.180	Cyst	180	R-HSA-9645460	Alpha-protein kinase 1 signaling pathway	2/250	11/10704	0.0260054	0.200819	0.172355	TIFA/UBC	2
Cyst.180	Cyst	180	R-HSA-9619665	EGR2 and SOX10-mediated initiation of Schwann cell myelination	3/250	28/10704	0.0268181	0.205195	0.176111	EGR2/NAB2/CYP51A1	3
Cyst.180	Cyst	180	R-HSA-177929	Signaling by EGFR	4/250	50/10704	0.0289159	0.219235	0.188161	AREG/HBEGF/EREG/UBC	4
Cyst.180	Cyst	180	R-HSA-8863795	Downregulation of ERBB2 signaling	3/250	29/10704	0.0294097	0.22097	0.18965	HBEGF/EREG/UBC	3
Cyst.180	Cyst	180	R-HSA-2219530	Constitutive Signaling by Aberrant PI3K in Cancer	5/250	75/10704	0.0306946	0.223516	0.191835	AREG/HBEGF/EREG/IRS1/IRS2	5
Cyst.180	Cyst	180	R-HSA-6803211	TP53 Regulates Transcription of Death Receptors and Ligands	2/250	12/10704	0.0307327	0.223516	0.191835	TNFRSF10B/TNFRSF10D	2
Cyst.180	Cyst	180	R-HSA-2219528	PI3K/AKT Signaling in Cancer	6/250	101/10704	0.0307732	0.223516	0.191835	AREG/HBEGF/NR4A1/EREG/IRS1/IRS2	6
Cyst.180	Cyst	180	R-HSA-3928665	EPH-ephrin mediated repulsion of cells	4/250	51/10704	0.0308206	0.223516	0.191835	EPHA2/EFNA1/ACTG1/EFNB2	4
Cyst.180	Cyst	180	R-HSA-1500931	Cell-Cell communication	7/250	129/10704	0.031478	0.226316	0.194238	FERMT2/CLDN4/ACTG1/KIRREL1/LAMC2/CDH11/CLDN23	7
Cyst.180	Cyst	180	R-HSA-5357956	TNFR1-induced NFkappaB signaling pathway	3/250	30/10704	0.0321288	0.229021	0.19656	BIRC3/TNFAIP3/UBC	3
Cyst.270	Cyst	270	R-HSA-6783783	Interleukin-10 signaling	16/382	47/10704	2.77343e-12	2.33705e-09	2.1457e-09	CCL4/CCL20/CXCL10/CCL4L1/CXCL1/CXCL8/ICAM1/CSF1/CCL5/IL1B/CCL22/IL12A/IL1A/CCL2/LIF/IL10RA	16
Cyst.270	Cyst	270	R-HSA-449147	Signaling by Interleukins	49/382	461/10704	4.52478e-12	2.33705e-09	2.1457e-09	CCL4/CCL20/CXCL10/CCL4L1/CXCL1/CXCL8/IL17C/ICAM1/IL23A/DUSP6/CSF1/FOS/CCL5/NOS2/NFKB2/IL1B/CCL22/IL12A/IL11/NFKBIA/CLCF1/IL1A/IRAK2/IL32/CCL2/PELI1/H3C7/DUSP4/SOCS3/JUNB/STAT5A/RORA/IFNLR1/MCL1/IRS1/PSMA6/IRS2/PPP2CB/LIF/MAPK11/RAP1B/UBC/IL15/IL4R/IL6R/IL10RA/PTPN12/PAK2/IL6ST	49
Cyst.270	Cyst	270	R-HSA-198725	Nuclear Events (kinase and transcription factor activation)	16/382	61/10704	2.36672e-10	8.14942e-08	7.48217e-08	EGR1/EGR2/DUSP6/FOS/TRIB1/FOSL1/EGR4/NAB2/MEF2D/DUSP4/JUNB/ID1/EGR3/JUND/PPP2CB/MAPK11	16
Cyst.270	Cyst	270	R-HSA-380108	Chemokine receptors bind chemokines	15/382	59/10704	1.40446e-09	3.62701e-07	3.33005e-07	CCL4/CCL20/CXCL10/CCL4L1/CXCL1/CXCL8/CXCL5/CCL5/CXCR4/CCL22/CXCL3/CCL2/CX3CL1/CCRL2/CXCR6	15
Cyst.270	Cyst	270	R-HSA-9031628	NGF-stimulated transcription	12/382	39/10704	5.87844e-09	1.21449e-06	1.11505e-06	EGR1/EGR2/FOS/TRIB1/FOSL1/EGR4/NAB2/MEF2D/JUNB/ID1/EGR3/JUND	12
Cyst.270	Cyst	270	R-HSA-112409	RAF-independent MAPK1/3 activation	9/382	23/10704	4.48351e-08	7.71912e-06	7.0871e-06	DUSP5/DUSP6/DUSP8/DUSP4/DUSP16/DUSP1/IL6R/PEA15/IL6ST	9
Cyst.270	Cyst	270	R-HSA-187037	Signaling by NTRK1 (TRKA)	18/382	115/10704	1.17666e-07	1.73642e-05	1.59425e-05	EGR1/EGR2/DUSP6/FOS/TRIB1/FOSL1/EGR4/NAB2/MEF2D/DUSP4/JUNB/ID1/EGR3/JUND/IRS1/IRS2/PPP2CB/MAPK11	18
Cyst.270	Cyst	270	R-HSA-6785807	Interleukin-4 and Interleukin-13 signaling	17/382	108/10704	2.43919e-07	3.14961e-05	2.89173e-05	CXCL8/ICAM1/IL23A/FOS/NOS2/IL1B/CCL22/IL12A/IL1A/CCL2/SOCS3/JUNB/RORA/MCL1/LIF/IL4R/IL6R	17
Cyst.270	Cyst	270	R-HSA-166520	Signaling by NTRKs	18/382	134/10704	1.22054e-06	0.000140091	0.000128621	EGR1/EGR2/DUSP6/FOS/TRIB1/FOSL1/EGR4/NAB2/MEF2D/DUSP4/JUNB/ID1/EGR3/JUND/IRS1/IRS2/PPP2CB/MAPK11	18
Cyst.270	Cyst	270	R-HSA-5683057	MAPK family signaling cascades	28/382	325/10704	1.41883e-05	0.00144751	0.00132899	AREG/DUSP5/HBEGF/DUSP6/SPRED1/DUSP8/CDC42EP2/ACTG1/DUSP4/SPRED2/IRS1/PSMA6/IRS2/PPP2CB/RAP1B/UBC/DUSP16/ACTB/DUSP1/IL6R/PEA15/PAK2/AGO2/IL6ST/SPTBN1/EREG/RASA2/PTPN3	28
Cyst.270	Cyst	270	R-HSA-5675221	Negative regulation of MAPK pathway	9/382	43/10704	1.64155e-05	0.00144751	0.00132899	DUSP5/DUSP6/DUSP8/DUSP4/PPP2CB/UBC/DUSP16/DUSP1/PTPN3	9
Cyst.270	Cyst	270	R-HSA-1989781	PPARA activates gene expression	15/382	117/10704	1.68152e-05	0.00144751	0.00132899	CYP1A1/ANKRD1/FHL2/HMGCS1/RORA/NR1D1/TXNRD1/TNFRSF21/TIAM2/FDFT1/NCOA6/PPARG/MED15/AHR/PLIN2	15
Cyst.270	Cyst	270	R-HSA-400206	Regulation of lipid metabolism by PPARalpha	15/382	119/10704	2.06565e-05	0.0016414	0.00150701	CYP1A1/ANKRD1/FHL2/HMGCS1/RORA/NR1D1/TXNRD1/TNFRSF21/TIAM2/FDFT1/NCOA6/PPARG/MED15/AHR/PLIN2	15
Cyst.270	Cyst	270	R-HSA-5684996	MAPK1/MAPK3 signaling	25/382	286/10704	3.23025e-05	0.0023223	0.00213216	AREG/DUSP5/HBEGF/DUSP6/SPRED1/DUSP8/ACTG1/DUSP4/SPRED2/IRS1/PSMA6/IRS2/PPP2CB/RAP1B/UBC/DUSP16/ACTB/DUSP1/IL6R/PEA15/IL6ST/SPTBN1/EREG/RASA2/PTPN3	25
Cyst.270	Cyst	270	R-HSA-400253	Circadian Clock	11/382	70/10704	3.37217e-05	0.0023223	0.00213216	NFIL3/MEF2D/NAMPT/RORA/NOCT/BHLHE40/SIRT1/NR1D1/UBC/SERPINE1/NCOA6	11
Cyst.270	Cyst	270	R-HSA-182971	EGFR downregulation	7/382	31/10704	8.73562e-05	0.00563994	0.00517816	AREG/HBEGF/UBC/PTPN12/SPRY2/EREG/PTPN3	7
Cyst.270	Cyst	270	R-HSA-168164	Toll Like Receptor 3 (TLR3) Cascade	12/382	94/10704	0.000122018	0.00741437	0.0068073	BIRC3/DUSP6/FOS/NFKB2/NFKBIA/IRAK2/TICAM1/DUSP4/PPP2CB/MAPK11/UBC/TANK	12
Cyst.270	Cyst	270	R-HSA-9607240	FLT3 Signaling	24/382	294/10704	0.000136089	0.00780999	0.00717053	AREG/DUSP5/HBEGF/DUSP6/SPRED1/DUSP8/ACTG1/DUSP4/STAT5A/SPRED2/IRS1/PSMA6/IRS2/PPP2CB/RAP1B/UBC/DUSP16/ACTB/DUSP1/PEA15/SPTBN1/EREG/RASA2/PTPN3	24
Cyst.270	Cyst	270	R-HSA-6783589	Interleukin-6 family signaling	6/382	24/10704	0.000154774	0.00841482	0.00772584	IL11/CLCF1/SOCS3/LIF/IL6R/IL6ST	6
Cyst.270	Cyst	270	R-HSA-5673001	RAF/MAP kinase cascade	23/382	280/10704	0.000170762	0.00881983	0.00809769	AREG/DUSP5/HBEGF/DUSP6/SPRED1/DUSP8/ACTG1/DUSP4/SPRED2/IRS1/PSMA6/IRS2/PPP2CB/RAP1B/UBC/DUSP16/ACTB/DUSP1/PEA15/SPTBN1/EREG/RASA2/PTPN3	23
Cyst.270	Cyst	270	R-HSA-166166	MyD88-independent TLR4 cascade	12/382	99/10704	0.000201222	0.00944828	0.00867469	BIRC3/DUSP6/FOS/NFKB2/NFKBIA/IRAK2/TICAM1/DUSP4/PPP2CB/MAPK11/UBC/TANK	12
Cyst.270	Cyst	270	R-HSA-937061	TRIF(TICAM1)-mediated TLR4 signaling	12/382	99/10704	0.000201222	0.00944828	0.00867469	BIRC3/DUSP6/FOS/NFKB2/NFKBIA/IRAK2/TICAM1/DUSP4/PPP2CB/MAPK11/UBC/TANK	12
Cyst.270	Cyst	270	R-HSA-375276	Peptide ligand-binding receptors	18/382	201/10704	0.000305468	0.0137195	0.0125962	CCL4/CCL20/CXCL10/CCL4L1/CXCL1/CXCL8/GPR37L1/CXCL5/CCL5/CXCR4/F2RL1/CCL22/CXCL3/CCL2/KISS1/CX3CL1/CCRL2/CXCR6	18
Cyst.270	Cyst	270	R-HSA-975138	TRAF6 mediated induction of NFkB and MAP kinases upon TLR7/8 or 9 activation	11/382	91/10704	0.000377433	0.0161715	0.0148474	DUSP6/FOS/NFKB2/NFKBIA/IRAK2/TICAM1/PELI1/DUSP4/PPP2CB/MAPK11/UBC	11
Cyst.270	Cyst	270	R-HSA-975155	MyD88 dependent cascade initiated on endosome	11/382	92/10704	0.000415265	0.0161715	0.0148474	DUSP6/FOS/NFKB2/NFKBIA/IRAK2/TICAM1/PELI1/DUSP4/PPP2CB/MAPK11/UBC	11
Cyst.270	Cyst	270	R-HSA-2586552	Signaling by Leptin	4/382	11/10704	0.000431652	0.0161715	0.0148474	SOCS3/STAT5A/IRS1/IRS2	4
Cyst.270	Cyst	270	R-HSA-168181	Toll Like Receptor 7/8 (TLR7/8) Cascade	11/382	93/10704	0.000456228	0.0161715	0.0148474	DUSP6/FOS/NFKB2/NFKBIA/IRAK2/TICAM1/PELI1/DUSP4/PPP2CB/MAPK11/UBC	11
Cyst.270	Cyst	270	R-HSA-5213460	RIPK1-mediated regulated necrosis	6/382	29/10704	0.000469646	0.0161715	0.0148474	BIRC3/SDCBP/PELI1/TNFRSF10B/UBC/TNFRSF10A	6
Cyst.270	Cyst	270	R-HSA-5218859	Regulated Necrosis	6/382	29/10704	0.000469646	0.0161715	0.0148474	BIRC3/SDCBP/PELI1/TNFRSF10B/UBC/TNFRSF10A	6
Cyst.270	Cyst	270	R-HSA-5675482	Regulation of necroptotic cell death	6/382	29/10704	0.000469646	0.0161715	0.0148474	BIRC3/SDCBP/PELI1/TNFRSF10B/UBC/TNFRSF10A	6
Cyst.270	Cyst	270	R-HSA-168138	Toll Like Receptor 9 (TLR9) Cascade	11/382	96/10704	0.000599944	0.0199917	0.0183548	DUSP6/FOS/NFKB2/NFKBIA/IRAK2/TICAM1/PELI1/DUSP4/PPP2CB/MAPK11/UBC	11
Cyst.270	Cyst	270	R-HSA-166016	Toll Like Receptor 4 (TLR4) Cascade	13/382	129/10704	0.000688722	0.0222328	0.0204124	BIRC3/DUSP6/FOS/NFKB2/NFKBIA/IRAK2/TICAM1/PELI1/DUSP4/PPP2CB/MAPK11/UBC/TANK	13
Cyst.270	Cyst	270	R-HSA-381042	PERK regulates gene expression	6/382	32/10704	0.000818505	0.0245883	0.0225751	CXCL8/ATF3/CCL2/DDIT3/ATF4/EIF2AK3	6
Cyst.270	Cyst	270	R-HSA-168142	Toll Like Receptor 10 (TLR10) Cascade	10/382	85/10704	0.000856903	0.0245883	0.0225751	DUSP6/FOS/NFKB2/NFKBIA/IRAK2/PELI1/DUSP4/PPP2CB/MAPK11/UBC	10
Cyst.270	Cyst	270	R-HSA-168176	Toll Like Receptor 5 (TLR5) Cascade	10/382	85/10704	0.000856903	0.0245883	0.0225751	DUSP6/FOS/NFKB2/NFKBIA/IRAK2/PELI1/DUSP4/PPP2CB/MAPK11/UBC	10
Cyst.270	Cyst	270	R-HSA-975871	MyD88 cascade initiated on plasma membrane	10/382	85/10704	0.000856903	0.0245883	0.0225751	DUSP6/FOS/NFKB2/NFKBIA/IRAK2/PELI1/DUSP4/PPP2CB/MAPK11/UBC	10
Cyst.270	Cyst	270	R-HSA-5668541	TNFR2 non-canonical NF-kB pathway	11/382	102/10704	0.00100174	0.0279676	0.0256777	BIRC3/NFKB2/RELB/TNFRSF12A/TNFRSF9/TNFSF9/TNFRSF11B/PSMA6/LTB/UBC/TNFRSF11A	11
Cyst.270	Cyst	270	R-HSA-9648895	Response of EIF2AK1 (HRI) to heme deficiency	4/382	15/10704	0.00159386	0.0433278	0.0397803	ATF3/PPP1R15A/DDIT3/ATF4	4
Cyst.270	Cyst	270	R-HSA-211981	Xenobiotics	5/382	25/10704	0.00165992	0.0439667	0.0403669	CYP1A1/CYP2B6/CYP2E1/CYP2A6/AHR	5
Cyst.270	Cyst	270	R-HSA-177929	Signaling by EGFR	7/382	50/10704	0.00185305	0.0469834	0.0431365	AREG/HBEGF/UBC/PTPN12/SPRY2/EREG/PTPN3	7
Cyst.270	Cyst	270	R-HSA-381119	Unfolded Protein Response (UPR)	10/382	94/10704	0.00186478	0.0469834	0.0431365	CXCL8/ATF3/DNAJB9/CCL2/DDIT3/CREB3/ATF4/CREBRF/CREB3L3/EIF2AK3	10
Cyst.270	Cyst	270	R-HSA-166058	MyD88:MAL(TIRAP) cascade initiated on plasma membrane	10/382	95/10704	0.00201966	0.0485187	0.0445461	DUSP6/FOS/NFKB2/NFKBIA/IRAK2/PELI1/DUSP4/PPP2CB/MAPK11/UBC	10
Cyst.270	Cyst	270	R-HSA-168188	Toll Like Receptor TLR6:TLR2 Cascade	10/382	95/10704	0.00201966	0.0485187	0.0445461	DUSP6/FOS/NFKB2/NFKBIA/IRAK2/PELI1/DUSP4/PPP2CB/MAPK11/UBC	10
Cyst.270	Cyst	270	R-HSA-3928665	EPH-ephrin mediated repulsion of cells	7/382	51/10704	0.00208334	0.0489113	0.0449065	EPHA2/EFNA1/EFNA3/ACTG1/EFNB2/ACTB/EFNA2	7
Cyst.270	Cyst	270	R-HSA-1368108	BMAL1:CLOCK,NPAS2 activates circadian gene expression	5/382	27/10704	0.00237875	0.0534185	0.0490447	NAMPT/NOCT/BHLHE40/SERPINE1/NCOA6	5
Cyst.270	Cyst	270	R-HSA-380994	ATF4 activates genes in response to endoplasmic reticulum stress	5/382	27/10704	0.00237875	0.0534185	0.0490447	CXCL8/ATF3/CCL2/DDIT3/ATF4	5
Cyst.270	Cyst	270	R-HSA-168179	Toll Like Receptor TLR1:TLR2 Cascade	10/382	98/10704	0.00254746	0.0548236	0.0503348	DUSP6/FOS/NFKB2/NFKBIA/IRAK2/PELI1/DUSP4/PPP2CB/MAPK11/UBC	10
Cyst.270	Cyst	270	R-HSA-181438	Toll Like Receptor 2 (TLR2) Cascade	10/382	98/10704	0.00254746	0.0548236	0.0503348	DUSP6/FOS/NFKB2/NFKBIA/IRAK2/PELI1/DUSP4/PPP2CB/MAPK11/UBC	10
Cyst.270	Cyst	270	R-HSA-6788467	IL-6-type cytokine receptor ligand interactions	4/382	17/10704	0.00262624	0.0553655	0.0508323	IL11/CLCF1/LIF/IL6ST	4
Cyst.270	Cyst	270	R-HSA-389957	Prefoldin mediated transfer of substrate to CCT/TriC	5/382	28/10704	0.00281242	0.0581045	0.0533471	TUBB2A/ACTB/TUBB2B/PFDN4/PFDN2	5
Cyst.270	Cyst	270	R-HSA-6802957	Oncogenic MAPK signaling	9/382	84/10704	0.00296069	0.0599684	0.0550584	DUSP6/SPRED1/DUSP8/ACTG1/SPRED2/RAP1B/DUSP16/ACTB/KDM7A	9
Cyst.270	Cyst	270	R-HSA-5663202	Diseases of signal transduction by growth factor receptors and second messengers	25/382	387/10704	0.00302137	0.0600207	0.0551064	AREG/HBEGF/DUSP6/SPRED1/NR4A1/DKK1/DUSP8/ACTG1/STAT5A/SPRED2/IRS1/PSMA6/IRS2/PPP2CB/RAP1B/UBC/DUSP16/ACTB/HES1/PTPN12/EREG/FZD5/JAG1/RHOG/KDM7A	25
Cyst.270	Cyst	270	R-HSA-446353	Cell-extracellular matrix interactions	4/382	18/10704	0.00328264	0.0627956	0.0576541	ACTG1/FERMT2/ACTB/TESK1	4
Cyst.270	Cyst	270	R-HSA-5676594	TNF receptor superfamily (TNFSF) members mediating non-canonical NF-kB pathway	4/382	18/10704	0.00328264	0.0627956	0.0576541	BIRC3/TNFRSF12A/LTB/TNFRSF11A	4
Cyst.270	Cyst	270	R-HSA-168898	Toll-like Receptor Cascades	13/382	155/10704	0.00363478	0.0682677	0.0626781	BIRC3/DUSP6/FOS/NFKB2/NFKBIA/IRAK2/TICAM1/PELI1/DUSP4/PPP2CB/MAPK11/UBC/TANK	13
Cyst.270	Cyst	270	R-HSA-448424	Interleukin-17 signaling	8/382	72/10704	0.00398102	0.0734356	0.0674229	IL17C/DUSP6/FOS/IRAK2/DUSP4/PPP2CB/MAPK11/UBC	8
Cyst.270	Cyst	270	R-HSA-5633008	TP53 Regulates Transcription of Cell Death Genes	6/382	44/10704	0.00444987	0.0793381	0.0728422	BBC3/TNFRSF10D/TNFRSF10B/PMAIP1/NDRG1/TNFRSF10A	6
Cyst.270	Cyst	270	R-HSA-450282	MAPK targets/ Nuclear events mediated by MAP kinases	5/382	31/10704	0.00445461	0.0793381	0.0728422	DUSP6/FOS/DUSP4/PPP2CB/MAPK11	5
Cyst.270	Cyst	270	R-HSA-5621481	C-type lectin receptors (CLRs)	12/382	142/10704	0.00481199	0.0842507	0.0773525	NFKB2/RELB/IL1B/MUC13/NFKBIA/FCER1G/BCL10/PSMA6/ITPR1/MALT1/UBC/PAK2	12
Cyst.270	Cyst	270	R-HSA-389958	Cooperation of Prefoldin and TriC/CCT in actin and tubulin folding	5/382	32/10704	0.00512796	0.0882864	0.0810578	TUBB2A/ACTB/TUBB2B/PFDN4/PFDN2	5
Cyst.270	Cyst	270	R-HSA-2682334	EPH-Ephrin signaling	9/382	92/10704	0.00544883	0.0922728	0.0847177	EPHA2/EFNA1/SDCBP/EFNA3/ACTG1/EFNB2/ACTB/EFNA2/PAK2	9
Cyst.270	Cyst	270	R-HSA-2559585	Oncogene Induced Senescence	5/382	33/10704	0.00587032	0.0969861	0.0890451	ID1/ETS2/UBC/E2F3/ERF	5
Cyst.270	Cyst	270	R-HSA-1059683	Interleukin-6 signaling	3/382	11/10704	0.00600882	0.0969861	0.0890451	SOCS3/IL6R/IL6ST	3
Cyst.270	Cyst	270	R-HSA-211999	CYP2E1 reactions	3/382	11/10704	0.00600882	0.0969861	0.0890451	CYP2B6/CYP2E1/CYP2A6	3
Cyst.270	Cyst	270	R-HSA-190828	Gap junction trafficking	6/382	47/10704	0.00618976	0.0983696	0.0903154	GJC2/GJB3/TUBB2A/ACTG1/ACTB/TUBB2B	6
Cyst.270	Cyst	270	R-HSA-198753	ERK/MAPK targets	4/382	22/10704	0.00701209	0.10975	0.100764	DUSP6/DUSP4/PPP2CB/MAPK11	4
Cyst.270	Cyst	270	R-HSA-450294	MAP kinase activation	7/382	64/10704	0.00753269	0.115135	0.105708	DUSP6/FOS/IRAK2/DUSP4/PPP2CB/MAPK11/UBC	7
Cyst.270	Cyst	270	R-HSA-157858	Gap junction trafficking and regulation	6/382	49/10704	0.00759547	0.115135	0.105708	GJC2/GJB3/TUBB2A/ACTG1/ACTB/TUBB2B	6
Cyst.270	Cyst	270	R-HSA-6803211	TP53 Regulates Transcription of Death Receptors and Ligands	3/382	12/10704	0.00780198	0.115135	0.105708	TNFRSF10D/TNFRSF10B/TNFRSF10A	3
Cyst.270	Cyst	270	R-HSA-9013973	TICAM1-dependent activation of IRF3/IRF7	3/382	12/10704	0.00780198	0.115135	0.105708	TICAM1/UBC/TANK	3
Cyst.270	Cyst	270	R-HSA-9637690	Response of Mtb to phagocytosis	4/382	23/10704	0.00825362	0.120084	0.110252	NOS2/CORO1A/UBC/DUSP16	4
Cyst.270	Cyst	270	R-HSA-9634638	Estrogen-dependent nuclear events downstream of ESR-membrane signaling	4/382	24/10704	0.00963086	0.131277	0.120528	AREG/HBEGF/FOS/EREG	4
Cyst.270	Cyst	270	R-HSA-982772	Growth hormone receptor signaling	4/382	24/10704	0.00963086	0.131277	0.120528	SOCS3/STAT5A/IRS1/IRS2	4
Cyst.270	Cyst	270	R-HSA-179812	GRB2 events in EGFR signaling	3/382	13/10704	0.0098775	0.131277	0.120528	AREG/HBEGF/EREG	3
Cyst.270	Cyst	270	R-HSA-202670	ERKs are inactivated	3/382	13/10704	0.0098775	0.131277	0.120528	DUSP6/DUSP4/PPP2CB	3
Cyst.270	Cyst	270	R-HSA-209560	NF-kB is activated and signals survival	3/382	13/10704	0.0098775	0.131277	0.120528	NGFR/NFKBIA/UBC	3
Cyst.270	Cyst	270	R-HSA-9637687	Suppression of phagosomal maturation	3/382	13/10704	0.0098775	0.131277	0.120528	NOS2/CORO1A/UBC	3
Cyst.270	Cyst	270	R-HSA-5607764	CLEC7A (Dectin-1) signaling	9/382	101/10704	0.00991247	0.131277	0.120528	NFKB2/RELB/IL1B/NFKBIA/BCL10/PSMA6/ITPR1/MALT1/UBC	9
Cyst.270	Cyst	270	R-HSA-1643713	Signaling by EGFR in Cancer	4/382	25/10704	0.0111491	0.142823	0.131129	AREG/HBEGF/UBC/EREG	4
Cyst.270	Cyst	270	R-HSA-191273	Cholesterol biosynthesis	4/382	25/10704	0.0111491	0.142823	0.131129	HMGCS1/SQLE/MSMO1/FDFT1	4
Cyst.270	Cyst	270	R-HSA-6811558	PI5P, PP2A and IER3 Regulate PI3K/AKT Signaling	9/382	103/10704	0.0111991	0.142823	0.131129	AREG/HBEGF/IER3/IRS1/IRS2/PPP2CB/PIP5K1A/EREG/RHOG	9
Cyst.270	Cyst	270	R-HSA-174490	Membrane binding and targetting of GAG proteins	3/382	14/10704	0.0122434	0.150565	0.138237	VPS37B/UBAP1/UBC	3
Cyst.270	Cyst	270	R-HSA-174495	Synthesis And Processing Of GAG, GAGPOL Polyproteins	3/382	14/10704	0.0122434	0.150565	0.138237	VPS37B/UBAP1/UBC	3
Cyst.270	Cyst	270	R-HSA-180336	SHC1 events in EGFR signaling	3/382	14/10704	0.0122434	0.150565	0.138237	AREG/HBEGF/EREG	3
Cyst.270	Cyst	270	R-HSA-9635486	Infection with Mycobacterium tuberculosis	4/382	27/10704	0.0146281	0.177774	0.163219	NOS2/CORO1A/UBC/DUSP16	4
Cyst.270	Cyst	270	R-HSA-877300	Interferon gamma signaling	8/382	91/10704	0.0158001	0.189785	0.174246	ICAM1/TRIM31/GBP1/IFNGR1/OASL/SOCS3/TRIM29/TRIM21	8
Cyst.270	Cyst	270	R-HSA-199418	Negative regulation of the PI3K/AKT network	9/382	110/10704	0.0166994	0.198281	0.182047	AREG/HBEGF/IER3/IRS1/IRS2/PPP2CB/PIP5K1A/EREG/RHOG	9
Cyst.270	Cyst	270	R-HSA-1295596	Spry regulation of FGF signaling	3/382	16/10704	0.0178689	0.202841	0.186233	PPP2CB/UBC/SPRY2	3
Cyst.270	Cyst	270	R-HSA-175474	Assembly Of The HIV Virion	3/382	16/10704	0.0178689	0.202841	0.186233	VPS37B/UBAP1/UBC	3
Cyst.270	Cyst	270	R-HSA-193639	p75NTR signals via NF-kB	3/382	16/10704	0.0178689	0.202841	0.186233	NGFR/NFKBIA/UBC	3
Cyst.270	Cyst	270	R-HSA-975163	IRAK2 mediated activation of TAK1 complex upon TLR7/8 or 9 stimulation	3/382	16/10704	0.0178689	0.202841	0.186233	IRAK2/TICAM1/UBC	3
Cyst.270	Cyst	270	R-HSA-8863795	Downregulation of ERBB2 signaling	4/382	29/10704	0.0187249	0.210248	0.193033	HBEGF/UBC/PTPN12/EREG	4
Cyst.90	Cyst	90	R-HSA-6783783	Interleukin-10 signaling	16/129	47/10704	8.36809e-20	4.20078e-17	3.56745e-17	CCL4/CXCL1/CCL20/CXCL10/CCL4L1/CXCL8/CSF1/CXCL2/ICAM1/CCL2/IL1A/CCL5/CCL22/IL1B/IL10RA/PTGS2	16
Cyst.90	Cyst	90	R-HSA-380108	Chemokine receptors bind chemokines	15/129	59/10704	1.82423e-16	4.57883e-14	3.8885e-14	CCL4/CXCL1/CCL20/CXCL3/CXCL10/CCL4L1/CXCL8/CXCL2/CCL2/CCL5/CCL22/ACKR3/CX3CL1/CCRL2/CXCR6	15
Cyst.90	Cyst	90	R-HSA-449147	Signaling by Interleukins	32/129	461/10704	2.81272e-16	4.70661e-14	3.99702e-14	CCL4/CXCL1/CCL20/CXCL10/CCL4L1/CXCL8/IL17C/CSF1/CXCL2/NFKBIA/ICAM1/CCL2/IL1A/IL23A/CCL5/CCL22/IL1B/FOS/NFKB2/NOS2/MAP3K8/IRAK2/STAT5A/CEBPD/IL32/IL10RA/DUSP6/JUNB/SOD2/NFKB1/IL17RB/PTGS2	32
Cyst.90	Cyst	90	R-HSA-375276	Peptide ligand-binding receptors	16/129	201/10704	2.17459e-09	2.72911e-07	2.31766e-07	CCL4/CXCL1/CCL20/CXCL3/CXCL10/CCL4L1/CXCL8/CXCL2/GPR37L1/CCL2/CCL5/CCL22/ACKR3/CX3CL1/CCRL2/CXCR6	16
Cyst.90	Cyst	90	R-HSA-6785807	Interleukin-4 and Interleukin-13 signaling	12/129	108/10704	5.85789e-09	5.88132e-07	4.99462e-07	CXCL8/ICAM1/CCL2/IL1A/IL23A/CCL22/IL1B/FOS/NOS2/CEBPD/JUNB/PTGS2	12
Cyst.90	Cyst	90	R-HSA-9031628	NGF-stimulated transcription	7/129	39/10704	3.49955e-07	2.92796e-05	2.48652e-05	EGR1/EGR2/FOS/EGR4/TRIB1/SGK1/JUNB	7
Cyst.90	Cyst	90	R-HSA-198725	Nuclear Events (kinase and transcription factor activation)	8/129	61/10704	6.16675e-07	4.42244e-05	3.75569e-05	EGR1/EGR2/FOS/EGR4/TRIB1/SGK1/DUSP6/JUNB	8
Cyst.90	Cyst	90	R-HSA-168164	Toll Like Receptor 3 (TLR3) Cascade	9/129	94/10704	1.81726e-06	0.000114033	9.68406e-05	BIRC3/NFKBIA/FOS/NFKB2/TICAM1/MAP3K8/IRAK2/DUSP6/NFKB1	9
Cyst.90	Cyst	90	R-HSA-373076	Class A/1 (Rhodopsin-like receptors)	16/129	335/10704	2.54771e-06	0.000128302	0.000108959	CCL4/CXCL1/CCL20/CXCL3/CXCL10/CCL4L1/CXCL8/CXCL2/GPR37L1/CCL2/CCL5/CCL22/ACKR3/CX3CL1/CCRL2/CXCR6	16
Cyst.90	Cyst	90	R-HSA-166166	MyD88-independent TLR4 cascade	9/129	99/10704	2.8114e-06	0.000128302	0.000108959	BIRC3/NFKBIA/FOS/NFKB2/TICAM1/MAP3K8/IRAK2/DUSP6/NFKB1	9
Cyst.90	Cyst	90	R-HSA-937061	TRIF(TICAM1)-mediated TLR4 signaling	9/129	99/10704	2.8114e-06	0.000128302	0.000108959	BIRC3/NFKBIA/FOS/NFKB2/TICAM1/MAP3K8/IRAK2/DUSP6/NFKB1	9
Cyst.90	Cyst	90	R-HSA-500792	GPCR ligand binding	18/129	467/10704	1.1725e-05	0.000490494	0.000416545	CCL4/CXCL1/CCL20/CXCL3/CXCL10/CCL4L1/CXCL8/CXCL2/GPR37L1/GNG2/CCL2/CCL5/CCL22/ACKR3/CX3CL1/CCRL2/SCTR/CXCR6	18
Cyst.90	Cyst	90	R-HSA-975138	TRAF6 mediated induction of NFkB and MAP kinases upon TLR7/8 or 9 activation	8/129	91/10704	1.31563e-05	0.000508036	0.000431442	NFKBIA/FOS/NFKB2/TICAM1/MAP3K8/IRAK2/DUSP6/NFKB1	8
Cyst.90	Cyst	90	R-HSA-975155	MyD88 dependent cascade initiated on endosome	8/129	92/10704	1.4265e-05	0.000511504	0.000434387	NFKBIA/FOS/NFKB2/TICAM1/MAP3K8/IRAK2/DUSP6/NFKB1	8
Cyst.90	Cyst	90	R-HSA-168181	Toll Like Receptor 7/8 (TLR7/8) Cascade	8/129	93/10704	1.54514e-05	0.000517107	0.000439145	NFKBIA/FOS/NFKB2/TICAM1/MAP3K8/IRAK2/DUSP6/NFKB1	8
Cyst.90	Cyst	90	R-HSA-168138	Toll Like Receptor 9 (TLR9) Cascade	8/129	96/10704	1.95202e-05	0.000612446	0.00052011	NFKBIA/FOS/NFKB2/TICAM1/MAP3K8/IRAK2/DUSP6/NFKB1	8
Cyst.90	Cyst	90	R-HSA-448424	Interleukin-17 signaling	7/129	72/10704	2.41055e-05	0.000685183	0.000581881	IL17C/FOS/MAP3K8/IRAK2/DUSP6/NFKB1/IL17RB	7
Cyst.90	Cyst	90	R-HSA-166016	Toll Like Receptor 4 (TLR4) Cascade	9/129	129/10704	2.45683e-05	0.000685183	0.000581881	BIRC3/NFKBIA/FOS/NFKB2/TICAM1/MAP3K8/IRAK2/DUSP6/NFKB1	9
Cyst.90	Cyst	90	R-HSA-418594	G alpha (i) signalling events	16/129	405/10704	2.77662e-05	0.000733612	0.000623009	CCL4/CXCL1/CCL20/CXCL3/CXCL10/CCL4L1/CXCL8/CXCL2/GPR37L1/GNG2/CCL5/ACKR3/CX3CL1/SDC4/LDLR/CXCR6	16
Cyst.90	Cyst	90	R-HSA-1810476	RIP-mediated NFkB activation via ZBP1	4/129	17/10704	4.24325e-05	0.00106506	0.000904483	NFKBIA/NFKB2/TICAM1/NFKB1	4
Cyst.90	Cyst	90	R-HSA-168142	Toll Like Receptor 10 (TLR10) Cascade	7/129	85/10704	7.09544e-05	0.00150464	0.00127779	NFKBIA/FOS/NFKB2/MAP3K8/IRAK2/DUSP6/NFKB1	7
Cyst.90	Cyst	90	R-HSA-168176	Toll Like Receptor 5 (TLR5) Cascade	7/129	85/10704	7.09544e-05	0.00150464	0.00127779	NFKBIA/FOS/NFKB2/MAP3K8/IRAK2/DUSP6/NFKB1	7
Cyst.90	Cyst	90	R-HSA-975871	MyD88 cascade initiated on plasma membrane	7/129	85/10704	7.09544e-05	0.00150464	0.00127779	NFKBIA/FOS/NFKB2/MAP3K8/IRAK2/DUSP6/NFKB1	7
Cyst.90	Cyst	90	R-HSA-187037	Signaling by NTRK1 (TRKA)	8/129	115/10704	7.1935e-05	0.00150464	0.00127779	EGR1/EGR2/FOS/EGR4/TRIB1/SGK1/DUSP6/JUNB	8
Cyst.90	Cyst	90	R-HSA-1606322	ZBP1(DAI) mediated induction of type I IFNs	4/129	21/10704	0.00010279	0.00199919	0.00169778	NFKBIA/NFKB2/TICAM1/NFKB1	4
Cyst.90	Cyst	90	R-HSA-168898	Toll-like Receptor Cascades	9/129	155/10704	0.000103544	0.00199919	0.00169778	BIRC3/NFKBIA/FOS/NFKB2/TICAM1/MAP3K8/IRAK2/DUSP6/NFKB1	9
Cyst.90	Cyst	90	R-HSA-166058	MyD88:MAL(TIRAP) cascade initiated on plasma membrane	7/129	95/10704	0.000143799	0.00254525	0.00216151	NFKBIA/FOS/NFKB2/MAP3K8/IRAK2/DUSP6/NFKB1	7
Cyst.90	Cyst	90	R-HSA-168188	Toll Like Receptor TLR6:TLR2 Cascade	7/129	95/10704	0.000143799	0.00254525	0.00216151	NFKBIA/FOS/NFKB2/MAP3K8/IRAK2/DUSP6/NFKB1	7
Cyst.90	Cyst	90	R-HSA-112409	RAF-independent MAPK1/3 activation	4/129	23/10704	0.000149268	0.00254525	0.00216151	DUSP5/DUSP6/DUSP8/DUSP1	4
Cyst.90	Cyst	90	R-HSA-168179	Toll Like Receptor TLR1:TLR2 Cascade	7/129	98/10704	0.00017474	0.00254525	0.00216151	NFKBIA/FOS/NFKB2/MAP3K8/IRAK2/DUSP6/NFKB1	7
Cyst.90	Cyst	90	R-HSA-181438	Toll Like Receptor 2 (TLR2) Cascade	7/129	98/10704	0.00017474	0.00254525	0.00216151	NFKBIA/FOS/NFKB2/MAP3K8/IRAK2/DUSP6/NFKB1	7
Cyst.90	Cyst	90	R-HSA-5260271	Diseases of Immune System	4/129	24/10704	0.000177458	0.00254525	0.00216151	NFKBIA/NFKB2/TICAM1/NFKB1	4
Cyst.90	Cyst	90	R-HSA-5602358	Diseases associated with the TLR signaling cascade	4/129	24/10704	0.000177458	0.00254525	0.00216151	NFKBIA/NFKB2/TICAM1/NFKB1	4
Cyst.90	Cyst	90	R-HSA-9660826	Purinergic signaling in leishmaniasis infection	4/129	24/10704	0.000177458	0.00254525	0.00216151	IL1A/IL1B/NFKB2/NFKB1	4
Cyst.90	Cyst	90	R-HSA-9664424	Cell recruitment (pro-inflammatory response)	4/129	24/10704	0.000177458	0.00254525	0.00216151	IL1A/IL1B/NFKB2/NFKB1	4
Cyst.90	Cyst	90	R-HSA-166520	Signaling by NTRKs	8/129	134/10704	0.00020941	0.00292011	0.00247986	EGR1/EGR2/FOS/EGR4/TRIB1/SGK1/DUSP6/JUNB	8
Cyst.90	Cyst	90	R-HSA-9020702	Interleukin-1 signaling	7/129	103/10704	0.000238125	0.00323077	0.00274368	NFKBIA/IL1A/IL1B/NFKB2/MAP3K8/IRAK2/NFKB1	7
Cyst.90	Cyst	90	R-HSA-209560	NF-kB is activated and signals survival	3/129	13/10704	0.000447735	0.00591482	0.00502307	NFKBIA/NGFR/NFKB1	3
Cyst.90	Cyst	90	R-HSA-168643	Nucleotide-binding domain, leucine rich repeat containing receptor (NLR) signaling pathways	5/129	56/10704	0.000549254	0.00706988	0.00600399	BIRC3/TNFAIP3/NFKB2/IRAK2/NFKB1	5
Cyst.90	Cyst	90	R-HSA-445989	TAK1 activates NFkB by phosphorylation and activation of IKKs complex	4/129	33/10704	0.000628417	0.00788663	0.0066976	NFKBIA/NFKB2/IRAK2/NFKB1	4
Cyst.90	Cyst	90	R-HSA-193639	p75NTR signals via NF-kB	3/129	16/10704	0.000853795	0.0104538	0.00887772	NFKBIA/NGFR/NFKB1	3
Cyst.90	Cyst	90	R-HSA-450294	MAP kinase activation	5/129	64/10704	0.00101537	0.0121361	0.0103064	FOS/MAP3K8/IRAK2/DUSP6/NFKB1	5
Cyst.90	Cyst	90	R-HSA-446652	Interleukin-1 family signaling	7/129	140/10704	0.00149546	0.0174586	0.0148264	NFKBIA/IL1A/IL1B/NFKB2/MAP3K8/IRAK2/NFKB1	7
Cyst.90	Cyst	90	R-HSA-5675221	Negative regulation of MAPK pathway	4/129	43/10704	0.00172718	0.0197056	0.0167346	DUSP5/DUSP6/DUSP8/DUSP1	4
Cyst.90	Cyst	90	R-HSA-913531	Interferon Signaling	8/129	199/10704	0.0027749	0.030721	0.0260893	ICAM1/IRF1/EGR1/TRIM31/IFNAR2/IFNGR1/ISG20/TRIM29	8
Cyst.90	Cyst	90	R-HSA-933542	TRAF6 mediated NF-kB activation	3/129	24/10704	0.00287627	0.030721	0.0260893	NFKBIA/NFKB2/NFKB1	3
Cyst.90	Cyst	90	R-HSA-9634638	Estrogen-dependent nuclear events downstream of ESR-membrane signaling	3/129	24/10704	0.00287627	0.030721	0.0260893	FOS/EREG/AREG	3
Cyst.90	Cyst	90	R-HSA-381340	Transcriptional regulation of white adipocyte differentiation	5/129	84/10704	0.00339598	0.0355163	0.0301616	EGR2/CEBPD/NFKB1/KLF5/KLF4	5
Cyst.90	Cyst	90	R-HSA-877300	Interferon gamma signaling	5/129	91/10704	0.00478564	0.0490284	0.0416366	ICAM1/IRF1/TRIM31/IFNGR1/TRIM29	5
Cyst.90	Cyst	90	R-HSA-1483115	Hydrolysis of LPC	2/129	10/10704	0.00608772	0.0611207	0.0519058	PLA2G4C/GPCPD1	2
Cyst.90	Cyst	90	R-HSA-1834949	Cytosolic sensors of pathogen-associated DNA	4/129	63/10704	0.00693069	0.0676534	0.0574537	NFKBIA/NFKB2/TICAM1/NFKB1	4
Cyst.90	Cyst	90	R-HSA-5621481	C-type lectin receptors (CLRs)	6/129	142/10704	0.00735284	0.0676534	0.0574537	NFKBIA/IL1B/FCER1G/RELB/NFKB2/NFKB1	6
Cyst.90	Cyst	90	R-HSA-193692	Regulated proteolysis of p75NTR	2/129	11/10704	0.00738213	0.0676534	0.0574537	NGFR/NFKB1	2
Cyst.90	Cyst	90	R-HSA-4755510	SUMOylation of immune response proteins	2/129	11/10704	0.00738213	0.0676534	0.0574537	NFKBIA/NFKB2	2
Cyst.90	Cyst	90	R-HSA-5607764	CLEC7A (Dectin-1) signaling	5/129	101/10704	0.00741223	0.0676534	0.0574537	NFKBIA/IL1B/RELB/NFKB2/NFKB1	5
Cyst.90	Cyst	90	R-HSA-5668541	TNFR2 non-canonical NF-kB pathway	5/129	102/10704	0.0077207	0.0692105	0.058776	BIRC3/RELB/NFKB2/LTB/TNFRSF9	5
Cyst.90	Cyst	90	R-HSA-1169091	Activation of NF-kappaB in B cells	4/129	67/10704	0.00859617	0.0757066	0.0642927	NFKBIA/NFKBIE/REL/NFKB1	4
Cyst.90	Cyst	90	R-HSA-209822	Glycoprotein hormones	2/129	12/10704	0.00878906	0.0760708	0.064602	INHBE/INHBC	2
Cyst.90	Cyst	90	R-HSA-168638	NOD1/2 Signaling Pathway	3/129	37/10704	0.00985577	0.0821181	0.0697376	BIRC3/TNFAIP3/IRAK2	3
Cyst.90	Cyst	90	R-HSA-400253	Circadian Clock	4/129	70/10704	0.0100037	0.0821181	0.0697376	NOCT/SIK1B/NAMPT/NFIL3	4
Cyst.90	Cyst	90	R-HSA-909733	Interferon alpha/beta signaling	4/129	70/10704	0.0100037	0.0821181	0.0697376	IRF1/EGR1/IFNAR2/ISG20	4
Cyst.90	Cyst	90	R-HSA-179812	GRB2 events in EGFR signaling	2/129	13/10704	0.0103057	0.0821181	0.0697376	EREG/AREG	2
Cyst.90	Cyst	90	R-HSA-75205	Dissolution of Fibrin Clot	2/129	13/10704	0.0103057	0.0821181	0.0697376	PLAU/PLAUR	2
Cyst.90	Cyst	90	R-HSA-180336	SHC1 events in EGFR signaling	2/129	14/10704	0.0119291	0.0921296	0.0782396	EREG/AREG	2
Cyst.90	Cyst	90	R-HSA-209952	Peptide hormone biosynthesis	2/129	14/10704	0.0119291	0.0921296	0.0782396	INHBE/INHBC	2
Cyst.90	Cyst	90	R-HSA-844456	The NLRP3 inflammasome	2/129	15/10704	0.0136567	0.102227	0.0868151	NFKB2/NFKB1	2
Cyst.90	Cyst	90	R-HSA-9648895	Response of EIF2AK1 (HRI) to heme deficiency	2/129	15/10704	0.0136567	0.102227	0.0868151	PPP1R15A/CHAC1	2
Cyst.90	Cyst	90	R-HSA-9009391	Extra-nuclear estrogen signaling	4/129	77/10704	0.0138475	0.102227	0.0868151	GNG2/FOS/EREG/AREG	4
Cyst.90	Cyst	90	R-HSA-168928	DDX58/IFIH1-mediated induction of interferon-alpha/beta	4/129	78/10704	0.0144631	0.105225	0.0893603	TNFAIP3/NFKBIA/NFKB2/NFKB1	4
Cyst.90	Cyst	90	R-HSA-5684264	MAP3K8 (TPL2)-dependent MAPK1/3 activation	2/129	16/10704	0.0154857	0.10949	0.0929831	MAP3K8/NFKB1	2
Cyst.90	Cyst	90	R-HSA-975163	IRAK2 mediated activation of TAK1 complex upon TLR7/8 or 9 stimulation	2/129	16/10704	0.0154857	0.10949	0.0929831	TICAM1/IRAK2	2
Cyst.90	Cyst	90	R-HSA-180292	GAB1 signalosome	2/129	17/10704	0.0174134	0.118129	0.100319	EREG/AREG	2
Cyst.90	Cyst	90	R-HSA-9018677	Biosynthesis of DHA-derived SPMs	2/129	17/10704	0.0174134	0.118129	0.100319	CYP1A1/PTGS2	2
Cyst.90	Cyst	90	R-HSA-937072	TRAF6-mediated induction of TAK1 complex within TLR4 complex	2/129	17/10704	0.0174134	0.118129	0.100319	TICAM1/IRAK2	2
Cyst.90	Cyst	90	R-HSA-1168372	Downstream signaling events of B Cell Receptor (BCR)	4/129	83/10704	0.0178003	0.119143	0.101181	NFKBIA/NFKBIE/REL/NFKB1	4
Cyst.90	Cyst	90	R-HSA-5676594	TNF receptor superfamily (TNFSF) members mediating non-canonical NF-kB pathway	2/129	18/10704	0.0194373	0.128389	0.109032	BIRC3/LTB	2
Cyst.90	Cyst	90	R-HSA-197264	Nicotinamide salvaging	2/129	19/10704	0.0215548	0.138724	0.11781	PTGS2/NAMPT	2
Cyst.90	Cyst	90	R-HSA-9018678	Biosynthesis of specialized proresolving mediators (SPMs)	2/129	19/10704	0.0215548	0.138724	0.11781	CYP1A1/PTGS2	2
Cyst.90	Cyst	90	R-HSA-168927	TICAM1, RIP1-mediated IKK complex recruitment	2/129	20/10704	0.0237633	0.145478	0.123545	BIRC3/TICAM1	2
Cyst.90	Cyst	90	R-HSA-622312	Inflammasomes	2/129	20/10704	0.0237633	0.145478	0.123545	NFKB2/NFKB1	2
Cyst.90	Cyst	90	R-HSA-6803204	TP53 Regulates Transcription of Genes Involved in Cytochrome C Release	2/129	20/10704	0.0237633	0.145478	0.123545	PMAIP1/BBC3	2
Cyst.90	Cyst	90	R-HSA-6804115	TP53 regulates transcription of additional cell cycle genes whose exact role in the p53 pathway remain uncertain	2/129	20/10704	0.0237633	0.145478	0.123545	PLK3/RGCC	2
Cyst.90	Cyst	90	R-HSA-5621575	CD209 (DC-SIGN) signaling	2/129	21/10704	0.0260605	0.157619	0.133855	RELB/NFKB1	2
Cyst.90	Cyst	90	R-HSA-73887	Death Receptor Signalling	5/129	141/10704	0.0277356	0.165753	0.140763	BIRC3/TNFAIP3/NFKBIA/NGFR/NFKB1	5
Cyst.90	Cyst	90	R-HSA-449836	Other interleukin signaling	2/129	24/10704	0.0334595	0.197608	0.167816	CSF1/IL32	2
Cyst.90	Cyst	90	R-HSA-1643713	Signaling by EGFR in Cancer	2/129	25/10704	0.0360873	0.205862	0.174825	EREG/AREG	2
Cyst.90	Cyst	90	R-HSA-211981	Xenobiotics	2/129	25/10704	0.0360873	0.205862	0.174825	CYP2B6/CYP1A1	2
Cyst.90	Cyst	90	R-HSA-937041	IKK complex recruitment mediated by RIP1	2/129	25/10704	0.0360873	0.205862	0.174825	BIRC3/TICAM1	2
Cyst.90	Cyst	90	R-HSA-1368108	BMAL1:CLOCK,NPAS2 activates circadian gene expression	2/129	27/10704	0.0415715	0.229329	0.194754	NOCT/NAMPT	2
Cyst.90	Cyst	90	R-HSA-3000170	Syndecan interactions	2/129	27/10704	0.0415715	0.229329	0.194754	THBS1/SDC4	2
Cyst.90	Cyst	90	R-HSA-380994	ATF4 activates genes in response to endoplasmic reticulum stress	2/129	27/10704	0.0415715	0.229329	0.194754	CXCL8/CCL2	2
Encysting.180	Encysting	180	R-HSA-6783783	Interleukin-10 signaling	15/160	47/10704	1.06381e-16	5.57435e-14	4.82633e-14	CXCL1/CCL20/CSF2/CCL4/CXCL10/CXCL8/CCL2/IL1A/CXCL2/CCL22/IL1B/CSF1/ICAM1/IL10RA/IL12A	15
Encysting.180	Encysting	180	R-HSA-449147	Signaling by Interleukins	33/160	461/10704	3.14376e-14	8.23666e-12	7.13138e-12	CXCL1/CCL20/CSF2/CCL4/CXCL10/IL17C/CXCL8/CCL2/IL1A/CXCL2/FOS/JUN/CCL22/IL1B/NFKBIA/CSF1/ICAM1/IL10RA/PIM1/NOS2/IRAK2/SOCS3/IL23A/IL11/CEBPD/NFKB2/IRS1/STAT5A/IL12A/NFKB1/JAK2/MAP3K8/IL32	33
Encysting.180	Encysting	180	R-HSA-380108	Chemokine receptors bind chemokines	12/160	59/10704	5.01707e-11	8.76314e-09	7.58721e-09	CXCL1/CCL20/CCL4/CXCL3/CXCL10/CXCL8/CCL2/CXCL2/CCL22/CXCR6/ACKR3/PPBP	12
Encysting.180	Encysting	180	R-HSA-6785807	Interleukin-4 and Interleukin-13 signaling	14/160	108/10704	6.52218e-10	8.54406e-08	7.39753e-08	CXCL8/CCL2/IL1A/FOS/CCL22/IL1B/ICAM1/PIM1/NOS2/SOCS3/IL23A/CEBPD/IL12A/JAK2	14
Encysting.180	Encysting	180	R-HSA-168164	Toll Like Receptor 3 (TLR3) Cascade	10/160	94/10704	1.29284e-06	0.00013549	0.000117308	BIRC3/FOS/JUN/NFKBIA/IRAK2/TICAM1/NFKB2/NFKB1/TLR3/MAP3K8	10
Encysting.180	Encysting	180	R-HSA-1810476	RIP-mediated NFkB activation via ZBP1	5/160	17/10704	3.75162e-06	0.000327642	0.000283675	NFKBIA/TICAM1/NFKB2/NFKB1/TLR3	5
Encysting.180	Encysting	180	R-HSA-1606322	ZBP1(DAI) mediated induction of type I IFNs	5/160	21/10704	1.17541e-05	0.000855329	0.000740552	NFKBIA/TICAM1/NFKB2/NFKB1/TLR3	5
Encysting.180	Encysting	180	R-HSA-2586552	Signaling by Leptin	4/160	11/10704	1.46226e-05	0.000855329	0.000740552	SOCS3/IRS1/STAT5A/JAK2	4
Encysting.180	Encysting	180	R-HSA-166166	MyD88-independent TLR4 cascade	9/160	99/10704	1.63231e-05	0.000855329	0.000740552	BIRC3/FOS/JUN/NFKBIA/IRAK2/TICAM1/NFKB2/NFKB1/MAP3K8	9
Encysting.180	Encysting	180	R-HSA-937061	TRIF(TICAM1)-mediated TLR4 signaling	9/160	99/10704	1.63231e-05	0.000855329	0.000740552	BIRC3/FOS/JUN/NFKBIA/IRAK2/TICAM1/NFKB2/NFKB1/MAP3K8	9
Encysting.180	Encysting	180	R-HSA-5260271	Diseases of Immune System	5/160	24/10704	2.3677e-05	0.0010339	0.000895158	NFKBIA/TICAM1/NFKB2/NFKB1/TLR3	5
Encysting.180	Encysting	180	R-HSA-5602358	Diseases associated with the TLR signaling cascade	5/160	24/10704	2.3677e-05	0.0010339	0.000895158	NFKBIA/TICAM1/NFKB2/NFKB1/TLR3	5
Encysting.180	Encysting	180	R-HSA-375276	Peptide ligand-binding receptors	12/160	201/10704	4.68898e-05	0.00189002	0.0016364	CXCL1/CCL20/CCL4/CXCL3/CXCL10/CXCL8/CCL2/CXCL2/CCL22/CXCR6/ACKR3/PPBP	12
Encysting.180	Encysting	180	R-HSA-975138	TRAF6 mediated induction of NFkB and MAP kinases upon TLR7/8 or 9 activation	8/160	91/10704	6.21252e-05	0.00232526	0.00201323	FOS/JUN/NFKBIA/IRAK2/TICAM1/NFKB2/NFKB1/MAP3K8	8
Encysting.180	Encysting	180	R-HSA-975155	MyD88 dependent cascade initiated on endosome	8/160	92/10704	6.7189e-05	0.00234714	0.00203217	FOS/JUN/NFKBIA/IRAK2/TICAM1/NFKB2/NFKB1/MAP3K8	8
Encysting.180	Encysting	180	R-HSA-168181	Toll Like Receptor 7/8 (TLR7/8) Cascade	8/160	93/10704	7.25913e-05	0.00237737	0.00205835	FOS/JUN/NFKBIA/IRAK2/TICAM1/NFKB2/NFKB1/MAP3K8	8
Encysting.180	Encysting	180	R-HSA-168138	Toll Like Receptor 9 (TLR9) Cascade	8/160	96/10704	9.10078e-05	0.00280518	0.00242875	FOS/JUN/NFKBIA/IRAK2/TICAM1/NFKB2/NFKB1/MAP3K8	8
Encysting.180	Encysting	180	R-HSA-168898	Toll-like Receptor Cascades	10/160	155/10704	0.000107542	0.00313066	0.00271056	BIRC3/FOS/JUN/NFKBIA/IRAK2/TICAM1/NFKB2/NFKB1/TLR3/MAP3K8	10
Encysting.180	Encysting	180	R-HSA-166016	Toll Like Receptor 4 (TLR4) Cascade	9/160	129/10704	0.000131996	0.0036403	0.0031518	BIRC3/FOS/JUN/NFKBIA/IRAK2/TICAM1/NFKB2/NFKB1/MAP3K8	9
Encysting.180	Encysting	180	R-HSA-168142	Toll Like Receptor 10 (TLR10) Cascade	7/160	85/10704	0.000271641	0.00646999	0.00560178	FOS/JUN/NFKBIA/IRAK2/NFKB2/NFKB1/MAP3K8	7
Encysting.180	Encysting	180	R-HSA-168176	Toll Like Receptor 5 (TLR5) Cascade	7/160	85/10704	0.000271641	0.00646999	0.00560178	FOS/JUN/NFKBIA/IRAK2/NFKB2/NFKB1/MAP3K8	7
Encysting.180	Encysting	180	R-HSA-975871	MyD88 cascade initiated on plasma membrane	7/160	85/10704	0.000271641	0.00646999	0.00560178	FOS/JUN/NFKBIA/IRAK2/NFKB2/NFKB1/MAP3K8	7
Encysting.180	Encysting	180	R-HSA-9660826	Purinergic signaling in leishmaniasis infection	4/160	24/10704	0.000404586	0.00848012	0.00734217	IL1A/IL1B/NFKB2/NFKB1	4
Encysting.180	Encysting	180	R-HSA-9664424	Cell recruitment (pro-inflammatory response)	4/160	24/10704	0.000404586	0.00848012	0.00734217	IL1A/IL1B/NFKB2/NFKB1	4
Encysting.180	Encysting	180	R-HSA-982772	Growth hormone receptor signaling	4/160	24/10704	0.000404586	0.00848012	0.00734217	SOCS3/IRS1/STAT5A/JAK2	4
Encysting.180	Encysting	180	R-HSA-373076	Class A/1 (Rhodopsin-like receptors)	14/160	335/10704	0.000490399	0.00988343	0.00855717	CXCL1/CCL20/CCL4/CXCL3/CXCL10/CXCL8/CCL2/CXCL2/FFAR2/CCL22/CXCR6/ACKR3/CGA/PPBP	14
Encysting.180	Encysting	180	R-HSA-166058	MyD88:MAL(TIRAP) cascade initiated on plasma membrane	7/160	95/10704	0.00053696	0.0100488	0.00870037	FOS/JUN/NFKBIA/IRAK2/NFKB2/NFKB1/MAP3K8	7
Encysting.180	Encysting	180	R-HSA-168188	Toll Like Receptor TLR6:TLR2 Cascade	7/160	95/10704	0.00053696	0.0100488	0.00870037	FOS/JUN/NFKBIA/IRAK2/NFKB2/NFKB1/MAP3K8	7
Encysting.180	Encysting	180	R-HSA-400253	Circadian Clock	6/160	70/10704	0.000604713	0.0106938	0.00925877	SIK1/CREM/NFIL3/NAMPT/SERPINE1/MEF2D	6
Encysting.180	Encysting	180	R-HSA-168179	Toll Like Receptor TLR1:TLR2 Cascade	7/160	98/10704	0.000647647	0.0106938	0.00925877	FOS/JUN/NFKBIA/IRAK2/NFKB2/NFKB1/MAP3K8	7
Encysting.180	Encysting	180	R-HSA-181438	Toll Like Receptor 2 (TLR2) Cascade	7/160	98/10704	0.000647647	0.0106938	0.00925877	FOS/JUN/NFKBIA/IRAK2/NFKB2/NFKB1/MAP3K8	7
Encysting.180	Encysting	180	R-HSA-209822	Glycoprotein hormones	3/160	12/10704	0.000653055	0.0106938	0.00925877	CGA/INHBE/INHBC	3
Encysting.180	Encysting	180	R-HSA-448424	Interleukin-17 signaling	6/160	72/10704	0.000703138	0.011165	0.00966675	IL17C/FOS/JUN/IRAK2/NFKB1/MAP3K8	6
Encysting.180	Encysting	180	R-HSA-5668541	TNFR2 non-canonical NF-kB pathway	7/160	102/10704	0.000822597	0.0125713	0.0108843	BIRC3/LTB/TNFRSF11A/RELB/NFKB2/TNFRSF9/TNFSF9	7
Encysting.180	Encysting	180	R-HSA-209560	NF-kB is activated and signals survival	3/160	13/10704	0.000839686	0.0125713	0.0108843	NGFR/NFKBIA/NFKB1	3
Encysting.180	Encysting	180	R-HSA-9020702	Interleukin-1 signaling	7/160	103/10704	0.000871684	0.0126878	0.0109853	IL1A/IL1B/NFKBIA/IRAK2/NFKB2/NFKB1/MAP3K8	7
Encysting.180	Encysting	180	R-HSA-209952	Peptide hormone biosynthesis	3/160	14/10704	0.00105701	0.0144612	0.0125206	CGA/INHBE/INHBC	3
Encysting.180	Encysting	180	R-HSA-168928	DDX58/IFIH1-mediated induction of interferon-alpha/beta	6/160	78/10704	0.00107408	0.0144612	0.0125206	TNFAIP3/NFKBIA/RNF125/NFKB2/ISG15/NFKB1	6
Encysting.180	Encysting	180	R-HSA-418594	G alpha (i) signalling events	15/160	405/10704	0.00107631	0.0144612	0.0125206	CXCL1/CCL20/CCL4/CXCL3/CXCL10/CXCL8/CXCL2/CXCR6/ACKR3/TAS2R31/LRP8/PDE4D/PPBP/DHRS9/GNAI1	15
Encysting.180	Encysting	180	R-HSA-445989	TAK1 activates NFkB by phosphorylation and activation of IKKs complex	4/160	33/10704	0.00140345	0.0183852	0.0159181	NFKBIA/IRAK2/NFKB2/NFKB1	4
Encysting.180	Encysting	180	R-HSA-168643	Nucleotide-binding domain, leucine rich repeat containing receptor (NLR) signaling pathways	5/160	56/10704	0.00144818	0.0185084	0.0160248	BIRC3/TNFAIP3/IRAK2/NFKB2/NFKB1	5
Encysting.180	Encysting	180	R-HSA-193639	p75NTR signals via NF-kB	3/160	16/10704	0.00159086	0.0198478	0.0171844	NGFR/NFKBIA/NFKB1	3
Encysting.180	Encysting	180	R-HSA-5676594	TNF receptor superfamily (TNFSF) members mediating non-canonical NF-kB pathway	3/160	18/10704	0.00226783	0.0276359	0.0239275	BIRC3/LTB/TNFRSF11A	3
Encysting.180	Encysting	180	R-HSA-1834949	Cytosolic sensors of pathogen-associated DNA	5/160	63/10704	0.00245094	0.0291885	0.0252717	NFKBIA/TICAM1/NFKB2/NFKB1/TLR3	5
Encysting.180	Encysting	180	R-HSA-450294	MAP kinase activation	5/160	64/10704	0.00262711	0.0299797	0.0259567	FOS/JUN/IRAK2/NFKB1/MAP3K8	5
Encysting.180	Encysting	180	R-HSA-9031628	NGF-stimulated transcription	4/160	39/10704	0.0026318	0.0299797	0.0259567	FOS/ID3/MEF2D/VGF	4
Encysting.180	Encysting	180	R-HSA-168927	TICAM1, RIP1-mediated IKK complex recruitment	3/160	20/10704	0.00309969	0.0345582	0.0299208	BIRC3/TICAM1/TLR3	3
Encysting.180	Encysting	180	R-HSA-500792	GPCR ligand binding	15/160	467/10704	0.00425107	0.0464075	0.04018	CXCL1/CCL20/CCL4/CXCL3/CXCL10/CXCL8/CCL2/CXCL2/FFAR2/CCL22/CXCR6/ACKR3/CGA/TAS2R31/PPBP	15
Encysting.180	Encysting	180	R-HSA-112409	RAF-independent MAPK1/3 activation	3/160	23/10704	0.00466009	0.0498344	0.0431471	DUSP1/JAK2/DUSP8	3
Encysting.180	Encysting	180	R-HSA-446652	Interleukin-1 family signaling	7/160	140/10704	0.00499816	0.0523807	0.0453517	IL1A/IL1B/NFKBIA/IRAK2/NFKB2/NFKB1/MAP3K8	7
Encysting.180	Encysting	180	R-HSA-6783589	Interleukin-6 family signaling	3/160	24/10704	0.00526802	0.0530854	0.0459618	SOCS3/IL11/JAK2	3
Encysting.180	Encysting	180	R-HSA-933542	TRAF6 mediated NF-kB activation	3/160	24/10704	0.00526802	0.0530854	0.0459618	NFKBIA/NFKB2/NFKB1	3
Encysting.180	Encysting	180	R-HSA-380994	ATF4 activates genes in response to endoplasmic reticulum stress	3/160	27/10704	0.00736828	0.0728487	0.0630731	CXCL8/CCL2/IGFBP1	3
Encysting.180	Encysting	180	R-HSA-1168372	Downstream signaling events of B Cell Receptor (BCR)	5/160	83/10704	0.00798067	0.077442	0.0670501	NFKBIA/REL/NFKB1/RASGRP1/RASGRP3	5
Encysting.180	Encysting	180	R-HSA-450341	Activation of the AP-1 family of transcription factors	2/160	10/10704	0.00923539	0.087988	0.0761809	FOS/JUN	2
Encysting.180	Encysting	180	R-HSA-2980736	Peptide hormone metabolism	5/160	90/10704	0.0111196	0.0976181	0.0845187	ISL1/CGA/INHBE/REN/INHBC	5
Encysting.180	Encysting	180	R-HSA-1059683	Interleukin-6 signaling	2/160	11/10704	0.0111776	0.0976181	0.0845187	SOCS3/JAK2	2
Encysting.180	Encysting	180	R-HSA-193692	Regulated proteolysis of p75NTR	2/160	11/10704	0.0111776	0.0976181	0.0845187	NGFR/NFKB1	2
Encysting.180	Encysting	180	R-HSA-4755510	SUMOylation of immune response proteins	2/160	11/10704	0.0111776	0.0976181	0.0845187	NFKBIA/NFKB2	2
Encysting.180	Encysting	180	R-HSA-9014325	TICAM1,TRAF6-dependent induction of TAK1 complex	2/160	11/10704	0.0111776	0.0976181	0.0845187	TICAM1/TLR3	2
Encysting.180	Encysting	180	R-HSA-381042	PERK regulates gene expression	3/160	32/10704	0.011834	0.101656	0.0880147	CXCL8/CCL2/IGFBP1	3
Encysting.180	Encysting	180	R-HSA-198725	Nuclear Events (kinase and transcription factor activation)	4/160	61/10704	0.0129677	0.105456	0.0913044	FOS/ID3/MEF2D/VGF	4
Encysting.180	Encysting	180	R-HSA-6809371	Formation of the cornified envelope	6/160	130/10704	0.0132562	0.105456	0.0913044	KRT37/KRT13/KRT36/KRT6A/KRT38/KRT17	6
Encysting.180	Encysting	180	R-HSA-4641265	Repression of WNT target genes	2/160	12/10704	0.0132826	0.105456	0.0913044	LEF1/TLE4	2
Encysting.180	Encysting	180	R-HSA-8984722	Interleukin-35 Signalling	2/160	12/10704	0.0132826	0.105456	0.0913044	IL12A/JAK2	2
Encysting.180	Encysting	180	R-HSA-9013973	TICAM1-dependent activation of IRF3/IRF7	2/160	12/10704	0.0132826	0.105456	0.0913044	TICAM1/TLR3	2
Encysting.180	Encysting	180	R-HSA-936440	Negative regulators of DDX58/IFIH1 signaling	3/160	34/10704	0.0139711	0.109266	0.0946037	TNFAIP3/RNF125/ISG15	3
Encysting.180	Encysting	180	R-HSA-75205	Dissolution of Fibrin Clot	2/160	13/10704	0.0155449	0.119787	0.103713	SERPINE1/PLAU	2
Encysting.180	Encysting	180	R-HSA-168638	NOD1/2 Signaling Pathway	3/160	37/10704	0.0175617	0.131759	0.114078	BIRC3/TNFAIP3/IRAK2	3
Encysting.180	Encysting	180	R-HSA-5607764	CLEC7A (Dectin-1) signaling	5/160	101/10704	0.0176014	0.131759	0.114078	IL1B/NFKBIA/RELB/NFKB2/NFKB1	5
Encysting.180	Encysting	180	R-HSA-877312	Regulation of IFNG signaling	2/160	14/10704	0.0179596	0.132547	0.11476	SOCS3/JAK2	2
Encysting.180	Encysting	180	R-HSA-5621481	C-type lectin receptors (CLRs)	6/160	142/10704	0.0196819	0.143241	0.124019	MUC5AC/IL1B/NFKBIA/RELB/NFKB2/NFKB1	6
Encysting.180	Encysting	180	R-HSA-1170546	Prolactin receptor signaling	2/160	15/10704	0.0205215	0.143377	0.124137	STAT5A/JAK2	2
Encysting.180	Encysting	180	R-HSA-75892	Platelet Adhesion to exposed collagen	2/160	15/10704	0.0205215	0.143377	0.124137	ITGA2/ITGA10	2
Encysting.180	Encysting	180	R-HSA-844456	The NLRP3 inflammasome	2/160	15/10704	0.0205215	0.143377	0.124137	NFKB2/NFKB1	2
Encysting.180	Encysting	180	R-HSA-5684264	MAP3K8 (TPL2)-dependent MAPK1/3 activation	2/160	16/10704	0.0232259	0.158057	0.136847	NFKB1/MAP3K8	2
Encysting.180	Encysting	180	R-HSA-975163	IRAK2 mediated activation of TAK1 complex upon TLR7/8 or 9 stimulation	2/160	16/10704	0.0232259	0.158057	0.136847	IRAK2/TICAM1	2
Encysting.180	Encysting	180	R-HSA-5683057	MAPK family signaling cascades	10/160	325/10704	0.0239856	0.161134	0.139511	CSF2/DUSP1/JUN/MAPK4/IRS1/JAK2/FGFR1/RASGRP1/RASGRP3/DUSP8	10
Encysting.180	Encysting	180	R-HSA-2142845	Hyaluronan metabolism	2/160	17/10704	0.0260679	0.165388	0.143195	CEMIP/HAS3	2
Encysting.180	Encysting	180	R-HSA-6788467	IL-6-type cytokine receptor ligand interactions	2/160	17/10704	0.0260679	0.165388	0.143195	IL11/JAK2	2
Encysting.180	Encysting	180	R-HSA-937072	TRAF6-mediated induction of TAK1 complex within TLR4 complex	2/160	17/10704	0.0260679	0.165388	0.143195	IRAK2/TICAM1	2
Encysting.180	Encysting	180	R-HSA-2559582	Senescence-Associated Secretory Phenotype (SASP)	5/160	112/10704	0.026197	0.165388	0.143195	CXCL8/IL1A/FOS/JUN/NFKB1	5
Encysting.180	Encysting	180	R-HSA-983705	Signaling by the B Cell Receptor (BCR)	5/160	112/10704	0.026197	0.165388	0.143195	NFKBIA/REL/NFKB1/RASGRP1/RASGRP3	5
Encysting.180	Encysting	180	R-HSA-451927	Interleukin-2 family signaling	3/160	44/10704	0.0277594	0.173166	0.149929	CSF2/STAT5A/JAK2	3
Encysting.180	Encysting	180	R-HSA-187037	Signaling by NTRK1 (TRKA)	5/160	115/10704	0.0289352	0.178377	0.15444	FOS/ID3/IRS1/MEF2D/VGF	5
Encysting.180	Encysting	180	R-HSA-9607240	FLT3 Signaling	9/160	294/10704	0.0323425	0.197064	0.17062	CSF2/DUSP1/IRS1/STAT5A/JAK2/FGFR1/RASGRP1/RASGRP3/DUSP8	9
Encysting.180	Encysting	180	R-HSA-512988	Interleukin-3, Interleukin-5 and GM-CSF signaling	3/160	48/10704	0.0347296	0.205954	0.178317	CSF2/STAT5A/JAK2	3
Encysting.180	Encysting	180	R-HSA-622312	Inflammasomes	2/160	20/10704	0.0353738	0.205954	0.178317	NFKB2/NFKB1	2
Encysting.180	Encysting	180	R-HSA-9669938	Signaling by KIT in disease	2/160	20/10704	0.0353738	0.205954	0.178317	STAT5A/JAK2	2
Encysting.180	Encysting	180	R-HSA-9670439	Signaling by phosphorylated juxtamembrane, extracellular and kinase domain KIT mutants	2/160	20/10704	0.0353738	0.205954	0.178317	STAT5A/JAK2	2
Encysting.180	Encysting	180	R-HSA-5621575	CD209 (DC-SIGN) signaling	2/160	21/10704	0.0387208	0.222964	0.193044	RELB/NFKB1	2
Encysting.270	Encysting	270	R-HSA-6783783	Interleukin-10 signaling	15/282	47/10704	4.97715e-13	4.54414e-10	4.40609e-10	CCL20/CSF2/CCL4/CXCL1/CXCL10/CXCL8/IL10RA/CCL2/CCL22/IL1A/CXCL2/ICAM1/IL1B/IL12A/CSF1	15
Encysting.270	Encysting	270	R-HSA-6785807	Interleukin-4 and Interleukin-13 signaling	17/282	108/10704	2.79883e-09	1.26181e-06	1.22347e-06	CXCL8/FOS/CCL2/PIM1/CCL22/IL1A/ICAM1/NOS2/SOCS3/IL1B/IL23A/MMP1/IL12A/IL2RG/FOXO3/ANXA1/JAK2	17
Encysting.270	Encysting	270	R-HSA-449147	Signaling by Interleukins	36/282	461/10704	4.14613e-09	1.26181e-06	1.22347e-06	CCL20/CSF2/CCL4/CXCL1/CXCL10/CXCL8/FOS/IL17C/IL10RA/CCL2/PIM1/CCL22/IL1A/IL11/CXCL2/ICAM1/NOS2/SOCS3/IL1B/IL23A/MMP1/IRS1/IL12A/CSF1/IL2RG/IFNLR1/GAB2/FOXO3/PELI1/PIK3CA/NFKB2/MAP3K8/ANXA1/JAK2/PSMA6/CISH	36
Encysting.270	Encysting	270	R-HSA-380108	Chemokine receptors bind chemokines	12/282	59/10704	3.28359e-08	7.4948e-06	7.26711e-06	CCL20/CCL4/CXCL1/CXCL10/CXCL8/CXCR6/CXCL3/CCL2/CCL22/CXCR4/CXCL2/PPBP	12
Encysting.270	Encysting	270	R-HSA-191273	Cholesterol biosynthesis	8/282	25/10704	1.54008e-07	2.81218e-05	2.72674e-05	HMGCS1/SQLE/MSMO1/HMGCR/IDI1/FDFT1/MVD/CYP51A1	8
Encysting.270	Encysting	270	R-HSA-202733	Cell surface interactions at the vascular wall	14/282	137/10704	1.45949e-05	0.00222085	0.00215339	CEACAM1/CEACAM3/PSG5/SLC16A3/MMP1/CEACAM5/ITGA5/CEACAM6/ITGA6/TNFRSF10B/TNFRSF10D/PIK3CA/PROCR/OLR1	14
Encysting.270	Encysting	270	R-HSA-375276	Peptide ligand-binding receptors	16/282	201/10704	8.12424e-05	0.009964	0.0096613	CCL20/CCL4/CXCL1/CXCL10/CXCL8/CXCR6/CXCL3/CCL2/CCL22/CXCR4/CXCL2/PPBP/F2RL1/GAL/KISS1/ANXA1	16
Encysting.270	Encysting	270	R-HSA-1655829	Regulation of cholesterol biosynthesis by SREBP (SREBF)	8/282	55/10704	8.73078e-05	0.009964	0.0096613	INSIG1/HMGCS1/SQLE/HMGCR/IDI1/FDFT1/MVD/CYP51A1	8
Encysting.270	Encysting	270	R-HSA-2426168	Activation of gene expression by SREBF (SREBP)	7/282	42/10704	0.000100035	0.010148	0.00983973	HMGCS1/SQLE/HMGCR/IDI1/FDFT1/MVD/CYP51A1	7
Encysting.270	Encysting	270	R-HSA-5683057	MAPK family signaling cascades	20/282	325/10704	0.000376003	0.0343291	0.0332862	CSF2/MAPK4/DUSP1/DUSP5/AREG/FGFR1/ACTG1/IRS1/RASGRP1/DUSP8/ETV4/ACTB/PTPN3/IL2RG/FOXO3/PIK3CA/AGO2/PAQR3/JAK2/PSMA6	20
Encysting.270	Encysting	270	R-HSA-400253	Circadian Clock	8/282	70/10704	0.00048137	0.0399537	0.0387399	SERPINE1/NFIL3/NAMPT/MEF2D/NR1D1/CREM/BHLHE40/CSNK1E	8
Encysting.270	Encysting	270	R-HSA-912526	Interleukin receptor SHC signaling	5/282	27/10704	0.000614241	0.0448012	0.0434401	CSF2/IL2RG/GAB2/PIK3CA/JAK2	5
Encysting.270	Encysting	270	R-HSA-8957322	Metabolism of steroids	12/282	151/10704	0.000637914	0.0448012	0.0434401	INSIG1/CGA/HMGCS1/SQLE/MSMO1/HMGCR/STARD4/IDI1/CYP24A1/FDFT1/MVD/CYP51A1	12
Encysting.270	Encysting	270	R-HSA-1989781	PPARA activates gene expression	10/282	117/10704	0.00102369	0.0667594	0.0647312	CYP1A1/HMGCS1/NR1D1/HMGCR/ANKRD1/PPARGC1B/FDFT1/TNFRSF21/TXNRD1/FHL2	10
Encysting.270	Encysting	270	R-HSA-400206	Regulation of lipid metabolism by PPARalpha	10/282	119/10704	0.00116621	0.0709831	0.0688266	CYP1A1/HMGCS1/NR1D1/HMGCR/ANKRD1/PPARGC1B/FDFT1/TNFRSF21/TXNRD1/FHL2	10
Encysting.270	Encysting	270	R-HSA-500792	GPCR ligand binding	24/282	467/10704	0.00134537	0.0767702	0.074438	CCL20/CCL4/CXCL1/CXCL10/CXCL8/CXCR6/CXCL3/ADM/CCL2/CCL22/CGA/CXCR4/CXCL2/PPBP/F2RL1/WNT7B/PTHLH/GAL/CD55/HCAR1/KISS1/TAS2R31/ANXA1/WNT10B	24
Encysting.270	Encysting	270	R-HSA-9607240	FLT3 Signaling	17/282	294/10704	0.00200656	0.107764	0.10449	CSF2/DUSP1/DUSP5/AREG/FGFR1/ACTG1/IRS1/RASGRP1/DUSP8/ACTB/PTPN3/IL2RG/GAB2/PIK3CA/PAQR3/JAK2/PSMA6	17
Encysting.270	Encysting	270	R-HSA-2586552	Signaling by Leptin	3/282	11/10704	0.00255139	0.129412	0.125481	SOCS3/IRS1/JAK2	3
Encysting.270	Encysting	270	R-HSA-112409	RAF-independent MAPK1/3 activation	4/282	23/10704	0.00281164	0.134427	0.130343	DUSP1/DUSP5/DUSP8/JAK2	4
Encysting.270	Encysting	270	R-HSA-5673001	RAF/MAP kinase cascade	16/282	280/10704	0.00303306	0.134427	0.130343	CSF2/DUSP1/DUSP5/AREG/FGFR1/ACTG1/IRS1/RASGRP1/DUSP8/ACTB/PTPN3/IL2RG/PIK3CA/PAQR3/JAK2/PSMA6	16
Encysting.270	Encysting	270	R-HSA-982772	Growth hormone receptor signaling	4/282	24/10704	0.00330496	0.134427	0.130343	SOCS3/IRS1/JAK2/CISH	4
Encysting.270	Encysting	270	R-HSA-373076	Class A/1 (Rhodopsin-like receptors)	18/282	335/10704	0.00331667	0.134427	0.130343	CCL20/CCL4/CXCL1/CXCL10/CXCL8/CXCR6/CXCL3/CCL2/CCL22/CGA/CXCR4/CXCL2/PPBP/F2RL1/GAL/HCAR1/KISS1/ANXA1	18
Encysting.270	Encysting	270	R-HSA-9031628	NGF-stimulated transcription	5/282	39/10704	0.00338644	0.134427	0.130343	FOS/MEF2D/VGF/ID3/JUND	5
Encysting.270	Encysting	270	R-HSA-5684996	MAPK1/MAPK3 signaling	16/282	286/10704	0.00373356	0.142031	0.137716	CSF2/DUSP1/DUSP5/AREG/FGFR1/ACTG1/IRS1/RASGRP1/DUSP8/ACTB/PTPN3/IL2RG/PIK3CA/PAQR3/JAK2/PSMA6	16
Encysting.270	Encysting	270	R-HSA-373760	L1CAM interactions	9/282	119/10704	0.00415587	0.149345	0.144808	ITGA10/ITGA2/FGFR1/ACTG1/ITGA5/TUBB2B/SCN1B/ACTB/SDCBP	9
Encysting.270	Encysting	270	R-HSA-75205	Dissolution of Fibrin Clot	3/282	13/10704	0.00425299	0.149345	0.144808	SERPINE1/PLAUR/SERPINE2	3
Encysting.270	Encysting	270	R-HSA-5675221	Negative regulation of MAPK pathway	5/282	43/10704	0.00519854	0.175788	0.170447	DUSP1/DUSP5/DUSP8/PTPN3/PAQR3	5
Encysting.270	Encysting	270	R-HSA-451927	Interleukin-2 family signaling	5/282	44/10704	0.00574141	0.187211	0.181524	CSF2/IL2RG/GAB2/PIK3CA/JAK2	5
Encysting.270	Encysting	270	R-HSA-5213460	RIPK1-mediated regulated necrosis	4/282	29/10704	0.00666399	0.196265	0.190303	BIRC3/TNFRSF10B/PELI1/SDCBP	4
Encysting.270	Encysting	270	R-HSA-5218859	Regulated Necrosis	4/282	29/10704	0.00666399	0.196265	0.190303	BIRC3/TNFRSF10B/PELI1/SDCBP	4
Encysting.270	Encysting	270	R-HSA-5675482	Regulation of necroptotic cell death	4/282	29/10704	0.00666399	0.196265	0.190303	BIRC3/TNFRSF10B/PELI1/SDCBP	4
Encysting.90	Encysting	90	R-HSA-6783783	Interleukin-10 signaling	10/42	47/10704	1.27121e-15	2.0975e-13	1.83322e-13	CXCL1/CSF2/CXCL2/CCL4/CCL20/CXCL8/CCL2/IL1A/IL1B/CSF1	10
Encysting.90	Encysting	90	R-HSA-380108	Chemokine receptors bind chemokines	8/42	59/10704	5.31363e-11	4.38374e-09	3.83141e-09	CXCL1/CXCL3/CXCL2/CCL4/CCL20/CXCL8/CCL2/CXCR6	8
Encysting.90	Encysting	90	R-HSA-449147	Signaling by Interleukins	13/42	461/10704	1.20491e-08	6.62703e-07	5.79204e-07	CXCL1/CSF2/CXCL2/CCL4/CCL20/IL17C/CXCL8/CCL2/IL1A/IL1B/CSF1/CEBPD/MAP3K8	13
Encysting.90	Encysting	90	R-HSA-375276	Peptide ligand-binding receptors	8/42	201/10704	9.17932e-07	3.78647e-05	3.30939e-05	CXCL1/CXCL3/CXCL2/CCL4/CCL20/CXCL8/CCL2/CXCR6	8
Encysting.90	Encysting	90	R-HSA-373076	Class A/1 (Rhodopsin-like receptors)	8/42	335/10704	3.94145e-05	0.00120999	0.00105754	CXCL1/CXCL3/CXCL2/CCL4/CCL20/CXCL8/CCL2/CXCR6	8
Encysting.90	Encysting	90	R-HSA-5676594	TNF receptor superfamily (TNFSF) members mediating non-canonical NF-kB pathway	3/42	18/10704	4.39997e-05	0.00120999	0.00105754	BIRC3/LTB/TNFRSF11A	3
Encysting.90	Encysting	90	R-HSA-6785807	Interleukin-4 and Interleukin-13 signaling	5/42	108/10704	6.02149e-05	0.00134663	0.00117696	CXCL8/CCL2/IL1A/IL1B/CEBPD	5
Encysting.90	Encysting	90	R-HSA-500792	GPCR ligand binding	9/42	467/10704	6.52913e-05	0.00134663	0.00117696	CXCL1/CXCL3/CXCL2/CCL4/CCL20/CXCL8/CCL2/CXCR6/TAS2R31	9
Encysting.90	Encysting	90	R-HSA-418594	G alpha (i) signalling events	8/42	405/10704	0.000149239	0.00273604	0.00239131	CXCL1/CXCL3/CXCL2/CCL4/CCL20/CXCL8/CXCR6/TAS2R31	8
Encysting.90	Encysting	90	R-HSA-5668541	TNFR2 non-canonical NF-kB pathway	4/42	102/10704	0.000658765	0.0108696	0.00950009	BIRC3/LTB/TNFRSF9/TNFRSF11A	4
Encysting.90	Encysting	90	R-HSA-9660826	Purinergic signaling in leishmaniasis infection	2/42	24/10704	0.00392749	0.0540029	0.0471987	IL1A/IL1B	2
Encysting.90	Encysting	90	R-HSA-9664424	Cell recruitment (pro-inflammatory response)	2/42	24/10704	0.00392749	0.0540029	0.0471987	IL1A/IL1B	2
Encysting.90	Encysting	90	R-HSA-380994	ATF4 activates genes in response to endoplasmic reticulum stress	2/42	27/10704	0.0049577	0.0629247	0.0549964	CXCL8/CCL2	2
Encysting.90	Encysting	90	R-HSA-5357956	TNFR1-induced NFkappaB signaling pathway	2/42	30/10704	0.00609864	0.0718768	0.0628206	TNFAIP3/BIRC3	2
Encysting.90	Encysting	90	R-HSA-381042	PERK regulates gene expression	2/42	32/10704	0.00691948	0.0761143	0.0665241	CXCL8/CCL2	2
Encysting.90	Encysting	90	R-HSA-9020702	Interleukin-1 signaling	3/42	103/10704	0.007568	0.078045	0.0682116	IL1A/IL1B/MAP3K8	3
Encysting.90	Encysting	90	R-HSA-5357905	Regulation of TNFR1 signaling	2/42	35/10704	0.00823916	0.0799684	0.0698926	TNFAIP3/BIRC3	2
Encysting.90	Encysting	90	R-HSA-168638	NOD1/2 Signaling Pathway	2/42	37/10704	0.0091768	0.0841207	0.0735217	TNFAIP3/BIRC3	2
Encysting.90	Encysting	90	R-HSA-75893	TNF signaling	2/42	44/10704	0.0128114	0.111256	0.0972385	TNFAIP3/BIRC3	2
Encysting.90	Encysting	90	R-HSA-446652	Interleukin-1 family signaling	3/42	140/10704	0.0173331	0.142998	0.124981	IL1A/IL1B/MAP3K8	3
Encysting.90	Encysting	90	R-HSA-168643	Nucleotide-binding domain, leucine rich repeat containing receptor (NLR) signaling pathways	2/42	56/10704	0.0202477	0.159089	0.139044	TNFAIP3/BIRC3	2

## Sheet: Enriched MF downregulated
Cluster	Stage	time	ID	Description	GeneRatio	BgRatio	pvalue	p.adjust	qvalue	geneID	Count
Trophozoite.180	Trophozoite	180	GO:0045296	cadherin binding	131/3988	332/18352	1.32478e-13	1.57384e-10	1.37359e-10	CDH7/H3C8/EIF5/EMD/EHD4/SPTBN1/PDLIM5/SLC3A2/SNX9/BZW2/F11R/STK38/CDH26/SLK/ALDOA/MYO1B/STK24/CTNNAL1/SRC/VASP/PPFIBP1/CBL/YWHAZ/CDC42EP1/ZC3H15/S100A11/NCK1/MARK2/SLC9A3R2/EZR/CLIC1/HSPA5/NOTCH3/MB21D2/ANXA1/LRRFIP1/ANK3/H1-10/ACVR1/KRT18/RAB10/MMP24/TRIM25/PPP1R13L/AHNAK/ABI1/FASN/ITGB1/TBC1D10A/BZW1/H3C6/SFN/CDH11/HSPA1A/CHMP2B/COBLL1/RANGAP1/FLNA/BAG3/PFKP/CKAP5/CD2AP/MAPRE1/PROM1/IDH1/VAPA/P…	131
Trophozoite.180	Trophozoite	180	GO:0140098	catalytic activity, acting on RNA	136/3988	390/18352	1.22493e-09	7.27606e-07	6.35028e-07	BCDIN3D/ENDOU/PARS2/ZC3H12B/TRMT11/DDX10/TRMT61B/POLR1H/GARS1/EIF4A3/RPP40/CARS1/LCMT2/JMJD6/METTL1/METTL3/YARS1/DHX8/NYNRIN/ISG20L2/TARS1/AGO2/TRNT1/WARS1/WDR4/POLR3D/EXO1/PUS10/PNPT1/FDXACB1/POLR1B/DTD1/KHNYN/DDX59/DIS3/EXOSC9/QTRT2/TOE1/EXOG/DCP2/EIF4A2/DDX18/TFB2M/YTHDC2/DHX34/RCL1/POLR1E/DDX27/DHX36/NT5C3A/DDX39B/YBEY/EPRS1/DUS3L/DDX24/PAN2/ELAC1/POP1/PDE12/DHX30/METTL16/DDX19A/FARSB/ZCCHC4/…	136
Trophozoite.180	Trophozoite	180	GO:0017016	Ras GTPase binding	138/3988	415/18352	2.87074e-08	1.13681e-05	9.92169e-06	RIMS4/RIMS3/FGD3/PARD6G/ARHGEF25/SH3BP5L/TBC1D10C/RAPGEF3/VAV3/RIN1/RABGGTB/RAB3IL1/SYTL5/HPS6/TBC1D13/TBC1D30/PIFO/FMNL1/FGD1/CDC42EP4/SOS1/TBC1D12/ARHGEF28/FGD4/TIAM2/DENND6B/YBX3/NGEF/ADRB1/SERGEF/SPHK2/XPO1/RAB11FIP4/CDC42EP1/ARHGEF3/ARHGEF10L/CDKL5/SYTL2/CYRIB/RALGPS1/C15orf62/KNDC1/TBC1D7-LOC100130357/OPTN/DAAM1/RAB11FIP5/ACAP2/MTSS2/ARHGEF17/ARHGEF2/XPO5/KIF3A/PLEKHG1/TBC1D16/CDC42EP2/RIN2…	138
Trophozoite.180	Trophozoite	180	GO:0031267	small GTPase binding	141/3988	428/18352	3.90545e-08	1.15992e-05	1.01233e-05	RIMS4/RIMS3/FGD3/PARD6G/ARHGEF25/SH3BP5L/TBC1D10C/RAPGEF3/VAV3/RIN1/RABGGTB/RAB3IL1/SYTL5/HPS6/TBC1D13/TBC1D30/PIFO/FMNL1/FGD1/CDC42EP4/SOS1/TBC1D12/ARHGEF28/FGD4/TIAM2/DENND6B/YBX3/NGEF/ADRB1/SERGEF/SPHK2/XPO1/RAB11FIP4/CDC42EP1/ARHGEF3/ARHGEF10L/CDKL5/SYTL2/CYRIB/RALGPS1/C15orf62/KNDC1/TBC1D7-LOC100130357/OPTN/DAAM1/RAB11FIP5/ACAP2/MTSS2/ARHGEF17/ARHGEF2/XPO5/KIF3A/PLEKHG1/TBC1D16/CDC42EP2/RIN2…	141
Trophozoite.180	Trophozoite	180	GO:0043021	ribonucleoprotein complex binding	55/3988	133/18352	2.59376e-07	6.16277e-05	5.37864e-05	EIF1/NAA15/EIF4A3/NME1/YBX3/EIF5A2/HNRNPU/SBDS/RBM3/ABCE1/PRMT3/NVL/ITCH/GEMIN5/EIF2S1/NOLC1/SNRPD1/XPO5/HSPA5/SRP72/LTN1/EIF3C/NAA16/EFL1/EIF5A/ZNF598/NMD3/EIF1B/DHX33/EZH2/ERI1/CKAP5/SECISBP2L/MDM2/C1QBP/CSNK2B/ETF1/EIF6/PES1/NEMF/EIF2A/CBX5/IFIH1/LETMD1/SNRPB2/SRP68/SRPRA/DHX29/MRRF/LETM1/CPSF6/EIF4H/PTCD3/DHX9/LARP1	55
Trophozoite.180	Trophozoite	180	GO:0004674	protein serine/threonine kinase activity	137/3988	435/18352	1.08855e-06	0.000215533	0.000188109	CAMK2A/MAP4K1/TSSK3/MYLK4/RIPK3/TESK2/TAOK2/DYRK3/TTBK1/STK10/SNRK/DYRK2/AURKA/DMPK/STK38L/ENG/NUAK1/RIPK2/ILK/BMP2K/NEK3/CDK17/TOP1/PSKH1/MAP3K21/STK38/SLK/DAPK1/CSNK1E/STK24/MAP2K6/MAPK6/DCAF1/RPS6KL1/MAP4K3/PIK3CA/STK39/MLKL/MAP4K4/TLK1/MYLK/CDKL5/RPS6KB1/MARK2/GRK5/OXSR1/RIOK3/GRK2/CHUK/MASTL/TLK2/CLK4/ACVR1/CDK14/EIF2AK3/RIPK4/ATM/CDK20/TGFBR1/STK4/CILK1/RIOK1/MAP3K12/MAPK8/DYRK1A/SRPK1/CSNK…	137
Trophozoite.180	Trophozoite	180	GO:0045182	translation regulator activity	55/3988	139/18352	1.3954e-06	0.00023682	0.000206687	EIF5/ZNF540/PAIP2B/NANOS1/TRIM71/EIF1/EIF4A3/EIF4E/EIF5A2/EIF3J/AGO2/NEURL1/GFM1/GTPBP2/CTIF/EIF2S1/EIF4A2/SAMD4A/EIF3C/EFL1/EIF2AK3/EIF5A/EIF2S2/EIF1B/EIF2B3/CNBP/GSPT2/C12orf65/C1QBP/EIF3A/EEF2K/EIF3M/ETF1/AARS1/EIF6/ABCF1/EIF2A/EIF2D/EIF4EBP2/EIF5B/HBS1L/EIF4G1/CIRBP/EIF3B/EIF2B2/SAMD4B/DHX29/PAIP1/EIF4H/SHMT1/FXR1/DENR/EIF1AX/GSPT1/LARP1	55
Trophozoite.180	Trophozoite	180	GO:0042393	histone binding	82/3988	238/18352	3.86664e-06	0.000574197	0.000501137	SCML4/L3MBTL1/SPIN2A/RAG1/ING4/SAP30L/SBNO2/ING5/PHF1/NCAPD2/KDM8/KAT5/SCML2/ATAD2B/DNAJC2/TSPYL2/CKS2/CHD1/SPHK2/JAK2/SIRT1/KDM1B/WDR5B/MBTD1/USP15/PSME4/PHF2/HJURP/USP51/KMT2C/SPIN4/CDYL/TP53BP1/CBX2/SART3/DTX3L/APBB1/PYGO2/PARP9/PHF10/UIMC1/MLLT6/KMT2A/PHC3/ING1/IPO7/BRD4/RESF1/TBL1XR1/BRD9/SET/PRMT6/BRD2/TBL1X/MLLT10/PWP1/PTMA/PHIP/PHC2/SUZ12/INO80/RSF1/TRIM24/ASF1A/BAZ1B/ANP32B/CBX5/ANP32E/W…	82
Trophozoite.180	Trophozoite	180	GO:0004842	ubiquitin-protein transferase activity	134/3988	435/18352	5.1653e-06	0.00068182	0.000595067	RFPL2/RAG1/DTX4/TRIM17/SH3RF1/RNF19A/TRIM15/TRIM69/TRIM63/MEX3C/NHLRC1/TRIM71/RLIM/MALT1/ASB1/SH3RF2/SIAH1/BTRC/TRIM10/UBE2W/MED30/SMURF1/SKP2/RNF208/NEURL1/KCMF1/UBE2V1/CBL/RBBP6/TMEM129/PEX12/ITCH/TRIM2/RNF170/UBE2F/UBE2Q2/TRIM11/TRIM33/RNF126/PELI2/TRIM9/CDC23/TRIM56/LTN1/TRIM68/MED10/NHLRC3/RNF2/TRIM3/RNF7/HERC2P3/TRIM25/DTX3L/ZNF598/UBE2N/XIAP/RNF138/TRIM37/KLHL13/UBE2T/PPP1R11/UBOX5/UBR5/UB…	134
Trophozoite.180	Trophozoite	180	GO:0008135	translation factor activity, RNA binding	36/3988	84/18352	1.1205e-05	0.00118324	0.00103269	EIF5/EIF1/EIF4E/EIF5A2/EIF3J/AGO2/GFM1/GTPBP2/EIF2S1/EIF4A2/EIF3C/EFL1/EIF5A/EIF2S2/EIF1B/EIF2B3/GSPT2/C12orf65/EIF3A/EEF2K/EIF3M/ETF1/EIF6/ABCF1/EIF2A/EIF2D/EIF5B/HBS1L/EIF4G1/EIF3B/EIF2B2/DHX29/EIF4H/DENR/EIF1AX/GSPT1	36
Trophozoite.180	Trophozoite	180	GO:0019787	ubiquitin-like protein transferase activity	138/3988	457/18352	1.171e-05	0.00118324	0.00103269	RFPL2/RAG1/DTX4/TRIM17/SH3RF1/RNF19A/TRIM15/TRIM69/TRIM63/MEX3C/NHLRC1/TRIM71/RLIM/MALT1/ASB1/SH3RF2/SIAH1/BTRC/TRIM10/UBE2W/MED30/SMURF1/SKP2/RNF208/NEURL1/KCMF1/UBE2V1/CBL/RBBP6/TMEM129/PEX12/ITCH/TRIM2/RNF170/UBE2F/UBE2Q2/TRIM11/TRIM33/RNF126/PELI2/TRIM9/CDC23/TRIM56/LTN1/TRIM68/MED10/NHLRC3/RNF2/TRIM3/RNF7/HERC2P3/HDAC4/TRIM25/DTX3L/ZNF598/UBE2N/XIAP/RNF138/ATG16L1/TRIM37/KLHL13/UBE2T/PPP1R11…	138
Trophozoite.180	Trophozoite	180	GO:0140142	nucleocytoplasmic carrier activity	18/3988	31/18352	1.19892e-05	0.00118324	0.00103269	XPO1/XPO5/KPNA2/RANBP6/KPNA3/KPNA5/XPO6/KPNA4/RAN/NUP42/XPO4/TNPO1/RANBP17/IPO11/KPNB1/IPO5/CSE1L/KPNA1	18
Trophozoite.180	Trophozoite	180	GO:0017048	Rho GTPase binding	59/3988	162/18352	1.29479e-05	0.00118324	0.00103269	FGD3/PARD6G/ARHGEF25/VAV3/FMNL1/FGD1/CDC42EP4/SOS1/ARHGEF28/FGD4/TIAM2/YBX3/NGEF/CDC42EP1/ARHGEF3/ARHGEF10L/CDKL5/CYRIB/C15orf62/DAAM1/MTSS2/ARHGEF17/ARHGEF2/PLEKHG1/CDC42EP2/PLEKHG3/KIAA1614/ARHGEF26/STRN3/FMNL3/CYFIP2/FLNA/DNMBP/ARHGDIA/TNFAIP1/ALS2/CDC42SE1/ARFIP2/PAK2/ARHGDIB/STRIP1/FARP1/TRIOBP/KIF3B/ARHGEF5/WHAMM/SIKE1/TRIO/RGL2/PKN2/ATP7A/ABI2/MAP3K11/NOX1/OCRL/DIAPH1/IQGAP1/PAK1/CORO1C	59
Trophozoite.180	Trophozoite	180	GO:0090079	translation regulator activity, nucleic acid binding	43/3988	109/18352	2.06225e-05	0.00174996	0.0015273	EIF5/ZNF540/PAIP2B/EIF1/EIF4E/EIF5A2/EIF3J/AGO2/GFM1/GTPBP2/CTIF/EIF2S1/EIF4A2/EIF3C/EFL1/EIF5A/EIF2S2/EIF1B/EIF2B3/GSPT2/C12orf65/C1QBP/EIF3A/EEF2K/EIF3M/ETF1/EIF6/ABCF1/EIF2A/EIF2D/EIF5B/HBS1L/EIF4G1/EIF3B/EIF2B2/DHX29/PAIP1/EIF4H/SHMT1/DENR/EIF1AX/GSPT1/LARP1	43
Trophozoite.180	Trophozoite	180	GO:0140101	catalytic activity, acting on a tRNA	47/3988	123/18352	2.32594e-05	0.00184215	0.00160776	BCDIN3D/PARS2/TRMT11/TRMT61B/GARS1/RPP40/CARS1/LCMT2/METTL1/YARS1/TARS1/TRNT1/WARS1/WDR4/PUS10/DTD1/QTRT2/NT5C3A/EPRS1/DUS3L/POP1/FARSB/QRSL1/NSUN3/IARS1/FARSA/MARS1/LARS2/TRMT6/POP5/TYW1/VARS1/SARS1/WARS2/AARS1/PUS1/TRMT2B/HARS1/NSUN2/POP7/TRMT1L/MTFMT/NARS1/METTL2B/GATC/KARS1/HARS2	47
Trophozoite.180	Trophozoite	180	GO:0003724	RNA helicase activity	33/3988	77/18352	2.56459e-05	0.00187977	0.00164059	DDX10/EIF4A3/DHX8/DDX59/EIF4A2/DDX18/YTHDC2/DHX34/DDX27/DHX36/DDX39B/DDX24/DHX30/DDX19A/DHX33/DDX50/AQR/SUPV3L1/DDX31/DHX15/DDX56/DHX57/IFIH1/DDX51/DDX54/DHX35/MTREX/DHX16/DHX29/DDX55/UPF1/DDX42/DHX9	33
Trophozoite.180	Trophozoite	180	GO:0019207	kinase regulator activity	73/3988	216/18352	2.6899e-05	0.00187977	0.00164059	GPRC5D/HEXIM2/SH3BP5L/SOCS2/DUSP19/CCNO/CCNH/DBF4/KLF4/CDKN2C/CAB39L/CDKN2A/MALT1/CDKN2D/CCNT1/PIK3CA/SOCS6/AFAP1L2/WARS1/CKS2/WDR81/NCK1/MARK2/ETAA1/DBF4B/APC/ATG13/IBTK/PIK3R3/YWHAG/CEP43/WDR91/CCNG2/SOCS7/MOB1B/MBIP/STK4/PARP16/ABI1/CCND1/HYAL2/CDKN2B/SFN/CDKN1A/ERBB3/CCND3/DNAJC3/HEXIM1/CSNK2B/ALS2/PAK2/GPRC5B/TAOK1/RPTOR/AKAP11/HSP90AB1/GAS6/TAB1/CCNT2/CCNJL/LRP6/CALM2/CDK4/PRKRIP1/PRKAG2/CI…	73
Trophozoite.180	Trophozoite	180	GO:0004386	helicase activity	57/3988	160/18352	3.74623e-05	0.00247251	0.00215792	DDX10/CHD7/RAD54L2/EIF4A3/SETX/DHX8/CHTF8/CHD1/DDX59/ANXA1/EIF4A2/DDX18/YTHDC2/DHX34/DDX27/DHX36/DDX39B/GTF2F2/DDX24/MCM6/DHX30/DDX19A/DHX33/DDX50/AQR/RFC3/SUPV3L1/TTF2/MCM8/TWNK/MRE11/DDX31/DHX15/DDX56/INO80/SHPRH/DHX57/IFIH1/DDX51/NBN/SMARCA5/XRCC6/DDX54/DHX35/MTREX/DNA2/DHX16/CHD6/DHX29/DDX55/XRCC5/MCM4/CHD4/UPF1/EP400/DDX42/DHX9	57
Trophozoite.180	Trophozoite	180	GO:0000049	tRNA binding	29/3988	66/18352	4.46498e-05	0.00279178	0.00243657	TRMT11/CARS1/METTL1/YARS1/TARS1/TRNT1/NAT10/DTD1/XPO5/YRDC/XPOT/NSUN3/IARS1/FARSA/ELP1/MARS1/SSB/SARS1/TRMU/AARS1/PUS1/NSUN2/SEPSECS/TRMT1L/NEMF/EIF2A/AIMP1/ELP3/KARS1	29
Trophozoite.180	Trophozoite	180	GO:0003743	translation initiation factor activity	24/3988	51/18352	5.19889e-05	0.00306517	0.00267517	EIF5/EIF1/EIF4E/EIF3J/AGO2/EIF2S1/EIF4A2/EIF3C/EIF2S2/EIF1B/EIF2B3/EIF3A/EIF3M/EIF6/EIF2A/EIF2D/EIF5B/EIF4G1/EIF3B/EIF2B2/DHX29/EIF4H/DENR/EIF1AX	24
Trophozoite.180	Trophozoite	180	GO:0003712	transcription coregulator activity	145/3988	498/18352	5.41824e-05	0.00306517	0.00267517	TCP10L2/RIPK3/AJUBA/CEBPA/ING4/ARRB1/HDGFL3/CIITA/BTG1/NR0B2/RFXAP/SAP30L/KDM3A/TLE1/FHL2/SOX12/NAB2/SERTAD2/NCOA3/RLIM/SMARCD3/MIDEAS/JMJD6/KMT5A/PPARGC1B/VGLL1/RCOR1/MED30/HNRNPU/PSMC3IP/KAT5/ARID5A/IRF2BP2/LPIN3/SIRT1/TMF1/NUP98/PARP10/LMCD1/COPS2/CEBPZ/HCFC2/AEBP2/NCOA6/TFB2M/PHF2/PRMT2/MED10/HDAC4/KMT2C/CALCOCO1/TAF5L/CDYL/TP53BP1/RYBP/CTBP2/YAF2/TADA3/PPP1R13L/PPRC1/SPEN/DYRK1A/TCERG1/CCND1…	145
Trophozoite.180	Trophozoite	180	GO:0003727	single-stranded RNA binding	36/3988	90/18352	6.69375e-05	0.00361463	0.00315471	A1CF/CBX6/EIF4A3/JMJD6/RBM11/HNRNPDL/AGO2/HNRNPU/HNRNPC/ATXN1/PNPT1/MSI1/RBM7/ANXA1/SYNCRIP/LACTB2/RBMS1/CNBP/ENDOV/SSB/HNRNPH1/PUS1/MCRS1/IFIH1/RBMS2/DAZAP1/RBPMS/KHDRBS1/SRA1/PABPC4/HNRNPA1/EIF4H/PATL1/FXR1/ZFR/DHX9	36
Trophozoite.180	Trophozoite	180	GO:0061630	ubiquitin protein ligase activity	91/3988	292/18352	0.000100112	0.00497934	0.00434578	RAG1/DTX4/TRIM17/SH3RF1/RNF19A/TRIM15/TRIM69/TRIM63/MEX3C/NHLRC1/TRIM71/RLIM/ASB1/SH3RF2/SIAH1/BTRC/TRIM10/MED30/SMURF1/SKP2/NEURL1/KCMF1/CBL/RBBP6/TMEM129/ITCH/TRIM2/RNF170/TRIM11/RNF126/PELI2/TRIM9/LTN1/TRIM68/MED10/NHLRC3/RNF2/TRIM3/RNF7/TRIM25/DTX3L/ZNF598/XIAP/RNF138/TRIM37/PPP1R11/UBOX5/UBR5/MKRN2/UBE4B/TRIM74/TRAF6/MED21/MYCBP2/RNF43/FBXW11/MDM2/DZIP3/RNF111/UBE2O/FBXO44/RNF26/MARCHF1/TRIM…	91
Trophozoite.180	Trophozoite	180	GO:0001882	nucleoside binding	116/3988	389/18352	0.000100593	0.00497934	0.00434578	TUBAL3/SRL/DIRAS1/ARL13A/RAB42/MX2/RASL10B/EIF5/ATL1/GUCY2D/CIITA/ARL4D/GTPBP4/RABL2A/RHOF/RAB6C/EHD4/KRAS/TUBE1/RNGTT/RAB27B/NME1/NPR2/ARL4A/DAPK1/RALB/GNL1/GNA13/RHOU/GNAO1/RAB30/GNL2/GFM1/GTPBP2/RAP1B/GNL3/RASL12/RASL11A/TUBA1A/OPA1/POLR1B/NOLC1/GNAI3/ARL4C/RAB17/RAB33B/RHEB/LSG1/ARF6/TUBA4A/DYNC1LI1/MFHAS1/SPAG1/EFL1/RAB5A/RAB10/RAB29/RAB40B/RAB21/RAB3D/RAC1/RHOBTB2/RAB28/POLR3B/TRIM23/IFT27/…	116
Trophozoite.180	Trophozoite	180	GO:0004812	aminoacyl-tRNA ligase activity	20/3988	41/18352	0.000116051	0.00530265	0.00462796	PARS2/GARS1/CARS1/YARS1/TARS1/WARS1/EPRS1/FARSB/IARS1/FARSA/MARS1/LARS2/VARS1/SARS1/WARS2/AARS1/HARS1/NARS1/KARS1/HARS2	20
Trophozoite.180	Trophozoite	180	GO:0016875	ligase activity, forming carbon-oxygen bonds	20/3988	41/18352	0.000116051	0.00530265	0.00462796	PARS2/GARS1/CARS1/YARS1/TARS1/WARS1/EPRS1/FARSB/IARS1/FARSA/MARS1/LARS2/VARS1/SARS1/WARS2/AARS1/HARS1/NARS1/KARS1/HARS2	20
Trophozoite.180	Trophozoite	180	GO:0032549	ribonucleoside binding	114/3988	383/18352	0.00012477	0.00548988	0.00479136	TUBAL3/SRL/DIRAS1/ARL13A/RAB42/MX2/RASL10B/EIF5/ATL1/GUCY2D/CIITA/ARL4D/GTPBP4/RABL2A/RHOF/RAB6C/EHD4/KRAS/TUBE1/RNGTT/RAB27B/NME1/NPR2/ARL4A/DAPK1/RALB/GNL1/GNA13/RHOU/GNAO1/RAB30/GNL2/GFM1/GTPBP2/RAP1B/GNL3/RASL12/RASL11A/TUBA1A/OPA1/POLR1B/NOLC1/GNAI3/ARL4C/RAB17/RAB33B/RHEB/LSG1/ARF6/TUBA4A/DYNC1LI1/MFHAS1/SPAG1/EFL1/RAB5A/RAB10/RAB29/RAB40B/RAB21/RAB3D/RAC1/RHOBTB2/RAB28/POLR3B/TRIM23/IFT27/…	114
Trophozoite.180	Trophozoite	180	GO:0008022	protein C-terminus binding	63/3988	189/18352	0.000144372	0.00591662	0.00516381	LAMA1/MID1IP1/CIITA/NEIL1/TCF4/CORO1A/PEX6/TAF13/SIAH1/CEP120/AGO2/SRC/JAK2/SIRT1/HIC2/ERBB2/PEX12/ATXN1/PDZD3/OPTN/SLC9A3R2/CSK/EZR/NIPBL/ATXN2/PPP2CB/KPNA3/PPARG/TRIM3/CALCOCO1/FOXN3/MAGI1/PPP2CA/SYT1/PRRC2C/CD2AP/MAPRE1/NCL/KSR1/MAPRE3/TBL1X/CTNNB1/MRE11/SHANK3/SDCBP2/SAE1/TESK1/PRKAA1/FN1/PICK1/XRCC6/DST/CEP250/NUMA1/YAP1/CIB1/XRCC5/USP7/CDK7/MAP2K1/SREBF2/TOP2B/MYO1C	63
Trophozoite.180	Trophozoite	180	GO:0005085	guanyl-nucleotide exchange factor activity	70/3988	215/18352	0.000144429	0.00591662	0.00516381	GDPGP1/FGD3/ARHGEF25/SH3BP5L/RAPGEF3/VAV3/RAB3IL1/SH2D3A/FGD1/SOS1/VAV2/ARHGEF28/FGD4/TIAM2/DENND6B/CCDC88C/NGEF/ADRB1/SERGEF/PSD/ARHGEF3/ARHGEF10L/RALGPS1/KNDC1/ARHGEF17/ARHGEF2/DIS3/PLEKHG1/RIN2/ARHGEF9/PLEKHG3/PLEKHG4B/ARHGEF26/HPS1/DENND5B/RGL1/IQSEC1/DENND3/TBC1D10A/CCDC88A/ARHGEF40/EIF2B3/CYTH3/MYCBP2/DNMBP/PSD4/MCF2L/ITSN2/DENND2B/ALS2/DOCK5/PLEKHG6/DENND5A/DENND11/FARP1/ARHGEF5/RIC8B/LAMT…	70
Trophozoite.180	Trophozoite	180	GO:0001883	purine nucleoside binding	113/3988	383/18352	0.000195665	0.00758133	0.0066167	TUBAL3/SRL/DIRAS1/ARL13A/RAB42/MX2/RASL10B/EIF5/ATL1/GUCY2D/CIITA/ARL4D/GTPBP4/RABL2A/RHOF/RAB6C/EHD4/KRAS/TUBE1/RNGTT/RAB27B/NME1/NPR2/ARL4A/DAPK1/RALB/GNL1/GNA13/RHOU/GNAO1/RAB30/GNL2/GFM1/GTPBP2/RAP1B/GNL3/RASL12/RASL11A/TUBA1A/OPA1/NOLC1/GNAI3/ARL4C/RAB17/RAB33B/RHEB/LSG1/ARF6/TUBA4A/DYNC1LI1/MFHAS1/SPAG1/EFL1/RAB5A/RAB10/RAB29/RAB40B/RAB21/RAB3D/RAC1/RHOBTB2/RAB28/TRIM23/IFT27/RAB37/RALA/GSP…	113
Trophozoite.180	Trophozoite	180	GO:0061659	ubiquitin-like protein ligase activity	92/3988	301/18352	0.000197829	0.00758133	0.0066167	RAG1/DTX4/TRIM17/SH3RF1/RNF19A/TRIM15/TRIM69/TRIM63/MEX3C/NHLRC1/TRIM71/RLIM/ASB1/SH3RF2/SIAH1/BTRC/TRIM10/MED30/SMURF1/SKP2/NEURL1/KCMF1/CBL/RBBP6/TMEM129/ITCH/TRIM2/RNF170/TRIM11/RNF126/PELI2/TRIM9/LTN1/TRIM68/MED10/NHLRC3/RNF2/TRIM3/RNF7/TRIM25/DTX3L/ZNF598/XIAP/RNF138/TRIM37/PPP1R11/UBOX5/UBR5/MKRN2/UBE4B/TRIM74/TRAF6/MED21/MYCBP2/RNF43/FBXW11/MDM2/DZIP3/RNF111/UBE2O/FBXO44/ZNF451/RNF26/MARCH…	92
Trophozoite.180	Trophozoite	180	GO:0032550	purine ribonucleoside binding	112/3988	380/18352	0.000217601	0.00807843	0.00705055	TUBAL3/SRL/DIRAS1/ARL13A/RAB42/MX2/RASL10B/EIF5/ATL1/GUCY2D/CIITA/ARL4D/GTPBP4/RABL2A/RHOF/RAB6C/EHD4/KRAS/TUBE1/RNGTT/RAB27B/NME1/NPR2/ARL4A/DAPK1/RALB/GNL1/GNA13/RHOU/GNAO1/RAB30/GNL2/GFM1/GTPBP2/RAP1B/GNL3/RASL12/RASL11A/TUBA1A/OPA1/NOLC1/GNAI3/ARL4C/RAB17/RAB33B/RHEB/LSG1/ARF6/TUBA4A/DYNC1LI1/MFHAS1/SPAG1/EFL1/RAB5A/RAB10/RAB29/RAB40B/RAB21/RAB3D/RAC1/RHOBTB2/RAB28/TRIM23/IFT27/RAB37/RALA/GSP…	112
Trophozoite.180	Trophozoite	180	GO:0140223	general transcription initiation factor activity	20/3988	43/18352	0.00026307	0.00947053	0.00826553	SNAPC1/CCNH/TAF13/GTF2E2/TAF3/RRN3/GTF2A2/SNAPC3/GTF2F2/TAF2/TAF8/TBPL1/TAF9B/GTF2A1/DRAP1/TAF4/DR1/GTF2H3/TAF9/UBTF	20
Trophozoite.180	Trophozoite	180	GO:0016887	ATPase activity	122/3988	423/18352	0.00031002	0.0108073	0.00943224	HSPA1L/MYO1F/KIF12/DDX10/CHD7/MYO1E/RAD54L2/PEX6/DNAH6/EIF4A3/DNHD1/SETX/HSPA14/MYO1B/SMCHD1/KIF3C/DHX8/ATAD2B/KIF5A/ABCA7/KIF20A/KIF21A/CHTF8/CHD1/ABCE1/ATAD1/ABCC6/NVL/DNAH11/KIFC1/PMS2P3/DDX59/KIF3A/HSPA5/ABCD4/ANXA1/EIF4A2/DDX18/YTHDC2/DHX34/DDX27/HSPA9/DHX36/ATP6V1G1/DDX39B/GTF2F2/DDX24/MCM6/DHX30/ABCA1/DDX19A/ABCB1/KIF16B/DHX33/DDX50/AQR/HSPA1A/MSH3/RFC3/MYO10/ABCD3/SUPV3L1/ABCC5/ABCF2/TTF2…	122
Trophozoite.180	Trophozoite	180	GO:0003714	transcription corepressor activity	63/3988	194/18352	0.000326226	0.0108073	0.00943224	TCP10L2/AJUBA/NR0B2/TLE1/FHL2/NAB2/RLIM/MIDEAS/KMT5A/RCOR1/HNRNPU/ARID5A/IRF2BP2/SIRT1/PARP10/LMCD1/COPS2/AEBP2/HDAC4/CDYL/RYBP/CTBP2/YAF2/PPP1R13L/SPEN/TCERG1/CCND1/CASP8AP2/PARP9/EZH2/MYBBP1A/RIOX2/HSPA1A/SRSF2/CRYM/TBL1XR1/C1QBP/GMNN/ZNF451/TBL1X/TAF9B/SNW1/GON4L/RCOR3/ZHX3/PARP14/DRAP1/CREBBP/DR1/APEX1/DMAP1/EID2/DDX54/MTA3/NOC2L/CNOT7/TLE3/RERE/YAP1/LIMD1/ZMYND11/SAP18/BRD7	63
Trophozoite.180	Trophozoite	180	GO:0005525	GTP binding	110/3988	376/18352	0.000335381	0.0108073	0.00943224	TUBAL3/SRL/DIRAS1/ARL13A/RAB42/MX2/RASL10B/EIF5/ATL1/GUCY2D/CIITA/ARL4D/GTPBP4/RABL2A/RHOF/RAB6C/EHD4/KRAS/TUBE1/RNGTT/RAB27B/NME1/NPR2/ARL4A/DAPK1/RALB/GNL1/GNA13/RHOU/GNAO1/RAB30/GNL2/GFM1/GTPBP2/RAP1B/GNL3/RASL12/RASL11A/TUBA1A/OPA1/NOLC1/GNAI3/ARL4C/RAB17/RAB33B/RHEB/LSG1/ARF6/TUBA4A/MFHAS1/SPAG1/EFL1/RAB5A/RAB10/RAB29/RAB40B/RAB21/RAB3D/RAC1/RHOBTB2/RAB28/TRIM23/IFT27/RAB37/RALA/GSPT2/DNAJC2…	110
Trophozoite.180	Trophozoite	180	GO:0008266	poly(U) RNA binding	14/3988	26/18352	0.000336592	0.0108073	0.00943224	RBM11/HNRNPC/ATXN1/PNPT1/MSI1/RBMS1/SSB/HNRNPH1/MCRS1/RBMS2/DAZAP1/KHDRBS1/PABPC4/PATL1	14
Trophozoite.180	Trophozoite	180	GO:0008187	poly-pyrimidine tract binding	15/3988	29/18352	0.000368911	0.0115333	0.0100659	RBM11/HNRNPU/HNRNPC/ATXN1/PNPT1/MSI1/RBMS1/SSB/HNRNPH1/MCRS1/RBMS2/DAZAP1/KHDRBS1/PABPC4/PATL1	15
Trophozoite.180	Trophozoite	180	GO:0061650	ubiquitin-like protein conjugating enzyme activity	20/3988	44/18352	0.000384499	0.0117124	0.0102222	UBE2W/UBE2V1/UBE2F/UBE2Q2/UBE2N/UBE2T/UBE2S/UBE2D4/UBE3B/UBE2O/UBE2J2/UBE2B/BIRC6/UBE2D2/AKTIP/UBE3C/UBE2H/UBE2J1/UBE2I/UBE2R2	20
Trophozoite.180	Trophozoite	180	GO:0005049	nuclear export signal receptor activity	8/3988	11/18352	0.000429978	0.0127703	0.0111455	XPO1/XPO5/XPO6/RAN/NUP42/XPO4/RANBP17/CSE1L	8
Trophozoite.180	Trophozoite	180	GO:0070491	repressing transcription factor binding	29/3988	74/18352	0.000494489	0.0143281	0.012505	MKKS/TLE1/BBS5/BBS10/EIF4E/KAT5/ZNF503/HHEX/GTF2A2/PPARG/HDAC4/TCERG1/PPARA/RELA/GMNN/CTNNB1/GTF2A1/HDAC2/STAT3/CBX5/DMAP1/TTC8/NFYB/MTA3/GATA6/NOC2L/TLE3/BBS4/CHD4	29
Trophozoite.180	Trophozoite	180	GO:0051117	ATPase binding	33/3988	88/18352	0.00053834	0.0152273	0.0132899	S100A1/NKD2/AR/TRPC6/VCPKMT/RALB/ZNHIT6/SLC26A9/SRC/PTPN3/EZR/USP25/NUFIP1/ATP6V0A2/ATP6V1G1/NOP58/RAC1/ABCA1/UBE4B/DNAJC10/RALA/ATP1B3/TMTC4/ATP6V0A1/RDX/CLPP/UFD1/TOR1AIP2/ATP6V1E1/FBL/TAF9/PSEN1/SELENOS	33
Trophozoite.180	Trophozoite	180	GO:0008139	nuclear localization sequence binding	14/3988	27/18352	0.000559841	0.0154672	0.0134992	NUP58/NUP98/NOLC1/KPNA2/RANBP6/KPNA3/KPNA5/NUP153/KPNA4/TNPO1/KPNB1/IPO5/BRAP/KPNA1	14
Trophozoite.180	Trophozoite	180	GO:0061631	ubiquitin conjugating enzyme activity	19/3988	42/18352	0.000575711	0.0155442	0.0135664	UBE2W/UBE2V1/UBE2F/UBE2Q2/UBE2N/UBE2T/UBE2S/UBE2D4/UBE3B/UBE2O/UBE2J2/UBE2B/BIRC6/UBE2D2/AKTIP/UBE3C/UBE2H/UBE2J1/UBE2R2	19
Trophozoite.180	Trophozoite	180	GO:0140030	modification-dependent protein binding	51/3988	153/18352	0.00058907	0.0155514	0.0135727	L3MBTL1/SPIN2A/ING4/ING5/PHF1/ANKRD13B/MINDY1/KDM8/ATAD2B/DNAJC2/CHD1/WDR81/OPTN/PARP10/MBTD1/USP15/LYN/PSME4/PHF2/UBQLN1/SPIN4/CDYL/TP53BP1/CBX2/UIMC1/KMT2A/FAAP20/ING1/BRD4/BRD9/DZIP3/BRD2/SQSTM1/PWP1/PHIP/SPRTN/SUZ12/TRIM24/RNF169/CBX5/AGL/RBBP5/UFD1/BPTF/PHF13/RAD23B/ZMYND11/HSPD1/EPS15/NCAPD3/BRD7	51
Trophozoite.180	Trophozoite	180	GO:0044548	S100 protein binding	9/3988	14/18352	0.000729489	0.0188398	0.0164427	S100A1/AGER/S100A11/EZR/AHNAK/ATP2A2/ANXA2/S100A6/IQGAP1	9
Trophozoite.180	Trophozoite	180	GO:0060090	molecular adaptor activity	93/3988	316/18352	0.000748414	0.0189174	0.0165104	VAMP1/LINC00324/TRIM17/GAS2/SORBS2/SH3RF1/ARRB1/SPTBN4/ZDHHC11/SDCBP/CARD10/SOCS2/DUSP19/MAVS/ADAP2/GAB2/SARM1/BNIP1/BTRC/TCAP/AFAP1L2/OTUD4/PPP4R2/STON2/STX10/NCK1/SH2B1/PDZD3/FBXW7/OPTN/SLC9A3R2/MAPT/LDLRAP1/GAS2L1/IPPK/TMEM250/CRADD/ANK3/NUFIP1/WWC2/AKAP5/FRMD4A/PDE4DIP/CDYL/MAGI1/AKAP9/NMD3/AKAP6/PDZK1/NUP153/SAV1/BICD1/G3BP2/GATAD2A/SPAG9/SHC1/AXIN1/SPAG4/SEPTIN9/KSR1/ITSN2/MEN1/SLC9A3R1/SEP…	93
Trophozoite.180	Trophozoite	180	GO:0019887	protein kinase regulator activity	59/3988	185/18352	0.00082267	0.0202852	0.0177041	GPRC5D/HEXIM2/SH3BP5L/DUSP19/CCNO/CCNH/DBF4/CDKN2C/CAB39L/CDKN2A/CDKN2D/CCNT1/PIK3CA/AFAP1L2/CKS2/NCK1/MARK2/ETAA1/DBF4B/APC/ATG13/IBTK/YWHAG/CEP43/CCNG2/MBIP/STK4/PARP16/ABI1/CCND1/HYAL2/CDKN2B/SFN/CDKN1A/ERBB3/CCND3/DNAJC3/HEXIM1/CSNK2B/ALS2/PAK2/GPRC5B/TAOK1/RPTOR/HSP90AB1/GAS6/CCNT2/CCNJL/CALM2/CDK4/PRKRIP1/PRKAG2/CIB1/WNK1/ELP3/MAP2K1/MACROH2A1/IQGAP1/CALM1	59
Trophozoite.180	Trophozoite	180	GO:0019001	guanyl nucleotide binding	113/3988	397/18352	0.000854238	0.0202852	0.0177041	TUBAL3/SRL/DIRAS1/ARL13A/RAB42/MX2/RASL10B/EIF5/ATL1/GUCY2D/CNGA1/CIITA/ARL4D/GTPBP4/RABL2A/RHOF/RAB6C/EHD4/KRAS/TUBE1/RNGTT/RAB27B/NME1/NPR2/ARL4A/DAPK1/RALB/GNL1/GNA13/RHOU/GNAO1/RAB30/GNL2/GFM1/GTPBP2/RAP1B/GNL3/RASL12/RASL11A/TUBA1A/OPA1/NOLC1/GNAI3/ARL4C/RAB17/RAB33B/RHEB/LSG1/ARF6/TUBA4A/DYNC1LI1/MFHAS1/SPAG1/EFL1/RAB5A/RAB10/RAB29/RAB40B/RAB21/RAB3D/RAC1/RHOBTB2/RAB28/TRIM23/IFT27/RAB37/RA…	113
Trophozoite.180	Trophozoite	180	GO:0032561	guanyl ribonucleotide binding	113/3988	397/18352	0.000854238	0.0202852	0.0177041	TUBAL3/SRL/DIRAS1/ARL13A/RAB42/MX2/RASL10B/EIF5/ATL1/GUCY2D/CNGA1/CIITA/ARL4D/GTPBP4/RABL2A/RHOF/RAB6C/EHD4/KRAS/TUBE1/RNGTT/RAB27B/NME1/NPR2/ARL4A/DAPK1/RALB/GNL1/GNA13/RHOU/GNAO1/RAB30/GNL2/GFM1/GTPBP2/RAP1B/GNL3/RASL12/RASL11A/TUBA1A/OPA1/NOLC1/GNAI3/ARL4C/RAB17/RAB33B/RHEB/LSG1/ARF6/TUBA4A/DYNC1LI1/MFHAS1/SPAG1/EFL1/RAB5A/RAB10/RAB29/RAB40B/RAB21/RAB3D/RAC1/RHOBTB2/RAB28/TRIM23/IFT27/RAB37/RA…	113
Trophozoite.180	Trophozoite	180	GO:0005088	Ras guanyl-nucleotide exchange factor activity	40/3988	115/18352	0.000870828	0.0202852	0.0177041	FGD3/ARHGEF25/SH3BP5L/RAPGEF3/VAV3/RAB3IL1/FGD1/SOS1/ARHGEF28/FGD4/TIAM2/DENND6B/NGEF/ADRB1/SERGEF/ARHGEF3/ARHGEF10L/RALGPS1/KNDC1/ARHGEF17/ARHGEF2/PLEKHG1/RIN2/PLEKHG3/ARHGEF26/DENND5B/RGL1/DENND3/DNMBP/DENND2B/ALS2/DENND5A/FARP1/ARHGEF5/TRIO/RGL2/RAB3GAP2/DENND1C/RIC1/RAPGEF2	40
Trophozoite.180	Trophozoite	180	GO:0016251	RNA polymerase II general transcription initiation factor activity	17/3988	37/18352	0.000893348	0.0204096	0.0178127	SNAPC1/CCNH/TAF13/GTF2E2/TAF3/GTF2A2/GTF2F2/TAF2/TAF8/TBPL1/TAF9B/GTF2A1/DRAP1/TAF4/DR1/GTF2H3/TAF9	17
Trophozoite.180	Trophozoite	180	GO:0030674	protein-macromolecule adaptor activity	74/3988	244/18352	0.00100278	0.0224774	0.0196174	VAMP1/TRIM17/GAS2/SORBS2/SH3RF1/ARRB1/SPTBN4/ZDHHC11/SDCBP/CARD10/SOCS2/DUSP19/MAVS/ADAP2/GAB2/SARM1/BNIP1/BTRC/TCAP/AFAP1L2/PPP4R2/STON2/STX10/NCK1/SH2B1/PDZD3/FBXW7/OPTN/SLC9A3R2/MAPT/LDLRAP1/GAS2L1/CRADD/ANK3/NUFIP1/FRMD4A/CDYL/NMD3/AKAP6/PDZK1/NUP153/SAV1/BICD1/G3BP2/GATAD2A/SPAG9/SHC1/AXIN1/SPAG4/KSR1/MEN1/SLC9A3R1/SHANK3/PSMC6/RPTOR/PTPN11/VAMP2/TRIM5/TEX261/GAS6/AP2B1/STX6/HCFC1/CBX5/POLD3…	74
Trophozoite.180	Trophozoite	180	GO:0043023	ribosomal large subunit binding	8/3988	12/18352	0.00104344	0.0229556	0.0200348	RBM3/LTN1/NMD3/DHX33/EIF6/NEMF/MRRF/CPSF6	8
Trophozoite.180	Trophozoite	180	GO:0140296	general transcription initiation factor binding	19/3988	44/18352	0.00115665	0.0245534	0.0214293	TCF4/TAF13/THRA/AR/AHR/ZNHIT6/HNRNPU/HHEX/GTF2A2/BDP1/TP53/POLR1E/NOP58/GTF2A1/RPTOR/DRAP1/DR1/PSMC1/FBL	19
Trophozoite.180	Trophozoite	180	GO:0044389	ubiquitin-like protein ligase binding	92/3988	316/18352	0.0011574	0.0245534	0.0214293	HSPA1L/FZD4/ARRB1/ACTG1/AURKA/NKD2/TRAF4/UBC/SMAD6/SNX9/MAP1LC3B/MC1R/MID1/PRR7/RALB/UBE2W/HIF1A/GABARAPL1/SRC/BLZF1/YWHAZ/UBASH3B/MOAP1/ITCH/USP13/FBXW7/SLF1/APC/HSPA5/USP25/LYN/TP53/MFHAS1/HSPA9/AMBRA1/DTX3L/UBE2N/APBB1/SMC6/FZD5/TRIM37/UBE2T/UBOX5/ABCB1/CUL7/PARP9/TNK2/UBE2D4/CDKN1A/TRAF6/HSPA1A/RANGAP1/RELA/ERBB3/RALA/PSMD1/MDM2/TNFRSF1B/CEBPB/RIPK1/PER3/AXIN1/SQSTM1/UBE2J2/UBE2B/CCT2/ERLIN1/…	92
Trophozoite.180	Trophozoite	180	GO:0001103	RNA polymerase II repressing transcription factor binding	16/3988	35/18352	0.00134487	0.0275205	0.0240189	MKKS/BBS5/BBS10/GTF2A2/PPARG/TCERG1/PPARA/GTF2A1/HDAC2/STAT3/DMAP1/TTC8/MTA3/GATA6/BBS4/CHD4	16
Trophozoite.180	Trophozoite	180	GO:0030515	snoRNA binding	15/3988	32/18352	0.0013799	0.0275205	0.0240189	UTP25/WDR3/HEATR1/RRP9/BYSL/DKC1/NOLC1/IMP3/NUFIP1/NOP58/UTP6/TSR1/NOP56/NOP14/XRCC5	15
Trophozoite.180	Trophozoite	180	GO:0051721	protein phosphatase 2A binding	15/3988	32/18352	0.0013799	0.0275205	0.0240189	HMGCR/MAPT/BOD1L1/PPP2R2A/MASTL/TP53/MFHAS1/STRN3/STRN/CTTNBP2NL/PTPA/SMG7/ANKLE2/PTPN1/ENSA	15
Trophozoite.180	Trophozoite	180	GO:0070717	poly-purine tract binding	14/3988	29/18352	0.00138992	0.0275205	0.0240189	EIF4A3/HNRNPDL/HNRNPU/ATXN1/PNPT1/SYNCRIP/RBMS1/MCRS1/RBMS2/DAZAP1/RBPMS/KHDRBS1/PABPC4/PATL1	14
Trophozoite.180	Trophozoite	180	GO:0019209	kinase activator activity	32/3988	89/18352	0.00147583	0.0287424	0.0250853	GPRC5D/DUSP19/DBF4/CAB39L/MALT1/CCNT1/PIK3CA/AFAP1L2/CKS2/MARK2/ETAA1/DBF4B/MOB1B/STK4/PARP16/ABI1/CDKN1A/ERBB3/ALS2/PAK2/GPRC5B/TAOK1/RPTOR/GAS6/TAB1/CCNT2/CALM2/PRKAG2/WNK1/MAP2K1/IQGAP1/CALM1	32
Trophozoite.180	Trophozoite	180	GO:0005096	GTPase activator activity	81/3988	275/18352	0.00153629	0.0294373	0.0256918	RGS17/STARD13/TBC1D10C/ARRB1/VAV3/RIN1/SYDE1/TBC1D13/TBC1D30/ARHGAP28/ARAP2/ADAP2/ARHGAP45/ARHGAP42/SOS1/TBC1D12/TIAM2/ARHGAP6/AGFG2/ARFGAP3/ARHGEF10L/GIT2/TBC1D7-LOC100130357/ACAP2/MTSS2/TBC1D16/CDC42EP2/RIN2/TBC1D2B/SEC23B/RABEP2/NRP1/RABGAP1L/ACAP3/DLC1/RALGAPA1/DEPDC1B/BNIP2/ARHGAP32/TBC1D10A/GRTP1/ARHGAP21/SYDE2/ARHGAP10/TBC1D24/EVI5L/NPRL3/RANGAP1/ARHGAP29/ARHGDIA/RASAL2/NF1/AGAP1/ARHGAP27/…	81
Trophozoite.180	Trophozoite	180	GO:0098641	cadherin binding involved in cell-cell adhesion	10/3988	18/18352	0.00178377	0.0336368	0.029357	PDLIM5/CDC42EP1/S100A11/ANXA1/KRT18/RAB10/CNN3/ANXA2/BAIAP2L1/EPCAM	10
Trophozoite.180	Trophozoite	180	GO:0003725	double-stranded RNA binding	28/3988	76/18352	0.00187067	0.0347242	0.030306	OASL/SLC3A2/AGO2/HNRNPU/OAS1/YRDC/LRRFIP1/DHX36/DHX30/DHX33/SIDT2/ZNF346/SUPV3L1/DHX15/TFRC/STAU2/RC3H1/PRKRA/HSP90AB1/IFIH1/ELAVL1/PRKRIP1/ILF2/HSPD1/EIF4H/FXR1/ZFR/DHX9	28
Trophozoite.180	Trophozoite	180	GO:0030695	GTPase regulator activity	88/3988	307/18352	0.00240229	0.0439065	0.03832	RGS17/EIF5/STARD13/TBC1D10C/ARRB1/VAV3/RIN1/SYDE1/TBC1D13/TBC1D30/ARHGAP28/ARAP2/ADAP2/ARHGAP45/ARHGAP42/SOS1/TBC1D12/TIAM2/ARHGAP6/AGFG2/ARFGAP3/ARHGEF10L/GIT2/TBC1D7-LOC100130357/ACAP2/MTSS2/TBC1D16/CDC42EP2/RIN2/TBC1D2B/SEC23B/RABEP2/NRP1/RABGAP1L/ACAP3/DLC1/RALGAPA1/DEPDC1B/BNIP2/ARHGAP32/TBC1D10A/GRTP1/CCDC88A/ARHGAP21/SYDE2/ARHGAP10/TNK2/TBC1D24/EVI5L/NPRL3/RANGAP1/IPO7/ARHGAP29/ARHGDIA/RAS…	88
Trophozoite.180	Trophozoite	180	GO:0015631	tubulin binding	102/3988	365/18352	0.00278513	0.0501324	0.0437537	FYN/KIF26A/MX2/CLIP3/GAS2/HDGFL3/MID2/KIF12/EMD/NDE1/PIFO/CCDC88B/MAP1LC3B/CAMSAP1/MID1/NME1/ALDOA/FHDC1/KIF3C/MACO1/GABARAPL1/CCDC88C/APC2/SBDS/AGTPBP1/CCDC69/GPAA1/KIF5A/KIF20A/KIF21A/MAP4K4/CCDC66/TBCC/SETD2/CCSAP/KIFC1/MAPT/OPA1/GAS2L1/RAB11FIP5/EZR/ARHGEF2/ARL4C/APC/KIF3A/LYN/DPYSL2/ALMS1/CEP350/TOGARAM1/MAP7D3/DIXDC1/PRUNE1/CCDC88A/KIF16B/CENPJ/FTCD/SMC3/CKAP5/MAPRE1/FBXW11/VAPA/TUBGCP3/MAP…	102
Trophozoite.180	Trophozoite	180	GO:0019902	phosphatase binding	59/3988	194/18352	0.00285798	0.0506759	0.044228	PDLIM4/TPRN/MTMR4/PPP1R3F/SPTBN4/HMGCR/PPP1R3D/SH3RF2/SMTNL2/SH2D4A/SYTL2/ERBB2/SLC9A3R2/CSK/MAPT/TERF2IP/KIF3A/BOD1L1/PPP2R2A/CNST/LGALS3/MASTL/TP53/MFHAS1/PPARG/AKAP5/EIF2AK3/PPP1R3E/MTMR3/STRN3/PPP1R11/PPARA/PPP1R16A/STRN/DZIP3/PPP6R2/SHOC2/CTTNBP2NL/SLC9A3R1/CTNNB1/ELL/CSRNP2/PTPA/SMG7/AKAP11/PPP3R1/HSP90B1/CDC5L/TRAF3/STAT3/JAK1/ANKLE2/PXN/PTPN1/SLC9A1/AP3B1/WNK1/ENSA/IQGAP1	59
Trophozoite.180	Trophozoite	180	GO:0031625	ubiquitin protein ligase binding	85/3988	297/18352	0.00295131	0.0515612	0.0450007	HSPA1L/FZD4/ARRB1/ACTG1/AURKA/NKD2/TRAF4/UBC/SMAD6/SNX9/MAP1LC3B/MC1R/MID1/RALB/UBE2W/HIF1A/GABARAPL1/SRC/BLZF1/YWHAZ/UBASH3B/MOAP1/USP13/FBXW7/SLF1/APC/HSPA5/USP25/LYN/TP53/MFHAS1/HSPA9/AMBRA1/UBE2N/APBB1/SMC6/FZD5/TRIM37/UBE2T/UBOX5/ABCB1/CUL7/TNK2/UBE2D4/CDKN1A/TRAF6/HSPA1A/RANGAP1/RELA/ERBB3/RALA/PSMD1/MDM2/TNFRSF1B/RIPK1/PER3/AXIN1/SQSTM1/UBE2J2/UBE2B/CCT2/ERLIN1/LRPPRC/TRAF3/TRIOBP/SHPRH/HS…	85
Trophozoite.180	Trophozoite	180	GO:0017069	snRNA binding	21/3988	54/18352	0.0031495	0.0539966	0.0471262	HEXIM2/PRPF4/CELF3/CCNT1/HNRNPU/GEMIN5/RBM7/TOE1/EIF5A/DDX39B/SNRNP35/SART3/METTL16/HEXIM1/RNPC3/NCBP2/SNRPB2/CCNT2/RBM22/SNRPA1/SNRNP70	21
Trophozoite.180	Trophozoite	180	GO:0030295	protein kinase activator activity	29/3988	82/18352	0.00318162	0.0539966	0.0471262	GPRC5D/DUSP19/DBF4/CAB39L/CCNT1/PIK3CA/AFAP1L2/CKS2/MARK2/ETAA1/DBF4B/STK4/PARP16/ABI1/CDKN1A/ERBB3/ALS2/PAK2/GPRC5B/TAOK1/RPTOR/GAS6/CCNT2/CALM2/PRKAG2/WNK1/MAP2K1/IQGAP1/CALM1	29
Trophozoite.180	Trophozoite	180	GO:0035091	phosphatidylinositol binding	76/3988	262/18352	0.00326041	0.0545544	0.0476131	AMER3/TRPV1/JPH2/SDCBP/FERMT2/SAP30L/ARAP2/ADAP2/MYO1E/SNX9/EEA1/BBS5/SNX8/GAB2/SESTD1/DAPP1/MYO1B/PLEK2/TECPR1/ZFYVE19/FZD7/GPAA1/PITPNB/PLEKHN1/WDFY1/MITD1/RUBCN/SYTL2/MAPT/LDLRAP1/ACAP2/MTSS2/ATG2B/PXK/ANXA9/ARHGAP32/PXDC1/CCDC88A/GSDME/KIF16B/SYT7/SYT1/PLEKHF2/PLEKHA2/CYTH3/MYO10/C2CD2L/ESYT2/MCF2L/GSDMB/ARAP1/ARFIP2/APPL1/SDCBP2/ADAP1/ZFYVE26/HS1BP3/ANXA2/TPCN1/WIPI2/SNX33/ARAP3/PIK3C2B/FCHO…	76
Trophozoite.180	Trophozoite	180	GO:0140297	DNA-binding transcription factor binding	97/3988	347/18352	0.00343944	0.0560285	0.0488996	FRMD1/GATA4/MKKS/ARRB1/CIITA/OASL/HOXB4/NR0B2/TCF4/KDM3A/TLE1/HOXC4/KLF4/FHL2/CRTC1/RXRA/FOXP1/CDKN2A/NCOA3/BBS5/SMARCD3/BBS10/PPARGC1B/ACTB/EIF4E/MED30/HIF1A/GABARAPL1/DCAF1/SRC/RARB/KAT5/ARID5A/ZNF503/HHEX/SIRT1/TMF1/GAS2L1/GTF2A2/EXOSC9/NCOA6/TP53BP2/PRMT2/DCAF13/PPARG/TRIM68/HDAC4/TP53BP1/CTBP2/TADA3/GTF2H1/TCERG1/DHX33/TCF12/TXLNG/PPARA/RELA/STRN/CEBPB/GMNN/MEF2A/CTNNB1/GTF2A1/SNW1/BRD8/MED1…	97
Trophozoite.180	Trophozoite	180	GO:0008536	Ran GTPase binding	17/3988	41/18352	0.00348392	0.0560285	0.0488996	SERGEF/XPO1/XPO5/XPOT/NXT1/IPO13/XPO6/RANGAP1/IPO7/MYCBP2/TNPO1/RANBP17/IPO11/KPNB1/IPO5/RANBP9/CSE1L	17
Trophozoite.180	Trophozoite	180	GO:0042887	amide transmembrane transporter activity	20/3988	51/18352	0.00348999	0.0560285	0.0488996	DISP1/SLC19A2/SLC38A3/SLC25A32/TIMM23B/TIMM17A/SLC15A2/SLC46A1/AQP10/ABCA1/TOMM40L/AQP3/SLC33A1/TOMM40/ABCC1/SLC15A1/TOMM22/SEC63/CDH17/TIMM23	20
Trophozoite.180	Trophozoite	180	GO:0016796	exonuclease activity, active with either ribo- or deoxyribonucleic acids and producing 5'-phosphomonoesters	22/3988	58/18352	0.00364796	0.0577837	0.0504315	EXO5/ISG20L2/EXO1/PNPT1/DIS3/EXOSC9/TOE1/DCP2/PAN2/PDE12/EXD2/ERI1/PAN3/APEX2/POLD1/CNOT8/APEX1/EXOSC2/CNOT7/CNOT6L/PLD3/XRN2	22
Trophozoite.180	Trophozoite	180	GO:0060589	nucleoside-triphosphatase regulator activity	97/3988	348/18352	0.00376904	0.0583269	0.0509055	RGS17/EIF5/STARD13/TBC1D10C/ARRB1/VAV3/RIN1/SYDE1/TBC1D13/TBC1D30/ARHGAP28/ARAP2/ADAP2/ARHGAP45/ARHGAP42/SOS1/TBC1D12/GRPEL2/TIAM2/DNAJA2/ARHGAP6/AGFG2/ARFGAP3/ARHGEF10L/GIT2/TBC1D7-LOC100130357/ACAP2/MTSS2/TBC1D16/CDC42EP2/RIN2/TBC1D2B/SEC23B/RABEP2/NRP1/RABGAP1L/ACAP3/DLC1/RALGAPA1/DEPDC1B/BNIP2/ARHGAP32/TBC1D10A/GRTP1/CCDC88A/ARHGAP21/SYDE2/ARHGAP10/TNK2/DNAJC10/TBC1D24/EVI5L/NPRL3/RANGAP1/IPO…	97
Trophozoite.180	Trophozoite	180	GO:0016896	exoribonuclease activity, producing 5'-phosphomonoesters	16/3988	38/18352	0.00378045	0.0583269	0.0509055	ISG20L2/PNPT1/DIS3/EXOSC9/TOE1/DCP2/PAN2/PDE12/EXD2/ERI1/PAN3/CNOT8/EXOSC2/CNOT7/CNOT6L/XRN2	16
Trophozoite.180	Trophozoite	180	GO:0019210	kinase inhibitor activity	25/3988	69/18352	0.0041243	0.0628163	0.0548237	HEXIM2/SH3BP5L/DUSP19/CDKN2C/CDKN2A/CDKN2D/WARS1/NCK1/IBTK/YWHAG/CEP43/MBIP/HYAL2/CDKN2B/SFN/CDKN1A/DNAJC3/HEXIM1/RPTOR/LRP6/PRKRIP1/PRKAG2/CIB1/WNK1/MACROH2A1	25
Trophozoite.180	Trophozoite	180	GO:0034185	apolipoprotein binding	9/3988	17/18352	0.00467025	0.0693532	0.0605289	LRP8/VLDLR/PCSK9/LCAT/MAPT/ABCA1/LRP6/HSPD1/LRP1	9
Trophozoite.180	Trophozoite	180	GO:0070628	proteasome binding	9/3988	17/18352	0.00467025	0.0693532	0.0605289	USP13/PSME4/SACS/USP14/RAD23B/ECPAS/ZFAND1/UCHL5/PSMD14	9
Trophozoite.180	Trophozoite	180	GO:0061608	nuclear import signal receptor activity	10/3988	20/18352	0.00490064	0.071876	0.0627307	KPNA2/RANBP6/KPNA3/KPNA5/KPNA4/TNPO1/IPO11/KPNB1/IPO5/KPNA1	10
Trophozoite.180	Trophozoite	180	GO:0008408	3'-5' exonuclease activity	21/3988	56/18352	0.00519784	0.0753053	0.0657237	EXO5/ISG20L2/PNPT1/DIS3/EXOSC9/TOE1/PAN2/PDE12/EXD2/ERI1/PAN3/APEX2/REXO4/MRE11/POLD1/CNOT8/APEX1/EXOSC2/CNOT7/CNOT6L/XRN2	21
Trophozoite.180	Trophozoite	180	GO:0022804	active transmembrane transporter activity	95/3988	344/18352	0.00546054	0.0781581	0.0682135	SLC13A5/SLC13A4/SLC35E2A/SLC16A13/SLC9A2/SLC38A3/SLC22A9/SLC6A20/SLC3A2/SLC6A6/SLC9A5/TIMM23B/SLC4A8/SLC22A7/SLC34A1/SLC25A22/MFSD3/SLC25A30/SLC45A3/SLC35E2B/SLCO4C1/SLC7A5/SLC28A1/SLC26A9/SLCO4A1/TIMM17A/ABCA7/SLC22A5/ABCC6/SLC5A11/SLC1A3/SLC15A2/SLC11A2/SLC26A2/CLCN4/SLC20A2/SLC1A1/SLC37A1/ABCD4/SLC35C1/SLC5A3/ATP6V0A2/ATP6V1G1/SLC26A1/MCU/SLC35E3/SLC38A1/CLCN5/SLC36A1/ABCA1/ABCB1/SLC10A2/ATP7B…	95
Trophozoite.180	Trophozoite	180	GO:0019003	GDP binding	26/3988	74/18352	0.00557998	0.0783299	0.0683634	DIRAS1/RAB42/KRAS/RAB27B/RALB/RAP1B/RASL12/GNAI3/RAB17/RHEB/DYNC1LI1/RAB5A/RAB10/RAB29/RAB21/RAB28/TRIM23/RALA/MIEF1/RRAS2/RAN/RAB8B/RAP2A/RAB3B/RAB18/ARF1	26
Trophozoite.180	Trophozoite	180	GO:0000175	3'-5'-exoribonuclease activity	15/3988	36/18352	0.00560441	0.0783299	0.0683634	ISG20L2/PNPT1/DIS3/EXOSC9/TOE1/PAN2/PDE12/EXD2/ERI1/PAN3/CNOT8/EXOSC2/CNOT7/CNOT6L/XRN2	15
Trophozoite.180	Trophozoite	180	GO:0008013	beta-catenin binding	29/3988	85/18352	0.00571912	0.0790036	0.0689514	AMER3/DACT2/CXADR/TCF4/KLF4/AR/CDH26/BTRC/APC2/SLC9A3R2/APC/FOXO3/CBY1/CALCOCO1/PTPRU/TBL1XR1/CD2AP/SHROOM2/AXIN1/TBL1X/SLC9A3R1/CTNNB1/TCF7/CTNNA1/PXN/FOXO4/PSEN1/PTPRJ/NUMB	29
Trophozoite.180	Trophozoite	180	GO:0005089	Rho guanyl-nucleotide exchange factor activity	22/3988	60/18352	0.00585253	0.0799174	0.0697489	FGD3/ARHGEF25/VAV3/FGD1/SOS1/ARHGEF28/FGD4/TIAM2/NGEF/ARHGEF3/ARHGEF10L/ARHGEF17/ARHGEF2/PLEKHG1/PLEKHG3/ARHGEF26/DNMBP/ALS2/FARP1/ARHGEF5/TRIO/RGL2	22
Trophozoite.180	Trophozoite	180	GO:0016874	ligase activity	50/3988	165/18352	0.00613981	0.0828875	0.0723411	ACSS1/PARS2/ACSL3/ACSL5/GARS1/CARS1/LIPT2/YARS1/BTRC/LIG3/ACACB/TARS1/MOCS3/WARS1/TTL/EPRS1/TRIM25/FARSB/QRSL1/IARS1/FARSA/MARS1/LARS2/ADSS2/MDM2/NADSYN1/UBA6/PAICS/UBA2/TTLL4/GART/SAE1/VARS1/GCLM/SARS1/WARS2/AARS1/ATP5MC1/HARS1/TTLL3/ACSL4/NARS1/GMPS/ACSF2/SLC27A2/MTHFD1/GATC/CTPS1/KARS1/HARS2	50
Trophozoite.180	Trophozoite	180	GO:0004861	cyclin-dependent protein serine/threonine kinase inhibitor activity	7/3988	12/18352	0.00635423	0.0848182	0.0740262	HEXIM2/CDKN2C/CDKN2A/CDKN2D/CDKN2B/CDKN1A/HEXIM1	7
Trophozoite.180	Trophozoite	180	GO:0046966	thyroid hormone receptor binding	13/3988	30/18352	0.00654602	0.0855389	0.0746552	OASL/NR0B2/NCOA3/MED30/ARID5A/GAS2L1/NCOA6/PRMT2/GTF2H1/BRD8/MED13/TRIP12/JMJD1C	13
Trophozoite.180	Trophozoite	180	GO:0043022	ribosome binding	21/3988	57/18352	0.00657462	0.0855389	0.0746552	NAA15/EIF5A2/SBDS/PRMT3/GEMIN5/EIF2S1/HSPA5/SRP72/EIF3C/NAA16/EFL1/EIF5A/ZNF598/ERI1/C1QBP/ETF1/EIF6/EIF2A/LETMD1/SRP68/LETM1	21
Trophozoite.180	Trophozoite	180	GO:0016791	phosphatase activity	78/3988	277/18352	0.00662422	0.0855389	0.0746552	FBP2/MTMR4/DUSP19/PPM1M/ACP6/PDP1/PPTC7/RNGTT/PPP1R3D/CTDSP2/ACP5/CA3/PPM1F/PFKFB2/PTPN12/DUSP9/ACP7/DUSP18/LPIN3/UBASH3B/PTPN21/CTDSP1/PTPN2/PTPN3/MTMR8/PPM1K/G6PC/MTMR6/PIP4P2/NT5DC2/PPP2CB/PDP2/DUSP14/NT5C3A/PFKFB4/PTP4A3/PPP1R3E/PSPH/PRUNE1/EYA3/MTMR3/MTMR2/INPP1/PTPRU/PLPPR2/PPP2CA/SGPP1/IMPA2/LPIN1/PTPN18/MTMR12/PTPRH/SSH2/PTPN11/PPM1G/PPP3R1/TIGAR/BPNT2/TAB1/PHLPP2/PPP3CC/PLPP6/MTMR10/CTDS…	78
Trophozoite.180	Trophozoite	180	GO:0003924	GTPase activity	90/3988	326/18352	0.00675669	0.0857702	0.074857	RGS17/TUBAL3/DIRAS1/RAB42/MX2/RASL10B/ATL1/ARL4D/GTPBP4/RABL2A/RHOF/RAB6C/KRAS/TUBE1/RAB27B/RALB/GNL1/GNA13/RHOU/GNAO1/RAB30/GNL2/GFM1/GTPBP2/TBCC/RAP1B/RASL12/RASL11A/TUBA1A/OPA1/GNAI3/ARL4C/RAB17/TMEM250/RAB33B/RHEB/LSG1/ARF6/TUBA4A/EFL1/RAB5A/RAB10/RAB29/RAB40B/RAB21/RAB3D/RAC1/RHOBTB2/RAB28/TRIM23/IFT27/RAB37/RALA/GSPT2/DNAJC27/SEPTIN9/AGAP1/TSR1/GNAL/RAB38/RRAS2/ARL8A/RAN/SEPTIN11/RAB8B/ARHG…	90
Trophozoite.180	Trophozoite	180	GO:0016741	transferase activity, transferring one-carbon groups	66/3988	229/18352	0.00678653	0.0857702	0.074857	AMT/BCDIN3D/NSUN5P2/PRDM11/GATM/TRMT11/TRMT61B/PRDM4/LCMT2/VCPKMT/METTL1/KMT5A/METTL3/NSUN5P1/LRTOMT/WDR4/ETFBKMT/PRMT3/SETD2/FDXACB1/SETD7/TFB2M/PRMT2/KMT2C/SUV39H2/NTMT1/MECOM/METTL7A/METTL16/HEMK1/ZCCHC4/EZH2/FTCD/NSUN3/EED/KMT2A/NSUN4/NDUFAF5/EHMT2/TPMT/PRMT6/PRDM10/TRMT6/FAM98A/MRM2/MEN1/GART/PCMTD1/TRMT2B/NSUN2/TGS1/SUZ12/TRMT1L/SMYD4/N6AMT1/NDUFAF7/COMT/RBBP5/BUD23/MTFMT/PCMTD2/METTL2B/SET…	66
Trophozoite.180	Trophozoite	180	GO:0004532	exoribonuclease activity	16/3988	40/18352	0.00686088	0.0857972	0.0748806	ISG20L2/PNPT1/DIS3/EXOSC9/TOE1/DCP2/PAN2/PDE12/EXD2/ERI1/PAN3/CNOT8/EXOSC2/CNOT7/CNOT6L/XRN2	16
Trophozoite.180	Trophozoite	180	GO:0070064	proline-rich region binding	9/3988	18/18352	0.00755673	0.0935146	0.081616	WBP4/GAREM1/CSK/APBB1/TCERG1/CCND1/ABI2/YAP1/BAIAP2L1	9
Trophozoite.180	Trophozoite	180	GO:0004527	exonuclease activity	28/3988	83/18352	0.00776738	0.0951303	0.0830262	EXO5/DXO/ISG20L2/EXO1/PNPT1/DIS3/EXOSC9/TOE1/EXOG/DCP2/TDP1/PAN2/PDE12/EXD2/ERI1/PAN3/APEX2/REXO4/REXO1/MRE11/POLD1/CNOT8/APEX1/EXOSC2/CNOT7/CNOT6L/PLD3/XRN2	28
Trophozoite.180	Trophozoite	180	GO:0004860	protein kinase inhibitor activity	23/3988	65/18352	0.00801697	0.0971854	0.0848198	HEXIM2/SH3BP5L/DUSP19/CDKN2C/CDKN2A/CDKN2D/NCK1/IBTK/YWHAG/CEP43/MBIP/HYAL2/CDKN2B/SFN/CDKN1A/DNAJC3/HEXIM1/RPTOR/PRKRIP1/PRKAG2/CIB1/WNK1/MACROH2A1	23
Trophozoite.180	Trophozoite	180	GO:0008276	protein methyltransferase activity	30/3988	91/18352	0.00862923	0.103551	0.0903752	PRDM11/PRDM4/VCPKMT/KMT5A/ETFBKMT/PRMT3/SETD2/SETD7/PRMT2/KMT2C/SUV39H2/NTMT1/MECOM/HEMK1/EZH2/EED/KMT2A/EHMT2/PRMT6/FAM98A/MEN1/PCMTD1/SUZ12/N6AMT1/NDUFAF7/RBBP5/PCMTD2/SETD5/FBL/ARMT1	30
Trophozoite.180	Trophozoite	180	GO:0017137	Rab GTPase binding	51/3988	172/18352	0.00898587	0.105596	0.0921601	RIMS4/RIMS3/SH3BP5L/TBC1D10C/RABGGTB/RAB3IL1/SYTL5/HPS6/TBC1D13/TBC1D30/PIFO/TBC1D12/DENND6B/RAB11FIP4/SYTL2/TBC1D7-LOC100130357/OPTN/RAB11FIP5/ACAP2/KIF3A/TBC1D16/RIN2/TBC1D2B/DENND5B/RAB11FIP3/ANXA9/RAB29/RABGAP1L/DENND3/RAC1/TBC1D10A/GRTP1/KIF16B/BICD1/EVI5L/DENND2B/ALS2/RAB11FIP2/RBSN/DENND5A/ANXA2/DNM1L/ULK1/LLGL1/TBC1D14/TBC1D22B/RAB3GAP2/DENND1C/TBC1D22A/RIC1/RABGAP1	51
Trophozoite.180	Trophozoite	180	GO:0030291	protein serine/threonine kinase inhibitor activity	13/3988	31/18352	0.0090663	0.105596	0.0921601	HEXIM2/CDKN2C/CDKN2A/CDKN2D/YWHAG/CDKN2B/SFN/CDKN1A/HEXIM1/RPTOR/PRKAG2/CIB1/MACROH2A1	13
Trophozoite.180	Trophozoite	180	GO:1904680	peptide transmembrane transporter activity	13/3988	31/18352	0.0090663	0.105596	0.0921601	DISP1/TIMM23B/TIMM17A/SLC15A2/ABCA1/TOMM40L/TOMM40/ABCC1/SLC15A1/TOMM22/SEC63/CDH17/TIMM23	13
Trophozoite.180	Trophozoite	180	GO:0015291	secondary active transmembrane transporter activity	67/3988	236/18352	0.00923151	0.106476	0.0929283	SLC13A5/SLC13A4/SLC35E2A/SLC16A13/SLC9A2/SLC38A3/SLC22A9/SLC6A20/SLC3A2/SLC6A6/SLC9A5/SLC4A8/SLC22A7/SLC34A1/SLC25A22/MFSD3/SLC25A30/SLC45A3/SLC35E2B/SLCO4C1/SLC7A5/SLC28A1/SLC26A9/SLCO4A1/SLC22A5/SLC5A11/SLC1A3/SLC15A2/SLC11A2/SLC26A2/CLCN4/SLC20A2/SLC1A1/SLC37A1/SLC35C1/SLC5A3/SLC26A1/MCU/SLC35E3/SLC38A1/CLCN5/SLC36A1/SLC10A2/SLC25A10/SLC17A4/SLC37A4/SLC8B1/SLC33A1/SLCO1A2/SLC12A7/SLC10A3/SLC5A…	67
Trophozoite.180	Trophozoite	180	GO:0004540	ribonuclease activity	37/3988	118/18352	0.00943854	0.107817	0.0940988	ENDOU/ZC3H12B/RPP40/NYNRIN/ISG20L2/AGO2/EXO1/PNPT1/KHNYN/DIS3/EXOSC9/TOE1/EXOG/DCP2/RCL1/YBEY/PAN2/ELAC1/POP1/PDE12/LACTB2/EXD2/RNASEH1/ERI1/PAN3/ENDOV/POP5/POP7/CNOT8/NOB1/APEX1/SAMHD1/EDC3/EXOSC2/CNOT7/CNOT6L/XRN2	37
Trophozoite.180	Trophozoite	180	GO:0019903	protein phosphatase binding	45/3988	149/18352	0.00956605	0.108233	0.0944618	PDLIM4/MTMR4/PPP1R3F/HMGCR/PPP1R3D/SH3RF2/SMTNL2/ERBB2/CSK/MAPT/KIF3A/BOD1L1/PPP2R2A/LGALS3/MASTL/TP53/MFHAS1/PPARG/AKAP5/EIF2AK3/PPP1R3E/MTMR3/STRN3/PPP1R11/PPP1R16A/STRN/PPP6R2/SHOC2/CTTNBP2NL/CTNNB1/PTPA/SMG7/AKAP11/HSP90B1/CDC5L/TRAF3/STAT3/JAK1/ANKLE2/PXN/PTPN1/SLC9A1/AP3B1/ENSA/IQGAP1	45
Trophozoite.180	Trophozoite	180	GO:0016303	1-phosphatidylinositol-3-kinase activity	6/3988	10/18352	0.00974224	0.109187	0.095294	PIK3CD/PIK3CA/PIK3R3/ATM/PIK3CB/PIK3C2B	6
Trophozoite.180	Trophozoite	180	GO:0043539	protein serine/threonine kinase activator activity	15/3988	38/18352	0.0100288	0.110659	0.096579	DBF4/CAB39L/CCNT1/CKS2/ETAA1/DBF4B/STK4/PARP16/ALS2/TAOK1/CCNT2/CALM2/MAP2K1/IQGAP1/CALM1	15
Trophozoite.180	Trophozoite	180	GO:0047485	protein N-terminus binding	34/3988	107/18352	0.0100599	0.110659	0.096579	NTSR1/KCNIP2/SDCBP/PDLIM5/NCOA3/NIPBL/TP53/ARF6/ATM/EIF5A/SCFD1/KLHL13/GAD1/TRAF6/HSPA1A/RELA/TBL1XR1/MDM2/MEN1/SLC9A3R1/CSNK2A2/DCTN4/ACTN4/NBN/HAX1/GTF2H3/CALM2/EXOC5/CFAP36/ACOX1/MAP2K1/SMARCC1/CSNK2A1/CALM1	34
Trophozoite.180	Trophozoite	180	GO:0042054	histone methyltransferase activity	21/3988	59/18352	0.0102212	0.111402	0.0972277	PRDM11/PRDM4/KMT5A/SETD2/SETD7/PRMT2/KMT2C/SUV39H2/NTMT1/MECOM/EZH2/EED/KMT2A/EHMT2/PRMT6/MEN1/SUZ12/N6AMT1/RBBP5/SETD5/FBL	21
Trophozoite.180	Trophozoite	180	GO:0031491	nucleosome binding	24/3988	70/18352	0.0105579	0.113023	0.0986425	L3MBTL1/HMGN5/SAP30L/ACTB/H1-0/SPHK2/H1-2/HNRNPC/HMGN4/H1-10/MLLT6/MBD3/EED/MLLT10/HDAC2/DNTTIP1/RNF169/SMARCA5/NOC2L/CHD4/MACROH2A1/SUPT6H/SMARCC1/SUPT16H	24
Trophozoite.180	Trophozoite	180	GO:0097602	cullin family protein binding	11/3988	25/18352	0.0105603	0.113023	0.0986425	KLHL3/KCTD21/KCTD9/KCTD5/DCUN1D3/RNF7/KCTD2/KLHL13/BTBD1/DCUN1D2/KLHL36	11
Trophozoite.180	Trophozoite	180	GO:0050321	tau-protein kinase activity	10/3988	22/18352	0.0111903	0.117804	0.102815	FYN/TAOK2/TTBK1/MARK2/DYRK1A/SIK3/CDK5/TAOK1/PRKAA1/MARK3	10
Trophozoite.180	Trophozoite	180	GO:0008179	adenylate cyclase binding	7/3988	13/18352	0.0112052	0.117804	0.102815	ADCY5/AKAP5/AKAP6/CAP1/CALM2/RAF1/CALM1	7
Trophozoite.180	Trophozoite	180	GO:0001091	RNA polymerase II general transcription initiation factor binding	9/3988	19/18352	0.0116248	0.118574	0.103487	TCF4/AR/AHR/ZNHIT6/HNRNPU/TP53/NOP58/DRAP1/FBL	9
Trophozoite.180	Trophozoite	180	GO:1901682	sulfur compound transmembrane transporter activity	16/3988	42/18352	0.011691	0.118574	0.103487	SLC13A4/SLC19A3/SLC19A2/SLC6A6/SLC25A30/SLC26A9/SLC26A2/SLC1A1/SLC26A1/SLC36A1/SLC25A10/SLC33A1/SLC3A1/ABCC1/SLC35B3/CTNS	16
Trophozoite.180	Trophozoite	180	GO:0016307	phosphatidylinositol phosphate kinase activity	8/3988	16/18352	0.01171	0.118574	0.103487	PIK3CD/PIP4K2B/PIK3CA/PIP4K2C/PIP5K1B/PIP4K2A/PIK3CB/PIK3C2B	8
Trophozoite.180	Trophozoite	180	GO:0052742	phosphatidylinositol kinase activity	8/3988	16/18352	0.01171	0.118574	0.103487	PIK3CD/PIK3CA/PIK3R3/ATM/PI4KAP1/PI4K2A/PIK3CB/PIK3C2B	8
Trophozoite.180	Trophozoite	180	GO:0005048	signal sequence binding	18/3988	49/18352	0.0117776	0.118574	0.103487	KCNIP2/NUP58/NUP98/NOLC1/KPNA2/RANBP6/KPNA3/KPNA5/NUP153/TOMM40L/KPNA4/TNPO1/AP2B1/KPNB1/SRP68/IPO5/BRAP/KPNA1	18
Trophozoite.180	Trophozoite	180	GO:0031369	translation initiation factor binding	13/3988	32/18352	0.0122862	0.121905	0.106394	EIF5/EIF4E/HHEX/NCK1/GLE1/ZPR1/EIF3C/EIF2S2/EIF3M/EIF4EBP2/EIF4G1/EIF3B/LARP1	13
Trophozoite.180	Trophozoite	180	GO:0005543	phospholipid binding	119/3988	454/18352	0.0123136	0.121905	0.106394	AMER3/SYT15/TRPV1/PLEKHA8P1/JPH2/EPN3/SPTBN4/SDCBP/SYTL5/FERMT2/SYT16/SAP30L/THBS1/ARAP2/PLA2G2A/ADAP2/SPTBN1/MYO1E/PCLO/JAG1/SNX9/PCYT1B/EEA1/BBS5/SNX8/GAB2/SESTD1/DAPP1/MYO1B/PLEK2/SMURF1/TECPR1/ZFYVE19/FZD7/GPAA1/FER1L5/PITPNB/PSD/PLEKHN1/WNT5A/WDFY1/MITD1/RUBCN/SYTL2/GLE1/MAPT/OPA1/GRK5/PACSIN3/LDLRAP1/ACAP2/MTSS2/DOC2A/ANXA1/ATG2B/PXK/ANXA9/CPTP/ABCA1/ARHGAP32/PXDC1/CCDC88A/GSDME/KIF16B/BAIA…	119
Trophozoite.180	Trophozoite	180	GO:1901981	phosphatidylinositol phosphate binding	52/3988	179/18352	0.0127415	0.125098	0.109181	AMER3/JPH2/SDCBP/FERMT2/SAP30L/ARAP2/ADAP2/BBS5/GAB2/SESTD1/DAPP1/MYO1B/PLEK2/TECPR1/ZFYVE19/FZD7/PLEKHN1/RUBCN/SYTL2/MAPT/LDLRAP1/ACAP2/MTSS2/ATG2B/ANXA9/ARHGAP32/GSDME/KIF16B/SYT7/SYT1/PLEKHA2/CYTH3/MYO10/GSDMB/ARAP1/ARFIP2/SDCBP2/ADAP1/ZFYVE26/ANXA2/TPCN1/WIPI2/ARAP3/FCHO2/SLC9A1/DENND1C/SNX5/ASAP1/LAPTM4B/WDR45B/PFN2/IQGAP1	52
Trophozoite.180	Trophozoite	180	GO:0005547	phosphatidylinositol-3,4,5-trisphosphate binding	15/3988	39/18352	0.0130868	0.127435	0.111221	JPH2/FERMT2/ARAP2/ADAP2/GAB2/DAPP1/MYO1B/KIF16B/CYTH3/MYO10/ARAP1/ADAP1/ARAP3/ASAP1/IQGAP1	15
Trophozoite.180	Trophozoite	180	GO:0001046	core promoter sequence-specific DNA binding	17/3988	46/18352	0.0132672	0.128141	0.111837	KDM3A/FOXP1/AGO2/RRN3/SNAPC3/TP53/EZH2/NRF1/RELA/CEBPB/GTF2A1/POU2F1/DRAP1/TAF4/DR1/MACROH2A1/UBTF	17
Trophozoite.180	Trophozoite	180	GO:0004693	cyclin-dependent protein serine/threonine kinase activity	12/3988	29/18352	0.0135143	0.12844	0.112098	CDK17/CDKL5/CDK14/CDK20/CDK8/CDK5/CCND3/CDK16/CDK2/CDK4/CDK18/CDK7	12
Trophozoite.180	Trophozoite	180	GO:0097472	cyclin-dependent protein kinase activity	12/3988	29/18352	0.0135143	0.12844	0.112098	CDK17/CDKL5/CDK14/CDK20/CDK8/CDK5/CCND3/CDK16/CDK2/CDK4/CDK18/CDK7	12
Trophozoite.180	Trophozoite	180	GO:0035591	signaling adaptor activity	23/3988	68/18352	0.0144287	0.136042	0.118732	SH3RF1/ZDHHC11/CARD10/SOCS2/DUSP19/MAVS/GAB2/SARM1/AFAP1L2/NCK1/SH2B1/LDLRAP1/SAV1/G3BP2/SPAG9/SHC1/AXIN1/KSR1/SHANK3/PTPN11/KHDRBS1/MAP2K1/IQGAP1	23
Trophozoite.180	Trophozoite	180	GO:0031490	chromatin DNA binding	33/3988	106/18352	0.0152415	0.142574	0.124433	MACROH2A2/TOX3/HMGN5/KDM3A/SBNO2/RXRA/THRA/ACTB/HNRNPU/H1-0/H1-2/HNRNPC/KDM6A/CTCF/HMGN4/H1-10/FOXO3/EZH2/MBD3/RELA/HDAC2/SUZ12/STAT3/CREBBP/ACTN4/APEX1/JMJD1C/TOX4/KDM3B/CHD4/MACROH2A1/SMARCC1/DHX9	33
Trophozoite.180	Trophozoite	180	GO:0015932	nucleobase-containing compound transmembrane transporter activity	19/3988	54/18352	0.0161199	0.149613	0.130577	SLC29A3/SLC25A33/SLC25A32/SLC25A22/SLC28A1/SLC25A42/SLC35C1/SLC35E3/SLC35B4/SIDT2/SLC25A36/SLC29A4/SLC35A3/SLC33A1/SLC25A29/SLC35B3/SLC35A5/SLC25A13/SLC35B1	19
Trophozoite.180	Trophozoite	180	GO:0008168	methyltransferase activity	61/3988	218/18352	0.01701	0.155314	0.135552	AMT/BCDIN3D/NSUN5P2/PRDM11/TRMT11/TRMT61B/PRDM4/LCMT2/VCPKMT/METTL1/KMT5A/METTL3/NSUN5P1/LRTOMT/WDR4/ETFBKMT/PRMT3/SETD2/FDXACB1/SETD7/TFB2M/PRMT2/KMT2C/SUV39H2/NTMT1/MECOM/METTL7A/METTL16/HEMK1/ZCCHC4/EZH2/NSUN3/EED/KMT2A/NSUN4/NDUFAF5/EHMT2/TPMT/PRMT6/PRDM10/TRMT6/FAM98A/MRM2/MEN1/PCMTD1/TRMT2B/NSUN2/TGS1/SUZ12/TRMT1L/SMYD4/N6AMT1/NDUFAF7/COMT/RBBP5/BUD23/PCMTD2/METTL2B/SETD5/FBL/ARMT1	61
Trophozoite.180	Trophozoite	180	GO:0031690	adrenergic receptor binding	9/3988	20/18352	0.0171264	0.155314	0.135552	ARRB1/ADRA2C/ADRB1/GRK2/AKAP5/SAV1/C1QBP/SLC9A3R1/RAPGEF2	9
Trophozoite.180	Trophozoite	180	GO:0051010	microtubule plus-end binding	9/3988	20/18352	0.0171264	0.155314	0.135552	CLIP3/APC/MAPRE1/FBXW11/MAPRE3/CLASP2/DST/NUMA1/STIM1	9
Trophozoite.180	Trophozoite	180	GO:0005078	MAP-kinase scaffold activity	6/3988	11/18352	0.0175254	0.155374	0.135605	SH3RF1/DUSP19/SPAG9/KSR1/MAP2K1/IQGAP1	6
Trophozoite.180	Trophozoite	180	GO:0016832	aldehyde-lyase activity	6/3988	11/18352	0.0175254	0.155374	0.135605	HOGA1/ALDOA/PDXDC2P-NPIPB14P/ALDOC/SHMT1/SGPL1	6
Trophozoite.180	Trophozoite	180	GO:0031996	thioesterase binding	6/3988	11/18352	0.0175254	0.155374	0.135605	TRAF4/ARF6/RAC1/TRAF6/TRAF3/CDC42	6
Trophozoite.180	Trophozoite	180	GO:0004659	prenyltransferase activity	8/3988	17/18352	0.0179676	0.156953	0.136982	RABGGTB/FDFT1/COX10/GGPS1/PGGT1B/FDPS/NUS1/FNTA	8
Trophozoite.180	Trophozoite	180	GO:0043024	ribosomal small subunit binding	8/3988	17/18352	0.0179676	0.156953	0.136982	EIF1/NME1/ABCE1/EIF1B/DHX29/EIF4H/PTCD3/LARP1	8
Trophozoite.180	Trophozoite	180	GO:0004535	poly(A)-specific ribonuclease activity	7/3988	14/18352	0.0182586	0.15833	0.138184	TOE1/PAN2/PDE12/PAN3/CNOT8/CNOT7/CNOT6L	7
Trophozoite.180	Trophozoite	180	GO:0015144	carbohydrate transmembrane transporter activity	14/3988	37/18352	0.0189295	0.162958	0.142224	AQP11/SLC45A3/SLC5A11/AQP10/SLC5A3/SLC2A5/SLC2A8/SLC2A6/AQP3/SLC2A2/SLC2A11/SLC5A9/SLC45A4/SLC23A1	14
Trophozoite.180	Trophozoite	180	GO:0004713	protein tyrosine kinase activity	40/3988	135/18352	0.0191721	0.16386	0.143011	FYN/PKDCC/SLA/TESK2/DYRK3/TTBK1/DYRK2/RIPK2/TYRO3/MAP2K6/STYK1/SRC/FRK/JAK2/PDGFRB/EPHB4/ERBB2/CSK/CLK4/LYN/EPHA10/NRP1/YES1/DYRK1A/NRP2/TNK2/MAP2K5/ERBB3/MAP2K3/AATK/FGFR3/INSR/TESK1/IGF1R/BAZ1B/JAK1/STK16/CLK3/MAP2K1/FGFR2	40
Trophozoite.180	Trophozoite	180	GO:0002039	p53 binding	22/3988	66/18352	0.0196235	0.16652	0.145332	NUAK1/KMT5A/HIF1A/TAF3/SIRT1/TP53BP2/SETD7/TP53/TP53BP1/PPP1R13B/CDK5/BRD4/EHMT2/MDM2/MSX1/CREBBP/TRIM24/PSME3/HSPD1/USP7/TAF9/BRD7	22
Trophozoite.180	Trophozoite	180	GO:0042910	xenobiotic transmembrane transporter activity	11/3988	27/18352	0.0201333	0.169634	0.14805	SLC6A6/SLC7A5/SLC22A5/SLC46A1/SLC36A1/ABCB1/SLC29A4/ABCC5/ABCC1/ABCC2/ABCC3	11
Trophozoite.180	Trophozoite	180	GO:0051219	phosphoprotein binding	27/3988	85/18352	0.0203088	0.169907	0.148289	SHF/TRPV1/TOX3/ARRB1/MID2/SHB/MID1/VAV2/GPRIN1/BTRC/SRC/CBL/UBASH3B/FBXW7/LDLRAP1/PTPN3/PIK3R3/LYN/YES1/SFN/LEO1/SHC1/PTPN11/YWHAE/SCAF8/SH3BP2/CRKL	27
Trophozoite.180	Trophozoite	180	GO:0005154	epidermal growth factor receptor binding	13/3988	34/18352	0.0212838	0.176819	0.154321	VAV3/VAV2/TGFA/CBL/ATXN2/RNF126/YES1/CCDC88A/AGR2/TNK2/SHC1/FAM83B/CNOT9	13
Trophozoite.180	Trophozoite	180	GO:0035257	nuclear hormone receptor binding	42/3988	144/18352	0.0217775	0.179298	0.156485	ARRB1/OASL/NR0B2/KDM3A/RXRA/FOXP1/NCOA3/SMARCD3/PPARGC1B/MED30/HIF1A/DCAF1/SRC/RARB/ARID5A/SIRT1/TMF1/GAS2L1/NCOA6/PRMT2/DCAF13/PPARG/TRIM68/CTBP2/TADA3/GTF2H1/STRN/CEBPB/CTNNB1/SNW1/BRD8/MED13/LRIF1/STAT3/TRIM24/ACTN4/TRIP12/DDX54/JMJD1C/BUD31/TACC2/NCOA2	42
Trophozoite.180	Trophozoite	180	GO:0008757	S-adenosylmethionine-dependent methyltransferase activity	46/3988	160/18352	0.021884	0.179298	0.156485	TRMT11/TRMT61B/VCPKMT/METTL1/KMT5A/METTL3/LRTOMT/WDR4/ETFBKMT/PRMT3/SETD2/FDXACB1/SETD7/TFB2M/PRMT2/KMT2C/SUV39H2/MECOM/METTL16/ZCCHC4/EZH2/NSUN3/EED/KMT2A/NSUN4/EHMT2/TPMT/PRMT6/TRMT6/MRM2/MEN1/PCMTD1/TRMT2B/NSUN2/SUZ12/TRMT1L/N6AMT1/NDUFAF7/COMT/RBBP5/BUD23/PCMTD2/METTL2B/SETD5/FBL/ARMT1	46
Trophozoite.180	Trophozoite	180	GO:0022853	active ion transmembrane transporter activity	63/3988	229/18352	0.0221126	0.17993	0.157036	SLC13A5/SLC13A4/SLC9A2/SLC22A9/SLC6A20/SLC3A2/SLC6A6/SLC9A5/SLC4A8/SLC22A7/SLC34A1/MFSD3/SLC45A3/SLCO4C1/SLC28A1/SLC26A9/SLCO4A1/SLC5A11/SLC1A3/SLC15A2/SLC11A2/SLC26A2/CLCN4/SLC20A2/SLC1A1/SLC37A1/SLC5A3/ATP6V0A2/ATP6V1G1/SLC26A1/SLC38A1/CLCN5/SLC36A1/SLC10A2/ATP7B/ATP6V1E2/ATP1B3/SLC17A4/SLC37A4/ATP6V0E2/ATP6V1C2/SLC8B1/SLC33A1/ATP2A2/SLCO1A2/SLC12A7/SLC10A3/SLC5A12/ATP6V0A1/ATP6V1H/ATP6V0B/ATP7…	63
Trophozoite.180	Trophozoite	180	GO:0048156	tau protein binding	16/3988	45/18352	0.023496	0.189886	0.165726	FYN/TAOK2/TTBK1/ACTB/MARK2/PPP2R2A/PPP2CB/APBB1/DYRK1A/PPP2CA/CDK5/TAOK1/PRKAA1/HSP90AB1/MARK3/AATF	16
Trophozoite.180	Trophozoite	180	GO:0043495	protein-membrane adaptor activity	9/3988	21/18352	0.0243055	0.195101	0.170276	SPTBN4/PDZD3/SLC9A3R2/AKAP6/PDZK1/NUP153/SPAG4/SLC9A3R1/CIB1	9
Trophozoite.180	Trophozoite	180	GO:0004722	protein serine/threonine phosphatase activity	24/3988	75/18352	0.0252468	0.201296	0.175684	MTMR4/PPM1M/PDP1/PPTC7/PPP1R3D/CTDSP2/PPM1F/CTDSP1/PPM1K/MTMR6/PPP2CB/PDP2/MTMR3/PPP2CA/PPM1G/PPP3R1/TAB1/PHLPP2/PPP3CC/CTDSPL2/CAMK2G/PHLPP1/PGAM5/PPP6C	24
Trophozoite.180	Trophozoite	180	GO:0015297	antiporter activity	26/3988	83/18352	0.0267402	0.210843	0.184016	SLC35E2A/SLC9A2/SLC38A3/SLC22A9/SLC3A2/SLC9A5/SLC4A8/SLC25A30/SLC35E2B/SLC26A9/SLC26A2/CLCN4/SLC37A1/SLC35C1/SLC26A1/SLC35E3/CLCN5/SLC25A10/SLC37A4/SLC8B1/TMCO3/SLC35C2/SLC9A1/SLC4A2/CLCN7/LETM1	26
Trophozoite.180	Trophozoite	180	GO:0000030	mannosyltransferase activity	11/3988	28/18352	0.026799	0.210843	0.184016	ALG1L2/ALG12/TMTC3/PIGM/ALG11/PIGZ/PIGV/DPM1/DPY19L4/TMTC4/POMT1	11
Trophozoite.180	Trophozoite	180	GO:0045309	protein phosphorylated amino acid binding	18/3988	53/18352	0.0272143	0.212701	0.185638	SHF/ARRB1/SHB/VAV2/BTRC/CBL/FBXW7/LDLRAP1/PTPN3/PIK3R3/YES1/LEO1/SHC1/PTPN11/YWHAE/SCAF8/SH3BP2/CRKL	18
Trophozoite.180	Trophozoite	180	GO:0008017	microtubule binding	71/3988	265/18352	0.0284548	0.214412	0.187131	KIF26A/MX2/CLIP3/GAS2/HDGFL3/MID2/KIF12/NDE1/CCDC88B/MAP1LC3B/CAMSAP1/MID1/FHDC1/KIF3C/MACO1/CCDC88C/APC2/SBDS/CCDC69/KIF5A/KIF20A/KIF21A/MAP4K4/CCDC66/CCSAP/KIFC1/MAPT/OPA1/GAS2L1/EZR/ARHGEF2/APC/KIF3A/DPYSL2/ALMS1/CEP350/TOGARAM1/MAP7D3/CCDC88A/KIF16B/FTCD/CKAP5/MAPRE1/FBXW11/VAPA/TUBGCP3/MAPRE3/POLB/CLASP2/MTUS1/KIF13B/CEP295/MAP6/CNN3/KIF5B/LRPPRC/KIF3B/RAB11A/WHAMM/CCSER2/DNM1L/PRNP/DRG1/TUB…	71
Trophozoite.180	Trophozoite	180	GO:0000340	RNA 7-methylguanosine cap binding	6/3988	12/18352	0.0286966	0.214412	0.187131	NCBP3/EIF4E/AGO2/GEMIN5/NCBP2/LARP1	6
Trophozoite.180	Trophozoite	180	GO:0004724	magnesium-dependent protein serine/threonine phosphatase activity	6/3988	12/18352	0.0286966	0.214412	0.187131	PPM1M/PDP1/PPM1F/PDP2/PPM1G/TAB1	6
Trophozoite.180	Trophozoite	180	GO:0005338	nucleotide-sugar transmembrane transporter activity	6/3988	12/18352	0.0286966	0.214412	0.187131	SLC35C1/SLC35E3/SLC35B4/SLC35A3/SLC35A5/SLC35B1	6
Trophozoite.180	Trophozoite	180	GO:0016004	phospholipase activator activity	6/3988	12/18352	0.0286966	0.214412	0.187131	ARHGAP6/PLAA/NSMAF/PDPK1/ARF1/GM2A	6
Trophozoite.180	Trophozoite	180	GO:0031543	peptidyl-proline dioxygenase activity	6/3988	12/18352	0.0286966	0.214412	0.187131	EGLN3/EGLN1/P4HTM/OGFOD1/P4HA2/P4HA1	6
Trophozoite.180	Trophozoite	180	GO:0035004	phosphatidylinositol 3-kinase activity	6/3988	12/18352	0.0286966	0.214412	0.187131	PIK3CD/PIK3CA/PIK3R3/ATM/PIK3CB/PIK3C2B	6
Trophozoite.180	Trophozoite	180	GO:0004715	non-membrane spanning protein tyrosine kinase activity	16/3988	46/18352	0.0289514	0.214964	0.187613	FYN/PKDCC/SLA/RIPK2/STYK1/SRC/FRK/JAK2/CSK/LYN/YES1/DYRK1A/TNK2/BAZ1B/JAK1/STK16	16
Trophozoite.180	Trophozoite	180	GO:0051119	sugar transmembrane transporter activity	10/3988	25/18352	0.0299692	0.220628	0.192556	SLC45A3/SLC5A11/SLC5A3/SLC2A5/SLC2A8/SLC2A6/SLC2A2/SLC2A11/SLC5A9/SLC23A1	10
Trophozoite.180	Trophozoite	180	GO:1902936	phosphatidylinositol bisphosphate binding	35/3988	119/18352	0.0300856	0.220628	0.192556	AMER3/JPH2/SDCBP/ADAP2/GAB2/SESTD1/DAPP1/MYO1B/PLEK2/FZD7/SYTL2/MAPT/LDLRAP1/ACAP2/MTSS2/ANXA9/GSDME/KIF16B/SYT7/SYT1/PLEKHA2/GSDMB/SDCBP2/ADAP1/ANXA2/TPCN1/WIPI2/ARAP3/FCHO2/SLC9A1/SNX5/ASAP1/LAPTM4B/WDR45B/PFN2	35
Trophozoite.180	Trophozoite	180	GO:0005310	dicarboxylic acid transmembrane transporter activity	14/3988	39/18352	0.030301	0.220844	0.192744	SLC13A5/SLC19A2/SLC25A32/SLC25A22/SLC25A30/SLC26A9/SLC1A3/SLC26A2/SLC46A1/SLC1A1/SLC26A1/SLC25A10/ABCC2/SLC25A13	14
Trophozoite.180	Trophozoite	180	GO:0016538	cyclin-dependent protein serine/threonine kinase regulator activity	17/3988	50/18352	0.030974	0.224373	0.195824	HEXIM2/CCNO/CCNH/CDKN2C/CDKN2A/CDKN2D/CCNT1/CKS2/CCNG2/CCND1/CDKN2B/CDKN1A/CCND3/HEXIM1/CCNT2/CCNJL/CDK4	17
Trophozoite.180	Trophozoite	180	GO:0008173	RNA methyltransferase activity	22/3988	69/18352	0.0325006	0.228416	0.199353	BCDIN3D/TRMT11/TRMT61B/LCMT2/METTL1/METTL3/WDR4/FDXACB1/TFB2M/METTL16/ZCCHC4/NSUN3/NSUN4/TRMT6/MRM2/TRMT2B/NSUN2/TGS1/TRMT1L/BUD23/METTL2B/FBL	22
Trophozoite.180	Trophozoite	180	GO:0035064	methylated histone binding	22/3988	69/18352	0.0325006	0.228416	0.199353	L3MBTL1/SPIN2A/ING4/ING5/PHF1/KDM8/CHD1/MBTD1/PHF2/SPIN4/CDYL/TP53BP1/CBX2/ING1/PWP1/SUZ12/CBX5/RBBP5/BPTF/PHF13/ZMYND11/NCAPD3	22
Trophozoite.180	Trophozoite	180	GO:0140034	methylation-dependent protein binding	22/3988	69/18352	0.0325006	0.228416	0.199353	L3MBTL1/SPIN2A/ING4/ING5/PHF1/KDM8/CHD1/MBTD1/PHF2/SPIN4/CDYL/TP53BP1/CBX2/ING1/PWP1/SUZ12/CBX5/RBBP5/BPTF/PHF13/ZMYND11/NCAPD3	22
Trophozoite.180	Trophozoite	180	GO:0003713	transcription coactivator activity	71/3988	267/18352	0.0332347	0.228416	0.199353	RIPK3/CEBPA/ING4/ARRB1/CIITA/RFXAP/SOX12/SERTAD2/NCOA3/SMARCD3/JMJD6/PPARGC1B/VGLL1/MED30/PSMC3IP/KAT5/LPIN3/SIRT1/TMF1/NUP98/CEBPZ/HCFC2/NCOA6/PHF2/PRMT2/KMT2C/CALCOCO1/TAF5L/CTBP2/YAF2/TADA3/PPRC1/DYRK1A/TCERG1/HYAL2/CENPJ/LPIN1/MED21/JADE1/SS18L2/CTNNB1/SNW1/BRD8/RRP1B/MED13/NFKBIB/ARID5B/MED27/DRAP1/CREBBP/TRIM24/ACTN4/DR1/HCFC1/APEX1/ENY2/RBPMS/MTA3/SOX4/RERE/YAP1/SRA1/DCAF6/LPIN2/MAML1/TAF9…	71
Trophozoite.180	Trophozoite	180	GO:0061629	RNA polymerase II-specific DNA-binding transcription factor binding	71/3988	267/18352	0.0332347	0.228416	0.199353	GATA4/MKKS/ARRB1/OASL/NR0B2/KDM3A/KLF4/RXRA/FOXP1/CDKN2A/NCOA3/BBS5/SMARCD3/BBS10/PPARGC1B/ACTB/MED30/HIF1A/GABARAPL1/DCAF1/SRC/RARB/ARID5A/SIRT1/TMF1/GAS2L1/GTF2A2/EXOSC9/NCOA6/TP53BP2/PRMT2/DCAF13/PPARG/TRIM68/TP53BP1/CTBP2/TADA3/GTF2H1/TCERG1/PPARA/RELA/STRN/CEBPB/CTNNB1/GTF2A1/SNW1/BRD8/MED13/HDAC2/LRIF1/TAF4/STAT3/CREBBP/TRIM24/ACTN4/PITX2/TRIP12/HIF1AN/APEX1/DMAP1/TTC8/DDX54/ATF2/MTA3/GATA6…	71
Trophozoite.180	Trophozoite	180	GO:0008093	cytoskeletal anchor activity	9/3988	22/18352	0.0333851	0.228416	0.199353	GAS2/SORBS2/SPTBN4/SDCBP/NCK1/GAS2L1/ANK3/BICD1/ABI2	9
Trophozoite.180	Trophozoite	180	GO:0022884	macromolecule transmembrane transporter activity	9/3988	22/18352	0.0333851	0.228416	0.199353	TIMM23B/TIMM17A/ABCA1/SIDT2/TOMM40L/TOMM40/TOMM22/SEC63/TIMM23	9
Trophozoite.180	Trophozoite	180	GO:0070577	lysine-acetylated histone binding	9/3988	22/18352	0.0333851	0.228416	0.199353	ATAD2B/PSME4/KMT2A/BRD4/BRD9/BRD2/PHIP/TRIM24/BRD7	9
Trophozoite.180	Trophozoite	180	GO:0140033	acetylation-dependent protein binding	9/3988	22/18352	0.0333851	0.228416	0.199353	ATAD2B/PSME4/KMT2A/BRD4/BRD9/BRD2/PHIP/TRIM24/BRD7	9
Trophozoite.180	Trophozoite	180	GO:0048365	Rac GTPase binding	23/3988	73/18352	0.0334548	0.228416	0.199353	VAV3/FMNL1/TIAM2/CDKL5/CYRIB/MTSS2/ARHGEF2/CYFIP2/FLNA/ARHGDIA/ALS2/ARFIP2/PAK2/ARHGDIB/FARP1/ATP7A/ABI2/MAP3K11/NOX1/OCRL/IQGAP1/PAK1/CORO1C	23
Trophozoite.270	Trophozoite	270	GO:0045296	cadherin binding	165/5510	332/18352	2.92638e-14	3.52629e-11	3.00648e-11	H3C8/CDH6/DCHS1/STK38/EIF5/PDLIM5/CLIC1/FASN/CDC42EP1/ANK3/HSPA5/WASF2/SLC3A2/ITGA6/PPFIBP1/VASP/STK24/MYO1B/FSCN1/SLK/FLNA/YWHAZ/S100A11/LRRFIP1/CTNNAL1/ACVR1/NCK1/ABI1/MARK2/EZR/SWAP70/CDH26/ZC3H15/PROM1/KRT18/CBL/PCBP1/CNN3/SLC9A3R2/ITGB1/CD2AP/MAPRE1/EHD4/SRC/JUP/CDH4/PFKP/HSPA1A/CHMP2B/TWF2/VAPA/EIF2A/IDH1/PAK2/CDHR3/SH3GLB1/BZW1/RAN/CHMP4B/HSP90AB1/ARFIP2/PTPRH/RANGAP1/SERBP1/NOTCH3/ANXA2/K…	165
Trophozoite.270	Trophozoite	270	GO:0045182	translation regulator activity	76/5510	139/18352	1.11623e-09	5.64752e-07	4.81501e-07	NANOS1/EIF5/AGO2/CPEB2/EIF2AK3/EIF4A2/ZNF540/EIF1B/GSPT2/EIF3J/EIF3CL/EIF4A3/SAMD4A/EFL1/CTIF/TRIM71/EIF5A2/NEURL1/EIF2S1/GFM1/EIF3C/CNBP/GTPBP2/PAIP2B/EIF2A/PAIP2/EIF3A/HBS1L/EIF4EBP1/EIF5A/EIF2S2/EIF3M/C12orf65/ETF1/C1QBP/FXR1/EIF6/EEF1A2/EEFSEC/EIF2B3/EIF4EBP2/AARS1/RPS14/RPS9/EIF2D/DENR/EIF1AX/EIF4H/EIF2S3/EIF2B1/EIF2B4/EEF1B2/EIF3E/EIF3D/PAIP1/EIF3I/SAMD4B/EIF3H/TSFM/EIF2B5/EIF5B/MCTS1/EEF1A…	76
Trophozoite.270	Trophozoite	270	GO:0008135	translation factor activity, RNA binding	52/5510	84/18352	1.40602e-09	5.64752e-07	4.81501e-07	EIF5/AGO2/CPEB2/EIF4A2/EIF1B/GSPT2/EIF3J/EIF3CL/EFL1/EIF5A2/EIF2S1/GFM1/EIF3C/GTPBP2/EIF2A/EIF3A/HBS1L/EIF5A/EIF2S2/EIF3M/C12orf65/ETF1/EIF6/EEF1A2/EEFSEC/EIF2B3/EIF2D/DENR/EIF1AX/EIF4H/EIF2S3/EIF2B1/EIF2B4/EEF1B2/EIF3E/EIF3D/EIF3I/EIF3H/TSFM/EIF2B5/EIF5B/MCTS1/EEF1A1/EIF3G/EEF2K/EIF4B/EIF3B/GCN1/EIF4G1/GSPT1/ABCF1/EIF4G2	52
Trophozoite.270	Trophozoite	270	GO:0031267	small GTPase binding	185/5510	428/18352	3.4513e-09	1.0397e-06	8.8644e-07	SYTL3/HPS6/RIMS4/FGD3/C15orf62/VAV3/ARHGEF25/TBC1D13/NGEF/KIAA1614/PARD6G/WAS/ABCA1/KNDC1/TAMALIN/RAPGEF3/OPTN/CDC42EP2/XPO1/CDC42EP1/RALGPS1/SH3BP5L/ARHGEF10L/ARHGEF10/FGD4/FLNA/YBX3/SOS1/RIN1/RASGRP1/ARHGEF17/CDKL5/RAB11FIP4/MTSS2/TBC1D12/FMNL1/RAB11FIP3/TBC1D30/IPO13/NOXA1/RNF41/DENND6B/RGPD8/ARHGEF5/ACAP2/FGD1/NET1/SH3BP5/IPO7/SYTL5/TBC1D16/CDC42EP4/GRTP1/RABGAP1L/SPHK2/DENND5B/DENND3/NXT1/ST…	185
Trophozoite.270	Trophozoite	270	GO:0017016	Ras GTPase binding	179/5510	415/18352	7.47879e-09	1.80239e-06	1.53669e-06	SYTL3/HPS6/RIMS4/FGD3/C15orf62/VAV3/ARHGEF25/TBC1D13/NGEF/KIAA1614/PARD6G/WAS/KNDC1/RAPGEF3/OPTN/CDC42EP2/XPO1/CDC42EP1/RALGPS1/SH3BP5L/ARHGEF10L/ARHGEF10/FGD4/FLNA/YBX3/SOS1/RIN1/RASGRP1/ARHGEF17/CDKL5/RAB11FIP4/MTSS2/TBC1D12/FMNL1/RAB11FIP3/TBC1D30/IPO13/NOXA1/RNF41/DENND6B/RGPD8/ARHGEF5/ACAP2/FGD1/NET1/SH3BP5/IPO7/SYTL5/TBC1D16/CDC42EP4/GRTP1/RABGAP1L/SPHK2/DENND5B/DENND3/NXT1/STRN3/ADRB1/DAAM…	179
Trophozoite.270	Trophozoite	270	GO:0042393	histone binding	113/5510	238/18352	9.37343e-09	1.8825e-06	1.60499e-06	SCML4/RAG1/L3MBTL1/SPIN2A/KDM8/SAP30L/SIRT1/PRMT6/ING4/SBNO2/USP51/CKS2/MBTD1/NCAPD2/UIMC1/DNAJC2/TSPYL2/ING1/ING5/KAT5/SCML2/RESF1/CHD1/PTMA/IPO7/MTF2/PARP9/WDR5B/KMT2A/JAK2/SPHK2/TBL1XR1/SETSIP/APBB1/SET/ANP32E/CDYL/MLLT10/BRD4/ANP32B/PYGO1/KDM1B/PHC3/PHIP/UHRF2/MLLT3/KMT2C/ATAD2B/MLLT6/HJURP/USP15/TSPYL4/BPTF/SUZ12/DTX3L/PHF10/PHC2/PHF2/TONSL/BRD2/PYGO2/MSL3/BAZ2A/PSME4/RNF168/TP53BP1/RSF1/TTL…	113
Trophozoite.270	Trophozoite	270	GO:0090079	translation regulator activity, nucleic acid binding	61/5510	109/18352	1.47902e-08	2.54602e-06	2.17071e-06	EIF5/AGO2/CPEB2/EIF4A2/ZNF540/EIF1B/GSPT2/EIF3J/EIF3CL/EFL1/CTIF/EIF5A2/EIF2S1/GFM1/EIF3C/GTPBP2/PAIP2B/EIF2A/PAIP2/EIF3A/HBS1L/EIF5A/EIF2S2/EIF3M/C12orf65/ETF1/C1QBP/EIF6/EEF1A2/EEFSEC/EIF2B3/EIF2D/DENR/EIF1AX/EIF4H/EIF2S3/EIF2B1/EIF2B4/EEF1B2/EIF3E/EIF3D/PAIP1/EIF3I/EIF3H/TSFM/EIF2B5/EIF5B/MCTS1/EEF1A1/EIF3G/EEF2K/EIF4B/EIF3B/LARP1/PABPC1/CELF1/GCN1/EIF4G1/GSPT1/ABCF1/EIF4G2	61
Trophozoite.270	Trophozoite	270	GO:0017048	Rho GTPase binding	82/5510	162/18352	2.95163e-08	4.4459e-06	3.79052e-06	FGD3/C15orf62/VAV3/ARHGEF25/NGEF/KIAA1614/PARD6G/WAS/CDC42EP2/CDC42EP1/ARHGEF10L/ARHGEF10/FGD4/FLNA/YBX3/SOS1/ARHGEF17/CDKL5/MTSS2/FMNL1/NOXA1/ARHGEF5/FGD1/NET1/CDC42EP4/STRN3/DAAM1/CYRIB/ARHGEF19/TIAM2/ARHGEF38/ARHGEF28/WHAMM/ARHGEF26/DNMBP/PAK2/ARHGEF4/ARHGDIA/TRIOBP/ARHGEF2/ARFIP2/GARRE1/PARD6B/TNFAIP1/PLEKHG1/ARHGEF3/SRGAP1/ATP7A/CAV1/MAP3K11/ALS2/EPS8L1/FMNL3/CYFIP2/PAK1/FARP1/CDC42SE1/IQGAP…	82
Trophozoite.270	Trophozoite	270	GO:0043021	ribonucleoprotein complex binding	70/5510	133/18352	4.01622e-08	5.37727e-06	4.5846e-06	HNRNPU/HSPA5/SBDS/CPEB2/YBX3/EIF1B/NAA15/LETM2/EIF4A3/EFL1/EIF5A2/NME1/PRMT3/ABCE1/SNRPD1/EIF2S1/RBM3/EIF3C/MDM2/SRP72/NMD3/RNASEL/LTN1/EIF2A/NOLC1/ITCH/EIF5A/EZH2/XPO5/CKAP5/CSNK2B/ETF1/ZNF598/SECISBP2L/CPSF6/C1QBP/NAA16/IGHMBP2/EIF6/NPM1/EEFSEC/GEMIN5/PYM1/ERI1/DDX3X/SRP68/SRPRA/EIF4H/DHX33/PES1/SNRPB2/IFIH1/TACO1/SEC61A2/IMPACT/PRMT7/CBX5/MAIP1/UNG/NEMF/ERAL1/MRRF/CD2BP2/EIF4B/LARP1/SNRPD3/DHX…	70
Trophozoite.270	Trophozoite	270	GO:0004842	ubiquitin-protein transferase activity	183/5510	435/18352	4.67533e-08	5.63377e-06	4.80329e-06	RAG1/FBXO10/RFPL2/TRIM10/DTX4/TRIM63/SH3RF3/BTRC/DCST1/TRIM15/SH3RF2/RNF125/SKP2/TRAF6/RNF19A/UBE2Q2/PDZRN3/TRIM23/UBE2W/KLHL13/PEX12/TRIM37/UBE2B/RNF2/MKRN2/RNF170/NEURL3/TRIM3/FBXL3/MARCHF1/RNF208/RNF41/MALT1/FBXO9/TRIM71/CDC23/CCNB1IP1/RNF11/CBL/NEURL1/TRIM38/HECTD3/UBE3B/MDM2/RNF7/TRIM47/G2E3/SH3RF1/TOPORS/TRIM11/MED21/HERC2P3/UBE2V1/UBE2J2/TRAIP/RBBP6/TRIM9/TRIM33/TRIM35/TMEM129/LTN1/UBE2N/F…	183
Trophozoite.270	Trophozoite	270	GO:0019787	ubiquitin-like protein transferase activity	190/5510	457/18352	7.32475e-08	8.02393e-06	6.84111e-06	RAG1/FBXO10/RNF212/RFPL2/TRIM10/DTX4/TRIM63/SH3RF3/BTRC/DCST1/TRIM15/SH3RF2/RNF125/SKP2/TRAF6/RNF19A/UBE2Q2/PDZRN3/TRIM23/UBE2W/KLHL13/PEX12/TRIM37/UBE2B/RNF2/MKRN2/RNF170/NEURL3/TRIM3/FBXL3/MARCHF1/RNF208/RNF41/MALT1/FBXO9/TRIM71/CDC23/CCNB1IP1/RNF11/CBL/NEURL1/TRIM38/HECTD3/UBE3B/MDM2/RNF7/TRIM47/G2E3/SH3RF1/TOPORS/TRIM11/MED21/HERC2P3/UBE2V1/UBE2J2/TRAIP/RBBP6/TRIM9/TRIM33/TRIM35/TMEM129/LTN1/…	190
Trophozoite.270	Trophozoite	270	GO:0019843	rRNA binding	39/5510	64/18352	2.87483e-07	2.88681e-05	2.46126e-05	UTP25/NOL12/SBDS/RPF2/IMP3/CAVIN1/RPF1/MDM2/FASTKD5/RNASEL/MRPS18A/NSUN4/TST/MRPS11/EMG1/MRPS17/ERI1/RPS18/RPS14/RPS9/RPL23/DDX28/RPL9/MTERF4/RPS13/RPL12/TACO1/RPL11/FASTKD2/RPL3/RPL23A/RPS4X/RPL8/ERAL1/RPS3/RPL5/RPS11/CIRBP/RPL37	39
Trophozoite.270	Trophozoite	270	GO:0003743	translation initiation factor activity	33/5510	51/18352	3.18376e-07	2.9511e-05	2.51607e-05	EIF5/AGO2/EIF4A2/EIF1B/EIF3J/EIF3CL/EIF2S1/EIF3C/EIF2A/EIF3A/EIF2S2/EIF3M/EIF6/EIF2B3/EIF2D/DENR/EIF1AX/EIF4H/EIF2S3/EIF2B1/EIF2B4/EIF3E/EIF3D/EIF3I/EIF3H/EIF2B5/EIF5B/MCTS1/EIF3G/EIF4B/EIF3B/EIF4G1/EIF4G2	33
Trophozoite.270	Trophozoite	270	GO:0005085	guanyl-nucleotide exchange factor activity	98/5510	215/18352	9.53786e-07	8.20937e-05	6.99921e-05	PSD2/FGD3/GDPGP1/VAV3/ARHGEF25/NGEF/IQSEC3/KNDC1/RAPGEF3/RALGPS1/SH3BP5L/ARHGEF10L/ARHGEF10/FGD4/SOS1/RASGRP1/ARHGEF17/CCDC88C/VAV2/RIC8B/DENND6B/ARHGEF5/FGD1/NET1/SH3BP5/ARHGEF9/RGL4/ARHGEF40/DENND5B/HPS1/DENND3/ADRB1/PSD/MCF2L/IQSEC1/ARHGEF19/TIAM2/PSD4/PLEKHG4B/PLEKHG4/ARHGEF38/ARHGEF28/ARHGEF26/DNMBP/DENND5A/RIN2/ARHGEF4/ARHGEF2/MYCBP2/CYTH1/ABR/ITSN2/SMCR8/PLEKHG1/ARHGEF3/DENND2B/ALS2/EPS8L1…	98
Trophozoite.270	Trophozoite	270	GO:0140098	catalytic activity, acting on RNA	157/5510	390/18352	8.79941e-06	0.000706886	0.000602682	RNASE2/TRMT61B/PARS2/ZC3H12B/BCDIN3D/ENDOU/NYNRIN/POLR2J2/LCMT2/POLR3D/ELAC1/ERN1/AGO2/DHX8/PUS10/TOE1/METTL3/YARS1/EIF4A2/DTD1/EXO1/GARS1/EIF4A3/POLR2J3/RPP40/PAN2/MRM2/APEX1/ENDOV/EXD2/POLR2K/RCL1/ISG20L2/NT5C3A/TRNT1/DHX36/TARS1/MRM1/BMT2/WARS1/MED21/RNASEL/PRIMPOL/POLR1E/PNPT1/CARS1/POLR3G/TSEN34/TGS1/LARS2/EXOSC9/ZCCHC4/DGCR8/EPRS1/CNOT8/RPAP1/DHX34/TFB2M/NOB1/POLR3H/SARS1/MTFMT/CNOT6L/DHX15…	157
Trophozoite.270	Trophozoite	270	GO:0043130	ubiquitin binding	41/5510	76/18352	1.13151e-05	0.000852169	0.000726549	UBAP1L/WDR92/CKS2/UBAP1/PLAA/USP13/MDM2/SPRTN/FAAP20/DDI2/UBE2N/RAD23B/RBCK1/FBXW7/UBR5/HSPB1/UBXN7/USP25/RNF168/RNF31/WDR48/FBXO7/TP53INP2/MARCHF7/RNF185/NEDD4/RNFT1/SQSTM1/UCHL1/CKS1B/SHARPIN/FAF1/MARK4/FAF2/TOM1L1/NSFL1C/UBXN2A/TOLLIP/USP16/DNAJB2/TSG101	41
Trophozoite.270	Trophozoite	270	GO:0044389	ubiquitin-like protein ligase binding	130/5510	316/18352	1.4893e-05	0.000973786	0.000830238	HSPA1L/ARRB1/SMAD6/FZD4/HIF1A/MID1/RALB/RIPK1/HSPA5/TRAF6/GGN/AURKA/PRR7/MOAP1/YWHAZ/UBE2W/TRIM37/UBE2B/USP2/DET1/FZD5/MC1R/UBASH3B/PARP9/USP13/MAP1LC3B2/MDM2/SRC/TP53/APBB1/RALA/UBE2J2/HSPA1A/UBE2N/ERBB3/STAM/TRIOBP/RAD18/AMBRA1/SLF1/HSPA9/RELA/FBXW7/CUL7/ITCH/AXIN1/HSP90AB1/CAMLG/RANGAP1/MUL1/CDK5RAP3/STAT2/UBE2D4/ERLIN1/MFHAS1/BLZF1/PER3/UBE2J1/UBXN7/CCT2/USP25/DTX3L/SPOPL/LYN/LAPTM4B/LRPPRC/P…	130
Trophozoite.270	Trophozoite	270	GO:0003712	transcription coregulator activity	193/5510	498/18352	1.52292e-05	0.000973786	0.000830238	TCP10L2/NR0B2/TCP10L3/AJUBA/RFXAP/ARRB1/BHLHE41/CEBPA/SAP30L/SIRT1/TLE4/ING4/MAK/KMT5A/HNRNPU/COPS2/LPIN3/JMY/TLE1/ID2/TMF1/MIDEAS/SOX12/IRF2BP2/ANKRD1/KAT5/APEX1/CEBPZ/RCOR1/CTBP2/RYBP/CENPJ/PARP9/AEBP2/ARID5A/YAF2/SMARCD3/MIER1/NUP98/TBL1XR1/TAF6L/MED13L/NCOA3/JUP/MED21/ZBTB18/HSPA1A/TADA3/SCAI/CDYL/TRIP11/BRD4/CBFB/HCFC2/CAMTA1/BRD8/DMAP1/PRMT2/SS18L2/HEYL/TAF9B/NCOA6/TFB2M/CALCOCO1/HDAC4/ZNF4…	193
Trophozoite.270	Trophozoite	270	GO:0043023	ribosomal large subunit binding	11/5510	12/18352	1.5443e-05	0.000973786	0.000830238	CPEB2/RBM3/NMD3/LTN1/CPSF6/EIF6/NPM1/DHX33/NEMF/MRRF/OLA1	11
Trophozoite.270	Trophozoite	270	GO:0061650	ubiquitin-like protein conjugating enzyme activity	27/5510	44/18352	1.61624e-05	0.000973786	0.000830238	UBE2Q2/UBE2W/UBE2B/UBE3B/UBE2V1/UBE2J2/UBE2N/UBE2E2/UBE2S/UBE2D4/UBE2J1/UBE2R2/UBE2F/UBE2D2/UBE2M/UBE2H/UBE2D1/UBE2D3/UBE2O/BIRC6/CDC34/UBE2C/UBE3C/UBE2I/UBE2A/AKTIP/UBE2E3	27
Trophozoite.270	Trophozoite	270	GO:0004674	protein serine/threonine kinase activity	171/5510	435/18352	1.81876e-05	0.00100166	0.000854001	CAMK2A/MYLK4/MAP4K1/TSSK3/TTBK1/ANKK1/PSKH1/TESK2/TAOK2/CDKL3/STK38/SGK1/ENG/PRKCQ/TSSK6/PIK3CA/MAP2K6/MAK/RIPK1/TOP1/CDK17/ERN1/OXSR1/STK39/MYLK/AURKA/PLK2/EIF2AK3/BMP2K/STK24/SLK/PDK1/STK10/ACVR2B/NEK11/CLK4/PIM2/ACVR1/TLK2/CDKL5/TTN/RSKR/MARK2/ATM/TLK1/CILK1/MAP3K21/NEK3/CDK20/DCAF1/MAP4K4/SNRK/MAP3K12/DMPK/CSNK1G3/CDK8/NUAK1/DAPK1/GRK2/TGFBR1/ALPK1/ACVR1C/FASTK/RPS6KB1/AATK/BRD4/SRPK1/MAP4K3/…	171
Trophozoite.270	Trophozoite	270	GO:0061631	ubiquitin conjugating enzyme activity	26/5510	42/18352	1.85358e-05	0.00100166	0.000854001	UBE2Q2/UBE2W/UBE2B/UBE3B/UBE2V1/UBE2J2/UBE2N/UBE2E2/UBE2S/UBE2D4/UBE2J1/UBE2R2/UBE2F/UBE2D2/UBE2M/UBE2H/UBE2D1/UBE2D3/UBE2O/BIRC6/CDC34/UBE2C/UBE3C/UBE2A/AKTIP/UBE2E3	26
Trophozoite.270	Trophozoite	270	GO:0005096	GTPase activator activity	115/5510	275/18352	1.91188e-05	0.00100166	0.000854001	RGS17/RGS5/STARD13/CHN1/VAV3/ARRB1/TBC1D13/RGS2/AGFG2/ARHGAP45/CDC42EP2/ARHGEF10L/ARFGAP3/ARHGAP28/SOS1/RIN1/ARAP2/ARAP3/TBC1D24/MTSS2/TBC1D12/ACAP3/TBC1D30/RIC8B/RGPD8/ACAP2/GIT2/RABEP2/BNIP2/TBC1D16/GRTP1/RABGAP1L/NRP1/DEPDC1B/ARHGAP30/SYDE2/TBC1D7-LOC100130357/ARHGEF19/TIAM2/ARHGAP33/ARHGAP32/SGSM2/RIN2/DEPDC1/ARHGDIA/ARHGAP29/VPS9D1/ARAP1/ABR/RASAL2/NF1/ARHGAP27/RANGAP1/ARHGAP5/TBC1D25/STXBP5…	115
Trophozoite.270	Trophozoite	270	GO:0140030	modification-dependent protein binding	70/5510	153/18352	2.75848e-05	0.00138498	0.00118082	L3MBTL1/SPIN2A/KDM8/OPTN/ING4/WDR81/MBTD1/UIMC1/DNAJC2/MINDY1/ING1/ING5/CHD1/UBQLN1/ANKRD13B/MTF2/KMT2A/SPRTN/FAAP20/CDYL/BRD4/PYGO1/RAD23B/OTUD7B/RAD18/PHIP/MLLT3/ATAD2B/DZIP3/USP15/BPTF/SUZ12/LYN/AGL/PHF2/BRD2/MSL3/BAZ2A/PSME4/RNF168/PTPN6/TNIP1/TP53BP1/TTLL12/THAP7/DPF2/BRD3/EPS15/YEATS2/ANK2/PWP1/SQSTM1/TAB2/HSPD1/ABRAXAS2/BRD7/SHARPIN/ZRANB1/FAN1/UFD1/UBQLN2/SPIN1/ZMYND11/CBX5/ZFAND6/SMARCA4…	70
Trophozoite.270	Trophozoite	270	GO:0032182	ubiquitin-like protein binding	47/5510	94/18352	3.74191e-05	0.0017537	0.00149518	UBAP1L/WDR92/DCUN1D3/CKS2/UBAP1/PLAA/USP13/MDM2/SPRTN/FAAP20/DCUN1D2/DDI2/UBE2N/RAD23B/RBCK1/UBA2/FBXW7/UBR5/SERBP1/HSPB1/UBXN7/USP25/HABP4/CASP8AP2/RNF168/RNF31/WDR48/FBXO7/TP53INP2/MARCHF7/RNF185/NEDD4/RNFT1/SQSTM1/UCHL1/CKS1B/SHARPIN/FAF1/MARK4/FAF2/TOM1L1/NSFL1C/UBXN2A/TOLLIP/USP16/DNAJB2/TSG101	47
Trophozoite.270	Trophozoite	270	GO:0030695	GTPase regulator activity	125/5510	307/18352	3.78392e-05	0.0017537	0.00149518	RGS17/RGS5/STARD13/CHN1/VAV3/ARRB1/TBC1D13/WAS/RGS2/AGFG2/EIF5/ARHGAP45/CDC42EP2/ARHGEF10L/CPEB2/ARFGAP3/ARHGAP28/SOS1/RIN1/ARAP2/ARAP3/TBC1D24/MTSS2/TBC1D12/ACAP3/TBC1D30/RIC8B/RGPD8/ACAP2/GIT2/RABEP2/IPO7/BNIP2/TBC1D16/GRTP1/RABGAP1L/NRP1/DEPDC1B/ARHGAP30/SYDE2/TBC1D7-LOC100130357/ARHGEF19/TIAM2/ARHGAP33/ARHGAP32/SGSM2/RIN2/DEPDC1/ARHGDIA/ARHGAP29/VPS9D1/ARAP1/ABR/RASAL2/NF1/ARHGAP27/RANGAP1/AR…	125
Trophozoite.270	Trophozoite	270	GO:0047485	protein N-terminus binding	52/5510	107/18352	4.01257e-05	0.00179079	0.00152681	NTSR1/KCNIP2/VWF/PDLIM5/TRAF6/KLHL13/ATM/MEN1/MDM2/TBL1XR1/NCOA3/SLC9A3R1/TP53/DCTN4/HSPA1A/HAX1/RELA/EIF5A/SCFD1/EXOC5/ACTN4/TARBP2/CSNK2A2/SUV39H1/MAU2/GAD1/CFAP36/CSNK2A1/MNAT1/NBN/CALM2/MORF4L1/THAP7/TDRD7/RBPJ/NIPBL/ERCC3/STX5/PDCD10/GLRX/EIF3E/CALM1/PEX14/SMARCC1/ALG2/SMARCA4/GTF2H3/MAP2K1/RPS21/EXOC4/ACOX1/VPS25	52
Trophozoite.270	Trophozoite	270	GO:0031625	ubiquitin protein ligase binding	121/5510	297/18352	4.83916e-05	0.00208257	0.00177557	HSPA1L/ARRB1/SMAD6/FZD4/HIF1A/MID1/RALB/RIPK1/HSPA5/TRAF6/GGN/AURKA/MOAP1/YWHAZ/UBE2W/TRIM37/UBE2B/USP2/DET1/FZD5/MC1R/UBASH3B/USP13/MAP1LC3B2/MDM2/SRC/TP53/APBB1/RALA/UBE2J2/HSPA1A/UBE2N/ERBB3/TRIOBP/RAD18/AMBRA1/SLF1/HSPA9/RELA/FBXW7/CUL7/AXIN1/HSP90AB1/CAMLG/RANGAP1/MUL1/UBE2D4/ERLIN1/MFHAS1/BLZF1/PER3/UBE2J1/UBXN7/CCT2/USP25/SPOPL/LYN/LAPTM4B/LRPPRC/PSMD1/YWHAE/JAK1/TRAF3/DNM1L/CDKN1A/PXN/UBO…	121
Trophozoite.270	Trophozoite	270	GO:0003714	transcription corepressor activity	84/5510	194/18352	5.69322e-05	0.00236563	0.00201691	TCP10L2/NR0B2/TCP10L3/AJUBA/BHLHE41/SIRT1/TLE4/KMT5A/HNRNPU/COPS2/TLE1/MIDEAS/IRF2BP2/ANKRD1/APEX1/RCOR1/CTBP2/RYBP/PARP9/AEBP2/ARID5A/YAF2/MIER1/TBL1XR1/HSPA1A/SCAI/CDYL/DMAP1/HEYL/TAF9B/HDAC4/ZNF451/ZHX3/YAP1/EZH2/GMNN/SNW1/DR1/RCOR3/CDX2/SUFU/SPEN/CNOT7/C1QBP/TLE2/WWTR1/CASP8AP2/DRAP1/RIOX2/CIR1/TCERG1/WTIP/EID2/DPF2/SRSF2/PAWR/C1D/PARP14/SAP18/MYBBP1A/TRIM28/MTA3/CREBBP/KDM5B/BRD7/N4BP2L2/CCN…	84
Trophozoite.270	Trophozoite	270	GO:0035091	phosphatidylinositol binding	108/5510	262/18352	6.84552e-05	0.00274962	0.00234429	AMER3/FRMPD2/TRPV1/JPH2/AVIL/TECPR1/SAP30L/SNX15/GPAA1/PLEK2/MITD1/SESTD1/MYO1B/RUBCN/WDFY1/ZFYVE19/MYO1E/ARAP2/C2CD2L/ARAP3/MTSS2/LDLRAP1/ATG2B/ACAP2/PLEKHF2/MAPT/PLEKHN1/MYO10/DAPP1/PITPNB/MCF2L/SNX16/SNX8/ARHGAP33/SNX10/TWF2/ARHGAP32/ATP13A2/PARD3B/KIF16B/PLEKHA3/ARAP1/TIRAP/ARFIP2/ANXA2/WDR45B/SNX6/ZFYVE26/SYT7/ZFYVE28/GSDME/ITPR2/LAPTM4B/PHLDA3/APPL1/AMER1/ESYT2/SDCBP2/ANXA9/SYT1/IQGAP1/OBSC…	108
Trophozoite.270	Trophozoite	270	GO:0140142	nucleocytoplasmic carrier activity	20/5510	31/18352	7.44051e-05	0.0028922	0.00246585	XPO1/KPNA2/KPNA3/RAN/XPO6/XPO5/KPNA4/EIF4ENIF1/KPNB1/NUP42/KPNA5/TNPO1/IPO5/TMCO6/RANBP6/CSE1L/KPNA1/IPO11/XPO7/XPO4	20
Trophozoite.270	Trophozoite	270	GO:0004693	cyclin-dependent protein serine/threonine kinase activity	19/5510	29/18352	8.28111e-05	0.00302386	0.00257811	CDKL3/CDK17/CDKL5/CDK20/CDK8/CCND3/CDK1/CDK7/CCNK/CDK14/CDK13/CDK5/CDK10/CDK2/CDK18/CDK16/CDK6/CDK4/CDK11B	19
Trophozoite.270	Trophozoite	270	GO:0097472	cyclin-dependent protein kinase activity	19/5510	29/18352	8.28111e-05	0.00302386	0.00257811	CDKL3/CDK17/CDKL5/CDK20/CDK8/CCND3/CDK1/CDK7/CCNK/CDK14/CDK13/CDK5/CDK10/CDK2/CDK18/CDK16/CDK6/CDK4/CDK11B	19
Trophozoite.270	Trophozoite	270	GO:0030674	protein-macromolecule adaptor activity	101/5510	244/18352	9.55778e-05	0.00338739	0.00288805	ANK1/ARRDC4/SORBS2/ARRB1/ZDHHC11/PIK3R1/SARM1/MAVS/SPTBN4/FRMD4A/VAMP1/BTRC/OPTN/CD3G/SH2B2/ANK3/PPP4R2/DUSP19/FSCN1/AKAP6/PDZD3/STON2/SAV1/NCK1/LDLRAP1/DET1/MAPT/SH2B1/SLC9A3R2/G3BP2/GAS2L1/MEN1/SH3RF1/RPTOR/JUP/STX10/SLC9A3R1/NMD3/TCAP/SPAG9/CDYL/AFAP1L2/SHANK3/PSMC6/FBXW7/AP1M1/AXIN1/CRADD/TIRAP/SHC1/SERINC1/PEX3/TSNARE1/TRIM5/BICD1/CAV1/CAV2/GAS2L3/ERG28/AP2B1/PDZK1/NUP153/GATAD2A/TRADD/SNAP4…	101
Trophozoite.270	Trophozoite	270	GO:0005086	ARF guanyl-nucleotide exchange factor activity	14/5510	19/18352	0.000108515	0.00365574	0.00311684	PSD2/IQSEC3/PSD/IQSEC1/PSD4/CYTH1/ARFGEF3/CYTH3/ARF4/SEC61B/IQSEC2/ARFGEF2/GBF1/HERC1	14
Trophozoite.270	Trophozoite	270	GO:0060589	nucleoside-triphosphatase regulator activity	137/5510	348/18352	0.000109217	0.00365574	0.00311684	RGS17/RGS5/STARD13/CHN1/VAV3/ARRB1/TBC1D13/WAS/RGS2/AGFG2/EIF5/GRPEL2/ARHGAP45/CDC42EP2/DNAJA2/ARHGEF10L/CPEB2/ARFGAP3/ARHGAP28/SOS1/RIN1/ARAP2/ARAP3/TBC1D24/MTSS2/TBC1D12/ACAP3/TBC1D30/RIC8B/RGPD8/AHSA2P/ACAP2/GIT2/RABEP2/IPO7/BNIP2/TBC1D16/GRTP1/RABGAP1L/NRP1/DEPDC1B/ARHGAP30/SYDE2/TBC1D7-LOC100130357/ARHGEF19/TIAM2/ARHGAP33/ARHGAP32/SGSM2/RIN2/DEPDC1/ARHGDIA/ARHGAP29/VPS9D1/ARAP1/ABR/RASAL2/NF…	137
Trophozoite.270	Trophozoite	270	GO:0030332	cyclin binding	19/5510	30/18352	0.000162304	0.00528583	0.00450664	USP2/KLHDC9/MDFIC/INCA1/PROCA1/FBXW7/CDK1/CDK5RAP3/XRCC6/CDK14/CDKN1A/CDK13/RBM4/CDK2/PTCH1/CDK6/FBXO31/CUL3/CDK4	19
Trophozoite.270	Trophozoite	270	GO:0019207	kinase regulator activity	90/5510	216/18352	0.000169545	0.00537636	0.00458382	HEXIM2/PIK3R1/PIK3CA/CCNG2/CCNP/WDR81/CDKN2A/SH3BP5L/CKS2/DUSP19/CCNT1/GPRC5B/CDKN1C/MOB1B/YWHAG/SOCS6/NCK1/ABI1/MBIP/MARK2/CAB39L/MALT1/SH3BP5/INCA1/KLF4/RPTOR/ETAA1/WARS1/CDKN2B/IBTK/CCNT2/ATG13/AFAP1L2/PAK2/ERBB3/TAB1/CEP43/CCND3/GPRC5C/HSP90AB1/HSPB1/DGKQ/TAOK1/SMCR8/CCNA2/CSNK2B/CCNK/SPRED2/ALS2/DBF4B/HYAL2/PRKRIP1/PIK3R3/CDKN1A/MNAT1/CCNL2/DNAJC3/NPM1/IQGAP1/PRKAG2/CALM2/LAMTOR3/SOCS7/SOCS5…	90
Trophozoite.270	Trophozoite	270	GO:0003725	double-stranded RNA binding	38/5510	76/18352	0.000200707	0.00620133	0.00528718	SIDT1/HNRNPU/AGO2/SLC3A2/LRRFIP1/OAS1/SIDT2/DHX36/YRDC/TFRC/ZNF346/DGCR8/HSP90AB1/PRKRA/DHX15/TARBP2/SUPV3L1/FXR1/PRKRIP1/DHX30/DDX3X/ILF2/STAU2/EIF4H/DHX33/ELAVL1/HSPD1/IFIH1/DUS2/AGO3/AGO4/STAU1/ZFR/MTDH/LSM14A/EIF4B/DHX9/DDX1	38
Trophozoite.270	Trophozoite	270	GO:0001103	RNA polymerase II repressing transcription factor binding	21/5510	35/18352	0.000222887	0.00671448	0.00572469	BBS1/MKKS/TCF7L2/BBS10/MIER1/GTF2A2/HDAC2/DMAP1/PPARG/TBP/BBS7/STAT3/PPARA/GTF2A1/SP1/BBS4/TCERG1/RBPJ/MTA3/MIER3/CHD4	21
Trophozoite.270	Trophozoite	270	GO:0060090	molecular adaptor activity	124/5510	316/18352	0.000263229	0.00773636	0.00659592	ANK1/ARRDC4/SORBS2/ARRB1/ZDHHC11/PIK3R1/SARM1/MAVS/SPTBN4/FRMD4A/VAMP1/BTRC/OPTN/CD3G/SH2B2/ANK3/PPP4R2/DUSP19/OTUD4/TMEM250/FSCN1/AKAP6/PDZD3/STON2/SAV1/NCK1/LDLRAP1/DET1/MAPT/SH2B1/SLC9A3R2/G3BP2/GAS2L1/MAGI1/MEN1/IPPK/SH3RF1/RPTOR/JUP/STX10/PDE4DIP/SLC9A3R1/NMD3/TCAP/SPAG9/SGTB/CDYL/AFAP1L2/SHANK3/PSMC6/WWC2/FBXW7/AP1M1/AXIN1/CRADD/TIRAP/SHC1/AKAP9/SERINC1/ITSN2/PEX3/TSNARE1/TRIM5/BICD1/CAV1/C…	124
Trophozoite.270	Trophozoite	270	GO:0043022	ribosome binding	30/5510	57/18352	0.000294965	0.0084627	0.00721519	HSPA5/SBDS/CPEB2/NAA15/LETM2/EFL1/EIF5A2/PRMT3/EIF2S1/EIF3C/SRP72/EIF2A/EIF5A/ETF1/ZNF598/C1QBP/NAA16/IGHMBP2/EIF6/GEMIN5/PYM1/ERI1/SRP68/TACO1/SEC61A2/IMPACT/MAIP1/RPSA/OLA1/GCN1	30
Trophozoite.270	Trophozoite	270	GO:0005089	Rho guanyl-nucleotide exchange factor activity	31/5510	60/18352	0.000361778	0.0101382	0.0086437	FGD3/VAV3/ARHGEF25/NGEF/ARHGEF10L/ARHGEF10/FGD4/SOS1/ARHGEF17/ARHGEF5/FGD1/NET1/ARHGEF19/TIAM2/ARHGEF38/ARHGEF28/ARHGEF26/DNMBP/ARHGEF4/ARHGEF2/PLEKHG1/ARHGEF3/ALS2/EPS8L1/FARP1/FGD6/TRIO/ECT2/RGL2/EPS8L2/ARHGEF11	31
Trophozoite.270	Trophozoite	270	GO:0005088	Ras guanyl-nucleotide exchange factor activity	52/5510	115/18352	0.000399111	0.0109302	0.00931897	FGD3/VAV3/ARHGEF25/NGEF/KNDC1/RAPGEF3/RALGPS1/SH3BP5L/ARHGEF10L/ARHGEF10/FGD4/SOS1/RASGRP1/ARHGEF17/DENND6B/ARHGEF5/FGD1/NET1/SH3BP5/DENND5B/DENND3/ADRB1/ARHGEF19/TIAM2/ARHGEF38/ARHGEF28/ARHGEF26/DNMBP/DENND5A/RIN2/ARHGEF4/ARHGEF2/SMCR8/PLEKHG1/ARHGEF3/DENND2B/ALS2/EPS8L1/FARP1/FGD6/TRIO/RIN3/ECT2/RGL2/EPS8L2/RASGEF1B/ARHGEF11/RGL1/RCC1/RAB3GAP2/DENND4C/RAP1A	52
Trophozoite.270	Trophozoite	270	GO:0016796	exonuclease activity, active with either ribo- or deoxyribonucleic acids and producing 5'-phosphomonoesters	30/5510	58/18352	0.000436776	0.0116959	0.00997177	EXO5/TOE1/EXO1/PAN2/APEX1/EXD2/ISG20L2/POLD1/PNPT1/EXOSC9/CNOT8/CNOT6L/CNOT7/FEN1/DIS3L/DIS3/ERI1/POLE/PDE12/PAN3/DCLRE1A/XRN2/PLD3/APEX2/EXOSC7/TATDN1/EXOSC2/PARN/CNOT2/CNOT6	30
Trophozoite.270	Trophozoite	270	GO:0003735	structural constituent of ribosome	83/5510	202/18352	0.000503078	0.0131785	0.0112358	RPL36A/RSL24D1/RPL17/MRPL19/MRPS30/MRPS18A/RPS10/MRPL35/RPL41/MRPS35/MRPS11/MRPS22/MRPS17/RPS18/MRPL55/MRPL47/MRPL43/MRPL22/RPL22/RPS14/RPS9/RPS3A/RPS27/RPL7/RPS25/RPS27A/RPL21/RPS12/RPL23/RPL9/RPS6/RPL30/RPL24/MRPS25/MRPL9/RPL27A/SRBD1/RPL35A/RPS29/RPS13/MRPL54/RPL36/RPS24/MRPL52/RPL39/RPS23/RPL12/RPL34/RPL14/RPL27/DAP3/RPL31/RPL11/RPL37A/RPL3/RPL23A/RPLP2/RPL26L1/RPL10A/RPS4X/RPS20/RPS8/RPL32/R…	83
Trophozoite.270	Trophozoite	270	GO:0008408	3'-5' exonuclease activity	29/5510	56/18352	0.000527487	0.0135239	0.0115303	EXO5/TOE1/PAN2/APEX1/EXD2/ISG20L2/REXO4/POLD1/PNPT1/EXOSC9/CNOT8/CNOT6L/CNOT7/EXD3/DIS3L/DIS3/ERI1/POLE/MRE11/PDE12/PAN3/XRN2/APEX2/EXOSC7/TATDN1/EXOSC2/PARN/CNOT2/CNOT6	29
Trophozoite.270	Trophozoite	270	GO:0070491	repressing transcription factor binding	36/5510	74/18352	0.000571665	0.0142472	0.012147	BBS1/MKKS/TCF7L2/TLE4/TLE1/BBS10/KAT5/HDAC5/MIER1/GTF2A2/HDAC2/DMAP1/NFYB/PPARG/RELA/HDAC4/GMNN/TBP/BBS7/STAT3/PPARA/TLE2/GTF2A1/SP1/BBS4/TCERG1/RBPJ/MTA3/MIER3/CTNNB1/TLE3/PARK7/NOC2L/CBX5/HMGB1/CHD4	36
Trophozoite.270	Trophozoite	270	GO:0005049	nuclear export signal receptor activity	9/5510	11/18352	0.000579346	0.0142472	0.012147	XPO1/RAN/XPO6/XPO5/EIF4ENIF1/NUP42/CSE1L/XPO7/XPO4	9
Trophozoite.270	Trophozoite	270	GO:0019210	kinase inhibitor activity	34/5510	69/18352	0.000599742	0.0144538	0.0123231	HEXIM2/CDKN2A/SH3BP5L/DUSP19/CDKN1C/YWHAG/NCK1/MBIP/SH3BP5/INCA1/RPTOR/WARS1/CDKN2B/IBTK/CEP43/HSPB1/SMCR8/SPRED2/HYAL2/PRKRIP1/CDKN1A/DNAJC3/NPM1/PRKAG2/GMFB/PRKAR1B/DUS2/LRP6/CHP1/PRKAR1A/IMPACT/GSKIP/WNK1/CIB1	34
Trophozoite.270	Trophozoite	270	GO:0003727	single-stranded RNA binding	42/5510	90/18352	0.000628907	0.014789	0.0126089	A1CF/RBM7/HNRNPU/HNRNPDL/AGO2/HNRNPC/EIF4A3/MSI1/ENDOV/ATXN1/CNBP/RBMS1/PATL1/PNPT1/CBX6/SYNCRIP/HNRNPA1/SSB/LACTB2/MCRS1/HNRNPH1/FXR1/DDX3X/EIF4H/KHDRBS1/PABPC1L/RBPMS/IFIH1/AGO3/DAZAP1/PTBP1/AGO4/RPS7/ZFR/LSM14A/EIF4B/POLR2D/DHX9/PABPC1/HNRNPF/SRA1/DDX1	42
Trophozoite.270	Trophozoite	270	GO:0046915	transition metal ion transmembrane transporter activity	21/5510	37/18352	0.000638196	0.014789	0.0126089	SLC39A2/SLC11A1/SLC30A10/SLC30A4/ATP7B/MMGT1/SLC39A6/TMEM165/ATP7A/SLC11A2/SLC39A5/SLC40A1/SLC30A6/SLC39A13/ATP13A1/SLC25A37/SLC39A7/SLC30A2/SLC39A10/ATP2C1/SLC31A1	21
Trophozoite.270	Trophozoite	270	GO:0016874	ligase activity	69/5510	165/18352	0.000813867	0.018504	0.0157762	ACSS1/TTLL11/PARS2/LIPT2/ACSBG1/BTRC/MOCS3/YARS1/TTLL6/ACSL5/CARNS1/GARS1/TTL/ACACB/LIG3/ACSM2A/MDM2/TTLL3/ADSS2/TARS1/WARS1/CARS1/SAE1/LARS2/EPRS1/UBA2/SARS1/UBA6/GCLM/AASDH/SLC27A2/PAICS/LIPT1/NADSYN1/TTLL4/ACSL4/FARSA/WARS2/TRIM25/IARS1/MARS2/NARS1/QRSL1/FARSB/AARS1/FPGS/VARS1/KARS1/GMPS/CARS2/ACSF3/UCHL1/GART/ATP5MF/HARS1/GATC/ACACA/ATP5MC1/VARS2/SLC27A3/MTHFD1/ACSS2/ATP5F1B/MARS1/SUCLG2/ACSF…	69
Trophozoite.270	Trophozoite	270	GO:0048027	mRNA 5'-UTR binding	16/5510	26/18352	0.000852195	0.0190166	0.0162133	GNL3/LARP6/DHX36/SYNCRIP/RSL1D1/RPL41/MRPS11/CCT5/NCL/DDX3X/RPS14/RPS3A/RPS13/RPS7/RPL5/LARP1	16
Trophozoite.270	Trophozoite	270	GO:0004860	protein kinase inhibitor activity	32/5510	65/18352	0.00087554	0.0191823	0.0163546	HEXIM2/CDKN2A/SH3BP5L/DUSP19/CDKN1C/YWHAG/NCK1/MBIP/SH3BP5/INCA1/RPTOR/CDKN2B/IBTK/CEP43/HSPB1/SMCR8/SPRED2/HYAL2/PRKRIP1/CDKN1A/DNAJC3/NPM1/PRKAG2/GMFB/PRKAR1B/DUS2/CHP1/PRKAR1A/IMPACT/GSKIP/WNK1/CIB1	32
Trophozoite.270	Trophozoite	270	GO:0022884	macromolecule transmembrane transporter activity	14/5510	22/18352	0.00112983	0.0243116	0.0207277	ABCA1/SIDT1/TIMM17A/TIMM23B/SIDT2/SEC61G/TOMM22/TOMM20/TOMM40L/SEC61A2/TOMM40/SEC63/TOMM7/TIMM23	14
Trophozoite.270	Trophozoite	270	GO:0000175	3'-5'-exoribonuclease activity	20/5510	36/18352	0.00123176	0.0260399	0.0222013	TOE1/PAN2/EXD2/ISG20L2/PNPT1/EXOSC9/CNOT8/CNOT6L/CNOT7/DIS3L/DIS3/ERI1/PDE12/PAN3/XRN2/EXOSC7/EXOSC2/PARN/CNOT2/CNOT6	20
Trophozoite.270	Trophozoite	270	GO:0016835	carbon-oxygen lyase activity	35/5510	74/18352	0.00128298	0.0265738	0.0226565	ECHDC3/NEIL1/UROC1/CA3/PTS/FASN/L3HYPDH/NEIL3/CA5B/CA8/ALAD/DGLUCY/TGDS/EHHADH/ECHDC2/ENO2/CYP2S1/CDYL/ENOSF1/XRCC6/FAHD2A/NTHL1/OGG1/CA12/XRCC5/TPI1/ENO1/ACO1/PARK7/UROS/RPS3/GMDS/ACO2/FH/HADHA	35
Trophozoite.270	Trophozoite	270	GO:0004812	aminoacyl-tRNA ligase activity	22/5510	41/18352	0.00132324	0.0265738	0.0226565	PARS2/YARS1/GARS1/TARS1/WARS1/CARS1/LARS2/EPRS1/SARS1/FARSA/WARS2/IARS1/MARS2/NARS1/FARSB/AARS1/VARS1/KARS1/CARS2/HARS1/VARS2/MARS1	22
Trophozoite.270	Trophozoite	270	GO:0016875	ligase activity, forming carbon-oxygen bonds	22/5510	41/18352	0.00132324	0.0265738	0.0226565	PARS2/YARS1/GARS1/TARS1/WARS1/CARS1/LARS2/EPRS1/SARS1/FARSA/WARS2/IARS1/MARS2/NARS1/FARSB/AARS1/VARS1/KARS1/CARS2/HARS1/VARS2/MARS1	22
Trophozoite.270	Trophozoite	270	GO:1901981	phosphatidylinositol phosphate binding	73/5510	179/18352	0.00134807	0.0265738	0.0226565	AMER3/JPH2/AVIL/TECPR1/SAP30L/PLEK2/SESTD1/MYO1B/RUBCN/ZFYVE19/ARAP2/ARAP3/MTSS2/LDLRAP1/ATG2B/ACAP2/MAPT/PLEKHN1/MYO10/DAPP1/TWF2/ARHGAP32/ATP13A2/KIF16B/PLEKHA3/ARAP1/TIRAP/ARFIP2/ANXA2/WDR45B/ZFYVE26/SYT7/ZFYVE28/GSDME/LAPTM4B/PHLDA3/AMER1/SDCBP2/ANXA9/SYT1/IQGAP1/OBSCN/RAB35/GSDMB/CYTH3/RACGAP1/TWF1/LANCL2/OSBPL8/SNX5/SH3PXD2B/FCHO2/TULP3/TPCN1/WIPI2/GSDMD/SNX12/ANKFY1/PLEKHA1/PICALM/FLII/PFN…	73
Trophozoite.270	Trophozoite	270	GO:0008173	RNA methyltransferase activity	33/5510	69/18352	0.00137827	0.0265738	0.0226565	TRMT61B/BCDIN3D/LCMT2/METTL3/MRM2/MRM1/BMT2/TGS1/ZCCHC4/TFB2M/NSUN4/TRMT2A/TRMT112/WDR4/RRNAD1/METTL1/TRMT61A/METTL16/EMG1/HENMT1/FBL/TRMT44/TRMO/TRMT13/TRMT12/TRMT1L/METTL8/TRMT2B/FTSJ1/RNMT/FTSJ3/BUD23/METTL2B	33
Trophozoite.270	Trophozoite	270	GO:0140101	catalytic activity, acting on a tRNA	53/5510	123/18352	0.00140334	0.0265738	0.0226565	TRMT61B/PARS2/BCDIN3D/LCMT2/PUS10/YARS1/DTD1/GARS1/RPP40/NT5C3A/TRNT1/TARS1/WARS1/CARS1/TSEN34/LARS2/EPRS1/SARS1/MTFMT/TYW1/WDR4/METTL1/TRMT61A/FARSA/WARS2/RPP25/IARS1/MARS2/TRMT44/POP5/RPP14/NARS1/QRSL1/FARSB/TRIT1/TRMO/AARS1/VARS1/TRMT13/KARS1/TRMT12/CARS2/TRMT1L/METTL8/TRMT2B/HARS1/GATC/FTSJ1/DUS2/VARS2/METTL2B/MARS1/FTO	53
Trophozoite.270	Trophozoite	270	GO:0019887	protein kinase regulator activity	75/5510	185/18352	0.00142015	0.0265738	0.0226565	HEXIM2/PIK3CA/CCNG2/CCNP/CDKN2A/SH3BP5L/CKS2/DUSP19/CCNT1/GPRC5B/CDKN1C/YWHAG/NCK1/ABI1/MBIP/MARK2/CAB39L/SH3BP5/INCA1/RPTOR/ETAA1/CDKN2B/IBTK/CCNT2/ATG13/AFAP1L2/PAK2/ERBB3/CEP43/CCND3/GPRC5C/HSP90AB1/HSPB1/DGKQ/TAOK1/SMCR8/CCNA2/CSNK2B/CCNK/SPRED2/ALS2/DBF4B/HYAL2/PRKRIP1/CDKN1A/MNAT1/CCNL2/DNAJC3/NPM1/IQGAP1/PRKAG2/CALM2/DDX3X/GMFB/ANKRD54/PARP16/STK4/CKS1B/PRKAR1B/CALM1/CCND1/DUS2/GAS6/FAF1/C…	75
Trophozoite.270	Trophozoite	270	GO:0070064	proline-rich region binding	12/5510	18/18352	0.00143344	0.0265738	0.0226565	WBP4/CSK/APBB1/GAREM1/RABAC1/YAP1/TCERG1/ABI2/NEDD4/BAIAP2L1/CCND1/PFN1	12
Trophozoite.270	Trophozoite	270	GO:0052742	phosphatidylinositol kinase activity	11/5510	16/18352	0.00157061	0.0276703	0.0235914	PIK3CA/ATM/PIK3CD/PI4KAP1/PI4K2A/PIK3R3/PIK3C2A/PIK3C2B/PI4K2B/PIK3CB/PI4KB	11
Trophozoite.270	Trophozoite	270	GO:0015399	primary active transmembrane transporter activity	47/5510	107/18352	0.00157509	0.0276703	0.0235914	ATP2A1/ABCA10/ATP1A2/ABCA1/TIMM17A/TIMM23B/ATP6V1G1/ABCC6/ABCD1/ABCA7/ABCD4/KCNJ11/ATP7B/ATP13A2/ABCC1/ATP6V1H/ATP7A/SEC61G/ATP6V0E2/ATP2A2/ABCA3/ABCC3/ABCA2/ATP6V1A/ABCC5/TOMM20/ATP6V0A2/LMBRD1/ATP6V1E1/ATP6V1C2/ATP13A1/ATP1B3/ABCD3/RALBP1/ATP6V0A1/ATP6V0B/ABCB1/ATP6V1D/ATP2C1/ABCC2/ATP5F1B/COX3/PCYOX1/ABCC10/CFTR/TIMM23/ATP1A1	47
Trophozoite.270	Trophozoite	270	GO:0016410	N-acyltransferase activity	47/5510	107/18352	0.00157509	0.0276703	0.0235914	NAT8/NAT8B/GLYATL1/NAT1/NAT2/GLYAT/NAA15/CERS4/NAA25/BAAT/KAT5/MEAF6/KAT14/GNPNAT1/NCOA3/TADA3/TAF10/PLAAT3/NAA60/ATF2/ESCO1/TADA2A/MCRS1/NMT2/NAA16/MSL3/TAF5L/CERS6/KAT6B/HAT1/ALAS1/GTF2B/NAA50/NAT10/CLOCK/ATAT1/TAF9/CREBBP/NAA40/NMT1/KAT7/ELP3/CERS5/USP22/KANSL2/MCM3AP/OGT	47
Trophozoite.270	Trophozoite	270	GO:0140036	ubiquitin-dependent protein binding	8/5510	10/18352	0.00159512	0.0276703	0.0235914	DNAJC2/ANKRD13B/FAAP20/USP15/TP53BP1/FAN1/ANKRD13A/DNAJB2	8
Trophozoite.270	Trophozoite	270	GO:0016747	transferase activity, transferring acyl groups other than amino-acyl groups	90/5510	229/18352	0.00160741	0.0276703	0.0235914	NAT8/NAT8B/ELOVL3/ZDHHC11/GLYATL1/LIPT2/NAT1/SPTLC3/NAT2/LRAT/FASN/GLYAT/LCAT/OSGEPL1/NAA15/CERS4/ABHD8/NAA25/BAAT/KAT5/ACAT2/MOGAT3/MEAF6/KAT14/ACSM2A/SPTSSB/GNPNAT1/NCOA3/CPT2/OSGEP/ZDHHC12/TADA3/TAF10/AGPAT3/ZDHHC14/CROT/GNPAT/PLAAT3/ELOVL5/NAA60/ELOVL6/ATF2/ABHD4/ESCO1/TADA2A/ZDHHC21/MCRS1/NMT2/LIPT1/NAA16/MSL3/TAF5L/CERS6/SOAT2/KAT6B/CRLS1/HAT1/ALAS1/GTF2B/NAA50/NAT10/GOLGA7/ZDHHC18/CLOCK/AT…	90
Trophozoite.270	Trophozoite	270	GO:0004535	poly(A)-specific ribonuclease activity	10/5510	14/18352	0.00167044	0.0283504	0.0241712	TOE1/PAN2/CNOT8/CNOT6L/CNOT7/PDE12/PAN3/PARN/CNOT2/CNOT6	10
Trophozoite.270	Trophozoite	270	GO:0008022	protein C-terminus binding	76/5510	189/18352	0.00172811	0.0285257	0.0243207	MID1IP1/NEIL1/LAMA1/OPRL1/SIRT1/PEX6/OPTN/AGO2/PEX12/PDZD3/CSK/EZR/ERBB2/TRIM3/PPP2CB/ATXN1/SLC9A3R2/CD2AP/MAGI1/JAK2/MAPRE1/KPNA3/CEP120/SRC/KCNJ11/RABAC1/SAE1/PPP2CA/ATF4/SHANK3/PPARG/PRKAA1/FN1/CALCOCO1/YAP1/CDK7/ATXN2/XRCC6/TOP2B/SDCBP2/TCF4/SYT1/SP1/MAD2L1/FOXN3/PCNA/NCL/MAPRE3/PRRC2C/CEP250/PCGF1/MRE11/TESK1/NIPBL/ERCC3/SNX17/KSR1/EFHC1/VPS4A/XRCC5/TBL1X/CTNNB1/SDC1/USP7/IFT52/NUMA1/DST/DBN…	76
Trophozoite.270	Trophozoite	270	GO:0016829	lyase activity	76/5510	189/18352	0.00172811	0.0285257	0.0243207	RNASE2/ECHDC3/NEIL1/UROC1/HOGA1/GUCY2D/CA3/ADCY1/PTS/FASN/SCLY/MLYCD/L3HYPDH/NEIL3/AZIN1/CA5B/DDTL/CA8/AZIN2/NPR2/PDXDC2P-NPIPB14P/ALAD/DGLUCY/TGDS/EHHADH/ECHDC2/GOT1/ENO2/ADCY6/FTCD/CLYBL/ADCY5/CYP2S1/CDYL/HAL/TSEN34/SRR/ME1/ENOSF1/TKFC/GAD1/PAICS/XRCC6/TYW1/FAHD2A/MOCS1/PHYKPL/NTHL1/OGG1/KYAT1/ME2/UROD/POLB/UMPS/CA12/SGPL1/KYAT3/XRCC5/ADCY9/TPI1/ENO1/HMGCL/HCCS/GLO1/ACO1/PARK7/UROS/RPS3/GMDS/HM…	76
Trophozoite.270	Trophozoite	270	GO:0031369	translation initiation factor binding	18/5510	32/18352	0.00177477	0.0289	0.0246398	EIF5/EIF3CL/NCK1/GLE1/EIF3C/ZPR1/EIF4EBP1/EIF2S2/EIF3M/EIF4EBP2/DDX3X/EIF2B4/RPS24/EIF2B5/EIF3B/POLR2D/LARP1/EIF4G1	18
Trophozoite.270	Trophozoite	270	GO:0031491	nucleosome binding	33/5510	70/18352	0.00186462	0.0299582	0.025542	L3MBTL1/SAP30L/H1-0/HNRNPC/HMGN5/MBD3/HMGN4/SPHK2/MLLT10/GATAD2B/HDAC2/EED/PWWP3A/MLLT6/RNF168/THAP7/HMGN2/ACTR6/SMARCC1/NOC2L/SSRP1/HIRA/DNTTIP1/SMARCA4/RCC1/ACTL6A/MBD2/SMARCC2/ARID1B/HMGN1/SUPT6H/CHD4/HP1BP3	33
Trophozoite.270	Trophozoite	270	GO:0048365	Rac GTPase binding	34/5510	73/18352	0.00206958	0.0328137	0.0279765	VAV3/WAS/FLNA/CDKL5/MTSS2/FMNL1/NOXA1/CYRIB/TIAM2/PAK2/ARHGEF4/ARHGDIA/ARHGEF2/ARFIP2/GARRE1/SRGAP1/ATP7A/CAV1/MAP3K11/ALS2/EPS8L1/CYFIP2/PAK1/FARP1/IQGAP1/ABI2/OCRL/ITPKA/ECT2/RALBP1/EPS8L2/NCKAP1/RCC2/CORO1C	34
Trophozoite.270	Trophozoite	270	GO:0001883	purine nucleoside binding	141/5510	383/18352	0.00234038	0.0357738	0.0305003	TUBAL3/RAB36/SRL/MX2/EHD3/RAB42/RASL10B/ATL1/GUCY2D/EIF5/GNL1/RALB/TUBE1/RAB27B/RHEB/GNL2/GNAI3/RAP1B/RABL2A/RASL12/TUBA4A/RAB33B/RAB5A/TRIM23/ARL8A/ARL4C/GSPT2/RAB17/NPR2/RHOU/IFT27/GNL3/EFL1/GNAL/RASL11A/ARHGEF5/RHOBTB2/RAB8B/MTG1/NME1/RAB37/GFM1/RAB21/EHD4/ARL4A/DNAJC27/DAPK1/RAB3D/ADSS2/DYNC1LI1/RAB38/GTPBP2/GNAO1/RALA/RAC1/TUBA1A/OPA1/MIEF1/RAB29/RAB6A/RRAS2/NOLC1/RAB3B/RAB6C/RAB11A/HBS1L/RI…	141
Trophozoite.270	Trophozoite	270	GO:0032550	purine ribonucleoside binding	140/5510	380/18352	0.00234265	0.0357738	0.0305003	TUBAL3/RAB36/SRL/MX2/EHD3/RAB42/RASL10B/ATL1/GUCY2D/EIF5/GNL1/RALB/TUBE1/RAB27B/RHEB/GNL2/GNAI3/RAP1B/RABL2A/RASL12/TUBA4A/RAB33B/RAB5A/TRIM23/ARL8A/ARL4C/GSPT2/RAB17/NPR2/RHOU/IFT27/GNL3/EFL1/GNAL/RASL11A/ARHGEF5/RHOBTB2/RAB8B/MTG1/NME1/RAB37/GFM1/RAB21/EHD4/ARL4A/DNAJC27/DAPK1/RAB3D/ADSS2/DYNC1LI1/RAB38/GTPBP2/GNAO1/RALA/RAC1/TUBA1A/OPA1/MIEF1/RAB29/RAB6A/RRAS2/NOLC1/RAB3B/RAB6C/RAB11A/HBS1L/RI…	140
Trophozoite.270	Trophozoite	270	GO:0140297	DNA-binding transcription factor binding	129/5510	347/18352	0.00234534	0.0357738	0.0305003	NR0B2/FRMD1/HOXC4/GATA4/ARRB1/BBS1/SCX/MKKS/BHLHE41/CRTC1/RARB/TCF7L2/HIF1A/SIRT1/TLE4/DLL1/CDKN2A/TLE1/TP53BP2/RXRA/ID2/TMF1/ANKRD1/BBS10/KAT5/APEX1/CTBP2/MDFIC/PTMA/DCAF1/NR1I2/HDAC5/GAS2L1/SOX9/ARID5A/SMARCD3/STRN/MIER1/VDR/KLF4/LRIF1/HOXB4/SRC/NCOA3/JUP/TCF12/GTF2A2/TADA3/TAF10/HDAC2/ATF4/BRD8/DMAP1/EXOSC9/PRMT2/USF1/NFYB/PPARG/NCOA6/RELA/HDAC4/TRIM68/HSPB1/DGKQ/CDK5RAP3/ACTN4/ATF2/GMNN/DCAF1…	129
Trophozoite.270	Trophozoite	270	GO:0019902	phosphatase binding	77/5510	194/18352	0.00245609	0.0369949	0.0315414	PDLIM4/ANK1/TPRN/PPP1R3F/PHACTR1/MTMR4/PIK3R1/SH2D4A/SPTBN4/PPP1R3B/SH3RF2/PPP2R2A/EIF2AK3/PPP1R3D/TERF2IP/PPP1R3E/CTTNBP2NL/CSK/CRY2/ERBB2/SMTNL2/MAPT/SLC9A3R2/STRN/STRN3/JUP/SLC9A3R1/TP53/KIF3A/LGALS3/HSP90B1/PPP3R1/BOD1L1/PPARG/CNST/PPP1R11/PPP1R16A/EIF4EBP1/PPP6R2/DZIP3/MFHAS1/STAT3/SIRPA/CDC5L/PPARA/JAK1/TRAF3/SMG7/PXN/ENSA/IQGAP1/AKAP5/SHOC2/MASTL/TSC2/AKAP11/AP3B1/PPME1/PTPA/VRK3/CEP192/BO…	77
Trophozoite.270	Trophozoite	270	GO:0000049	tRNA binding	31/5510	66/18352	0.00271256	0.0400753	0.0341677	YARS1/DTD1/TRNT1/YRDC/TARS1/CARS1/XPOT/TRMU/EIF2A/SARS1/XPO5/SSB/METTL1/IGHMBP2/FARSA/ELP1/IARS1/EEFSEC/AARS1/THG1L/NAT10/KARS1/EIF2S3/TRMT1L/AIMP1/SEPSECS/RPL35A/NEMF/EEF1A1/MARS1/ELP3	31
Trophozoite.270	Trophozoite	270	GO:0005543	phospholipid binding	164/5510	454/18352	0.00272712	0.0400753	0.0341677	AMER3/SYT15/FRMPD2/PSD2/SYTL3/TRPV1/PLEKHA8P1/JPH2/APOA5/ABCA1/SPTBN4/AVIL/TECPR1/EPN3/PCYT1B/SAP30L/SNX15/NUP62CL/GPAA1/PLEK2/THBS1/MITD1/SESTD1/PLA2G4B/MYO1B/PLA2G2A/RUBCN/WDFY1/ZFYVE19/MYO1E/RASGRP1/ARAP2/DOC2A/C2CD2L/ARAP3/JAG1/MTSS2/LDLRAP1/ATG2B/CPTP/ACAP2/PLEKHF2/MAPT/GLE1/SYTL5/PLEKHN1/MYO10/DAPP1/SYT16/FER1L5/PITPNB/PSD/MCF2L/SNX16/SNX8/PSD4/ARHGAP33/SNX10/TWF2/OPA1/ARHGAP32/ATP13A2/PARD…	164
Trophozoite.270	Trophozoite	270	GO:0051082	unfolded protein binding	50/5510	118/18352	0.00287345	0.0407262	0.0347227	HSPA1L/MKKS/GRPEL2/DNAJA2/ERN1/HSPA5/TTC1/HSPA14/DNAJB11/HSPA1A/ERO1B/HSP90B1/PFDN4/HSPA9/DNAJB6/HSP90AB1/PTGES3/CCT2/CCT8/DNAJC4/SCAP/PPIA/CCT5/NPM1/TOMM20/LMAN1/AFG3L2/CHAF1B/CCT6A/HSPD1/PPIB/CALR/PDRG1/UGGT2/HSPA8/TRAP1/SPG7/CANX/PFDN1/AIP/NACA/CCT7/NUDC/PFDN5/CCT3/ST13/DNAJB2/GRPEL1/CCT4/UGGT1	50
Trophozoite.270	Trophozoite	270	GO:0061630	ubiquitin protein ligase activity	110/5510	292/18352	0.00288625	0.0407262	0.0347227	RAG1/TRIM10/DTX4/TRIM63/SH3RF3/BTRC/DCST1/TRIM15/SH3RF2/RNF125/SKP2/TRAF6/RNF19A/PDZRN3/TRIM37/RNF2/MKRN2/RNF170/NEURL3/TRIM3/MARCHF1/RNF41/TRIM71/CCNB1IP1/RNF11/CBL/NEURL1/TRIM38/MDM2/RNF7/SH3RF1/TOPORS/TRIM11/MED21/TRAIP/RBBP6/TRIM9/TRIM35/TMEM129/LTN1/XIAP/RNF26/NHLRC3/RNF149/RNF126/RAD18/LRSAM1/MYCBP2/ASB1/UBR5/PPP1R11/TRIM68/ITCH/SMURF1/TRIM74/UHRF2/MIB2/MUL1/FBXW11/DZIP3/RNF114/TRIM5/MED10/…	110
Trophozoite.270	Trophozoite	270	GO:0061659	ubiquitin-like protein ligase activity	113/5510	301/18352	0.00291337	0.0407262	0.0347227	RAG1/TRIM10/DTX4/TRIM63/SH3RF3/BTRC/DCST1/TRIM15/SH3RF2/RNF125/SKP2/TRAF6/RNF19A/PDZRN3/TRIM37/RNF2/MKRN2/RNF170/NEURL3/TRIM3/MARCHF1/RNF41/TRIM71/CCNB1IP1/RNF11/CBL/NEURL1/TRIM38/MDM2/RNF7/SH3RF1/TOPORS/TRIM11/MED21/TRAIP/RBBP6/TRIM9/TRIM35/TMEM129/LTN1/XIAP/RNF26/NHLRC3/RNF149/RNF126/RAD18/LRSAM1/MYCBP2/ASB1/UBR5/PPP1R11/TRIM68/ITCH/ZNF451/SMURF1/TRIM74/UHRF2/MIB2/MUL1/FBXW11/DZIP3/KIAA1586/RNF…	113
Trophozoite.270	Trophozoite	270	GO:0016896	exoribonuclease activity, producing 5'-phosphomonoesters	20/5510	38/18352	0.00293522	0.0407262	0.0347227	TOE1/PAN2/EXD2/ISG20L2/PNPT1/EXOSC9/CNOT8/CNOT6L/CNOT7/DIS3L/DIS3/ERI1/PDE12/PAN3/XRN2/EXOSC7/EXOSC2/PARN/CNOT2/CNOT6	20
Trophozoite.270	Trophozoite	270	GO:0005525	GTP binding	138/5510	376/18352	0.0029404	0.0407262	0.0347227	TUBAL3/RAB36/SRL/MX2/EHD3/RAB42/RASL10B/ATL1/GUCY2D/EIF5/GNL1/RALB/TUBE1/RAB27B/RHEB/GNL2/GNAI3/RAP1B/RABL2A/RASL12/TUBA4A/RAB33B/RAB5A/TRIM23/ARL8A/ARL4C/GSPT2/RAB17/NPR2/RHOU/IFT27/GNL3/EFL1/GNAL/RASL11A/ARHGEF5/RHOBTB2/RAB8B/MTG1/NME1/RAB37/GFM1/RAB21/EHD4/ARL4A/DNAJC27/DAPK1/RAB3D/ADSS2/RAB38/GTPBP2/GNAO1/RALA/RAC1/TUBA1A/OPA1/RAB29/RAB6A/RRAS2/NOLC1/RAB3B/RAB6C/RAB11A/HBS1L/RIT1/NUGGC/RAN/GP…	138
Trophozoite.270	Trophozoite	270	GO:0034237	protein kinase A regulatory subunit binding	15/5510	26/18352	0.00304995	0.0417635	0.0356071	WASF2/AKAP7/AKAP6/EZR/RYR2/ACBD3/AKAP9/PRRC1/PJA2/C2orf88/AKAP5/AKAP11/PRKACA/GSKIP/ARFGEF2	15
Trophozoite.270	Trophozoite	270	GO:0043024	ribosomal small subunit binding	11/5510	17/18352	0.00324457	0.0433084	0.0369242	CPEB2/EIF1B/NME1/ABCE1/NPM1/DDX3X/EIF4H/UNG/ERAL1/EIF4B/LARP1	11
Trophozoite.270	Trophozoite	270	GO:0001882	nucleoside binding	142/5510	389/18352	0.00325537	0.0433084	0.0369242	TUBAL3/RAB36/SRL/MX2/EHD3/RAB42/RASL10B/ATL1/GUCY2D/EIF5/GNL1/RALB/TUBE1/RAB27B/RHEB/GNL2/GNAI3/RAP1B/RABL2A/RASL12/TUBA4A/RAB33B/RAB5A/TRIM23/ARL8A/ARL4C/GSPT2/RAB17/NPR2/RHOU/IFT27/GNL3/EFL1/GNAL/RASL11A/ARHGEF5/RHOBTB2/RAB8B/MTG1/NME1/RAB37/GFM1/RAB21/EHD4/ARL4A/DNAJC27/DAPK1/RAB3D/ADSS2/DYNC1LI1/RAB38/GTPBP2/GNAO1/RALA/RAC1/TUBA1A/OPA1/MIEF1/RAB29/RAB6A/RRAS2/NOLC1/RAB3B/RAB6C/RAB11A/HBS1L/RI…	142
Trophozoite.270	Trophozoite	270	GO:0032549	ribonucleoside binding	140/5510	383/18352	0.00327059	0.0433084	0.0369242	TUBAL3/RAB36/SRL/MX2/EHD3/RAB42/RASL10B/ATL1/GUCY2D/EIF5/GNL1/RALB/TUBE1/RAB27B/RHEB/GNL2/GNAI3/RAP1B/RABL2A/RASL12/TUBA4A/RAB33B/RAB5A/TRIM23/ARL8A/ARL4C/GSPT2/RAB17/NPR2/RHOU/IFT27/GNL3/EFL1/GNAL/RASL11A/ARHGEF5/RHOBTB2/RAB8B/MTG1/NME1/RAB37/GFM1/RAB21/EHD4/ARL4A/DNAJC27/DAPK1/RAB3D/ADSS2/DYNC1LI1/RAB38/GTPBP2/GNAO1/RALA/RAC1/TUBA1A/OPA1/MIEF1/RAB29/RAB6A/RRAS2/NOLC1/RAB3B/RAB6C/RAB11A/HBS1L/RI…	140
Trophozoite.270	Trophozoite	270	GO:0042887	amide transmembrane transporter activity	25/5510	51/18352	0.0033354	0.0436866	0.0372466	DISP1/ABCA1/SLC38A3/TIMM17A/AQP10/TIMM23B/ABCD1/SLC25A32/AQP3/SLC33A1/SLC46A1/ABCC1/SEC61G/TOMM22/SLC38A7/TOMM20/TOMM40L/SLC5A6/CDH17/SEC61A2/SLC15A1/TOMM40/SEC63/TOMM7/TIMM23	25
Trophozoite.270	Trophozoite	270	GO:0004527	exonuclease activity	37/5510	83/18352	0.00347991	0.0450892	0.0384425	EXO5/TOE1/EXO1/PAN2/APEX1/EXD2/ISG20L2/DXO/REXO4/POLD1/PNPT1/EXOSC9/CNOT8/CNOT6L/CNOT7/FEN1/EXD3/DIS3L/DIS3/ERI1/POLE/MRE11/PDE12/PAN3/DCLRE1A/XRN2/FAN1/PLD3/APEX2/EXOSC7/TATDN1/EXOSC2/PARN/ENPP1/CNOT2/CNOT6/DDX1	37
Trophozoite.270	Trophozoite	270	GO:0008649	rRNA methyltransferase activity	14/5510	24/18352	0.00364236	0.0460959	0.0393008	TRMT61B/MRM2/MRM1/BMT2/ZCCHC4/TFB2M/NSUN4/TRMT112/RRNAD1/METTL16/EMG1/FBL/FTSJ3/BUD23	14
Trophozoite.270	Trophozoite	270	GO:0140102	catalytic activity, acting on a rRNA	14/5510	24/18352	0.00364236	0.0460959	0.0393008	TRMT61B/MRM2/MRM1/BMT2/ZCCHC4/TFB2M/NSUN4/TRMT112/RRNAD1/METTL16/EMG1/FBL/FTSJ3/BUD23	14
Trophozoite.270	Trophozoite	270	GO:0000287	magnesium ion binding	84/5510	217/18352	0.00367237	0.0460959	0.0393008	TSSK3/NLRC4/STK38/TSSK6/ERN1/OXSR1/RHEB/ATP10B/FOXK2/MARK2/PGM2/CILK1/ENDOV/EXD2/MTPAP/ENO2/NME1/CLYBL/PPA1/SNRK/CERK/NT5C3A/DXO/ITPK1/DHX36/ADSS2/OPA1/SRPK1/IDH1/ADPRS/CDC42BPG/SRR/RAN/ATP11B/UBA2/PI4K2A/ENOSF1/SIK3/MAST3/PSPH/RPS6KA6/HPRT1/ARF1/PRPSAP1/FEN1/TKT/PRPS2/MAP3K6/MVK/IDH3A/RAP2A/COMT/FARSB/THG1L/STK4/PRKACA/CDK2/SRPK2/PPM1A/PKLR/PGM3/FAN1/EPHX2/ENO1/MAP2K7/HMGCL/ENOPH1/STK26/LHPP/ATP…	84
Trophozoite.270	Trophozoite	270	GO:0016741	transferase activity, transferring one-carbon groups	88/5510	229/18352	0.00380953	0.0473246	0.0403484	GATM/TRMT61B/NSUN5P2/PRDM11/BCDIN3D/LCMT2/ALDH1L2/PRMT6/NSUN5P1/KMT5A/CSKMT/METTL3/ETFBKMT/MECOM/SETD7/MRM2/PRMT3/NTMT1/FTCD/KMT2A/MEN1/LRTOMT/MRM1/BMT2/SETD2/HEMK1/TPMT/TGS1/EED/METTL7B/ZCCHC4/PRMT2/SUV39H2/TFB2M/KMT2C/MTFMT/METTL7A/FAM86C1P/EZH2/NSUN4/SUV39H1/PRDM2/NDUFAF5/PRDM1/SUZ12/TRMT2A/TRMT112/PRDM10/WDR4/RRNAD1/METTL1/TRMT61A/METTL16/EMG1/SMYD4/SETD5/HENMT1/FBL/N6AMT1/TRMT44/SETD4/COMT/P…	88
Trophozoite.270	Trophozoite	270	GO:0003697	single-stranded DNA binding	48/5510	114/18352	0.00399794	0.0490954	0.0418581	SHOC1/SWSAP1/TOP1/HNRNPU/NEIL3/TERF2IP/CRY2/PCBP1/NME1/MAPT/CNBP/HROB/MCM10/RBMS1/DHX36/CTC1/REXO4/MSH3/BLM/RAD23B/RAD18/MCM6/HNRNPA1/MCM8/LRPPRC/HSF1/IGHMBP2/MYEF2/MCM9/STN1/XPC/SAMHD1/FUBP3/POLR2H/HSPD1/SUB1/HNRNPA2B1/MLH1/FBH1/TSNAX/HMGB1/MSH2/TDP2/POLR2D/DHX9/HMCES/TERF2/YBX1	48
Trophozoite.270	Trophozoite	270	GO:0019104	DNA N-glycosylase activity	9/5510	13/18352	0.00404314	0.0490954	0.0418581	NEIL1/NEIL3/APEX1/SMUG1/MPG/NTHL1/PCNA/OGG1/UNG	9
Trophozoite.270	Trophozoite	270	GO:0008187	poly-pyrimidine tract binding	16/5510	29/18352	0.00411505	0.0490954	0.0418581	HNRNPU/HNRNPC/MSI1/ATXN1/RBMS1/PATL1/PNPT1/SSB/MCRS1/HNRNPH1/KHDRBS1/PABPC1L/DAZAP1/PTBP1/RPS7/PABPC1	16
Trophozoite.270	Trophozoite	270	GO:0070717	poly-purine tract binding	16/5510	29/18352	0.00411505	0.0490954	0.0418581	HNRNPU/HNRNPDL/EIF4A3/ATXN1/RBMS1/PATL1/PNPT1/SYNCRIP/MCRS1/DDX3X/KHDRBS1/PABPC1L/RBPMS/DAZAP1/PABPC1/DDX1	16
Trophozoite.270	Trophozoite	270	GO:0061733	peptide-lysine-N-acetyltransferase activity	27/5510	57/18352	0.00428796	0.0495209	0.0422209	KAT5/MEAF6/KAT14/NCOA3/TADA3/TAF10/NAA60/ATF2/ESCO1/TADA2A/MCRS1/MSL3/TAF5L/KAT6B/HAT1/GTF2B/NAA50/CLOCK/ATAT1/TAF9/CREBBP/NAA40/KAT7/USP22/KANSL2/MCM3AP/OGT	27
Trophozoite.270	Trophozoite	270	GO:0050321	tau-protein kinase activity	13/5510	22/18352	0.00433944	0.0495209	0.0422209	TTBK1/TAOK2/MARK2/PRKAA1/SIK3/DYRK1A/TAOK1/TTBK2/CDK5/MARK3/MARK4/CSNK1D/ROCK1	13
Trophozoite.270	Trophozoite	270	GO:0070577	lysine-acetylated histone binding	13/5510	22/18352	0.00433944	0.0495209	0.0422209	KMT2A/BRD4/PHIP/MLLT3/ATAD2B/BRD2/BAZ2A/PSME4/THAP7/DPF2/BRD3/BRD7/SMARCA4	13
Trophozoite.270	Trophozoite	270	GO:0140033	acetylation-dependent protein binding	13/5510	22/18352	0.00433944	0.0495209	0.0422209	KMT2A/BRD4/PHIP/MLLT3/ATAD2B/BRD2/BAZ2A/PSME4/THAP7/DPF2/BRD3/BRD7/SMARCA4	13
Trophozoite.270	Trophozoite	270	GO:0034212	peptide N-acetyltransferase activity	30/5510	65/18352	0.00435619	0.0495209	0.0422209	NAA15/NAA25/KAT5/MEAF6/KAT14/NCOA3/TADA3/TAF10/NAA60/ATF2/ESCO1/TADA2A/MCRS1/NAA16/MSL3/TAF5L/KAT6B/HAT1/GTF2B/NAA50/CLOCK/ATAT1/TAF9/CREBBP/NAA40/KAT7/USP22/KANSL2/MCM3AP/OGT	30
Trophozoite.270	Trophozoite	270	GO:0008080	N-acetyltransferase activity	37/5510	84/18352	0.00444652	0.0500753	0.0426936	NAT8/NAT8B/NAT1/NAT2/NAA15/NAA25/KAT5/MEAF6/KAT14/GNPNAT1/NCOA3/TADA3/TAF10/NAA60/ATF2/ESCO1/TADA2A/MCRS1/NAA16/MSL3/TAF5L/KAT6B/HAT1/GTF2B/NAA50/NAT10/CLOCK/ATAT1/TAF9/CREBBP/NAA40/KAT7/ELP3/USP22/KANSL2/MCM3AP/OGT	37
Trophozoite.270	Trophozoite	270	GO:0016887	ATPase activity	152/5510	423/18352	0.00475093	0.0530081	0.0451941	SHOC1/HSPA1L/MYO1F/ATP2A1/ABCA10/SWSAP1/DNAH6/KIF12/MYH3/CHTF8/ATP1A2/ABCA1/DNAH11/ATAD1/PEX6/DNHD1/HSPA5/RAD54L2/ATP6V1G1/DHX8/CHD7/MYO1B/EIF4A2/KIF3C/ABCC6/KIF5A/MYO1E/CARNS1/ABCD1/KIF21A/EIF4A3/HSPA14/ABCA7/CHD1/ABCD4/ABCE1/MYO10/DHX36/PMS2P3/KIF7/HSPA1A/KIF3A/SETX/MSH3/BLM/ATP13A2/GTF2F2/PSMC6/KIF16B/DNAH1/DHX34/KIFC1/HSPA9/SMCHD1/MCM6/ATAD2B/DHX15/ABCC1/DDX24/KIF5B/ATP6V1H/CDK7/KIF18A/DDX27/…	152
Trophozoite.270	Trophozoite	270	GO:0008320	protein transmembrane transporter activity	12/5510	20/18352	0.0051529	0.0559391	0.047693	ABCA1/TIMM17A/TIMM23B/SEC61G/TOMM22/TOMM20/TOMM40L/SEC61A2/TOMM40/SEC63/TOMM7/TIMM23	12
Trophozoite.270	Trophozoite	270	GO:0051010	microtubule plus-end binding	12/5510	20/18352	0.0051529	0.0559391	0.047693	CLIP3/MAPRE1/MAPRE2/FBXW11/KIF18A/TTBK2/CLASP2/MAPRE3/STIM1/NUMA1/DST/CLASP1	12
Trophozoite.270	Trophozoite	270	GO:0140318	protein transporter activity	12/5510	20/18352	0.0051529	0.0559391	0.047693	ABCA1/TIMM17A/TIMM23B/SEC61G/TOMM22/TOMM20/TOMM40L/SEC61A2/TOMM40/SEC63/TOMM7/TIMM23	12
Trophozoite.270	Trophozoite	270	GO:0019003	GDP binding	33/5510	74/18352	0.00555884	0.0598072	0.0509909	RAB42/RALB/RAB27B/RHEB/GNAI3/RAP1B/RASL12/RAB5A/TRIM23/RAB17/RAB8B/RAB21/DYNC1LI1/RALA/MIEF1/RAB29/RRAS2/RAB3B/RIT1/RAN/RAP2C/RAB10/ARF1/RRAGD/RAB18/RAB35/RAP2A/RAB31/ARL8B/RAP1A/SUCLG2/RAB7A/RHOA	33
Trophozoite.270	Trophozoite	270	GO:0016746	transferase activity, transferring acyl groups	97/5510	259/18352	0.00593364	0.0630758	0.0537777	NAT8/NAT8B/ELOVL3/ZDHHC11/GLYATL1/LIPT2/TGM1/NAT1/SPTLC3/NAT2/LRAT/FASN/GLYAT/LCAT/OSGEPL1/NAA15/CERS4/ABHD8/NAA25/BAAT/KAT5/ACAT2/MOGAT3/MEAF6/KAT14/CLYBL/ACSM2A/SPTSSB/GNPNAT1/PDHX/NCOA3/CPT2/OSGEP/ZDHHC12/TADA3/TAF10/AGPAT3/ZDHHC14/CROT/GNPAT/PLAAT3/ELOVL5/KMT2C/NAA60/ELOVL6/ATF2/ABHD4/ESCO1/TADA2A/ZDHHC21/MCRS1/NMT2/LIPT1/NAA16/MSL3/TAF5L/CERS6/SOAT2/KAT6B/CRLS1/HAT1/ALAS1/ACLY/GTF2B/NAA50/NA…	97
Trophozoite.270	Trophozoite	270	GO:0048156	tau protein binding	22/5510	45/18352	0.00596734	0.0630758	0.0537777	TTBK1/TAOK2/PPP2R2A/MARK2/PPP2CB/APBB1/PPP2CA/PRKAA1/HSP90AB1/DYRK1A/TAOK1/TTBK2/FKBP4/CDK5/LGMN/MARK3/BIN1/AATF/MARK4/SMAD2/PICALM/ROCK1	22
Trophozoite.270	Trophozoite	270	GO:0004532	exoribonuclease activity	20/5510	40/18352	0.00626494	0.0654039	0.0557626	TOE1/PAN2/EXD2/ISG20L2/PNPT1/EXOSC9/CNOT8/CNOT6L/CNOT7/DIS3L/DIS3/ERI1/PDE12/PAN3/XRN2/EXOSC7/EXOSC2/PARN/CNOT2/CNOT6	20
Trophozoite.270	Trophozoite	270	GO:0016407	acetyltransferase activity	44/5510	105/18352	0.00629614	0.0654039	0.0557626	NAT8/NAT8B/NAT1/NAT2/FASN/LCAT/NAA15/NAA25/KAT5/ACAT2/MEAF6/KAT14/GNPNAT1/NCOA3/TADA3/TAF10/GNPAT/NAA60/ATF2/ESCO1/TADA2A/MCRS1/NAA16/MSL3/TAF5L/KAT6B/HAT1/GTF2B/NAA50/NAT10/CLOCK/ATAT1/CRAT/TAF9/CREBBP/NAA40/DLAT/KAT7/ELP3/USP22/KANSL2/MCM3AP/OGT/HADHA	44
Trophozoite.270	Trophozoite	270	GO:0008168	methyltransferase activity	83/5510	218/18352	0.00639646	0.065878	0.0561668	TRMT61B/NSUN5P2/PRDM11/BCDIN3D/LCMT2/PRMT6/NSUN5P1/KMT5A/CSKMT/METTL3/ETFBKMT/MECOM/SETD7/MRM2/PRMT3/NTMT1/KMT2A/MEN1/LRTOMT/MRM1/BMT2/SETD2/HEMK1/TPMT/TGS1/EED/METTL7B/ZCCHC4/PRMT2/SUV39H2/TFB2M/KMT2C/METTL7A/FAM86C1P/EZH2/NSUN4/SUV39H1/PRDM2/NDUFAF5/PRDM1/SUZ12/TRMT2A/TRMT112/PRDM10/WDR4/RRNAD1/METTL1/TRMT61A/METTL16/EMG1/SMYD4/SETD5/HENMT1/FBL/N6AMT1/TRMT44/SETD4/COMT/PRMT1/TRMO/TRMT13/EEF1AKM…	83
Trophozoite.270	Trophozoite	270	GO:0015556	C4-dicarboxylate transmembrane transporter activity	10/5510	16/18352	0.00715128	0.0715839	0.0610316	SLC13A5/SLC25A10/SLC1A4/SLC1A1/SLC25A30/SLC25A22/SLC38A7/SLC1A5/SLC25A11/SLC25A13	10
Trophozoite.270	Trophozoite	270	GO:0016307	phosphatidylinositol phosphate kinase activity	10/5510	16/18352	0.00715128	0.0715839	0.0610316	PIK3CA/PIP4K2C/PIP4K2B/PIK3CD/PIP5K1A/PIK3C2A/PIP5K1C/PIK3C2B/PIP5K1B/PIK3CB	10
Trophozoite.270	Trophozoite	270	GO:0016903	oxidoreductase activity, acting on the aldehyde or oxo group of donors	21/5510	43/18352	0.00725509	0.0715839	0.0610316	AKR1C4/ALDH1A2/ALDH1L2/ALDH1A3/ALDH3B1/PDHX/ADH4/ALDH4A1/AKR1C3/FAR1/GAPDH/AKR1B1/ALDH5A1/DLD/FMO5/ALDH9A1/OGDHL/DLAT/BCKDHB/ALDH2/OGDH	21
Trophozoite.270	Trophozoite	270	GO:0008171	O-methyltransferase activity	13/5510	23/18352	0.00726063	0.0715839	0.0610316	BCDIN3D/MRM2/LRTOMT/MRM1/HENMT1/COMT/TRMT13/PCMTD2/FTSJ1/FTSJ3/LCMT1/PCMTD1/ICMT	13
Trophozoite.270	Trophozoite	270	GO:0016769	transferase activity, transferring nitrogenous groups	13/5510	23/18352	0.00726063	0.0715839	0.0610316	GATM/PSAT1/GOT1/GFPT1/TAT/AGXT/BCAT1/OAT/PHYKPL/GAPDH/KYAT1/AGXT2/KYAT3	13
Trophozoite.270	Trophozoite	270	GO:0019001	guanyl nucleotide binding	142/5510	397/18352	0.00740183	0.0715839	0.0610316	TUBAL3/RAB36/SRL/MX2/EHD3/RAB42/RASL10B/CNGA1/ATL1/GUCY2D/EIF5/GNL1/RALB/TUBE1/RAB27B/RHEB/GNL2/GNAI3/RAP1B/RABL2A/RASL12/TUBA4A/RAB33B/RAB5A/TRIM23/ARL8A/ARL4C/GSPT2/RAB17/NPR2/RHOU/IFT27/GNL3/EFL1/GNAL/RASL11A/ARHGEF5/RHOBTB2/RAB8B/MTG1/NME1/RAB37/GFM1/RAB21/EHD4/ARL4A/DNAJC27/DAPK1/RAB3D/ADSS2/DYNC1LI1/RAB38/GTPBP2/GNAO1/RALA/RAC1/TUBA1A/OPA1/MIEF1/RAB29/RAB6A/RRAS2/NOLC1/RAB3B/RAB6C/RAB11A/HB…	142
Trophozoite.270	Trophozoite	270	GO:0032561	guanyl ribonucleotide binding	142/5510	397/18352	0.00740183	0.0715839	0.0610316	TUBAL3/RAB36/SRL/MX2/EHD3/RAB42/RASL10B/CNGA1/ATL1/GUCY2D/EIF5/GNL1/RALB/TUBE1/RAB27B/RHEB/GNL2/GNAI3/RAP1B/RABL2A/RASL12/TUBA4A/RAB33B/RAB5A/TRIM23/ARL8A/ARL4C/GSPT2/RAB17/NPR2/RHOU/IFT27/GNL3/EFL1/GNAL/RASL11A/ARHGEF5/RHOBTB2/RAB8B/MTG1/NME1/RAB37/GFM1/RAB21/EHD4/ARL4A/DNAJC27/DAPK1/RAB3D/ADSS2/DYNC1LI1/RAB38/GTPBP2/GNAO1/RALA/RAC1/TUBA1A/OPA1/MIEF1/RAB29/RAB6A/RRAS2/NOLC1/RAB3B/RAB6C/RAB11A/HB…	142
Trophozoite.270	Trophozoite	270	GO:0019209	kinase activator activity	38/5510	89/18352	0.00742572	0.0715839	0.0610316	PIK3CA/CKS2/DUSP19/CCNT1/GPRC5B/MOB1B/ABI1/MARK2/CAB39L/MALT1/RPTOR/ETAA1/CCNT2/AFAP1L2/PAK2/ERBB3/TAB1/GPRC5C/DGKQ/TAOK1/CCNK/ALS2/DBF4B/CDKN1A/MNAT1/IQGAP1/PRKAG2/CALM2/LAMTOR3/DDX3X/PARP16/STK4/CKS1B/CALM1/GAS6/TOM1L1/WNK1/MAP2K1	38
Trophozoite.270	Trophozoite	270	GO:0031593	polyubiquitin modification-dependent protein binding	24/5510	51/18352	0.00760474	0.0727279	0.0620069	OPTN/WDR81/UIMC1/MINDY1/UBQLN1/SPRTN/FAAP20/RAD23B/OTUD7B/RAD18/DZIP3/AGL/RNF168/TNIP1/EPS15/SQSTM1/TAB2/ABRAXAS2/SHARPIN/ZRANB1/UFD1/UBQLN2/ZFAND6/BRCC3	24
Trophozoite.270	Trophozoite	270	GO:0019903	protein phosphatase binding	59/5510	149/18352	0.00774968	0.0735304	0.0626912	PDLIM4/ANK1/PPP1R3F/PHACTR1/MTMR4/PIK3R1/PPP1R3B/SH3RF2/PPP2R2A/EIF2AK3/PPP1R3D/PPP1R3E/CTTNBP2NL/CSK/ERBB2/SMTNL2/MAPT/STRN/STRN3/JUP/TP53/KIF3A/LGALS3/HSP90B1/BOD1L1/PPARG/PPP1R11/PPP1R16A/EIF4EBP1/PPP6R2/MFHAS1/STAT3/SIRPA/CDC5L/JAK1/TRAF3/SMG7/PXN/ENSA/IQGAP1/AKAP5/SHOC2/MASTL/AKAP11/AP3B1/PPME1/PTPA/VRK3/BOD1/MAP2K7/CTNNB1/TBK1/STAU1/KIFAP3/ANKLE2/PPP1R9A/PARD3/MET/CDC27	59
Trophozoite.270	Trophozoite	270	GO:0044548	S100 protein binding	9/5510	14/18352	0.008314	0.0782685	0.0667308	AGER/S100A1/S100A11/EZR/S100A6/ANXA2/ATP2A2/AHNAK/IQGAP1	9
Trophozoite.270	Trophozoite	270	GO:0015932	nucleobase-containing compound transmembrane transporter activity	25/5510	54/18352	0.00840964	0.0785551	0.0669751	SLC29A3/SLC25A47/SIDT1/SLC35C1/ABCD1/SLC35B4/SLC25A32/SLC25A36/SIDT2/SLC25A22/SLC35E3/SLC35A3/SLC29A4/SLC33A1/SLC25A42/SLC29A1/SLC35A4/SLC25A44/SLC35B3/SLC25A23/SLC35A5/SLC25A5/SLC35B1/SLC25A24/SLC25A13	25
Trophozoite.270	Trophozoite	270	GO:0008536	Ran GTPase binding	20/5510	41/18352	0.00882839	0.0818324	0.0697693	XPO1/IPO13/RGPD8/IPO7/NXT1/XPOT/MYCBP2/RANGAP1/XPO6/XPO5/RANBP10/KPNB1/RANBP9/TNPO1/IPO5/CSE1L/IPO11/RCC1/XPO7/RANBP1	20
Trophozoite.270	Trophozoite	270	GO:0003684	damaged DNA binding	29/5510	65/18352	0.00892609	0.0821064	0.0700029	NEIL1/NEIL3/CRY2/APEX1/REV1/POLD1/MPG/BLM/RAD23B/RAD18/POLK/FEN1/XRCC6/POLH/TP53BP1/NBN/RECQL4/PCNA/OGG1/XPC/ERCC3/POLB/DCLRE1A/CREBBP/XRCC5/UNG/RPS3/HMGB1/MSH2	29
Trophozoite.270	Trophozoite	270	GO:0008266	poly(U) RNA binding	14/5510	26/18352	0.00946357	0.0847527	0.0722591	HNRNPC/MSI1/ATXN1/RBMS1/PATL1/PNPT1/SSB/MCRS1/HNRNPH1/KHDRBS1/PABPC1L/DAZAP1/RPS7/PABPC1	14
Trophozoite.270	Trophozoite	270	GO:0070063	RNA polymerase binding	34/5510	79/18352	0.0094997	0.0847527	0.0722591	CDC73/HNRNPU/AGO2/CCNT1/WDR43/ERBB2/PAF1/RPRD1A/RRN3/NCOA3/TAF10/BRD4/ANP32B/CCNT2/NOLC1/ZNF326/RECQL5/WAC/YTHDC2/TCERG1/GTF2B/NEDD4/LEO1/SMYD3/PPIB/GTF2E1/BIN1/RPRD2/STOM/PABPN1/RTRAF/DHX9/PKN2/URI1	34
Trophozoite.270	Trophozoite	270	GO:0008353	RNA polymerase II CTD heptapeptide repeat kinase activity	8/5510	12/18352	0.0095183	0.0847527	0.0722591	CDK8/BRD4/CDK1/CDK7/CCNK/CDK13/CDK6/CDK4	8
Trophozoite.270	Trophozoite	270	GO:0140035	ubiquitination-like modification-dependent protein binding	8/5510	12/18352	0.0095183	0.0847527	0.0722591	DNAJC2/ANKRD13B/FAAP20/USP15/TP53BP1/FAN1/ANKRD13A/DNAJB2	8
Trophozoite.270	Trophozoite	270	GO:1904680	peptide transmembrane transporter activity	16/5510	31/18352	0.00956545	0.0847527	0.0722591	DISP1/ABCA1/TIMM17A/TIMM23B/ABCC1/SEC61G/TOMM22/TOMM20/TOMM40L/CDH17/SEC61A2/SLC15A1/TOMM40/SEC63/TOMM7/TIMM23	16
Trophozoite.270	Trophozoite	270	GO:0140296	general transcription initiation factor binding	21/5510	44/18352	0.0100123	0.088064	0.0750823	AR/HNRNPU/ZNHIT6/AHR/RPTOR/TP53/GTF2A2/POLR1E/BDP1/TBP/DR1/PSMC1/GTF2A1/DRAP1/TCF4/FBL/GTF2B/YEATS2/TAF1B/HNRNPF/PSMC5	21
Trophozoite.270	Trophozoite	270	GO:0003746	translation elongation factor activity	11/5510	19/18352	0.0105736	0.0907903	0.0774067	EFL1/EIF5A2/GFM1/GTPBP2/HBS1L/EIF5A/EEF1A2/EEFSEC/EEF1B2/TSFM/EEF1A1	11
Trophozoite.270	Trophozoite	270	GO:0016303	1-phosphatidylinositol-3-kinase activity	7/5510	10/18352	0.0106236	0.0907903	0.0774067	PIK3CA/ATM/PIK3CD/PIK3R3/PIK3C2A/PIK3C2B/PIK3CB	7
Trophozoite.270	Trophozoite	270	GO:0016634	oxidoreductase activity, acting on the CH-CH group of donors, oxygen as acceptor	7/5510	10/18352	0.0106236	0.0907903	0.0774067	PPOX/ACOX2/CPOX/ACOX3/CRAT/RSAD1/ACOX1	7
Trophozoite.270	Trophozoite	270	GO:0070181	small ribosomal subunit rRNA binding	7/5510	10/18352	0.0106236	0.0907903	0.0774067	MRPS18A/NSUN4/MRPS11/RPS14/RPS13/RPS3/CIRBP	7
Trophozoite.270	Trophozoite	270	GO:0003713	transcription coactivator activity	98/5510	267/18352	0.0107818	0.0908535	0.0774606	RFXAP/ARRB1/CEBPA/SIRT1/ING4/MAK/LPIN3/JMY/ID2/TMF1/SOX12/ANKRD1/KAT5/APEX1/CEBPZ/CTBP2/CENPJ/YAF2/SMARCD3/NUP98/TAF6L/NCOA3/JUP/MED21/ZBTB18/TADA3/TRIP11/CBFB/HCFC2/BRD8/PRMT2/SS18L2/NCOA6/CALCOCO1/RAP2C/KMT2C/YAP1/ACTN4/DYRK1A/SNW1/DR1/PPRC1/BCL9L/PPARGC1B/TADA2A/HYAL2/WWTR1/PHF2/TAF5L/DRAP1/NPM1/HCFC1/SS18L1/TCERG1/NFKBIB/XPC/ENY2/TADA1/BUD31/TRIM28/MED26/JADE1/RBPMS/MED13/MTA3/TAF9/CREBBP/BRD…	98
Trophozoite.270	Trophozoite	270	GO:0061629	RNA polymerase II-specific DNA-binding transcription factor binding	98/5510	267/18352	0.0107818	0.0908535	0.0774606	NR0B2/GATA4/ARRB1/BBS1/MKKS/BHLHE41/RARB/TCF7L2/HIF1A/SIRT1/DLL1/CDKN2A/TP53BP2/RXRA/ID2/TMF1/ANKRD1/BBS10/APEX1/CTBP2/MDFIC/DCAF1/NR1I2/GAS2L1/ARID5A/SMARCD3/STRN/MIER1/VDR/KLF4/LRIF1/SRC/NCOA3/JUP/GTF2A2/TADA3/TAF10/HDAC2/BRD8/DMAP1/EXOSC9/PRMT2/PPARG/NCOA6/RELA/TRIM68/HSPB1/CDK5RAP3/ACTN4/ATF2/DCAF13/TBP/SNW1/BBS7/PPARGC1B/STAT3/LDB1/PPARA/MED25/GTF2A1/HIF1AN/BAZ2A/TP53BP1/SP1/BBS4/NPM1/FKBP4/…	98
Trophozoite.270	Trophozoite	270	GO:0051117	ATPase binding	37/5510	88/18352	0.0108765	0.0910149	0.0775982	ANK1/TRPC6/AR/S100A1/ABCA1/RALB/ATP6V1G1/ZNHIT6/EZR/SRC/PTPN3/RALA/RAC1/SNX10/SVIP/DNAJC10/TMTC4/CAV1/USP25/FBL/ATP6V0A2/SNU13/ATP6V1E1/SNTA1/CLPP/ANK2/ATP1B3/UBE4B/TAF9/SELENOS/ATP6V0A1/UFD1/NUFIP1/NSFL1C/NR1H2/DERL1/PSEN1	37
Trophozoite.270	Trophozoite	270	GO:0004402	histone acetyltransferase activity	25/5510	55/18352	0.0110944	0.0921984	0.0786073	KAT5/MEAF6/KAT14/NCOA3/TADA3/TAF10/NAA60/ATF2/TADA2A/MCRS1/MSL3/TAF5L/KAT6B/HAT1/GTF2B/NAA50/CLOCK/TAF9/CREBBP/NAA40/KAT7/USP22/KANSL2/MCM3AP/OGT	25
Trophozoite.270	Trophozoite	270	GO:0005154	epidermal growth factor receptor binding	17/5510	34/18352	0.0113552	0.0937194	0.079904	VAV3/TGFA/VAV2/ITGA5/CBL/YES1/FAM83B/RNF126/AGR2/SHC1/ATXN2/CNOT9/TNK2/SOCS5/ARF4/SNX1/SNX2	17
Trophozoite.270	Trophozoite	270	GO:0005160	transforming growth factor beta receptor binding	13/5510	24/18352	0.0115368	0.0945701	0.0806293	AMH/SMAD6/ENG/TGFB2/TGFBR1/TGFBR3L/TGFB1/USP15/BAMBI/SMURF2/SMAD2/TGFBRAP1/SNX25	13
Trophozoite.270	Trophozoite	270	GO:0022804	active transmembrane transporter activity	123/5510	344/18352	0.0121128	0.098621	0.0840831	SLC13A5/SLC35E2A/ATP2A1/ABCA10/SLC5A11/SLC26A2/SLC34A1/SLC13A4/SLC16A13/ATP1A2/ABCA1/SLC35E2B/SLC6A6/SLC10A5/SLC45A3/SLC22A5/MFSD3/SLC38A3/SLC12A2/SLC11A1/SLC34A3/SLC1A3/SLC6A8/TIMM17A/SLC4A5/TIMM23B/ATP6V1G1/SLC3A2/SLC22A9/SLC25A10/SLC35C1/SLC22A7/ABCC6/MCU/SLC1A4/ABCD1/SLC17A4/SLC1A1/ABCA7/SLC26A1/SLC20A2/SLC25A30/ABCD4/SLCO4C1/SLC10A1/SLC6A20/SLC25A22/SLC35E3/SLC29A4/SLC36A1/SLC8A1/SLC4A8/SLC3…	123
Trophozoite.270	Trophozoite	270	GO:0042626	ATPase-coupled transmembrane transporter activity	41/5510	100/18352	0.0124683	0.100834	0.0859701	ATP2A1/ABCA10/ATP1A2/ABCA1/ATP6V1G1/ABCC6/ABCD1/ABCA7/ABCD4/KCNJ11/ATP7B/ATP13A2/ABCC1/ATP6V1H/ATP7A/ATP6V0E2/ATP2A2/ABCA3/ABCC3/ABCA2/ATP6V1A/ABCC5/ATP6V0A2/LMBRD1/ATP6V1E1/ATP6V1C2/ATP13A1/ATP1B3/ABCD3/RALBP1/ATP6V0A1/ATP6V0B/ABCB1/ATP6V1D/ATP2C1/ABCC2/ATP5F1B/PCYOX1/ABCC10/CFTR/ATP1A1	41
Trophozoite.270	Trophozoite	270	GO:1901505	carbohydrate derivative transmembrane transporter activity	27/5510	61/18352	0.0128576	0.103289	0.0880632	SLC29A3/SLC25A47/SLC35C1/ABCD1/SLC35B4/SLC17A4/SLC25A36/SLC25A22/SLC35E3/SLC35A3/SLC29A4/SLC33A1/SLC25A42/SLC29A1/SLC37A4/SLC5A2/SLC35A4/SLC25A44/SLC35B3/SLC37A1/SLC25A23/SLC35A5/SLC25A5/SLC35B1/SLC17A5/SLC25A24/SLC25A13	27
Trophozoite.270	Trophozoite	270	GO:0030515	snoRNA binding	16/5510	32/18352	0.0138786	0.110025	0.0938058	UTP25/IMP3/HEATR1/DKC1/NOLC1/RRP9/WDR3/UTP6/BYSL/SNU13/TSR1/NOP10/XRCC5/NUFIP1/NOP14/PRKDC	16
Trophozoite.270	Trophozoite	270	GO:0051721	protein phosphatase 2A binding	16/5510	32/18352	0.0138786	0.110025	0.0938058	PPP2R2A/CTTNBP2NL/MAPT/STRN/STRN3/TP53/BOD1L1/EIF4EBP1/MFHAS1/SMG7/ENSA/MASTL/PPME1/PTPA/BOD1/ANKLE2	16
Trophozoite.270	Trophozoite	270	GO:0008093	cytoskeletal anchor activity	12/5510	22/18352	0.0140785	0.11088	0.0945349	ANK1/SORBS2/SPTBN4/ANK3/NCK1/GAS2L1/JUP/BICD1/GAS2L3/OBSL1/ABI2/ANK2	12
Trophozoite.270	Trophozoite	270	GO:0004540	ribonuclease activity	47/5510	118/18352	0.0143546	0.11232	0.0957626	RNASE2/ZC3H12B/ENDOU/NYNRIN/ELAC1/ERN1/AGO2/TOE1/EXO1/RPP40/PAN2/APEX1/ENDOV/EXD2/RCL1/ISG20L2/RNASEL/PNPT1/TSEN34/EXOSC9/DGCR8/CNOT8/NOB1/CNOT6L/KHNYN/LACTB2/CNOT7/FEN1/YBEY/DIS3L/RPP25/DIS3/POP5/ERI1/RPP14/EDC3/SAMHD1/PDE12/PAN3/XRN2/AGO3/EXOSC7/EXOSC2/TSNAX/PARN/CNOT2/CNOT6	47
Trophozoite.270	Trophozoite	270	GO:0016836	hydro-lyase activity	26/5510	59/18352	0.0154304	0.119864	0.102195	ECHDC3/UROC1/CA3/FASN/L3HYPDH/CA5B/CA8/ALAD/DGLUCY/TGDS/EHHADH/ECHDC2/ENO2/CYP2S1/CDYL/ENOSF1/FAHD2A/CA12/ENO1/ACO1/PARK7/UROS/GMDS/ACO2/FH/HADHA	26
Trophozoite.270	Trophozoite	270	GO:0016779	nucleotidyltransferase activity	52/5510	133/18352	0.0155177	0.119864	0.102195	GDPGP1/NMNAT1/POLR2J2/PCYT1B/POLR3D/MOCS3/POLR2J3/OAS1/MTPAP/PAPOLG/REV1/POLR2K/FICD/TRNT1/YRDC/MED21/PRIMPOL/POLR1E/POLD1/PNPT1/CDS2/DKC1/POLR3G/GALT/RPAP1/POLR3H/POLK/PTGES3/POLR1C/LIPT1/POLH/POLR2C/UAP1L1/UGP2/CRPPA/REV3L/POLE/POLR1D/THG1L/PCYT1A/KARS1/POLB/POLR2H/UAP1/CMAS/PCYT2/PAPSS1/POLR2D/COASY/TENT2/CHRAC1/TERF2	52
Trophozoite.270	Trophozoite	270	GO:0016620	oxidoreductase activity, acting on the aldehyde or oxo group of donors, NAD or NADP as acceptor	17/5510	35/18352	0.016005	0.122841	0.104733	AKR1C4/ALDH1A2/ALDH1L2/ALDH1A3/ALDH3B1/PDHX/ADH4/ALDH4A1/AKR1C3/FAR1/GAPDH/AKR1B1/ALDH5A1/DLD/ALDH9A1/DLAT/ALDH2	17
Trophozoite.270	Trophozoite	270	GO:0051018	protein kinase A binding	23/5510	51/18352	0.0161514	0.12318	0.105022	AKAP3/DACT2/WASF2/AKAP7/AKAP6/CSK/EZR/SOX9/RYR2/ACBD3/AKAP9/PRRC1/PJA2/AKAP10/C2orf88/AKAP5/AKAP11/PRKACA/PRKAR1B/PRKAR1A/GSKIP/ARFGEF2/RPS3	23
Trophozoite.270	Trophozoite	270	GO:1902936	phosphatidylinositol bisphosphate binding	47/5510	119/18352	0.0169542	0.12793	0.109071	AMER3/JPH2/AVIL/PLEK2/SESTD1/MYO1B/ARAP3/MTSS2/LDLRAP1/ACAP2/MAPT/DAPP1/TWF2/ATP13A2/KIF16B/TIRAP/ANXA2/WDR45B/SYT7/GSDME/LAPTM4B/PHLDA3/AMER1/SDCBP2/ANXA9/SYT1/OBSCN/RAB35/GSDMB/TWF1/SNX5/SH3PXD2B/FCHO2/TULP3/TPCN1/WIPI2/GSDMD/PLEKHA1/PICALM/FLII/PFN1/PFN2/SH3PXD2A/GBF1/PARD3/WASHC2C/ASAP1	47
Trophozoite.270	Trophozoite	270	GO:0070273	phosphatidylinositol-4-phosphate binding	15/5510	30/18352	0.0169878	0.12793	0.109071	JPH2/SESTD1/PLEKHA3/ARFIP2/OBSCN/GSDMB/LANCL2/OSBPL8/SNX5/SH3PXD2B/GSDMD/SH3PXD2A/CERT1/ARFIP1/WASHC2C	15
Trophozoite.270	Trophozoite	270	GO:0061608	nuclear import signal receptor activity	11/5510	20/18352	0.0171989	0.12793	0.109071	KPNA2/KPNA3/KPNA4/KPNB1/KPNA5/TNPO1/IPO5/TMCO6/RANBP6/KPNA1/IPO11	11
Trophozoite.270	Trophozoite	270	GO:0072349	modified amino acid transmembrane transporter activity	11/5510	20/18352	0.0171989	0.12793	0.109071	SLC22A5/SLC6A8/SLC1A4/SLC25A32/SLC6A20/CTNS/SLC46A1/SLC22A4/ABCC1/SLC3A1/SLC5A6	11
Trophozoite.270	Trophozoite	270	GO:0030295	protein kinase activator activity	34/5510	82/18352	0.0179309	0.131777	0.112351	PIK3CA/CKS2/DUSP19/CCNT1/GPRC5B/ABI1/MARK2/CAB39L/RPTOR/ETAA1/CCNT2/AFAP1L2/PAK2/ERBB3/GPRC5C/DGKQ/TAOK1/CCNK/ALS2/DBF4B/CDKN1A/MNAT1/IQGAP1/PRKAG2/CALM2/DDX3X/PARP16/STK4/CKS1B/CALM1/GAS6/TOM1L1/WNK1/MAP2K1	34
Trophozoite.270	Trophozoite	270	GO:0004177	aminopeptidase activity	21/5510	46/18352	0.0180122	0.131777	0.112351	KDM8/TRHDE/NPEPL1/METAP1D/DPP8/RNPEPL1/XPNPEP3/METAP1/TPP2/MMP14/MMP15/AOPEP/PRSS16/CTSV/PEPD/DPP7/LAP3/ACE/LNPEP/LTA4H/PRCP	21
Trophozoite.270	Trophozoite	270	GO:0043539	protein serine/threonine kinase activator activity	18/5510	38/18352	0.0180441	0.131777	0.112351	CKS2/CCNT1/CAB39L/ETAA1/CCNT2/TAOK1/CCNK/ALS2/DBF4B/MNAT1/IQGAP1/CALM2/DDX3X/PARP16/STK4/CKS1B/CALM1/MAP2K1	18
Trophozoite.270	Trophozoite	270	GO:0003906	DNA-(apurinic or apyrimidinic site) endonuclease activity	8/5510	13/18352	0.0182786	0.13189	0.112448	NEIL1/NEIL3/APEX1/NTHL1/OGG1/POLB/APEX2/RPS3	8
Trophozoite.270	Trophozoite	270	GO:0045159	myosin II binding	8/5510	13/18352	0.0182786	0.13189	0.112448	GCSAM/SHROOM4/SLC9A3R1/TRIOBP/LIMCH1/STXBP5/LLGL1/LLGL2	8
Trophozoite.270	Trophozoite	270	GO:0008276	protein methyltransferase activity	37/5510	91/18352	0.0195896	0.140509	0.119796	PRDM11/PRMT6/KMT5A/CSKMT/ETFBKMT/MECOM/SETD7/PRMT3/NTMT1/KMT2A/MEN1/SETD2/HEMK1/EED/PRMT2/SUV39H2/KMT2C/EZH2/SUV39H1/SUZ12/TRMT112/SETD5/FBL/N6AMT1/SETD4/PRMT1/EEF1AKMT2/SMYD3/PCMTD2/FBXO11/LCMT1/SETD1B/FAM98A/PCMTD1/PRMT7/ICMT/NSD3	37
Trophozoite.270	Trophozoite	270	GO:0051015	actin filament binding	76/5510	206/18352	0.0198098	0.141247	0.120426	MYH15/MYOM1/NEXN/MYO1F/AJUBA/MYOM3/MYH3/AVIL/MYH7B/MYO1B/FSCN1/FLNA/MYO1E/CTNNAL1/LCP1/TTN/SHROOM4/EZR/FMNL1/SYNE1/TPM1/MACO1/GAS2L1/MYO10/TWF2/CAPZA2/ACTR3/TRIOBP/PSTPIP2/PLS1/SHROOM3/ACTN4/MICAL1/TPM3/DMTN/PANX1/GAS2L3/ZNF185/COTL1/FMNL3/ARPC2/TAGLN/IQGAP1/ACTR3C/CTNNA1/TPM2/TWF1/KPTN/WDR1/SLC6A4/MPRIP/TLN2/BIN1/SHROOM2/ACTR2/MYH9/CAPZA1/TLN1/VPS16/ESPN/FLII/CFL1/MYH14/DBNL/PPP1R9A/TNNC1/ARPC3/…	76
Trophozoite.270	Trophozoite	270	GO:0080025	phosphatidylinositol-3,5-bisphosphate binding	14/5510	28/18352	0.0208279	0.147633	0.12587	JPH2/PLEK2/SESTD1/ACAP2/ATP13A2/KIF16B/WDR45B/PHLDA3/SNX5/SH3PXD2B/TPCN1/WIPI2/GBF1/WASHC2C	14
Trophozoite.270	Trophozoite	270	GO:0098641	cadherin binding involved in cell-cell adhesion	10/5510	18/18352	0.0210344	0.148225	0.126375	PDLIM5/CDC42EP1/S100A11/KRT18/CNN3/ANXA2/RAB10/EPCAM/BAIAP2L1/PDLIM1	10
Trophozoite.270	Trophozoite	270	GO:0050431	transforming growth factor beta binding	12/5510	23/18352	0.0215162	0.150162	0.128026	WFIKKN1/ENG/THBS1/ACVR1/TGFBR1/TGFBR3L/CD109/LTBP4/HYAL2/LTBP3/ITGAV/TWSG1	12
Trophozoite.270	Trophozoite	270	GO:0002039	p53 binding	28/5510	66/18352	0.0216103	0.150162	0.128026	HIF1A/SIRT1/KMT5A/RNF125/TP53BP2/SETD7/ANKRD1/MDM2/NUAK1/TP53/TP73/BLM/BRD4/MSX1/TAF3/TP53BP1/CDK5/HSPD1/TAF9/PPP1R13B/CREBBP/BRD7/USP7/RFWD3/SMARCA4/RNF34/PSME3/PTTG1IP	28
Trophozoite.270	Trophozoite	270	GO:0008296	3'-5'-exodeoxyribonuclease activity	7/5510	11/18352	0.0216831	0.150162	0.128026	EXO5/APEX1/EXD2/POLD1/POLE/APEX2/TATDN1	7
Trophozoite.270	Trophozoite	270	GO:0042625	ATPase-coupled ion transmembrane transporter activity	25/5510	58/18352	0.0234599	0.161538	0.137725	ATP2A1/ATP1A2/ATP6V1G1/ABCD1/KCNJ11/ATP7B/ATP13A2/ATP6V1H/ATP7A/ATP6V0E2/ATP2A2/ABCC3/ATP6V1A/ATP6V0A2/ATP6V1E1/ATP6V1C2/ATP13A1/ATP1B3/ATP6V0A1/ATP6V0B/ATP6V1D/ATP2C1/ATP5F1B/PCYOX1/ATP1A1	25
Trophozoite.270	Trophozoite	270	GO:0031072	heat shock protein binding	49/5510	127/18352	0.0237602	0.162676	0.138696	HSPA1L/IQCG/HIF1A/SLC12A2/DNAJA2/ERN1/HSPA5/FKBP5/APAF1/EIF2AK3/ETFBKMT/DNAJC2/HSPA14/AHSA2P/RNF207/MAPT/AHR/CYP2E1/FICD/KCNJ11/HSPA1A/HDAC2/HSPA9/DNAJB6/HSP90AB1/CDK1/DNAJC10/PTGES3/KPNB1/HSF1/SACS/CSNK2A1/TOMM34/FKBP4/NPAS2/DNAJC7/TSC2/PPID/APOA2/CDK5/KSR1/HSPA8/BAG4/DNAJB14/FAF1/USP19/RPS3/ST13/DNAJB2	49
Trophozoite.270	Trophozoite	270	GO:0005547	phosphatidylinositol-3,4,5-trisphosphate binding	18/5510	39/18352	0.0242935	0.165388	0.141008	JPH2/MYO1B/ARAP2/ARAP3/MYO10/DAPP1/KIF16B/ARAP1/PHLDA3/IQGAP1/OBSCN/CYTH3/RACGAP1/GBF1/PARD3/OGT/WASHC2C/ASAP1	18
Trophozoite.270	Trophozoite	270	GO:0008757	S-adenosylmethionine-dependent methyltransferase activity	60/5510	160/18352	0.0251787	0.170156	0.145073	TRMT61B/PRMT6/KMT5A/CSKMT/METTL3/ETFBKMT/MECOM/SETD7/MRM2/PRMT3/KMT2A/MEN1/LRTOMT/MRM1/BMT2/SETD2/TPMT/EED/ZCCHC4/PRMT2/SUV39H2/TFB2M/KMT2C/FAM86C1P/EZH2/NSUN4/SUV39H1/SUZ12/TRMT112/WDR4/RRNAD1/METTL1/TRMT61A/METTL16/EMG1/SETD5/FBL/N6AMT1/SETD4/COMT/PRMT1/TRMO/EEF1AKMT2/SMYD3/PCMTD2/TRMT1L/METTL8/TRMT2B/FBXO11/FTSJ1/RNMT/FTSJ3/LCMT1/SETD1B/BUD23/METTL2B/PCMTD1/PRMT7/ICMT/NSD3	60
Trophozoite.270	Trophozoite	270	GO:0051087	chaperone binding	41/5510	104/18352	0.0252763	0.170156	0.145073	ATP1A2/VWF/TBCE/GRPEL2/SLC12A2/DNAJA2/HSPA5/AHSA2P/RNF207/MAPT/USP13/FICD/TBCC/TP53/ALB/PFDN4/FN1/DNAJB6/FGB/DNAJC10/PTGES3/ATP7A/HYOU1/GET4/SACS/DNAJC3/PRNP/LRP2/KSR1/HSPD1/CALR/HSPA8/BAG4/BIN1/ST13/DNAJB2/DNAJC1/TIMM44/CFTR/GRPEL1/ATP1A1	41
Trophozoite.270	Trophozoite	270	GO:0015095	magnesium ion transmembrane transporter activity	9/5510	16/18352	0.025754	0.172409	0.146993	NIPAL1/NIPAL3/NIPA1/NIPAL2/MMGT1/CNNM4/ZDHHC17/MRS2/MAGT1	9
Trophozoite.270	Trophozoite	270	GO:0051879	Hsp90 protein binding	19/5510	42/18352	0.0264345	0.173381	0.147822	HIF1A/SLC12A2/ERN1/EIF2AK3/AHSA2P/MAPT/AHR/CYP2E1/PTGES3/KPNB1/HSF1/CSNK2A1/NPAS2/TSC2/PPID/CDK5/KSR1/USP19/RPS3	19
Trophozoite.270	Trophozoite	270	GO:1901682	sulfur compound transmembrane transporter activity	19/5510	42/18352	0.0264345	0.173381	0.147822	SLC26A2/SLC13A4/SLC6A6/SLC19A3/SLC25A10/SLC1A4/ABCD1/SLC1A1/SLC26A1/SLC25A30/SLC36A1/CTNS/SLC33A1/ABCC1/SLC3A1/SLC38A7/SLC35B3/SLC5A6/SLC25A11	19
Trophozoite.270	Trophozoite	270	GO:0008483	transaminase activity	11/5510	21/18352	0.0264747	0.173381	0.147822	PSAT1/GOT1/GFPT1/TAT/AGXT/BCAT1/OAT/PHYKPL/KYAT1/AGXT2/KYAT3	11
Trophozoite.270	Trophozoite	270	GO:0043495	protein-membrane adaptor activity	11/5510	21/18352	0.0264747	0.173381	0.147822	SPTBN4/AKAP6/PDZD3/SLC9A3R2/JUP/SLC9A3R1/PDZK1/NUP153/MYH9/CIB1/PDCD6	11
Trophozoite.270	Trophozoite	270	GO:0015144	carbohydrate transmembrane transporter activity	17/5510	37/18352	0.0295587	0.192531	0.16415	AQP11/SLC5A11/SLC45A3/AQP10/SLC2A5/AQP3/SLC2A6/SLC5A2/SLC45A4/SLC2A11/SLC5A9/SLC2A2/SLC2A8/SLC2A14/TMEM144/SLC17A5/SLC23A1	17
Trophozoite.270	Trophozoite	270	GO:0016290	palmitoyl-CoA hydrolase activity	8/5510	14/18352	0.0315647	0.202316	0.172492	BAAT/THEM4/GNPAT/PLA2G6/ACOT1/ACOT7/ACOT8/ACOT11	8
Trophozoite.270	Trophozoite	270	GO:0035497	cAMP response element binding	8/5510	14/18352	0.0315647	0.202316	0.172492	CREB3L3/CREB3/TCF12/CREB3L2/CREB3L4/ATF2/ATF6B/CREB3L1	8
Trophozoite.270	Trophozoite	270	GO:0046624	sphingolipid transporter activity	8/5510	14/18352	0.0315647	0.202316	0.172492	PLEKHA8P1/ABCA1/CPTP/PLEKHA3/SPNS2/ABCA2/ABCB1/CERT1	8
Trophozoite.270	Trophozoite	270	GO:0035257	nuclear hormone receptor binding	54/5510	144/18352	0.032305	0.205914	0.17556	NR0B2/ARRB1/RARB/TCF7L2/HIF1A/SIRT1/RXRA/TMF1/CTBP2/DCAF1/NR1I2/GAS2L1/ARID5A/SMARCD3/STRN/VDR/LRIF1/SRC/NCOA3/JUP/TADA3/TAF10/BRD8/PRMT2/PPARG/NCOA6/TRIM68/ACTN4/DCAF13/SNW1/PPARGC1B/STAT3/MED25/BAZ2A/FKBP4/PCNA/ZBTB7A/GTF2B/C1D/PPID/BUD31/JMJD1C/MED13/CALR/GTF2H1/THRAP3/TRIP4/CTNNB1/PARK7/SMARCA4/NR1H2/NCOR1/TRIP12/MED14	54
Trophozoite.270	Trophozoite	270	GO:0016853	isomerase activity	58/5510	156/18352	0.0324678	0.205914	0.17556	HSD3B1/DSE/MCEE/YJEFN3/PPIL4/TOP1/ERO1A/FKBP5/PUS10/EHHADH/PGM2/ITPK1/CYP2S1/PBLD/ERO1B/DKC1/FKBP14/SRR/ENOSF1/MMUT/PPIF/PTGES3/PPIG/PUS7L/KATNA1/RPUSD1/GLCE/AMACR/TOP2B/FKBP2/RPE/PPIA/FKBP4/GPI/PGAM1/PPID/RPIA/TRUB1/HSPD1/PPIB/GALM/PGM3/PTPA/PPWD1/TPI1/EBP/ERP44/SPAST/ENOPH1/AIP/QSOX1/TRUB2/PDIA3/FKBP15/PDIA6/PDIA4/PGM1/CFTR	58
Trophozoite.270	Trophozoite	270	GO:0010314	phosphatidylinositol-5-phosphate binding	10/5510	19/18352	0.0326575	0.206033	0.175661	JPH2/SAP30L/SESTD1/PHLDA3/OBSCN/LANCL2/SNX5/SH3PXD2B/SH3PXD2A/WASHC2C	10
Trophozoite.270	Trophozoite	270	GO:0017069	snRNA binding	23/5510	54/18352	0.0335523	0.210575	0.179534	HEXIM2/CELF3/RBM7/HNRNPU/CCNT1/TOE1/PRPF4/NCBP2/SNRNP35/CCNT2/RNPC3/EIF5A/DDX39B/RBM22/METTL16/LARP7/SNU13/GEMIN5/SNRNP70/SNRPB2/SART3/SNRPD3/SNRPA1	23
Trophozoite.270	Trophozoite	270	GO:0015631	tubulin binding	126/5510	365/18352	0.034411	0.214846	0.183175	MX2/KIF26A/CLIP3/TTLL11/JAKMIP3/KIF12/APC2/RGS2/TBCE/MID1/GPAA1/CCSAP/AGTPBP1/MID2/SBDS/CAMSAP1/KIF3C/SMC3/TTLL6/KIF5A/CCDC66/ARL8A/ARL4C/KIF21A/NDE1/EZR/CCDC88C/CCDC88B/NME1/MAP4K4/MAPT/MACO1/CCDC69/CENPJ/CNN3/FTCD/MAP1LC3B2/GAS2L1/MAPRE1/TBCC/SYBU/KIF7/MAPRE2/KIF3A/SETD2/OPA1/WHAMM/VAPA/RMDN2/CAMSAP2/STMN3/RAB11A/KIF16B/CCSER2/DPYSL2/ARHGEF2/KIFC1/FBXW11/HAUS8/NDRG1/KIF5B/TAOK1/KIF18A/VBP1/CKAP…	126
Trophozoite.270	Trophozoite	270	GO:0004033	aldo-keto reductase (NADP) activity	13/5510	27/18352	0.0360637	0.218376	0.186184	AKR1C4/KCNAB3/DHRS3/AKR7A3/RDH10/RDH11/KCNAB2/ADH4/AKR1C3/AKR7A2/SPR/AKR1B1/AKR1A1	13
Trophozoite.270	Trophozoite	270	GO:0008139	nuclear localization sequence binding	13/5510	27/18352	0.0360637	0.218376	0.186184	KPNA2/KPNA3/NUP98/NOLC1/KPNA4/KPNB1/KPNA5/TNPO1/NUP153/IPO5/RANBP6/KPNA1/BRAP	13
Trophozoite.270	Trophozoite	270	GO:0042910	xenobiotic transmembrane transporter activity	13/5510	27/18352	0.0360637	0.218376	0.186184	SLC6A6/SLC22A5/SLC29A4/SLC36A1/SLC46A1/SLC22A4/ABCC1/ABCC3/ABCC5/RALBP1/EBP/ABCB1/ABCC2	13
Trophozoite.270	Trophozoite	270	GO:0042974	retinoic acid receptor binding	13/5510	27/18352	0.0360637	0.218376	0.186184	NR0B2/RARB/CTBP2/ARID5A/VDR/LRIF1/PRMT2/PPARG/NCOA6/ACTN4/SNW1/MED25/NR1H2	13
Trophozoite.270	Trophozoite	270	GO:0044183	protein folding chaperone	13/5510	27/18352	0.0360637	0.218376	0.186184	HSPA1L/HSPA5/HSPA14/HSPA1A/PDCL3/HSPA9/HSP90AB1/HSPB1/CCT2/CALR/HSPA8/PFDN1/DFFA	13
Trophozoite.270	Trophozoite	270	GO:0051959	dynein light intermediate chain binding	13/5510	27/18352	0.0360637	0.218376	0.186184	DNAH6/DNAH11/DNHD1/CCDC88C/RAB11FIP3/CCDC88B/DNAH1/DNAH3/DYNLL2/DNAH14/HOOK1/HOOK2/DYNC1H1	13
Trophozoite.270	Trophozoite	270	GO:0017137	Rab GTPase binding	63/5510	172/18352	0.0364804	0.219795	0.187394	SYTL3/HPS6/RIMS4/TBC1D13/OPTN/SH3BP5L/RAB11FIP4/TBC1D12/RAB11FIP3/TBC1D30/DENND6B/ACAP2/SH3BP5/SYTL5/TBC1D16/GRTP1/RABGAP1L/DENND5B/DENND3/TBC1D7-LOC100130357/KIF3A/RAC1/RAB29/DENND5A/SGSM2/RIN2/KIF16B/ANXA2/NDRG1/SMCR8/MICAL1/TBC1D25/STXBP5/TBC1D22B/EXPH5/BICD1/TBC1D15/DENND2B/ALS2/EVI5L/DNM1L/LLGL1/TBC1D10A/ANXA9/RAB11FIP1/TBC1D4/RIN3/TBC1D14/LLGL2/TBCK/ANKFY1/GDI1/PICALM/TBC1D22A/TGFBRAP1/RABG…	63
Trophozoite.270	Trophozoite	270	GO:0005048	signal sequence binding	21/5510	49/18352	0.0383544	0.223469	0.190527	KCNIP2/KPNA2/KPNA3/NUP98/NOLC1/KPNA4/KPNB1/KPNA5/AP2B1/TNPO1/NUP153/IPO5/TOMM20/TOMM40L/SRP68/RANBP6/PEX7/SEC61A2/KPNA1/SRP14/BRAP	21
Trophozoite.270	Trophozoite	270	GO:0015485	cholesterol binding	21/5510	49/18352	0.0383544	0.223469	0.190527	APOA5/OSBPL6/ABCA1/OSBP2/SIDT1/OSBPL7/PROM1/GRAMD1C/STARD3NL/NPC1/ERLIN1/CAV1/NR1H3/GRAMD1A/SOAT2/OSBPL10/APOA4/OSBPL8/APOA2/PTCH1/OSBPL1A	21
Trophozoite.270	Trophozoite	270	GO:0005338	nucleotide-sugar transmembrane transporter activity	7/5510	12/18352	0.0387139	0.223469	0.190527	SLC35C1/SLC35B4/SLC35E3/SLC35A3/SLC35A4/SLC35A5/SLC35B1	7
Trophozoite.270	Trophozoite	270	GO:0030955	potassium ion binding	7/5510	12/18352	0.0387139	0.223469	0.190527	ATP1A2/KCNJ11/HDAC4/DRG1/PKLR/PKM/ATP1A1	7
Trophozoite.270	Trophozoite	270	GO:0035004	phosphatidylinositol 3-kinase activity	7/5510	12/18352	0.0387139	0.223469	0.190527	PIK3CA/ATM/PIK3CD/PIK3R3/PIK3C2A/PIK3C2B/PIK3CB	7
Trophozoite.270	Trophozoite	270	GO:0102991	myristoyl-CoA hydrolase activity	7/5510	12/18352	0.0387139	0.223469	0.190527	BAAT/THEM4/PLA2G6/ACOT1/ACOT7/ACOT8/ACOT11	7
Trophozoite.270	Trophozoite	270	GO:0004529	exodeoxyribonuclease activity	11/5510	22/18352	0.0388709	0.223469	0.190527	EXO5/EXO1/APEX1/EXD2/POLD1/FEN1/POLE/DCLRE1A/PLD3/APEX2/TATDN1	11
Trophozoite.270	Trophozoite	270	GO:0016895	exodeoxyribonuclease activity, producing 5'-phosphomonoesters	11/5510	22/18352	0.0388709	0.223469	0.190527	EXO5/EXO1/APEX1/EXD2/POLD1/FEN1/POLE/DCLRE1A/PLD3/APEX2/TATDN1	11
Trophozoite.270	Trophozoite	270	GO:0017049	GTP-Rho binding	11/5510	22/18352	0.0388709	0.223469	0.190527	C15orf62/CDC42EP2/CDC42EP1/CDC42EP4/WHAMM/TRIOBP/TNFAIP1/KCTD10/CDC42EP3/ROCK1/PKN2	11
Trophozoite.270	Trophozoite	270	GO:0008238	exopeptidase activity	37/5510	95/18352	0.0389448	0.223469	0.190527	CPA5/CPZ/KDM8/AGBL3/AGBL2/AGTPBP1/TRHDE/NPEPL1/MINDY1/CPM/METAP1D/CPE/SCRN2/DPP8/RNPEPL1/XPNPEP3/METAP1/TPP2/MMP14/HPN/MMP15/AOPEP/SCRN1/PRSS16/CTSV/ZMPSTE24/PEPD/CPN1/DPP7/SCRN3/LAP3/ACE/ACE2/AGBL5/LNPEP/LTA4H/PRCP	37
Trophozoite.270	Trophozoite	270	GO:0008157	protein phosphatase 1 binding	14/5510	30/18352	0.040185	0.225398	0.192172	PPP1R3F/PHACTR1/PPP1R3B/SH3RF2/PPP1R3D/PPP1R3E/SMTNL2/PPP1R11/PPP1R16A/CDC5L/SHOC2/AKAP11/STAU1/PPP1R9A	14
Trophozoite.270	Trophozoite	270	GO:0046966	thyroid hormone receptor binding	14/5510	30/18352	0.040185	0.225398	0.192172	NR0B2/GAS2L1/ARID5A/NCOA3/BRD8/PRMT2/NCOA6/GTF2B/JMJD1C/MED13/GTF2H1/THRAP3/NCOR1/TRIP12	14
Trophozoite.270	Trophozoite	270	GO:0010485	H4 histone acetyltransferase activity	9/5510	17/18352	0.0404034	0.225398	0.192172	NAA60/MCRS1/MSL3/HAT1/NAA50/NAA40/USP22/KANSL2/OGT	9
Trophozoite.270	Trophozoite	270	GO:0035173	histone kinase activity	9/5510	17/18352	0.0404034	0.225398	0.192172	AURKA/DCAF1/JAK2/PRKAA1/CDK1/CHEK1/CDK2/PRKCA/BAZ1B	9
Trophozoite.270	Trophozoite	270	GO:0070628	proteasome binding	9/5510	17/18352	0.0404034	0.225398	0.192172	USP13/RAD23B/USP14/SACS/PSME4/UCHL5/PSMD14/ECPAS/ZFAND1	9
Trophozoite.270	Trophozoite	270	GO:1990380	Lys48-specific deubiquitinase activity	9/5510	17/18352	0.0404034	0.225398	0.192172	DESI2/MINDY1/USP13/OTUD7B/USP15/USP19/USP9X/USP7/OTUD5	9
Trophozoite.270	Trophozoite	270	GO:0005080	protein kinase C binding	23/5510	55/18352	0.0416983	0.230966	0.196919	CAVIN3/NELL1/DACT2/KIAA1614/PARD6G/PDLIM5/YWHAG/ADCY6/HDAC5/SRC/TWF2/GRK5/TIRAP/HSPB1/PARD6B/C1QBP/TOP2B/SRSF2/SQSTM1/HINT1/ITGAV/ADAM9/GLRX3	23
Trophozoite.270	Trophozoite	270	GO:0008017	microtubule binding	93/5510	265/18352	0.0417847	0.230966	0.196919	MX2/KIF26A/CLIP3/JAKMIP3/KIF12/APC2/MID1/CCSAP/MID2/SBDS/CAMSAP1/KIF3C/KIF5A/CCDC66/KIF21A/NDE1/EZR/CCDC88C/CCDC88B/MAP4K4/MAPT/MACO1/CCDC69/CNN3/FTCD/MAP1LC3B2/GAS2L1/MAPRE1/SYBU/KIF7/MAPRE2/KIF3A/OPA1/WHAMM/VAPA/RMDN2/CAMSAP2/RAB11A/KIF16B/CCSER2/DPYSL2/ARHGEF2/KIFC1/FBXW11/HAUS8/NDRG1/KIF5B/KIF18A/CKAP5/TTBK2/TUBGCP6/KATNA1/GAS2L3/LRPPRC/EML3/DRG1/MAP7D3/DNM1L/CLASP2/CENPE/CEP350/MAP6/OGG1/MAP…	93
Trophozoite.90	Trophozoite	90	GO:0030515	snoRNA binding	12/963	32/18352	3.4654e-08	3.10154e-05	2.88905e-05	DDX21/NUDT4/BYSL/UTP25/WDR3/NOP58/HEATR1/UTP6/DKC1/NOLC1/NOP56/TSR1	12
Trophozoite.90	Trophozoite	90	GO:0043021	ribonucleoprotein complex binding	23/963	133/18352	4.05697e-07	0.00018155	0.000169112	NEAT1/NAA15/GEMIN5/EIF4A3/NAA16/ERI1/NVL/ABCE1/YBX3/ITCH/SNRPD1/RBM3/XPO5/EIF5A2/NOLC1/SECISBP2L/LETMD1/HSPA5/DHX29/SRP72/LETM1/PES1/EIF1	23
Trophozoite.90	Trophozoite	90	GO:0140098	catalytic activity, acting on RNA	41/963	390/18352	1.85743e-05	0.00554134	0.00516171	EXO1/DDX21/ERN1/POP1/METTL1/EIF4A3/TRMT11/QTRT2/METTL3/ISG20L2/POLR1B/DCP2/ERI1/POLR1H/DIS3/RNASEH1/GARS1/MARS2/DHX8/CARS1/YTHDC2/DDX18/DHX36/TRMT6/PNPT1/NT5C3A/YARS1/WARS1/AGO2/DHX35/AQR/METTL16/EPRS1/KHNYN/DDX10/POLR1A/YARS2/DHX29/DDX27/EIF4A2/IARS1	41
Trophozoite.90	Trophozoite	90	GO:0035198	miRNA binding	9/963	33/18352	3.576e-05	0.0080013	0.00745314	SOX2/NEAT1/DDX21/MATR3/RBM4/ZNF346/PNPT1/AGO2/ELAVL1	9
Trophozoite.90	Trophozoite	90	GO:0140223	general transcription initiation factor activity	10/963	43/18352	5.94123e-05	0.0106348	0.00990621	SNAPC1/TAF3/CCNH/GTF2E2/TAF2/SNAPC3/GTF2F2/TAF8/GTF2H3/UBTF	10
Trophozoite.90	Trophozoite	90	GO:0070016	armadillo repeat domain binding	5/963	10/18352	7.95207e-05	0.0114892	0.0107021	TCF7L2/STRN3/CALCOCO1/STRN/CHD8	5
Trophozoite.90	Trophozoite	90	GO:0061980	regulatory RNA binding	10/963	45/18352	8.98599e-05	0.0114892	0.0107021	SOX2/NEAT1/DDX21/MATR3/RBM4/ZNF346/PNPT1/AGO2/FAM172A/ELAVL1	10
Trophozoite.90	Trophozoite	90	GO:0016887	ATPase activity	41/963	423/18352	0.000117163	0.0131076	0.0122096	CHD7/DDX21/HSPA14/KIF2A/KIF5A/ATP1B1/HSPA13/RAD54L2/ATP2B1/KIF12/EIF4A3/DNHD1/RFC3/ATAD2B/SMCHD1/MYO1B/NVL/MCM6/ABCE1/KIF3C/MYO1E/PEX6/DHX8/YTHDC2/DDX18/DHX36/MCM9/KIF21A/GTF2F2/MCM4/DHX35/AQR/ABCD4/ABCC6/DDX10/HSPA5/DHX29/DDX27/CHD8/EIF4A2/KIF3B	41
Trophozoite.90	Trophozoite	90	GO:0004386	helicase activity	20/963	160/18352	0.00027667	0.0275133	0.0256284	CHD7/DDX21/RAD54L2/EIF4A3/RFC3/MCM6/DHX8/YTHDC2/DDX18/DHX36/MCM9/GTF2F2/MCM4/DHX35/AQR/DDX10/DHX29/DDX27/CHD8/EIF4A2	20
Trophozoite.90	Trophozoite	90	GO:0016251	RNA polymerase II general transcription initiation factor activity	8/963	37/18352	0.000552895	0.0494841	0.046094	SNAPC1/TAF3/CCNH/GTF2E2/TAF2/GTF2F2/TAF8/GTF2H3	8
Trophozoite.90	Trophozoite	90	GO:0003724	RNA helicase activity	12/963	77/18352	0.000638271	0.0519321	0.0483742	DDX21/EIF4A3/DHX8/YTHDC2/DDX18/DHX36/DHX35/AQR/DDX10/DHX29/DDX27/EIF4A2	12
Trophozoite.90	Trophozoite	90	GO:0004812	aminoacyl-tRNA ligase activity	8/963	41/18352	0.00113634	0.0782329	0.0728732	GARS1/MARS2/CARS1/YARS1/WARS1/EPRS1/YARS2/IARS1	8
Trophozoite.90	Trophozoite	90	GO:0016875	ligase activity, forming carbon-oxygen bonds	8/963	41/18352	0.00113634	0.0782329	0.0728732	GARS1/MARS2/CARS1/YARS1/WARS1/EPRS1/YARS2/IARS1	8
Trophozoite.90	Trophozoite	90	GO:1901682	sulfur compound transmembrane transporter activity	8/963	42/18352	0.00134014	0.085673	0.0798036	SLC13A4/SLC26A9/SLC19A2/SLC19A3/SLC6A6/SLC1A1/SLC36A1/SLC3A1	8
Trophozoite.90	Trophozoite	90	GO:0000049	tRNA binding	10/963	66/18352	0.00219589	0.129626	0.120745	METTL1/TRMT11/YRDC/NAT10/CARS1/XPO5/YARS1/YARS2/ELP1/IARS1	10
Trophozoite.90	Trophozoite	90	GO:0044183	protein folding chaperone	6/963	27/18352	0.00235268	0.129626	0.120745	HSPA14/HSPA13/PDCL3/HSPA5/PFDN2/CCT2	6
Trophozoite.90	Trophozoite	90	GO:0004715	non-membrane spanning protein tyrosine kinase activity	8/963	46/18352	0.00246216	0.129626	0.120745	CLK1/WEE1/FRK/STYK1/RIPK2/DYRK1A/LYN/ABL2	8
Trophozoite.90	Trophozoite	90	GO:0043022	ribosome binding	9/963	57/18352	0.00269798	0.132485	0.123408	NAA15/GEMIN5/NAA16/ERI1/EIF5A2/LETMD1/HSPA5/SRP72/LETM1	9
Trophozoite.90	Trophozoite	90	GO:0140030	modification-dependent protein binding	17/963	153/18352	0.00281253	0.132485	0.123408	L3MBTL1/KDM7A/ING4/PHF13/ATAD2B/CDYL/ING5/USP15/LYN/TP53BP1/MINDY1/PHF2/PSME4/RNF169/KMT2A/TRIM24/CHD8	17
Trophozoite.90	Trophozoite	90	GO:0061630	ubiquitin protein ligase activity	27/963	292/18352	0.00314918	0.134393	0.125186	SH3RF1/RAG1/MED30/PDZRN3/DTX4/SIAH2/PELI1/SMURF1/CBL/TRIM69/RNF39/SH3RF2/RNF43/ASB1/RNF19A/WWP1/ITCH/RNF19B/RNF111/TRIM2/TRIM5/FBXO17/TRIM10/RNF2/TRIM3/TRIM24/DTX3L	27
Trophozoite.90	Trophozoite	90	GO:0072349	modified amino acid transmembrane transporter activity	5/963	20/18352	0.00315336	0.134393	0.125186	SLC19A2/SLC25A32/SLC6A20/SLC46A1/SLC3A1	5
Trophozoite.90	Trophozoite	90	GO:0090482	vitamin transmembrane transporter activity	6/963	29/18352	0.00345246	0.140452	0.13083	SLC19A2/SLC25A32/SLC19A3/SLC2A2/SLC2A1/SLC46A1	6
Trophozoite.90	Trophozoite	90	GO:0061659	ubiquitin-like protein ligase activity	27/963	301/18352	0.00475314	0.178302	0.166087	SH3RF1/RAG1/MED30/PDZRN3/DTX4/SIAH2/PELI1/SMURF1/CBL/TRIM69/RNF39/SH3RF2/RNF43/ASB1/RNF19A/WWP1/ITCH/RNF19B/RNF111/TRIM2/TRIM5/FBXO17/TRIM10/RNF2/TRIM3/TRIM24/DTX3L	27
Trophozoite.90	Trophozoite	90	GO:0051219	phosphoprotein binding	11/963	85/18352	0.00478128	0.178302	0.166087	IRS1/TRPV1/MID2/SHB/CBL/ARRB1/PTPN3/MID1/VAV2/LYN/ABL2	11
Trophozoite.90	Trophozoite	90	GO:0140101	catalytic activity, acting on a tRNA	14/963	123/18352	0.00514474	0.184182	0.171564	POP1/METTL1/TRMT11/QTRT2/GARS1/MARS2/CARS1/TRMT6/NT5C3A/YARS1/WARS1/EPRS1/YARS2/IARS1	14
Trophozoite.90	Trophozoite	90	GO:0060589	nucleoside-triphosphatase regulator activity	30/963	348/18352	0.00536521	0.184687	0.172034	SIPA1L2/USP6NL/TBC1D30/BAG1/TBC1D12/EIF5/ATP1B1/ARHGAP42/ARAP2/DLC1/ARHGAP45/ADAP2/VAV3/RIN1/SOS1/ARHGAP29/ARRB1/ARHGAP28/ARHGAP21/TBC1D13/NRP1/DNAJC10/SH3BP4/TBC1D24/TBC1D2B/SEC23B/ARHGAP5/DNAJA2/BAG3/TOR1AIP2	30
Trophozoite.90	Trophozoite	90	GO:0030331	estrogen receptor binding	7/963	42/18352	0.00577966	0.191585	0.17846	PPARGC1B/ARRB1/PPARG/STRN/NCOA6/DCAF13/PRMT2	7
Trophozoite.90	Trophozoite	90	GO:0051117	ATPase binding	11/963	88/18352	0.00622508	0.19898	0.185348	S100A1/SLC26A9/NKD2/ATP1B1/ZNHIT6/NOP58/PTPN3/DNAJC10/USP25/ATP6V0A2/TOR1AIP2	11
Cyst.180	Cyst	180	GO:0045296	cadherin binding	145/4550	332/18352	2.80938e-14	3.32631e-11	2.8153e-11	H3C8/H3C10/ALDOA/FASN/GPRC5A/S100P/CDH6/CDHR3/ARFIP2/PCBP1/PTPRH/STK38/DIAPH3/HSPA5/CTNNAL1/CDH26/DCHS1/LAD1/PAK2/ANK3/VCL/VASP/CEMIP2/MRE11/BZW2/ANXA1/ZC3H15/SNX9/CDC42EP1/SPTBN1/EZR/MICALL1/PROM1/CBL/WASF2/NCK1/F11R/MARK2/JUP/LRRC59/LRRFIP1/VAPB/DDX3X/AHNAK/PUF60/EMD/S100A11/SCYL1/SLK/TJP1/CDH4/MYO1B/PLEC/SLC3A2/CHMP2B/SH3GLB1/DNAJB1/RANGAP1/CHMP4B/KRT18/RPL24/RAN/PPME1/PPL/CAPZA1/VAPA/NUDC/EIF…	145
Cyst.180	Cyst	180	GO:0017016	Ras GTPase binding	158/4550	415/18352	9.62354e-10	5.69713e-07	4.8219e-07	RANBP3L/PREX1/ARHGEF37/FGD3/SYTL5/RAPGEF3/PARD6G/DENND3/TIAM2/ADRB1/RGPD2/RGPD1/EPS8/RANBP10/RGPD5/TBC1D10C/ARHGEF5/ARFIP2/OPTN/FGD6/RAB29/DENND5A/FMNL1/DIAPH3/WHAMM/ATP7A/PAK2/DENND2B/PLEKHG3/FGD4/BICDL1/VAV3/NGEF/RHOBTB3/TBC1D9/RGPD3/ARHGEF2/KIAA1614/STRN3/RALGPS1/TBC1D13/ARHGDIA/CDC42EP1/NXT1/TBC1D1/MICALL1/RABGGTB/RAC1/RTKN/MICAL3/TBC1D25/BICD1/SRGAP1/DNMBP/ITPKA/TBC1D12/DVL1/XPO6/AKAP13/KNDC…	158
Cyst.180	Cyst	180	GO:0031267	small GTPase binding	160/4550	428/18352	3.44997e-09	1.34355e-06	1.13714e-06	RANBP3L/PREX1/ARHGEF37/FGD3/SYTL5/RAPGEF3/PARD6G/DENND3/ABCA1/TIAM2/ADRB1/RGPD2/RGPD1/EPS8/RANBP10/RGPD5/TBC1D10C/ARHGEF5/ARFIP2/OPTN/FGD6/RAB29/DENND5A/FMNL1/DIAPH3/WHAMM/ATP7A/PAK2/DENND2B/PLEKHG3/FGD4/BICDL1/VAV3/NGEF/RHOBTB3/TBC1D9/RGPD3/ARHGEF2/KIAA1614/STRN3/RALGPS1/TBC1D13/ARHGDIA/CDC42EP1/NXT1/TBC1D1/MICALL1/RABGGTB/RAC1/RTKN/MICAL3/TBC1D25/BICD1/SRGAP1/DNMBP/ITPKA/TBC1D12/DVL1/XPO6/AKAP1…	160
Cyst.180	Cyst	180	GO:0043021	ribonucleoprotein complex binding	64/4550	133/18352	4.53901e-09	1.34355e-06	1.13714e-06	EIF5AL1/ZNF598/EIF1/HSPA5/EIF5A2/EIF1B/EIF2S1/NME1/NAA15/MDM2/EIF5A/CPSF6/SECISBP2L/SRP72/ETF1/EIF4A3/DDX5/IGHMBP2/SNRPB/YTHDF1/CSNK2B/DDX3X/SEC61A2/CPEB4/SRP68/CD2BP2/ABCE1/SRPRA/EFL1/EIF6/PHF6/RPSA/RBM3/SBDS/SNRPB2/CBX5/SNRPD1/ERI1/GEMIN5/EIF3C/MAIP1/UNG/EIF2A/ITCH/PES1/IFIH1/C1QBP/EZH2/NMD3/LTN1/XPO5/RPLP1/EIF4H/PRMT7/DHX9/PQBP1/SEC61A1/YBX3/NOLC1/LETMD1/HNRNPU/YTHDF3/PRPF6/MTIF2	64
Cyst.180	Cyst	180	GO:0004842	ubiquitin-protein transferase activity	158/4550	435/18352	4.10339e-08	9.71683e-06	8.22406e-06	RAG1/HECW1/TRIM7/RNF122/TRIM71/HECW2/TRIM45/FBXL22/TRIM17/KCMF1/NHLRC1/TRIM9/TRIM21/SIAH2/MKRN3/TRIM10/RNF145/RNF24/ZNF598/DTX4/SYVN1/UBE2S/UBE2J1/BRCA1/FBXO27/NEURL2/NHLRC3/TRIM24/FBXO25/SMURF2/ELOC/TRAF6/TRIM2/MALT1/RNF19A/UBE2B/TRIM69/UBE2D1/NEURL3/MEX3C/SMURF1/MDM2/UBE2N/RNF170/RNF25/TRIM74/CHFR/RBCK1/MED27/LMO7/RBBP6/RNFT1/RNF126/SH3RF2/CBL/UBE2M/MED10/UBR5/MED1/TRIM37/RNF141/RNF11/MED30/HER…	158
Cyst.180	Cyst	180	GO:0140030	modification-dependent protein binding	68/4550	153/18352	8.28248e-08	1.63441e-05	1.38332e-05	L3MBTL1/SQSTM1/SPIN4/OPTN/ZRANB1/WDR81/TRIM24/KDM7A/DNAJC2/ING4/MBTD1/BRD4/UIMC1/PHF13/AGL/ZFAND2B/MPHOSPH8/ZRANB3/SPIN3/MINDY1/ZMYND8/ANK2/KMT2A/MTF2/UBQLN1/CHD1/PHF2/MSL3/ING5/LRWD1/KDM8/PSME4/UFD1/WDR5/DPF2/KMT2E/BRCC3/SUZ12/USP15/CBX5/CDYL/OTUD7B/VCP/AGAP3/ZBTB1/UBQLN2/BAZ2A/BPTF/ZFAND6/RBBP5/ATRX/PHIP/TAB2/DZIP3/RAD23B/TTLL12/SMARCA4/SPRTN/FAN1/BRD2/DAXX/DNAJB2/PWP1/PSMD4/BRD9/ANKRD13A/TAF7/…	68
Cyst.180	Cyst	180	GO:0019787	ubiquitin-like protein transferase activity	163/4550	457/18352	1.00987e-07	1.70812e-05	1.44571e-05	RAG1/HECW1/TRIM7/RNF122/TRIM71/HECW2/TRIM45/FBXL22/TRIM17/KCMF1/NHLRC1/TRIM9/TRIM21/SIAH2/MKRN3/TRIM10/RNF145/RNF24/ZNF598/DTX4/SYVN1/UBE2S/UBE2J1/BRCA1/FBXO27/NEURL2/NHLRC3/TRIM24/FBXO25/SMURF2/ELOC/TRAF6/TRIM2/MALT1/RNF19A/UBE2B/TRIM69/UBE2D1/NEURL3/MEX3C/SMURF1/MDM2/UBE2N/RNF170/RNF25/TRIM74/CHFR/RBCK1/MED27/LMO7/RBBP6/UBE2I/RNFT1/RNF126/SH3RF2/CBL/UBE2M/MED10/UBR5/MED1/TRIM37/RNF141/RNF11/MED…	163
Cyst.180	Cyst	180	GO:0004674	protein serine/threonine kinase activity	153/4550	435/18352	6.49325e-07	9.61001e-05	8.13365e-05	TSSK3/TGFBR3L/MAP2K6/MAPK4/SYK/TTBK1/RSKR/SQSTM1/TSSK6/NEK11/NUAK2/ENG/STK38L/ATM/TBK1/HUNK/MYLK/EIF2AK3/CLK3/EEF2K/ERN1/DMPK/PLK2/TESK1/STK17A/STK38/PRKACB/TTN/STK40/TLK2/STK10/SIK1B/SOSTDC1/PAK2/MAPK6/DYRK2/BMP2K/RIOK1/CCND3/MAP3K14/RPS6KL1/PRKCD/CSNK1G2/GRK2/CDK8/TOP1/MAP3K9/CDK6/BRD4/NEK1/MAP2K7/TAOK3/TAOK1/PRKAA2/WNK1/MAST4/RIPK4/SGK1/CSNK1E/RIOK3/MAPKAPK2/PRKG2/MAP4K2/RPS6KB1/OXSR1/MELK/RPS…	153
Cyst.180	Cyst	180	GO:0061659	ubiquitin-like protein ligase activity	112/4550	301/18352	9.72762e-07	0.000127972	0.000108312	RAG1/HECW1/TRIM7/RNF122/TRIM71/HECW2/FBXL22/TRIM17/KCMF1/NHLRC1/TRIM9/TRIM21/SIAH2/MKRN3/TRIM10/RNF145/RNF24/ZNF598/DTX4/SYVN1/FBXO27/NEURL2/NHLRC3/TRIM24/SMURF2/TRAF6/TRIM2/RNF19A/TRIM69/NEURL3/MEX3C/SMURF1/MDM2/RNF170/RNF25/TRIM74/CHFR/MED27/RBBP6/RNFT1/RNF126/SH3RF2/CBL/MED10/UBR5/MED1/TRIM37/RNF11/MED30/RNF111/ARIH1/IRF2BPL/IRF2BP1/TRIM11/MARCHF1/RNF149/RNF138/RNF114/RBX1/ASB1/RNF41/UBE2O/PPP…	112
Cyst.180	Cyst	180	GO:0061630	ubiquitin protein ligase activity	109/4550	292/18352	1.13138e-06	0.000133955	0.000113376	RAG1/HECW1/TRIM7/RNF122/TRIM71/HECW2/FBXL22/TRIM17/KCMF1/NHLRC1/TRIM9/TRIM21/SIAH2/MKRN3/TRIM10/RNF145/RNF24/ZNF598/DTX4/SYVN1/FBXO27/NEURL2/NHLRC3/TRIM24/SMURF2/TRAF6/TRIM2/RNF19A/TRIM69/NEURL3/MEX3C/SMURF1/MDM2/RNF170/RNF25/TRIM74/CHFR/MED27/RBBP6/RNFT1/RNF126/SH3RF2/CBL/MED10/UBR5/MED1/TRIM37/RNF11/MED30/RNF111/ARIH1/IRF2BPL/IRF2BP1/TRIM11/MARCHF1/RNF149/RNF138/RNF114/RBX1/ASB1/RNF41/UBE2O/PPP…	109
Cyst.180	Cyst	180	GO:0008135	translation factor activity, RNA binding	41/4550	84/18352	1.6213e-06	0.00017451	0.000147701	AGO2/EIF3J/EIF5AL1/EEF2K/EIF1/EIF5A2/EIF1B/EIF2S1/MTRF1/GTPBP2/HBS1L/EIF5A/ABCF1/ETF1/EIF2S2/EIF4E/GSPT2/CPEB4/EFL1/EIF6/ABTB1/EIF3C/EIF2A/EIF3CL/EIF2B4/EEF1B2/EIF4E3/EIF3A/EIF4G2/EIF4H/EIF2B2/EIF2D/EIF3G/GSPT1/EIF3M/EIF3D/GFM1/EIF4G1/EIF4A2/MTIF2/EIF3B	41
Cyst.180	Cyst	180	GO:0031625	ubiquitin protein ligase binding	109/4550	297/18352	2.85662e-06	0.000281853	0.000238553	HSPA1L/SMAD6/AXIN2/SNCAIP/TNFRSF1B/SCN5A/TRIB3/SMAD7/SQSTM1/AXIN1/TXNIP/MC1R/FZD5/UBE2J1/BRCA1/HSPA5/PRKACB/FZD4/SLF2/GABARAPL1/VCL/MAP1LC3B/DET1/FBXW7/TRAF6/NPLOC4/RPL23/UBE2B/UBE2D1/ISG15/MDM2/SNX9/CASP10/UBE2N/RELA/CCT2/TRAF4/TRIM37/ARRB1/HIF1A/ARIH1/UBE2W/PSMA3/MFN2/DBT/BAG1/TANK/RBX1/UBOX5/DNAJA1/ELOB/PSMD1/RANGAP1/ANKRA2/TUBA1B/JAK1/RPS27A/APBB1/CUL3/UBA52/BLZF1/VCP/SMG5/ERLIN2/RB1/MFHAS1/L…	109
Cyst.180	Cyst	180	GO:0001882	nucleoside binding	136/4550	389/18352	3.82517e-06	0.000348384	0.000294863	H1-4/TUBAL3/GNAL/RAB42/ATL1/RASL10B/GLUD2/ARL4A/RHOB/RHOF/ARHGEF5/ARFIP2/GNL2/RHOG/RAB29/IFT27/RAP1B/TUBA1A/ARL8A/RAB27B/GNL1/TUBA1C/RAB8B/RABL2A/NUGGC/PNP/GMPPB/RHOBTB3/GTPBP4/RAB40B/RAB2B/NME1/MOCS1/SCG5/GNL3/GTPBP2/RAB5A/HBS1L/ACTN4/GBP2/DYNC1LI1/CGAS/GNA13/RAC1/NUDT16/GNAI3/RIT1/RTKN/RAB30/RHEB/RAB28/MFN2/SAMHD1/GSPT2/ARF1/DRG1/MFN1/RAB17/KRAS/TRIM23/SEPTIN10/UPRT/RASL11A/ARF4/OARD1/SRPRA/EFL…	136
Cyst.180	Cyst	180	GO:0044389	ubiquitin-like protein ligase binding	114/4550	316/18352	4.38863e-06	0.000371152	0.000314133	HSPA1L/SMAD6/AXIN2/SNCAIP/TNFRSF1B/SCN5A/TRIB3/SMAD7/SQSTM1/AXIN1/TXNIP/MC1R/FZD5/UBE2J1/BRCA1/HSPA5/PRKACB/FZD4/SLF2/GABARAPL1/VCL/MAP1LC3B/DET1/FBXW7/TRAF6/NPLOC4/RPL23/UBE2B/UBE2D1/ISG15/MDM2/SNX9/CASP10/UBE2N/RELA/CCT2/TRAF4/TRIM37/ARRB1/HIF1A/ARIH1/UBE2W/PSMA3/MFN2/DBT/BAG1/TANK/RBX1/UBOX5/DNAJA1/ELOB/PSMD1/RANGAP1/ANKRA2/TUBA1B/JAK1/RPS27A/APBB1/CUL3/ITCH/UBA52/STAT2/BLZF1/VCP/SMG5/ERLIN2/R…	114
Cyst.180	Cyst	180	GO:0042393	histone binding	90/4550	238/18352	5.11762e-06	0.000403951	0.000341893	SCML4/RAG1/L3MBTL1/TSPYL2/NCAPD2/SPIN4/NAP1L2/TRIM24/KDM7A/DNAJC2/USP16/HJURP/TSPYL4/SCML2/ING4/RESF1/MBTD1/JAK2/BRD4/UIMC1/WDR5B/PYGO2/KAT5/PHF13/ASF1A/MPHOSPH8/SPIN3/PHC2/ZMYND8/KMT2A/PHF14/VPS72/MTF2/SCML1/CHD1/PHF2/USP51/MSL3/ING5/LRWD1/KDM8/KMT2C/PSME4/MLLT10/GRWD1/WDR5/PHF6/DPF2/KMT2E/BRD1/SUZ12/USP15/CBX5/CDYL/INO80/SUPT6H/SAP30L/NOC2L/SART3/APBB1/KDM5B/TONSL/SBNO1/BAZ2A/BPTF/L3MBTL3/PARP9…	90
Cyst.180	Cyst	180	GO:0001883	purine nucleoside binding	133/4550	383/18352	7.19655e-06	0.000531935	0.000450215	H1-4/TUBAL3/GNAL/RAB42/ATL1/RASL10B/GLUD2/ARL4A/RHOB/RHOF/ARHGEF5/ARFIP2/GNL2/RHOG/RAB29/IFT27/RAP1B/TUBA1A/ARL8A/RAB27B/GNL1/TUBA1C/RAB8B/RABL2A/NUGGC/GMPPB/RHOBTB3/GTPBP4/RAB40B/RAB2B/NME1/MOCS1/SCG5/GNL3/GTPBP2/RAB5A/HBS1L/GBP2/DYNC1LI1/CGAS/GNA13/RAC1/NUDT16/GNAI3/RIT1/RTKN/RAB30/RHEB/RAB28/MFN2/SAMHD1/GSPT2/ARF1/DRG1/MFN1/RAB17/KRAS/TRIM23/SEPTIN10/UPRT/RASL11A/ARF4/OARD1/SRPRA/EFL1/GPN3/GBP…	133
Cyst.180	Cyst	180	GO:0032550	purine ribonucleoside binding	132/4550	380/18352	7.63758e-06	0.000531935	0.000450215	H1-4/TUBAL3/GNAL/RAB42/ATL1/RASL10B/GLUD2/ARL4A/RHOB/RHOF/ARHGEF5/ARFIP2/GNL2/RHOG/RAB29/IFT27/RAP1B/TUBA1A/ARL8A/RAB27B/GNL1/TUBA1C/RAB8B/RABL2A/NUGGC/GMPPB/RHOBTB3/GTPBP4/RAB40B/RAB2B/NME1/MOCS1/SCG5/GNL3/GTPBP2/RAB5A/HBS1L/GBP2/DYNC1LI1/CGAS/GNA13/RAC1/NUDT16/GNAI3/RIT1/RTKN/RAB30/RHEB/RAB28/MFN2/SAMHD1/GSPT2/ARF1/DRG1/MFN1/RAB17/KRAS/TRIM23/SEPTIN10/UPRT/RASL11A/ARF4/SRPRA/EFL1/GPN3/GBP3/TUBB…	132
Cyst.180	Cyst	180	GO:0090079	translation regulator activity, nucleic acid binding	48/4550	109/18352	8.59611e-06	0.000565433	0.000478567	AGO2/EIF3J/EIF5AL1/EEF2K/EIF1/EIF5A2/PAIP2/EIF1B/EIF2S1/MTRF1/ZNF540/GTPBP2/HBS1L/EIF5A/ABCF1/ETF1/PAIP2B/EIF2S2/PURA/EIF4E/GSPT2/CPEB4/EFL1/EIF6/ABTB1/EIF3C/EIF2A/EIF3CL/EIF2B4/EEF1B2/C1QBP/EIF4E3/EIF3A/EIF4G2/DHFR/EIF4H/EIF2B2/EIF2D/EIF3G/SHMT1/GSPT1/EIF3M/EIF3D/GFM1/EIF4G1/EIF4A2/MTIF2/EIF3B	48
Cyst.180	Cyst	180	GO:0005525	GTP binding	130/4550	376/18352	1.15832e-05	0.000687674	0.000582029	H1-4/TUBAL3/GNAL/RAB42/ATL1/RASL10B/GLUD2/ARL4A/RHOB/RHOF/ARHGEF5/ARFIP2/GNL2/RHOG/RAB29/IFT27/RAP1B/TUBA1A/ARL8A/RAB27B/GNL1/TUBA1C/RAB8B/RABL2A/NUGGC/GMPPB/RHOBTB3/GTPBP4/RAB40B/RAB2B/NME1/MOCS1/SCG5/GNL3/GTPBP2/RAB5A/HBS1L/GBP2/CGAS/GNA13/RAC1/NUDT16/GNAI3/RIT1/RTKN/RAB30/RHEB/RAB28/MFN2/SAMHD1/GSPT2/ARF1/DRG1/MFN1/RAB17/KRAS/TRIM23/SEPTIN10/UPRT/RASL11A/ARF4/SRPRA/EFL1/GPN3/GBP3/TUBB4B/TUBD1/…	130
Cyst.180	Cyst	180	GO:0032549	ribonucleoside binding	132/4550	383/18352	1.18981e-05	0.000687674	0.000582029	H1-4/TUBAL3/GNAL/RAB42/ATL1/RASL10B/GLUD2/ARL4A/RHOB/RHOF/ARHGEF5/ARFIP2/GNL2/RHOG/RAB29/IFT27/RAP1B/TUBA1A/ARL8A/RAB27B/GNL1/TUBA1C/RAB8B/RABL2A/NUGGC/GMPPB/RHOBTB3/GTPBP4/RAB40B/RAB2B/NME1/MOCS1/SCG5/GNL3/GTPBP2/RAB5A/HBS1L/GBP2/DYNC1LI1/CGAS/GNA13/RAC1/NUDT16/GNAI3/RIT1/RTKN/RAB30/RHEB/RAB28/MFN2/SAMHD1/GSPT2/ARF1/DRG1/MFN1/RAB17/KRAS/TRIM23/SEPTIN10/UPRT/RASL11A/ARF4/SRPRA/EFL1/GPN3/GBP3/TUBB…	132
Cyst.180	Cyst	180	GO:0140098	catalytic activity, acting on RNA	134/4550	390/18352	1.21969e-05	0.000687674	0.000582029	RAD54B/PRORSD1P/TRMT61B/AGO2/DDX21/ELAC1/ERN1/PRIMPOL/METTL3/TRMT1L/NYNRIN/BMT2/FARSA/MRM1/EXD2/TRMT11/PAN2/ZC3H12B/PTRH2/NUDT16/TUT1/DDX24/EXOSC9/EMG1/EIF4A3/PARS2/LARS2/DDX5/IGHMBP2/NSUN6/WDR4/PDE12/DHX34/PUS10/POLR2C/SAMHD1/TFB1M/DDX27/DDX3X/PCIF1/ISG20L2/DIS3L/DDX56/TYW1B/DTWD1/MRM2/TRMT112/DDX31/DHX30/NOB1/ENDOV/DUS3L/SUPV3L1/POP1/DHX37/TARBP1/ALKBH1/LACTB2/ZCCHC4/TARS1/POLR3D/ERI1/TARS2/ANG…	134
Cyst.180	Cyst	180	GO:0045182	translation regulator activity	57/4550	139/18352	1.81785e-05	0.000978332	0.000828033	TRIM71/AGO2/EIF3J/EIF5AL1/EIF2AK3/EEF2K/EIF1/EIF5A2/PAIP2/EIF1B/EIF4EBP2/EIF2S1/MTRF1/ZNF540/GTPBP2/HBS1L/EIF5A/ABCF1/ETF1/PAIP2B/EIF4A3/EIF2S2/CNBP/PURA/EIF4E/RPS14/GSPT2/SAMD4B/CPEB4/EFL1/EIF6/ABTB1/EIF3C/EIF2A/EIF3CL/EIF2B4/EEF1B2/C1QBP/EIF4E3/EIF3A/EIF4G2/IGF2BP1/DHFR/EIF4H/EIF2B2/EIF2D/EIF2AK2/EIF3G/SHMT1/GSPT1/EIF3M/EIF3D/GFM1/EIF4G1/EIF4A2/MTIF2/EIF3B	57
Cyst.180	Cyst	180	GO:0032182	ubiquitin-like protein binding	42/4550	94/18352	1.99966e-05	0.00102939	0.000871246	WDR92/SQSTM1/ADRM1/TP53INP2/UBAP1/UBAP1L/DCUN1D3/USP16/FBXW7/NPLOC4/DDI2/MDM2/UBE2N/RBCK1/ZFAND2B/RNFT1/UBR5/PLAA/UBA2/RNF111/RNF4/DCUN1D5/USP25/TDG/TOLLIP/MARK4/NSFL1C/FAF2/HSPB1/RAD23B/SPRTN/UBXN2B/USP13/HABP4/DNAJB2/VPS28/ILRUN/TOP2A/OTUB1/FAF1/AUP1/UBXN1	42
Cyst.180	Cyst	180	GO:0003712	transcription coregulator activity	164/4550	498/18352	2.13161e-05	0.00105159	0.00089004	TCP10L2/RFXAP/CEBPA/EID2B/BCL11A/ID2/PPRC1/ID1/TRIB3/BHLHE40/SPEN/LPIN2/SOX12/SIAH2/MED15/RBBP8/BTG1/NFKBIB/FHL3/CEBPZ/GATA3/NCOA6/BRCA1/RYBP/KMT5A/TRIM24/USP16/TLE4/WWC1/ING4/YY1AP1/MIER2/HDGFL3/BRD4/CENPJ/KAT5/TAF5L/TLE3/NUP98/ACTN4/CREBBP/MED27/HYAL2/SOX4/DRAP1/MED10/RCOR1/JMY/MED1/NCOA3/ZMYND8/JADE1/ARRB1/MED30/CAMTA1/IRF2BPL/COPS2/PHF2/JUP/TMF1/IRF2BP1/N4BP2L2/SRSF2/WTIP/HCFC2/SIRT6/KMT2C/MR…	164
Cyst.180	Cyst	180	GO:0003724	RNA helicase activity	36/4550	77/18352	2.30344e-05	0.00109091	0.000923316	RAD54B/DDX21/DDX24/EIF4A3/DDX5/IGHMBP2/DHX34/DDX27/DDX3X/DDX56/DDX31/DHX30/SUPV3L1/DHX37/HELZ2/DDX10/DHX15/DDX39A/DDX54/DDX18/IFIH1/DHX8/DDX19A/DHX36/DDX51/DDX50/DHX32/DDX49/DHX9/MTREX/DDX42/DDX41/EIF4A2/UPF1/DDX6/DDX39B	36
Cyst.180	Cyst	180	GO:0019001	guanyl nucleotide binding	134/4550	397/18352	3.2394e-05	0.00142054	0.0012023	H1-4/TUBAL3/GNAL/RAB42/ATL1/RASL10B/GLUD2/ARL4A/RHOB/RHOF/ARHGEF5/ARFIP2/GNL2/RHOG/CNGA1/RAB29/IFT27/RAP1B/TUBA1A/ARL8A/RAB27B/GNL1/TUBA1C/RAB8B/RABL2A/NUGGC/GMPPB/RHOBTB3/GTPBP4/RAB40B/RAB2B/NME1/MOCS1/SCG5/GNL3/GTPBP2/RAB5A/PRKG2/HBS1L/GBP2/DYNC1LI1/CGAS/GNA13/RAC1/NUDT16/GNAI3/RIT1/RTKN/RAB30/RHEB/RAB28/MFN2/SAMHD1/GSPT2/ARF1/DRG1/MFN1/RAB17/KRAS/TRIM23/SEPTIN10/UPRT/RASL11A/ARF4/SRPRA/EFL1/GP…	134
Cyst.180	Cyst	180	GO:0032561	guanyl ribonucleotide binding	134/4550	397/18352	3.2394e-05	0.00142054	0.0012023	H1-4/TUBAL3/GNAL/RAB42/ATL1/RASL10B/GLUD2/ARL4A/RHOB/RHOF/ARHGEF5/ARFIP2/GNL2/RHOG/CNGA1/RAB29/IFT27/RAP1B/TUBA1A/ARL8A/RAB27B/GNL1/TUBA1C/RAB8B/RABL2A/NUGGC/GMPPB/RHOBTB3/GTPBP4/RAB40B/RAB2B/NME1/MOCS1/SCG5/GNL3/GTPBP2/RAB5A/PRKG2/HBS1L/GBP2/DYNC1LI1/CGAS/GNA13/RAC1/NUDT16/GNAI3/RIT1/RTKN/RAB30/RHEB/RAB28/MFN2/SAMHD1/GSPT2/ARF1/DRG1/MFN1/RAB17/KRAS/TRIM23/SEPTIN10/UPRT/RASL11A/ARF4/SRPRA/EFL1/GP…	134
Cyst.180	Cyst	180	GO:0016407	acetyltransferase activity	45/4550	105/18352	3.70927e-05	0.00156849	0.00132753	SATL1/NAT8/NAT8B/KAT14/FASN/ACAT2/CLOCK/LCAT/GTF2B/KAT5/NAA15/TAF5L/CREBBP/NAA25/NCOA3/PHF14/GNPAT/DBT/MSL3/EPC2/MOGAT2/WDR5/TADA3/BRD1/SMARCE1/NAT9/ESCO1/NAGS/EPC1/HAT1/BRPF1/OGT/KANSL1L/MEAF6/EP300/LPCAT2/NAT10/ELP3/GNPNAT1/USP22/NAA40/CASD1/HGSNAT/ATF2/BRPF3	45
Cyst.180	Cyst	180	GO:0043130	ubiquitin binding	35/4550	76/18352	4.4237e-05	0.00180609	0.00152863	WDR92/SQSTM1/ADRM1/TP53INP2/UBAP1/UBAP1L/USP16/FBXW7/NPLOC4/DDI2/MDM2/UBE2N/RBCK1/ZFAND2B/RNFT1/UBR5/PLAA/USP25/TOLLIP/MARK4/NSFL1C/FAF2/HSPB1/RAD23B/SPRTN/UBXN2B/USP13/DNAJB2/VPS28/ILRUN/TOP2A/OTUB1/FAF1/AUP1/UBXN1	35
Cyst.180	Cyst	180	GO:0017137	Rab GTPase binding	66/4550	172/18352	5.21451e-05	0.00205799	0.00174183	SYTL5/DENND3/TBC1D10C/OPTN/RAB29/DENND5A/DENND2B/BICDL1/RHOBTB3/TBC1D9/TBC1D13/TBC1D1/MICALL1/RABGGTB/RAC1/MICAL3/TBC1D25/BICD1/TBC1D12/KIF16B/RAB11FIP2/C9orf72/ALS2/SH3BP5L/KIF3A/TBC1D22B/USP6NL/RIMS4/TBCK/TBC1D7-LOC100130357/IFT20/STXBP5/TBC1D8B/SBF1/YIPF2/RAB3GAP2/MICALL2/DNM1L/GRTP1/HPS6/NPC1L1/LLGL2/RIN3/ANXA2/TBC1D20/RAB8A/TBC1D16/ANKRD27/GDI1/TBC1D30/SMCR8/ANXA9/NDRG1/RAB11FIP4/DENND5B/TBC…	66
Cyst.180	Cyst	180	GO:0003735	structural constituent of ribosome	75/4550	202/18352	6.11926e-05	0.00233716	0.00197811	MRPL14/MRPL36/RPL37/RPL26L1/RPL23/MRPL47/RPL30/MRPS18A/RPL41/MRPS23/RPS14/RPS12/RPS13/RPL36/RPS5/RPL32/RPL36AL/RPS18/MRPL32/MRPL27/RPL37A/MRPL4/RPSA/RPS16/RPS19/RPL26/RPS11/RPL24/MRPL17/RPL35A/RPL10A/RPS27A/RPS8/MRPS22/RPL7/RPS25/UBA52/RPS24/RPL12/MRPL9/RPL27A/RPL29/MRPL55/RPL21/MRPL1/RPS23/MRPS12/RPS2/RPL5/RPL13A/RPL11/MRPL57/RPLP1/MRPL22/RPL4/RPL8/RPL38/RPL18/RPS6/MRPL11/RPLP0/MRPS15/MRPL20/DAP…	75
Cyst.180	Cyst	180	GO:0019207	kinase regulator activity	79/4550	216/18352	7.15919e-05	0.0026489	0.00224196	DUSP19/ETAA1/TRIB3/GPRC5A/SOCS6/HEXIM2/PIK3R1/CASP3/CISH/SPRY2/WDR81/CCND2/PAK2/SPRED2/MNAT1/CCND3/DBF4/MALT1/CD24/TAOK3/TAOK1/WNK1/SOCS3/HYAL2/CCNQ/PARP16/CDKN1C/NCK1/CCNG2/MBIP/YWHAG/MARK2/CSNK2B/DDX3X/CCNK/GPRC5B/CCNL1/ALS2/DNAJC3/SH3BP5L/CDKN2A/CEP43/CAB39L/BCCIP/MAP2K1/LAMTOR3/PIK3CA/PRKAG2/ABI1/CDC37/APC/GSKIP/GMFB/IQGAP1/GSTP1/GREM1/MAP2K2/CCNJ/CCNH/PKIB/CCNJL/HSPB1/RPLP1/SOCS7/CCND1/ATG13…	79
Cyst.180	Cyst	180	GO:0003713	transcription coactivator activity	94/4550	267/18352	8.39344e-05	0.00301146	0.00254882	RFXAP/CEBPA/ID2/PPRC1/ID1/LPIN2/SOX12/NFKBIB/CEBPZ/GATA3/NCOA6/BRCA1/TRIM24/USP16/WWC1/ING4/CENPJ/KAT5/TAF5L/NUP98/ACTN4/CREBBP/MED27/HYAL2/SOX4/DRAP1/JMY/MED1/NCOA3/JADE1/ARRB1/MED30/PHF2/JUP/TMF1/HCFC2/KMT2C/MRTFA/BUD31/CITED2/WWTR1/RNF4/FOXC1/RRP1B/NCOA4/TADA3/DCAF6/YAF2/SMARCE1/HELZ2/CTBP2/POU4F1/PARK7/PPARGC1B/XPC/MAML2/SRA1/SNW1/CBFB/WBP2/RBM14/SMARCB1/MED13/CCAR1/MED7/ENY2/KMT2D/LPIN3/MTA2…	94
Cyst.180	Cyst	180	GO:0008080	N-acetyltransferase activity	37/4550	84/18352	8.82752e-05	0.00307405	0.0026018	SATL1/NAT8/NAT8B/KAT14/CLOCK/GTF2B/KAT5/NAA15/TAF5L/CREBBP/NAA25/NCOA3/PHF14/MSL3/EPC2/WDR5/TADA3/BRD1/SMARCE1/NAT9/ESCO1/NAGS/EPC1/HAT1/BRPF1/OGT/KANSL1L/MEAF6/EP300/NAT10/ELP3/GNPNAT1/USP22/NAA40/HGSNAT/ATF2/BRPF3	37
Cyst.180	Cyst	180	GO:0017048	Rho GTPase binding	62/4550	162/18352	9.44896e-05	0.00319645	0.00270539	PREX1/ARHGEF37/FGD3/PARD6G/TIAM2/EPS8/ARHGEF5/ARFIP2/FGD6/FMNL1/DIAPH3/WHAMM/ATP7A/PAK2/PLEKHG3/FGD4/VAV3/NGEF/ARHGEF2/KIAA1614/STRN3/ARHGDIA/CDC42EP1/RTKN/SRGAP1/DNMBP/ITPKA/DVL1/AKAP13/ALS2/CORO1C/CYRIB/CYFIP2/ARHGEF26/FLNA/SPATA13/STRIP1/CDC42SE1/IQGAP2/PFN1/IQGAP1/ARHGEF10L/TRIOBP/CDKL5/ARHGEF38/EPS8L1/SIKE1/PLEKHG2/ARHGEF16/PARD6B/DVL2/ARHGEF17/TNFAIP1/YBX3/DVL3/DOCK7/ARHGAP17/MAP3K11/RCC2/R…	62
Cyst.180	Cyst	180	GO:0016887	ATPase activity	139/4550	423/18352	9.79117e-05	0.00322021	0.0027255	HSPA1L/DNAH6/RAD54B/MYO1F/DNAH11/MYH3/ABCA1/DDX21/DNHD1/ATP2A2/SMCHD1/ATP6V1G1/HSPA5/CHTF8/SETX/MYO15A/KIF2A/KIF12/KATNAL1/RFC4/MRE11/RHOBTB3/ABCC9/PEX6/RECQL5/ANXA1/MYO1E/ZRANB3/PSMC6/MCM8/ABCF1/KIF5A/TAP1/AK6/DDX24/MYL6/PSMC4/ATAD1/EIF4A3/KIF21A/CHD4/DDX5/IGHMBP2/ATP8A1/CHD1/DHX34/ATP2B1/MCM9/PSMC1/DDX27/DDX3X/PSMD6/ABCC5/PSMC2/DDX56/ATP6V1H/KATNA1/CHD6/DNAH3/KIF16B/MYO5C/ABCE1/DDX31/ATP6V1F/DH…	139
Cyst.180	Cyst	180	GO:0004652	polynucleotide adenylyltransferase activity	11/4550	15/18352	0.000105536	0.00335815	0.00284225	TENT5B/TENT5C/TENT4A/TUT1/TENT5A/TRNT1/PAPOLA/TENT4B/MTPAP/TENT2/TUT4	11
Cyst.180	Cyst	180	GO:0005085	guanyl-nucleotide exchange factor activity	78/4550	215/18352	0.000107779	0.00335815	0.00284225	PREX1/GDPGP1/ARHGEF37/FGD3/RAPGEF3/DENND3/TIAM2/ADRB1/EPS8/ARHGEF5/FGD6/DENND5A/DENND2B/CYTH1/PLEKHG3/FGD4/VAV3/NGEF/ARHGEF2/SEC61B/RALGPS1/RIC8B/LAMTOR5/CCDC88A/DNMBP/DENND11/RGL4/AKAP13/KNDC1/C9orf72/ALS2/ARF4/CCDC88C/PSD4/SH3BP5L/ITSN2/ARHGEF9/PSD3/ARHGEF26/SPATA13/OBSCN/LAMTOR3/SBF1/DOCK8/EIF2B4/RGL1/EEF1B2/RAB3GAP2/ARHGEF10L/DIS3/RIN3/IQSEC1/ARHGEF38/EPS8L1/VAV2/PREB/ANKRD27/EIF2B2/SMCR8/PLE…	78
Cyst.180	Cyst	180	GO:0070063	RNA polymerase binding	35/4550	79/18352	0.000117526	0.00356796	0.00301982	AGO2/WDR43/BRCA1/GTF2B/RECQL5/BRD4/RRN3/PAF1/NCOA3/LEO1/ERBB2/PCIF1/CDC73/RPRD1A/WAC/GTF2E1/PHRF1/PPIB/SMYD3/SPTY2D1/RTRAF/CCNT1/RPRD2/DHX9/CCAR2/TCERG1/ELOF1/NOLC1/ZNF326/TCOF1/STOM/PCF11/MAF1/HNRNPU/BIN1	35
Cyst.180	Cyst	180	GO:0008757	S-adenosylmethionine-dependent methyltransferase activity	61/4550	160/18352	0.000121531	0.00359732	0.00304467	MECOM/ETFBKMT/EEF1AKMT3/TRMT61B/DOT1L/METTL3/TRMT1L/KMT5A/PRMT9/BMT2/MRM1/FAM86C1P/KMT2B/TRMT11/PCMTD2/PCMTD1/EMG1/KMT2A/NSUN6/WDR4/TFB1M/PRMT1/PCIF1/KMT2C/MRM2/TRMT112/SETD2/WDR5/NSD1/SETD1A/VCPKMT/SETD7/TARBP1/SETDB2/SUZ12/ZCCHC4/ATPSCKMT/HNMT/TPMT/DIMT1/KMT5B/NSUN2/TRMT61A/METTL16/ICMT/TRMT2B/KMT2D/EZH2/SMYD3/SETD5/RBBP5/METTL15/FBXO11/THUMPD2/PRMT7/METTL21A/RRNAD1/MEPCE/TRMT1/BUD23/EHMT1	61
Cyst.180	Cyst	180	GO:0008139	nuclear localization sequence binding	16/4550	27/18352	0.000143966	0.00415747	0.00351877	KPNA7/NUP58/KPNA2/NUP98/KPNA1/POM121C/KPNA4/NUP153/KPNA3/POM121/TNPO2/KPNB1/NUP214/BRAP/NOLC1/TNPO1	16
Cyst.180	Cyst	180	GO:0003743	translation initiation factor activity	25/4550	51/18352	0.00015585	0.00439349	0.00371853	AGO2/EIF3J/EIF1/EIF1B/EIF2S1/EIF2S2/EIF4E/EIF6/EIF3C/EIF2A/EIF3CL/EIF2B4/EIF4E3/EIF3A/EIF4G2/EIF4H/EIF2B2/EIF2D/EIF3G/EIF3M/EIF3D/EIF4G1/EIF4A2/MTIF2/EIF3B	25
Cyst.180	Cyst	180	GO:0043022	ribosome binding	27/4550	57/18352	0.000179093	0.0049313	0.00417372	EIF5AL1/ZNF598/HSPA5/EIF5A2/EIF2S1/NAA15/EIF5A/SRP72/ETF1/IGHMBP2/YTHDF1/SEC61A2/CPEB4/SRP68/EFL1/EIF6/RPSA/SBDS/ERI1/GEMIN5/EIF3C/MAIP1/EIF2A/C1QBP/SEC61A1/LETMD1/YTHDF3	27
Cyst.180	Cyst	180	GO:0019887	protein kinase regulator activity	68/4550	185/18352	0.000185566	0.0049934	0.00422628	DUSP19/ETAA1/TRIB3/GPRC5A/HEXIM2/CASP3/SPRY2/CCND2/PAK2/SPRED2/MNAT1/CCND3/DBF4/CD24/TAOK3/TAOK1/WNK1/SOCS3/HYAL2/CCNQ/PARP16/CDKN1C/NCK1/CCNG2/MBIP/YWHAG/MARK2/CSNK2B/DDX3X/CCNK/GPRC5B/CCNL1/ALS2/DNAJC3/SH3BP5L/CDKN2A/CEP43/CAB39L/MAP2K1/PIK3CA/PRKAG2/ABI1/CDC37/APC/GSKIP/GMFB/IQGAP1/GREM1/MAP2K2/CCNJ/CCNH/PKIB/CCNJL/HSPB1/RPLP1/CCND1/ATG13/ELP3/CCNT1/SMCR8/DAXX/MLST8/CALM1/IBTK/HSP90AB1/MACROH2…	68
Cyst.180	Cyst	180	GO:0008170	N-methyltransferase activity	41/4550	100/18352	0.00025854	0.00680247	0.00575743	MECOM/ETFBKMT/EEF1AKMT3/DOT1L/HEMK1/TRMT1L/KMT5A/PRMT9/FAM86C1P/KMT2B/TRMT11/KMT2A/TFB1M/PRMT1/KMT2C/SETD2/WDR5/NSD1/SETD1A/VCPKMT/SETD7/SETDB2/SUZ12/ZCCHC4/ATPSCKMT/HNMT/DIMT1/KMT5B/METTL16/KMT2D/EZH2/SMYD3/SETD5/RBBP5/METTL15/FBXO11/PRMT7/METTL21A/RRNAD1/TRMT1/EHMT1	41
Cyst.180	Cyst	180	GO:0019843	rRNA binding	29/4550	64/18352	0.000274435	0.00693702	0.0058713	RPF2/DDX21/RPL37/RPF1/RPL23/MDM2/MRPS18A/EMG1/RPS14/RPS13/RPS5/RPS18/SBDS/RPS11/ERI1/ANG/UTP25/RPL12/FASTKD2/RPL5/RPL11/KDM2B/RPL8/MRPL11/RPLP0/MRPL20/CAVIN1/RPL3/RCC1L	29
Cyst.180	Cyst	180	GO:0008276	protein methyltransferase activity	38/4550	91/18352	0.000275372	0.00693702	0.0058713	MECOM/ETFBKMT/EEF1AKMT3/DOT1L/PRDM4/HEMK1/KMT5A/PRMT9/KMT2B/PCMTD2/PCMTD1/PRDM5/KMT2A/PRMT1/KMT2C/TRMT112/SETD2/NTMT1/WDR5/NSD1/SETD1A/VCPKMT/SETD7/SETDB2/SUZ12/ATPSCKMT/KMT5B/FAM98A/ICMT/KMT2D/EZH2/SMYD3/SETD5/RBBP5/FBXO11/PRMT7/METTL21A/EHMT1	38
Cyst.180	Cyst	180	GO:0046332	SMAD binding	34/4550	79/18352	0.000287586	0.00709378	0.00600398	RANBP3L/SMAD6/AXIN2/ZBTB7A/SMAD7/AXIN1/TGIF1/GATA4/CREB3L1/SMURF2/SMURF1/ZC3H3/RNF111/PMEPA1/DDX5/SKIL/PURA/HMGA2/TRIM33/USP15/FLNA/SNW1/MEF2A/SKI/SAV1/ZMIZ1/TGFBR1/TGFBR3/USP9X/ACVR1B/RANBP3/TCF12/HIPK2/IPO7	34
Cyst.180	Cyst	180	GO:0008168	methyltransferase activity	77/4550	218/18352	0.000312196	0.00754368	0.00638477	GCSH/MECOM/NSUN5P2/ETFBKMT/EEF1AKMT3/TRMT61B/DOT1L/PRDM4/HEMK1/METTL3/TRMT1L/PRDM1/KMT5A/PRMT9/BMT2/MRM1/FAM86C1P/KMT2B/TRMT11/PCMTD2/PCMTD1/PRDM5/EMG1/KMT2A/NSUN7/NSUN6/WDR4/TFB1M/NSUN5P1/PRMT1/PCIF1/KMT2C/MRM2/TRMT112/SETD2/NTMT1/WDR5/NSD1/SETD1A/VCPKMT/SETD7/TARBP1/SETDB2/SUZ12/ZCCHC4/ATPSCKMT/HNMT/TPMT/DIMT1/KMT5B/NSUN2/TRMT61A/METTL16/FAM98A/METTL7A/TYW3/ICMT/NDUFAF5/TRMT2B/KMT2D/EZH2/SMYD3/…	77
Cyst.180	Cyst	180	GO:0016741	transferase activity, transferring one-carbon groups	80/4550	229/18352	0.00035834	0.00848549	0.00718188	GCSH/MECOM/NSUN5P2/ETFBKMT/EEF1AKMT3/TRMT61B/DOT1L/PRDM4/HEMK1/METTL3/TRMT1L/PRDM1/KMT5A/PRMT9/BMT2/MRM1/FAM86C1P/KMT2B/TRMT11/PCMTD2/PCMTD1/PRDM5/EMG1/KMT2A/NSUN7/NSUN6/WDR4/TFB1M/NSUN5P1/PRMT1/PCIF1/KMT2C/MRM2/TRMT112/SETD2/NTMT1/WDR5/NSD1/SETD1A/VCPKMT/SETD7/TARBP1/SETDB2/SUZ12/ZCCHC4/ATPSCKMT/HNMT/TPMT/DIMT1/KMT5B/NSUN2/TRMT61A/METTL16/FAM98A/METTL7A/TYW3/ICMT/NDUFAF5/TRMT2B/KMT2D/EZH2/SMYD3/…	80
Cyst.180	Cyst	180	GO:0043175	RNA polymerase core enzyme binding	28/4550	62/18352	0.000372036	0.00862311	0.00729837	AGO2/WDR43/GTF2B/RECQL5/BRD4/RRN3/PAF1/NCOA3/LEO1/ERBB2/PCIF1/CDC73/RPRD1A/WAC/GTF2E1/SMYD3/SPTY2D1/RTRAF/RPRD2/DHX9/CCAR2/ELOF1/NOLC1/ZNF326/TCOF1/PCF11/MAF1/HNRNPU	28
Cyst.180	Cyst	180	GO:0035591	signaling adaptor activity	30/4550	68/18352	0.000383853	0.00862311	0.00729837	DUSP19/HOMER1/AXIN1/EPS8/CARD10/PIK3R1/GAB2/SH2B3/SARM1/STAP2/CRK/HOMER2/SH2B1/SPAG9/NCK1/SHC1/AKAP13/DEDD2/FRS2/DLG5/MAP2K1/G3BP2/IQGAP1/MAP2K2/SH3RF1/SAV1/NCK2/MAVS/PTPN11/SPATA2	30
Cyst.180	Cyst	180	GO:0061629	RNA polymerase II-specific DNA-binding transcription factor binding	91/4550	267/18352	0.000386001	0.00862311	0.00729837	ID2/NKX3-1/ZBTB7A/NR1I2/BHLHE40/RARB/GATA4/RBBP8/ACTB/SRF/NCOA6/GTF2A2/VDR/TRIM24/GABARAPL1/GTF2B/BRMS1/MIER2/BBS10/RNF25/RELA/ACTN4/CREBBP/HNF4A/MKKS/TP53BP2/MED1/NCOA3/TRIP6/EXOSC9/ARRB1/MED30/HIF1A/CHD4/DCAF1/DDX5/JUP/TMF1/BUD31/CREB1/NR1H4/PPARG/DNAJA1/GTF2I/NSD1/DCAF13/TRIP12/CDKN2A/PPID/TADA3/BBS7/SMARCE1/TAF4/CTBP2/NR1H2/PARK7/PPARGC1B/RB1/SNW1/DDX54/WBP2/BAZ2A/SMARCB1/STRN/MED13/HDAC2/STA…	91
Cyst.180	Cyst	180	GO:0140297	DNA-binding transcription factor binding	114/4550	347/18352	0.000398845	0.00874504	0.00740156	HOXD4/ID2/NKX3-1/ATF4/ZBTB7A/NR1I2/BHLHE40/RARB/GATA4/RBBP8/ACTB/SRF/NCOA6/GTF2A2/VDR/HOXB4/ZNF703/MYC/TRIM24/GABARAPL1/TLE4/CRTC2/GTF2B/BRMS1/MIER2/BBS10/KAT5/TLE3/TCF4/RNF25/RELA/ACTN4/CREBBP/HNF4A/PRDM5/MKKS/TP53BP2/MED1/NCOA3/ZMYND8/TRIP6/EXOSC9/USF1/ARRB1/MED30/HIF1A/CHD4/DCAF1/DDX5/JUP/EIF4E/TMF1/CRTC1/BUD31/CREB1/NR1H4/PPARG/DNAJA1/GTF2I/NSD1/DCAF13/TRIP12/CDKN2A/PPID/TADA3/BBS7/CBX5/NOC2L…	114
Cyst.180	Cyst	180	GO:0004386	helicase activity	59/4550	160/18352	0.000433405	0.00933003	0.00789668	RAD54B/DDX21/CHTF8/SETX/RFC4/MRE11/RECQL5/ANXA1/MCM8/DDX24/EIF4A3/CHD4/DDX5/IGHMBP2/CHD1/DHX34/MCM9/DDX27/DDX3X/DDX56/CHD6/DDX31/DHX30/SUPV3L1/DNA2/CHD7/DHX37/INO80/HELZ2/DDX10/DHX15/DDX39A/DDX54/DDX18/IFIH1/DHX8/DDX19A/DHX36/DDX11/ATRX/CHD9/DDX51/XRCC6/DDX50/DHX32/SMARCAD1/SMARCA4/ERCC6L2/MCM6/DDX49/XRCC5/DHX9/MTREX/DDX42/DDX41/EIF4A2/UPF1/DDX6/DDX39B	59
Cyst.180	Cyst	180	GO:0051082	unfolded protein binding	46/4550	118/18352	0.000443557	0.00937805	0.00793733	HSPA1L/PFDN2/CRYAB/ERN1/SYVN1/HSPA5/TMEM67/DNAJA2/SCG5/MKKS/CCT2/DNAJB11/CCT6A/TUBB4B/DNAJA1/DNAJB1/SHQ1/TTC1/GRPEL1/HSPE1/PFDN6/PFDN5/NUDC/PPIB/CCT5/PDRG1/CDC37/HSP90AA1/HSPA9/CCT3/GRPEL2/PPIA/SCAP/PTGES3/SERPINH1/DNAJB6/CALR/PFDN1/TCP1/DNAJB2/CCT8/HSP90AB1/HSPA8/HSP90B1/NACA/CCT4	46
Cyst.180	Cyst	180	GO:0031593	polyubiquitin modification-dependent protein binding	24/4550	51/18352	0.00045547	0.00946099	0.00800752	SQSTM1/OPTN/ZRANB1/WDR81/UIMC1/AGL/ZFAND2B/ZRANB3/MINDY1/UBQLN1/UFD1/BRCC3/OTUD7B/VCP/AGAP3/ZBTB1/UBQLN2/ZFAND6/TAB2/DZIP3/RAD23B/SPRTN/PSMD4/UBXN1	24
Cyst.180	Cyst	180	GO:0003714	transcription corepressor activity	69/4550	194/18352	0.000497923	0.0101645	0.00860295	TCP10L2/EID2B/TRIB3/BHLHE40/SPEN/SIAH2/RBBP8/RYBP/KMT5A/TLE4/MIER2/TLE3/CREBBP/DRAP1/RCOR1/MED1/ZMYND8/IRF2BPL/COPS2/IRF2BP1/N4BP2L2/SRSF2/WTIP/SIRT6/CITED2/UXT/RLIM/WWTR1/DNAJB1/NSD1/DPF2/CDYL/PFDN5/YAF2/NOC2L/CTBP2/ZNF281/POU4F1/KDM5B/PHB/SNW1/PPP1R13L/DDX54/PIAS4/C1QBP/PARP9/CCAR1/EZH2/MTA2/AEBP2/AJUBA/PEX14/SAP18/CCND1/SMARCA4/MIER1/SIRT7/DAXX/MIER3/MECP2/MIDEAS/NPAT/TCERG1/HIPK2/RERE/GON4L/P…	69
Cyst.180	Cyst	180	GO:0001098	basal transcription machinery binding	31/4550	72/18352	0.000518877	0.0102392	0.00866616	AGO2/WDR43/AR/AHR/GTF2B/RECQL5/BRD4/ZNHIT6/TCF4/PAF1/DRAP1/NCOA3/LEO1/PCIF1/CDC73/RPRD1A/WAC/GTF2E1/NOP58/SMYD3/RTRAF/RPRD2/DHX9/CCAR2/ELOF1/ZNF326/PCF11/EDF1/HNRNPU/GTF2F1/TAF7	31
Cyst.180	Cyst	180	GO:0001099	basal RNA polymerase II transcription machinery binding	31/4550	72/18352	0.000518877	0.0102392	0.00866616	AGO2/WDR43/AR/AHR/GTF2B/RECQL5/BRD4/ZNHIT6/TCF4/PAF1/DRAP1/NCOA3/LEO1/PCIF1/CDC73/RPRD1A/WAC/GTF2E1/NOP58/SMYD3/RTRAF/RPRD2/DHX9/CCAR2/ELOF1/ZNF326/PCF11/EDF1/HNRNPU/GTF2F1/TAF7	31
Cyst.180	Cyst	180	GO:0022884	macromolecule transmembrane transporter activity	13/4550	22/18352	0.000637795	0.0123795	0.0104777	TOMM40L/ABCA1/MCL1/TIMM17A/TIMM23B/TOMM22/SEC61A2/TOMM40/TIMM23/SEC61G/TIMM17B/SIDT2/SEC61A1	13
Cyst.180	Cyst	180	GO:0016410	N-acyltransferase activity	42/4550	107/18352	0.000651343	0.0124385	0.0105276	SATL1/NAT8/GLYAT/NAT8B/KAT14/GLYATL1/PLA2G4E/CLOCK/GTF2B/KAT5/NAA15/TAF5L/CREBBP/NAA25/NCOA3/PHF14/MSL3/EPC2/WDR5/TADA3/BRD1/SMARCE1/NAT9/ESCO1/NAGS/EPC1/HAT1/BRPF1/OGT/KANSL1L/MEAF6/EP300/NAT10/ELP3/NMT2/GNPNAT1/USP22/NAA40/CERS4/HGSNAT/ATF2/BRPF3	42
Cyst.180	Cyst	180	GO:0060589	nucleoside-triphosphatase regulator activity	113/4550	348/18352	0.000684146	0.0128576	0.0108823	RANBP3L/RGS17/PREX1/RGS5/ARHGAP30/RASA4/TIAM2/RGPD2/RGPD1/STARD13/RGPD5/ARHGAP28/TBC1D10C/ARHGAP45/RGS2/AGFG1/TBC1D24/SEC23B/VAV3/TBC1D9/RGPD3/GARNL3/DNAJA2/TBC1D13/ARFGAP3/ARHGDIA/RIC8B/TBC1D1/TOR1AIP1/ARAP2/CCDC88A/ARRB1/RTKN/AGFG2/TBC1D25/ADAP1/ELMOD2/SRGAP1/TBC1D12/BAG1/GIT2/AHSA2P/HSPH1/ALS2/GPSM1/DNAJA1/DNAJB1/ARHGAP42/RANGAP1/BNIP2/RACGAP1/TBC1D22B/GRPEL1/USP6NL/PLCB1/RIN1/TBCK/ASAP3/TBC1D…	113
Cyst.180	Cyst	180	GO:0005096	GTPase activator activity	92/4550	275/18352	0.000718955	0.0133007	0.0112573	RANBP3L/RGS17/PREX1/RGS5/ARHGAP30/RASA4/TIAM2/RGPD2/RGPD1/STARD13/RGPD5/ARHGAP28/TBC1D10C/ARHGAP45/RGS2/AGFG1/TBC1D24/SEC23B/VAV3/TBC1D9/RGPD3/GARNL3/TBC1D13/ARFGAP3/ARHGDIA/RIC8B/TBC1D1/ARAP2/ARRB1/AGFG2/TBC1D25/ADAP1/ELMOD2/SRGAP1/TBC1D12/GIT2/ALS2/ARHGAP42/RANGAP1/BNIP2/RACGAP1/TBC1D22B/USP6NL/PLCB1/RIN1/TBCK/ASAP3/TBC1D7-LOC100130357/RABEP2/STXBP5/SYDE2/AGAP3/ARHGAP21/TBC1D8B/ARFGAP1/ARHGAP27…	92
Cyst.180	Cyst	180	GO:0000287	magnesium ion binding	75/4550	217/18352	0.00076352	0.0139078	0.0117712	TSSK3/ATP8B4/TSSK6/NUAK2/FOXK2/STK38L/S100P/ATP10B/ERN1/ADPRHL1/STK38/PRKACB/SIK1B/DYRK2/NUDT18/ITPK1/ENO3/PPA1/EXD2/NME1/MAP2K7/MVK/MAST4/PGP/NUDT16/OXSR1/UBA2/RPS6KA1/PI4K2A/ATP8A1/MARK2/MAP3K6/RHEB/ENOSF1/ARF1/CDC42BPG/IDH3A/ENDOV/WEE2/FIGNL1/ADPRS/RRAGC/PGM2/RAN/AASDHPPT/SRPK2/MORC2/SRPK1/SIK3/PAPOLA/CILK1/TDG/ATP8B1/RAP2A/DHX36/PRPSAP1/NUDT12/EPHX2/HPRT1/IDH1/ABL2/IRAK4/FAN1/MAP3K20/PKM/CERK…	75
Cyst.180	Cyst	180	GO:0008320	protein transmembrane transporter activity	12/4550	20/18352	0.000857455	0.0151526	0.0128248	TOMM40L/ABCA1/MCL1/TIMM17A/TIMM23B/TOMM22/SEC61A2/TOMM40/TIMM23/SEC61G/TIMM17B/SEC61A1	12
Cyst.180	Cyst	180	GO:0140318	protein transporter activity	12/4550	20/18352	0.000857455	0.0151526	0.0128248	TOMM40L/ABCA1/MCL1/TIMM17A/TIMM23B/TOMM22/SEC61A2/TOMM40/TIMM23/SEC61G/TIMM17B/SEC61A1	12
Cyst.180	Cyst	180	GO:0003924	GTPase activity	106/4550	326/18352	0.000933061	0.0162462	0.0137504	RGS17/TUBAL3/GNAL/GNGT1/RAB42/RGS5/ATL1/RASL10B/RHOB/RHOF/GNL2/RHOG/RAB29/IFT27/RAP1B/TUBA1A/ARL8A/RAB27B/GNL1/TUBA1C/RAB8B/RGS2/RABL2A/NUGGC/RHOBTB3/GTPBP4/RAB40B/RAB2B/GTPBP2/RAB5A/HBS1L/GBP2/GNA13/RAC1/GNAI3/RIT1/RAB30/RHEB/RAB28/MFN2/DDX3X/GSPT2/ARF1/DRG1/MFN1/RAB17/KRAS/TRIM23/SEPTIN10/RASL11A/ARF4/SRPRA/EFL1/GPN3/GBP3/TUBB4B/TUBD1/RHOC/ARF6/RAB6B/RAB37/RRAGC/RRAS2/TMEM250/TUBG1/RAN/TUBA1B/R…	106
Cyst.180	Cyst	180	GO:0060090	molecular adaptor activity	103/4550	316/18352	0.000995973	0.0170903	0.0144648	LINC00324/STON1/VAMP1/SORBS2/DUSP19/TRIM17/HOMER1/GAS2/BNIP1/AXIN1/TCAP/SPTBN4/EPS8/CARD10/OPTN/PIK3R1/AKAP6/CNTLN/GAB2/SH2B3/PDE4DIP/ANK3/SARM1/STAP2/DET1/WWC1/FBXW7/CRK/HOMER2/SH2B1/SPAG9/IPPK/LAMTOR5/PSMC6/PDZK1/ANK2/ARRB1/NCK1/WWC2/USE1/FRMD4A/SHC1/BICD1/PAXX/JUP/WWC3/AKAP13/NUP153/SEPTIN10/DEDD2/VAMP2/ARRDC4/DLGAP4/FRS2/SGTA/ITSN2/TMEM250/CBX5/CDYL/DLG5/ECPAS/TEX261/OTUD4/SLC9A1/SEPTIN9/FLRT…	103
Cyst.180	Cyst	180	GO:0030374	nuclear receptor transcription coactivator activity	24/4550	54/18352	0.00125657	0.0211206	0.0178759	PPRC1/NCOA6/ACTN4/MED1/NCOA3/MED30/TMF1/BUD31/RNF4/TADA3/DCAF6/HELZ2/PPARGC1B/SRA1/RBM14/MED13/CCAR1/ENY2/ZMIZ1/USP22/CCAR2/ZMIZ2/THRAP3/CALCOCO1	24
Cyst.180	Cyst	180	GO:0061733	peptide-lysine-N-acetyltransferase activity	25/4550	57/18352	0.00126652	0.0211206	0.0178759	KAT14/CLOCK/GTF2B/KAT5/TAF5L/CREBBP/NCOA3/PHF14/MSL3/EPC2/WDR5/TADA3/BRD1/ESCO1/EPC1/HAT1/BRPF1/OGT/KANSL1L/MEAF6/EP300/USP22/NAA40/ATF2/BRPF3	25
Cyst.180	Cyst	180	GO:0004298	threonine-type endopeptidase activity	12/4550	21/18352	0.00155089	0.0255034	0.0215854	PSMA1/PSMA3/PSMA4/PSMA7/PSMB5/PSMB4/PSMB3/PSMB2/PSMB6/PSMA5/PSMB7/PSMB1	12
Cyst.180	Cyst	180	GO:0048365	Rac GTPase binding	30/4550	73/18352	0.00157451	0.0255372	0.021614	PREX1/TIAM2/EPS8/ARFIP2/FMNL1/ATP7A/PAK2/VAV3/ARHGEF2/ARHGDIA/SRGAP1/ITPKA/DVL1/ALS2/CORO1C/CYRIB/CYFIP2/FLNA/SPATA13/IQGAP2/IQGAP1/CDKL5/EPS8L1/DVL2/DVL3/DOCK7/ARHGAP17/MAP3K11/RCC2/GARRE1	30
Cyst.180	Cyst	180	GO:0005048	signal sequence binding	22/4550	49/18352	0.00168221	0.0263153	0.0222725	KPNA7/TOMM40L/NUP58/KPNA2/KCNIP2/NUP98/KPNA1/POM121C/KPNA4/SEC61A2/NUP153/SRP68/KPNA3/POM121/TNPO2/KPNB1/NUP214/BRAP/SRP14/SEC61A1/NOLC1/TNPO1	22
Cyst.180	Cyst	180	GO:0004879	nuclear receptor activity	23/4550	52/18352	0.00170339	0.0263153	0.0222725	NKX3-1/NR2F2/NR1I2/RARB/SREBF1/NR3C2/ESRRG/VDR/AR/AHR/HNF4A/NR1D1/NR1H4/PPARG/NR2C1/NR1H2/HNF4G/STAT3/THRB/NR1H3/THRA/PPARA/NR2C2	23
Cyst.180	Cyst	180	GO:0098531	ligand-activated transcription factor activity	23/4550	52/18352	0.00170339	0.0263153	0.0222725	NKX3-1/NR2F2/NR1I2/RARB/SREBF1/NR3C2/ESRRG/VDR/AR/AHR/HNF4A/NR1D1/NR1H4/PPARG/NR2C1/NR1H2/HNF4G/STAT3/THRB/NR1H3/THRA/PPARA/NR2C2	23
Cyst.180	Cyst	180	GO:0004402	histone acetyltransferase activity	24/4550	55/18352	0.00171138	0.0263153	0.0222725	KAT14/CLOCK/GTF2B/KAT5/TAF5L/CREBBP/NCOA3/PHF14/MSL3/EPC2/WDR5/TADA3/BRD1/EPC1/HAT1/BRPF1/OGT/KANSL1L/MEAF6/EP300/USP22/NAA40/ATF2/BRPF3	24
Cyst.180	Cyst	180	GO:0005088	Ras guanyl-nucleotide exchange factor activity	43/4550	115/18352	0.00177975	0.0267568	0.0226463	PREX1/ARHGEF37/FGD3/RAPGEF3/DENND3/TIAM2/ADRB1/EPS8/ARHGEF5/FGD6/DENND5A/DENND2B/PLEKHG3/FGD4/VAV3/NGEF/ARHGEF2/RALGPS1/DNMBP/AKAP13/KNDC1/C9orf72/ALS2/SH3BP5L/ARHGEF26/SPATA13/SBF1/RGL1/RAB3GAP2/ARHGEF10L/RIN3/ARHGEF38/EPS8L1/SMCR8/PLEKHG2/DENND5B/ARHGEF16/ARHGEF17/SBF2/RIC1/RAB3IP/DENND4C/RAPGEF1	43
Cyst.180	Cyst	180	GO:0030695	GTPase regulator activity	99/4550	307/18352	0.00180591	0.0267568	0.0226463	RANBP3L/RGS17/PREX1/RGS5/ARHGAP30/RASA4/TIAM2/RGPD2/RGPD1/STARD13/RGPD5/ARHGAP28/TBC1D10C/ARHGAP45/RGS2/AGFG1/TBC1D24/SEC23B/VAV3/TBC1D9/RGPD3/GARNL3/TBC1D13/ARFGAP3/ARHGDIA/RIC8B/TBC1D1/ARAP2/CCDC88A/ARRB1/RTKN/AGFG2/TBC1D25/ADAP1/ELMOD2/SRGAP1/TBC1D12/GIT2/ALS2/GPSM1/ARHGAP42/RANGAP1/BNIP2/RACGAP1/TBC1D22B/USP6NL/PLCB1/RIN1/TBCK/ASAP3/TBC1D7-LOC100130357/RABEP2/STXBP5/SYDE2/AGAP3/CDC42SE1/ARHGA…	99
Cyst.180	Cyst	180	GO:0051721	protein phosphatase 2A binding	16/4550	32/18352	0.00180789	0.0267568	0.0226463	ANKLE2/CTTNBP2NL/STRN3/STRN4/PPP2R2A/PPME1/SMG5/MFHAS1/ENSA/STRN/BOD1L1/FOXO1/BOD1/AKT1/SMG7/PTPN1	16
Cyst.180	Cyst	180	GO:0004713	protein tyrosine kinase activity	49/4550	135/18352	0.001865	0.0272613	0.0230732	FYN/SLA/MAP2K6/SYK/TTBK1/EFNA3/PTK6/STYK1/PKDCC/FGFR1/CLK3/PDGFRB/TESK1/TEC/TTN/DYRK2/PRKCD/JAK2/FRK/NEK1/AXL/MAP2K7/MET/MELK/RIPK2/ERBB2/SCYL1/CLK4/EPHA4/YES1/WEE2/MAP2K5/MERTK/MAP2K4/TESK2/JAK1/MAP2K1/HIPK1/MAP2K2/FGFRL1/BAZ1B/ABL2/EPHA10/EIF2AK2/IGF1R/DDR1/HIPK2/CLK2/MAP2K3	49
Cyst.180	Cyst	180	GO:0008649	rRNA methyltransferase activity	13/4550	24/18352	0.00191758	0.0273544	0.023152	TRMT61B/BMT2/MRM1/EMG1/TFB1M/MRM2/TRMT112/ZCCHC4/DIMT1/METTL16/METTL15/RRNAD1/BUD23	13
Cyst.180	Cyst	180	GO:0140102	catalytic activity, acting on a rRNA	13/4550	24/18352	0.00191758	0.0273544	0.023152	TRMT61B/BMT2/MRM1/EMG1/TFB1M/MRM2/TRMT112/ZCCHC4/DIMT1/METTL16/METTL15/RRNAD1/BUD23	13
Cyst.180	Cyst	180	GO:0031490	chromatin DNA binding	40/4550	106/18352	0.00207404	0.0292342	0.024743	MACROH2A2/H1-4/KDM4D/HMGN5/BCL6/ACTB/SRF/HNRNPC/CLOCK/KDM6B/HSF1/RELA/ACTN4/CREBBP/MED1/CHD4/LEMD3/HMGA2/CTCF/SUZ12/SMARCE1/H2AZ1/SBNO1/WBP2/SMARCB1/HDAC2/EZH2/STAT3/MTA2/TOX4/THRB/SMARCA4/EP300/GATAD2B/THRA/DHX9/MACROH2A1/HNRNPU/REPIN1/SMARCC2	40
Cyst.180	Cyst	180	GO:0034212	peptide N-acetyltransferase activity	27/4550	65/18352	0.00219568	0.0305733	0.0258764	KAT14/CLOCK/GTF2B/KAT5/NAA15/TAF5L/CREBBP/NAA25/NCOA3/PHF14/MSL3/EPC2/WDR5/TADA3/BRD1/ESCO1/EPC1/HAT1/BRPF1/OGT/KANSL1L/MEAF6/EP300/USP22/NAA40/ATF2/BRPF3	27
Cyst.180	Cyst	180	GO:0018024	histone-lysine N-methyltransferase activity	20/4550	44/18352	0.00224652	0.0305733	0.0258764	MECOM/DOT1L/KMT5A/KMT2B/KMT2A/KMT2C/SETD2/WDR5/NSD1/SETD1A/SETD7/SETDB2/SUZ12/KMT5B/KMT2D/EZH2/SMYD3/SETD5/RBBP5/EHMT1	20
Cyst.180	Cyst	180	GO:0061650	ubiquitin-like protein conjugating enzyme activity	20/4550	44/18352	0.00224652	0.0305733	0.0258764	UBE2S/UBE2J1/UBE2B/UBE2D1/UBE2N/UBE2I/UBE2M/UBE2W/UBE2O/CDC34/UBE2E1/UBE3B/UBE2C/UBE2Q1/UBE2Z/UBE2D3/UBE2D2/UBE3C/UBE2A/UBE2L3	20
Cyst.180	Cyst	180	GO:0042054	histone methyltransferase activity	25/4550	59/18352	0.00227488	0.0306075	0.0259053	MECOM/DOT1L/PRDM4/KMT5A/KMT2B/PRDM5/KMT2A/PRMT1/KMT2C/SETD2/NTMT1/WDR5/NSD1/SETD1A/SETD7/SETDB2/SUZ12/KMT5B/KMT2D/EZH2/SMYD3/SETD5/RBBP5/PRMT7/EHMT1	25
Cyst.180	Cyst	180	GO:0019902	phosphatase binding	66/4550	194/18352	0.00237638	0.0316138	0.0267571	PDLIM4/SYK/SH2D4A/CSRNP2/SPTBN4/ANKLE2/TBK1/NFATC2/CEACAM1/EIF2AK3/MTMR4/PIK3R1/CTTNBP2NL/PPP1R3E/LGALS3/MAP2K7/STRN3/WNK1/PPP1R3D/SH3RF2/MET/TPRN/SMTNL2/ERBB2/JUP/STRN4/PPP3CB/PPP1R11/PPARG/CDC5L/PPP2R2A/KIF3A/TERF2IP/PPME1/JAK1/STYXL1/VCP/SMG5/SLC9A1/MFHAS1/ENSA/PXN/STRN/SHOC2/IQGAP1/STAT3/PPP3R1/DZIP3/BOD1L1/MVP/FOXO1/ATP2B4/PPARA/RCAN3/SBF2/BOD1/CEP192/RPA2/PPP1R9B/AKT1/SMG7/CRY2/GTF2F1/HSP90…	66
Cyst.180	Cyst	180	GO:0008353	RNA polymerase II CTD heptapeptide repeat kinase activity	8/4550	12/18352	0.00261835	0.0344348	0.0291447	CDK8/CDK6/BRD4/CCNK/CDK19/CDK12/CDK9/CDK7	8
Cyst.180	Cyst	180	GO:0050321	tau-protein kinase activity	12/4550	22/18352	0.00264659	0.0344348	0.0291447	FYN/TTBK1/TAOK1/MARK2/MARK3/TTBK2/SIK3/MARK4/CSNK1D/GSK3A/PHKG2/ROCK2	12
Cyst.180	Cyst	180	GO:0051117	ATPase binding	34/4550	88/18352	0.00276505	0.0344962	0.0291967	TRPC6/TMTC4/ABCA1/S100A1/SYVN1/ATP6V1G1/AR/ZNHIT6/SNX10/EZR/RAC1/TOR1AIP1/ANK2/ATP6V1E1/SDF2L1/UFD1/SELENOS/PKD2/DNAJB1/VCPKMT/NR1H2/ATP6V0A2/NOP58/PTPN3/USP25/CLPP/SNU13/NSFL1C/METTL21A/PPP3CA/PSEN1/PIH1D1/DERL1/UBXN1	34
Cyst.180	Cyst	180	GO:0008173	RNA methyltransferase activity	28/4550	69/18352	0.00276786	0.0344962	0.0291967	TRMT61B/METTL3/TRMT1L/BMT2/MRM1/TRMT11/EMG1/NSUN6/WDR4/TFB1M/PCIF1/MRM2/TRMT112/TARBP1/ZCCHC4/DIMT1/NSUN2/TRMT61A/METTL16/TYW3/TRMT2B/HENMT1/METTL15/THUMPD2/RRNAD1/MEPCE/TRMT1/BUD23	28
Cyst.180	Cyst	180	GO:0035064	methylated histone binding	28/4550	69/18352	0.00276786	0.0344962	0.0291967	L3MBTL1/SPIN4/KDM7A/ING4/MBTD1/PHF13/MPHOSPH8/SPIN3/ZMYND8/MTF2/CHD1/PHF2/MSL3/ING5/LRWD1/KDM8/WDR5/DPF2/KMT2E/SUZ12/CBX5/CDYL/BPTF/RBBP5/ATRX/TTLL12/PWP1/TAF7	28
Cyst.180	Cyst	180	GO:0140034	methylation-dependent protein binding	28/4550	69/18352	0.00276786	0.0344962	0.0291967	L3MBTL1/SPIN4/KDM7A/ING4/MBTD1/PHF13/MPHOSPH8/SPIN3/ZMYND8/MTF2/CHD1/PHF2/MSL3/ING5/LRWD1/KDM8/WDR5/DPF2/KMT2E/SUZ12/CBX5/CDYL/BPTF/RBBP5/ATRX/TTLL12/PWP1/TAF7	28
Cyst.180	Cyst	180	GO:0000175	3'-5'-exoribonuclease activity	17/4550	36/18352	0.00287128	0.0354124	0.0299721	EXD2/PAN2/EXOSC9/PDE12/ISG20L2/DIS3L/ERI1/PNPT1/PARN/EXOSC7/DIS3/ERI2/ANGEL2/PAN3/CNOT3/CNOT8/XRN2	17
Cyst.180	Cyst	180	GO:0061631	ubiquitin conjugating enzyme activity	19/4550	42/18352	0.00306768	0.0374447	0.0316922	UBE2S/UBE2J1/UBE2B/UBE2D1/UBE2N/UBE2M/UBE2W/UBE2O/CDC34/UBE2E1/UBE3B/UBE2C/UBE2Q1/UBE2Z/UBE2D3/UBE2D2/UBE3C/UBE2A/UBE2L3	19
Cyst.180	Cyst	180	GO:0034511	U3 snoRNA binding	7/4550	10/18352	0.00332172	0.0398482	0.0337265	RRP9/DHX37/UTP25/TSR1/SNU13/TBL3/XRCC5	7
Cyst.180	Cyst	180	GO:0016791	phosphatase activity	89/4550	277/18352	0.00333191	0.0398482	0.0337265	PPEF1/FBP2/DUSP19/PHOSPHO2/CA3/MYH3/ACP6/LPIN2/PPP2CB/G6PC/PTP4A1/MTMR4/INPP1/PTPRH/NT5E/CYCS/PFKFB3/PTP4A3/SYNJ1/PLPP6/NT5C/PPP1R3E/PIP4P1/PDP1/PTPN2/PPM1M/TIGAR/PTPDC1/PTPN12/CDC25B/PGP/PPP1R3D/NUDT16/LRRC40/PPP4C/INPP4B/EYA3/MTMR12/PPP2CA/PPP3CB/NT5DC3/DUSP15/BPNT1/PPP3CC/PFKFB4/PUDP/PPM1K/PRUNE1/STYXL1/DUSP3/MTMR11/SBF1/PHLPP1/RNGTT/PTPN3/NTPCR/PHLPP2/PTPN21/CTDSP1/LPIN3/PTPN18/CAMK2G/MINPP1/…	89
Cyst.180	Cyst	180	GO:0070566	adenylyltransferase activity	15/4550	31/18352	0.00374275	0.0438755	0.037135	TENT5B/TENT5C/TENT4A/MOCS3/TUT1/TENT5A/OAS1/TRNT1/PAPOLA/NMNAT3/TENT4B/KARS1/MTPAP/TENT2/TUT4	15
Cyst.180	Cyst	180	GO:0140142	nucleocytoplasmic carrier activity	15/4550	31/18352	0.00374275	0.0438755	0.037135	KPNA7/KPNA2/KPNA1/KPNA4/XPO6/KPNA3/RAN/TMCO6/TNPO2/KPNB1/NUP214/XPO5/TNPO1/XPO7/NUTF2	15
Cyst.180	Cyst	180	GO:0016279	protein-lysine N-methyltransferase activity	25/4550	61/18352	0.00389621	0.0444561	0.0376264	MECOM/ETFBKMT/EEF1AKMT3/DOT1L/KMT5A/KMT2B/KMT2A/KMT2C/SETD2/WDR5/NSD1/SETD1A/VCPKMT/SETD7/SETDB2/SUZ12/ATPSCKMT/KMT5B/KMT2D/EZH2/SMYD3/SETD5/RBBP5/METTL21A/EHMT1	25
Cyst.180	Cyst	180	GO:0016655	oxidoreductase activity, acting on NAD(P)H, quinone or similar compound as acceptor	25/4550	61/18352	0.00389621	0.0444561	0.0376264	AKR1C1/CBR4/NDUFS4/AKR1C2/NDUFA12/NDUFAF2/CRYZL1/ND6/NDUFB3/ND2/ND5/NDUFA4/NDUFS5/AIFM2/NDUFS3/NDUFA2/NDUFC2/NDUFA6/NQO1/NDUFB9/ADH4/ND3/ND1/ND4/NDUFAB1	25
Cyst.180	Cyst	180	GO:0016747	transferase activity, transferring acyl groups other than amino-acyl groups	75/4550	229/18352	0.00390492	0.0444561	0.0376264	SATL1/PORCN/ELOVL3/NAT8/OSGEPL1/GLYAT/NAT8B/KAT14/SPTLC3/GLYATL1/FASN/PLA2G4E/ACAT2/LIPT2/CLOCK/LCAT/ZDHHC18/GTF2B/CROT/ABHD4/KAT5/NAA15/TAF5L/CREBBP/NAA25/CPT2/NCOA3/LIPT1/PHF14/ELOVL5/ZDHHC14/ACSM2A/GNPAT/DBT/MSL3/EPC2/MOGAT2/WDR5/SPTSSB/TADA3/BRD1/SPTSSA/SMARCE1/NAT9/ESCO1/GPAM/NAGS/EPC1/HAT1/BRPF1/OGT/AGPAT2/KANSL1L/MEAF6/CRLS1/ZDHHC5/SOAT2/EP300/LPCAT2/NAT10/ELP3/ZDHHC7/NMT2/GPAT3/GNPNAT1/US…	75
Cyst.180	Cyst	180	GO:0005080	protein kinase C binding	23/4550	55/18352	0.00408934	0.0461122	0.0390281	NELL1/ADCY4/PARD6G/SQSTM1/KIAA1614/CCDC88A/YWHAG/SRSF2/MARCKS/PICK1/PRKD2/C1QBP/TDG/HSPB1/TOP2B/PKP2/PARD6B/GRK5/TOP2A/PDLIM5/AKT1/ADCY6/DSP	23
Cyst.180	Cyst	180	GO:0001046	core promoter sequence-specific DNA binding	20/4550	46/18352	0.00424143	0.0471414	0.0398992	KLF10/NRF1/AGO2/MYC/GTF2B/ZBTB17/RRN3/RELA/DRAP1/TAF4/H2AZ1/REST/BAZ2A/SMARCB1/EZH2/SMARCA4/FOXP1/POU2F1/PIH1D1/MACROH2A1	20
Cyst.180	Cyst	180	GO:0019003	GDP binding	29/4550	74/18352	0.00430006	0.0471414	0.0398992	RAB42/RHOB/RAB29/RAP1B/RAB27B/RAB8B/RAB5A/DYNC1LI1/GNAI3/RIT1/RHEB/RAB28/ARF1/RAB17/KRAS/TRIM23/RRAGC/RRAS2/RAN/RAB21/RAB35/RAP2A/RAB18/RAB8A/MIEF1/RAB10/RAB22A/RAP2C/RAB5C	29
Cyst.180	Cyst	180	GO:0070491	repressing transcription factor binding	29/4550	74/18352	0.00430006	0.0471414	0.0398992	RBBP8/GTF2A2/ZNF703/MYC/TLE4/MIER2/BBS10/KAT5/TLE3/RELA/PRDM5/MKKS/ZMYND8/CHD4/EIF4E/PPARG/BBS7/CBX5/NOC2L/PARK7/HDAC2/SKI/STAT3/MTA2/MIER1/BBS4/MIER3/PPARA/TCERG1	29
Cyst.180	Cyst	180	GO:0051015	actin filament binding	68/4550	206/18352	0.00470894	0.0511503	0.0432922	PVALEF/MYO1F/CACNB2/SYNE1/MYH15/MYH3/TMOD1/GAS2/NEXN/FMNL1/CTNNAL1/TTN/MYO15A/MAP1S/SCIN/FERMT1/MYOM3/MYH7B/ANXA8/MYO1E/ARPC5L/EZR/ITPRID2/ACTN4/WDR1/CAMSAP3/SLC6A4/COTL1/SYNE2/MARCKS/CLMN/MYO5C/ACTR3/MYO1B/CORO1C/TPM4/PICK1/CAPZA1/CAPZA2/FLNA/NEB/LCP1/ADD3/IQGAP2/ARPC2/IQGAP1/MICALL2/SHROOM1/UTRN/TRIOBP/ARPC4/AJUBA/ABL2/ABITRAM/MYO7B/MISP/MYO1C/POF1B/AFDN/MICAL1/ARPC3/MYH14/DMTN/PPP1R9B/ABLIM1/B…	68
Cyst.180	Cyst	180	GO:0035257	nuclear hormone receptor binding	50/4550	144/18352	0.00476511	0.0511843	0.043321	NKX3-1/ZBTB7A/NR1I2/RARB/NCOA6/VDR/TRIM24/GTF2B/ACTN4/MED1/NCOA3/TRIP6/ARRB1/MED30/HIF1A/DCAF1/DDX5/JUP/TMF1/BUD31/NR1H4/PPARG/NSD1/DCAF13/TRIP12/PPID/TADA3/SMARCE1/CTBP2/NR1H2/PARK7/PPARGC1B/SNW1/DDX54/WBP2/BAZ2A/STRN/MED13/STAT3/LRIF1/TACC2/SMARCA4/EP300/FOXP1/DAXX/CALR/PHB2/THRAP3/PRPF6/TAF7	50
Cyst.180	Cyst	180	GO:0048027	mRNA 5'-UTR binding	13/4550	26/18352	0.004799	0.0511843	0.043321	GNL3/LARP6/RPL41/RPS14/DDX3X/RPS13/RPL26/SYNCRIP/CCT5/DHX36/RPL5/IGF2BP1/SHMT1	13
Cyst.180	Cyst	180	GO:0004860	protein kinase inhibitor activity	26/4550	65/18352	0.00484176	0.0511843	0.043321	DUSP19/TRIB3/HEXIM2/CASP3/SPRY2/SPRED2/TAOK3/WNK1/SOCS3/HYAL2/CDKN1C/NCK1/MBIP/YWHAG/DNAJC3/SH3BP5L/CDKN2A/CEP43/PRKAG2/GSKIP/GMFB/PKIB/HSPB1/SMCR8/IBTK/MACROH2A1	26
Cyst.180	Cyst	180	GO:0008022	protein C-terminus binding	63/4550	189/18352	0.00497031	0.0516884	0.0437476	MID1IP1/ATF4/ID1/TAF13/AGO2/PPP2CB/MPDZ/OPTN/TESK1/MRE11/JAK2/PEX6/NEIL1/TCF4/EZR/LIG4/ERBB2/ATXN1/PEX12/PPP2CA/EFHC1/FOXN3/PPARG/MAPRE3/KPNA3/PICK1/SIAH1/SYNJ2BP/PHB/CENPF/PRRC2C/MAP2K1/PIAS4/IFT52/PEX1/SAE1/ATXN2/USP7/SREBF2/XRCC6/VTA1/HIC2/EP300/TOP2B/CDK7/MAGI1/XRCC5/STIP1/MYO1C/GOPC/NPAT/PHB2/AFDN/MAPRE1/PCGF1/TOP2A/NIPBL/CD2AP/PPP1R9B/CALCOCO1/TRIM3/CEP250/PIAS1	63
Cyst.180	Cyst	180	GO:0016278	lysine N-methyltransferase activity	25/4550	62/18352	0.00501557	0.0516884	0.0437476	MECOM/ETFBKMT/EEF1AKMT3/DOT1L/KMT5A/KMT2B/KMT2A/KMT2C/SETD2/WDR5/NSD1/SETD1A/VCPKMT/SETD7/SETDB2/SUZ12/ATPSCKMT/KMT5B/KMT2D/EZH2/SMYD3/SETD5/RBBP5/METTL21A/EHMT1	25
Cyst.180	Cyst	180	GO:0055106	ubiquitin-protein transferase regulator activity	10/4550	18/18352	0.00506406	0.0516884	0.0437476	TRIB3/FBXW7/RPL23/FZR1/RPL5/RPL11/BTRC/RING1/AUP1/UBE2L3	10
Cyst.180	Cyst	180	GO:0098641	cadherin binding involved in cell-cell adhesion	10/4550	18/18352	0.00506406	0.0516884	0.0437476	ANXA1/CDC42EP1/S100A11/KRT18/PAK4/CNN3/ANXA2/RAB10/BAIAP2L1/PDLIM5	10
Cyst.180	Cyst	180	GO:0016874	ligase activity	56/4550	165/18352	0.00511291	0.0517409	0.043792	ACSS1/LIPT2/FARSA/ACACB/MDM2/TTLL6/TTL/MOCS3/ACSL3/LIG4/UBA2/LIPT1/PARS2/LARS2/LIG3/ACSM2A/UBA6/AASDH/TARS1/ACSL4/TTLL4/TARS2/YARS1/YARS2/CTPS2/ACSS2/RIMKLA/CPS1/RTCB/RARS1/NAPRT/GATC/SAE1/HARS1/HLCS/BTRC/GCLM/UBA5/NADSYN1/ATP5PB/ATP5F1C/KARS1/ATP5MC3/ACACA/ATP5MG/MARS1/SARS1/CARS2/VARS1/SUCLA2/CAD/PAICS/ACSL5/PPCS/ATP5F1B/LARS1	56
Cyst.180	Cyst	180	GO:0004722	protein serine/threonine phosphatase activity	29/4550	75/18352	0.00537794	0.0535569	0.0453291	PPEF1/MYH3/PPP2CB/MTMR4/CYCS/PDP1/PPM1M/PPP1R3D/LRRC40/PPP4C/PPP2CA/PPP3CB/PPP3CC/PPM1K/PHLPP1/PHLPP2/CTDSP1/CAMK2G/CTDSPL2/PGAM5/PPP3R1/PDP2/PPP3CA/PPP2R1A/PPTC7/PPM1H/PPM1G/CTDSPL/PPM1B	29
Cyst.180	Cyst	180	GO:0003779	actin binding	132/4550	437/18352	0.00538283	0.0535569	0.0453291	PDLIM4/PVALEF/MYO1F/CACNB2/SYNE1/MYH15/TRPC6/MYH3/TMOD1/TNNI1/ALDOA/GAS2/SPTBN4/NEXN/PFN4/STK38L/EPS8/FHL3/CEACAM1/MYLK/EVL/SPIRE1/FMNL1/DIAPH3/SPTBN5/WHAMM/WIPF2/CTNNAL1/DIXDC1/TTN/MYO15A/VCL/VASP/FBXO25/MAP1S/SCIN/PHACTR2/FGD4/FERMT1/MYOM3/KCNMA1/MYH7B/ANXA8/HOMER2/WIPF1/MYO1E/SPTBN1/EPS8L3/ARPC5L/EZR/ITPRID2/ACTN4/LIMCH1/TLNRD1/VASH2/CAP1/JMY/CCDC88A/WASF2/WDR1/MICAL3/CAMSAP3/SLC6A4/COTL1/SYNE…	132
Cyst.180	Cyst	180	GO:0000993	RNA polymerase II complex binding	22/4550	53/18352	0.00547627	0.0540325	0.0457316	AGO2/WDR43/GTF2B/RECQL5/BRD4/PAF1/NCOA3/LEO1/PCIF1/CDC73/RPRD1A/WAC/GTF2E1/SMYD3/RTRAF/RPRD2/DHX9/CCAR2/ELOF1/ZNF326/PCF11/HNRNPU	22
Cyst.180	Cyst	180	GO:0001103	RNA polymerase II repressing transcription factor binding	16/4550	35/18352	0.0056281	0.0550376	0.0465823	RBBP8/GTF2A2/MIER2/BBS10/MKKS/CHD4/PPARG/BBS7/HDAC2/STAT3/MTA2/MIER1/BBS4/MIER3/PPARA/TCERG1	16
Cyst.180	Cyst	180	GO:0051219	phosphoprotein binding	32/4550	85/18352	0.00572698	0.0550376	0.0465823	SHC3/SYK/TRPV1/ARR3/TBK1/MID2/PIK3R1/FBXW7/CRK/SHB/SOCS3/CBL/ARRB1/LEO1/SHC1/LRP11/YES1/PKD2/CBLC/PHF6/RB1/PTPN3/PFN1/YWHAE/BTRC/ABL2/VAV2/NCK2/PIH1D1/THRAP3/PAFAH1B1/PTPN11	32
Cyst.180	Cyst	180	GO:0016896	exoribonuclease activity, producing 5'-phosphomonoesters	17/4550	38/18352	0.00572828	0.0550376	0.0465823	EXD2/PAN2/EXOSC9/PDE12/ISG20L2/DIS3L/ERI1/PNPT1/PARN/EXOSC7/DIS3/ERI2/ANGEL2/PAN3/CNOT3/CNOT8/XRN2	17
Cyst.180	Cyst	180	GO:0008536	Ran GTPase binding	18/4550	41/18352	0.00576407	0.0550376	0.0465823	RANBP3L/RGPD2/RGPD1/RANBP10/RGPD5/RGPD3/NXT1/XPO6/RANGAP1/TNPO2/KPNB1/RANBP9/XPO5/RANBP3/TNPO1/IPO7/XPO7/NUTF2	18
Cyst.180	Cyst	180	GO:0019210	kinase inhibitor activity	27/4550	69/18352	0.00588146	0.0557092	0.0471507	DUSP19/TRIB3/HEXIM2/CASP3/SPRY2/SPRED2/TAOK3/WNK1/SOCS3/HYAL2/CDKN1C/NCK1/MBIP/YWHAG/DNAJC3/SH3BP5L/CDKN2A/CEP43/PRKAG2/GSKIP/GMFB/PKIB/HSPB1/SMCR8/IBTK/LRP6/MACROH2A1	27
Cyst.180	Cyst	180	GO:0000049	tRNA binding	26/4550	66/18352	0.00613621	0.0576609	0.0488026	TRMT1L/FARSA/TRMT11/SEPSECS/IGHMBP2/NSUN6/YRDC/TRNAU1AP/ALKBH1/TARS1/RPL35A/EIF2A/YARS1/PUS1/NSUN2/YARS2/TRNT1/RARS1/XPO5/NAT10/ELP3/KARS1/MARS1/SARS1/AIMP1/TRMT1	26
Cyst.180	Cyst	180	GO:0019208	phosphatase regulator activity	36/4550	99/18352	0.00673745	0.0628122	0.0531625	ANKLE2/PPP1R2B/DMPK/PPP1R15B/BMP2K/PHACTR2/LGALS3/FAM122A/SH3RF2/ELFN2/MTMR12/PPP1R11/PPP2R2A/FRS2/PPME1/STYXL1/PPP1R14B/PPP2R2D/ENSA/SBF1/SHOC2/PPP1R12A/SET/BOD1L1/EIF2AK2/STYX/PPP1R10/PPP2R1A/RCAN3/CALM1/SBF2/BOD1/PPP1R12C/LMTK2/PPP1R9B/GTF2F1	36
Cyst.180	Cyst	180	GO:0005078	MAP-kinase scaffold activity	7/4550	11/18352	0.00718234	0.0664366	0.0562302	DUSP19/SPAG9/AKAP13/MAP2K1/IQGAP1/MAP2K2/SH3RF1	7
Cyst.180	Cyst	180	GO:0140101	catalytic activity, acting on a tRNA	43/4550	123/18352	0.00735337	0.0674914	0.0571229	PRORSD1P/TRMT61B/TRMT1L/FARSA/TRMT11/PTRH2/PARS2/LARS2/NSUN6/WDR4/PUS10/TYW1B/DTWD1/DUS3L/POP1/TARBP1/ALKBH1/TARS1/TARS2/YARS1/TSEN34/PUS1/NSUN2/YARS2/TRMT61A/TRNT1/TYW3/DUS4L/TYW1/PTRHD1/TRMT2B/RARS1/GATC/HARS1/THUMPD2/KARS1/MARS1/NT5C3A/SARS1/CARS2/VARS1/TRMT1/LARS1	43
Cyst.180	Cyst	180	GO:0004712	protein serine/threonine/tyrosine kinase activity	19/4550	45/18352	0.00767251	0.0693454	0.0586921	MAP2K6/CLK3/TESK1/DYRK2/MAP3K9/MAP2K7/PRKAA2/SGK1/RPS6KB1/RPS6KA1/CLK4/MAP2K5/MAP2K4/TESK2/MAP2K1/MAP2K2/AKT1/CLK2/MAP2K3	19
Cyst.180	Cyst	180	GO:0048156	tau protein binding	19/4550	45/18352	0.00767251	0.0693454	0.0586921	FYN/TTBK1/PPP2CB/ACTB/LGMN/TAOK1/MARK2/MARK3/PPP2CA/TTBK2/PPP2R2A/APBB1/HSP90AA1/MARK4/EP300/GSK3A/HSP90AB1/ROCK2/BIN1	19
Cyst.180	Cyst	180	GO:0017112	Rab guanyl-nucleotide exchange factor activity	15/4550	33/18352	0.00773375	0.0693693	0.0587123	DENND3/DENND5A/DENND2B/C9orf72/ALS2/SH3BP5L/SBF1/RAB3GAP2/RIN3/SMCR8/DENND5B/SBF2/RIC1/RAB3IP/DENND4C	15
Cyst.180	Cyst	180	GO:0005547	phosphatidylinositol-3,4,5-trisphosphate binding	17/4550	39/18352	0.00784507	0.0698388	0.0591097	PLA2G4E/GAB2/JPH2/ANXA8/ARAP2/ADAP1/KIF16B/MYO1B/RACGAP1/OBSCN/ARAP1/IQGAP2/IQGAP1/OGT/ZFYVE1/GBF1/AKT1	17
Cyst.180	Cyst	180	GO:0001091	RNA polymerase II general transcription initiation factor binding	10/4550	19/18352	0.00833777	0.073671	0.0623531	AR/AHR/ZNHIT6/TCF4/DRAP1/NOP58/EDF1/HNRNPU/GTF2F1/TAF7	10
Cyst.180	Cyst	180	GO:0070034	telomerase RNA binding	11/4550	22/18352	0.00930533	0.0804198	0.0680651	PINX1/HNRNPC/SNRPB/DKC1/SMG5/PARN/DHX36/TENT4B/NOP10/SMG7/HNRNPU	11
Cyst.180	Cyst	180	GO:0070577	lysine-acetylated histone binding	11/4550	22/18352	0.00930533	0.0804198	0.0680651	TRIM24/BRD4/ZMYND8/KMT2A/PSME4/DPF2/BAZ2A/PHIP/SMARCA4/BRD2/BRD9	11
Cyst.180	Cyst	180	GO:0140033	acetylation-dependent protein binding	11/4550	22/18352	0.00930533	0.0804198	0.0680651	TRIM24/BRD4/ZMYND8/KMT2A/PSME4/DPF2/BAZ2A/PHIP/SMARCA4/BRD2/BRD9	11
Cyst.180	Cyst	180	GO:0016922	nuclear receptor binding	36/4550	101/18352	0.00959695	0.0823391	0.0696895	NKX3-1/ZBTB7A/NR1I2/RARB/NCOA6/VDR/TRIM24/MED1/NCOA3/ARRB1/DCAF1/DDX5/TMF1/NR1H4/PPARG/NSD1/DCAF13/PPID/TADA3/SMARCE1/NR1H2/PARK7/PPARGC1B/SNW1/DDX54/WBP2/BAZ2A/STRN/STAT3/SMARCA4/EP300/FOXP1/DAXX/CALR/PHB2/PRPF6	36
Cyst.180	Cyst	180	GO:0035497	cAMP response element binding	8/4550	14/18352	0.00975449	0.0830886	0.070324	CREB3/CREB3L1/ATF6B/HMGA2/CREB1/CREB3L2/TCF12/ATF2	8
Cyst.180	Cyst	180	GO:0019903	protein phosphatase binding	50/4550	149/18352	0.00990243	0.0837462	0.0708805	PDLIM4/ANKLE2/TBK1/CEACAM1/EIF2AK3/MTMR4/PIK3R1/CTTNBP2NL/PPP1R3E/LGALS3/MAP2K7/STRN3/PPP1R3D/SH3RF2/MET/SMTNL2/ERBB2/JUP/STRN4/PPP3CB/PPP1R11/PPARG/CDC5L/PPP2R2A/KIF3A/PPME1/JAK1/STYXL1/VCP/SMG5/SLC9A1/MFHAS1/ENSA/PXN/STRN/SHOC2/IQGAP1/STAT3/BOD1L1/MVP/FOXO1/ATP2B4/BOD1/RPA2/PPP1R9B/AKT1/SMG7/GTF2F1/HSP90B1/PTPN1	50
Cyst.180	Cyst	180	GO:0016746	transferase activity, transferring acyl groups	81/4550	259/18352	0.010361	0.0870027	0.0736367	SATL1/PORCN/ELOVL3/NAT8/OSGEPL1/GLYAT/NAT8B/KAT14/SPTLC3/GLYATL1/FASN/PLA2G4E/ACAT2/LIPT2/CLOCK/LCAT/ZDHHC18/GTF2B/CROT/ABHD4/KAT5/NAA15/TAF5L/CREBBP/NAA25/CPT2/NCOA3/LIPT1/PHF14/ELOVL5/ZDHHC14/ACSM2A/GNPAT/PDHX/DBT/MSL3/EPC2/KMT2C/MOGAT2/WDR5/LPGAT1/SPTSSB/TADA3/BRD1/SPTSSA/SMARCE1/NAT9/ESCO1/MBOAT1/GPAM/NAGS/EPC1/HAT1/BRPF1/OGT/AGPAT2/KANSL1L/MEAF6/CRLS1/ZDHHC5/SOAT2/EP300/LPCAT2/NAT10/ELP3/ZDH…	81
Cyst.180	Cyst	180	GO:0004532	exoribonuclease activity	17/4550	40/18352	0.0105459	0.0878005	0.0743119	EXD2/PAN2/EXOSC9/PDE12/ISG20L2/DIS3L/ERI1/PNPT1/PARN/EXOSC7/DIS3/ERI2/ANGEL2/PAN3/CNOT3/CNOT8/XRN2	17
Cyst.180	Cyst	180	GO:1904680	peptide transmembrane transporter activity	14/4550	31/18352	0.0106383	0.0878005	0.0743119	TOMM40L/ABCA1/MCL1/SLC15A2/TIMM17A/TIMM23B/TAP1/TOMM22/SEC61A2/TOMM40/TIMM23/SEC61G/TIMM17B/SEC61A1	14
Cyst.180	Cyst	180	GO:0048487	beta-tubulin binding	16/4550	37/18352	0.0106784	0.0878005	0.0743119	NDEL1/ARL8A/RGS2/GABARAPL1/MAP1S/TAOK1/VAPB/EMD/UXT/RACGAP1/SMC3/CCT5/SPAST/PEX14/TBCA/BBS4	16
Cyst.180	Cyst	180	GO:0008408	3'-5' exonuclease activity	22/4550	56/18352	0.0115837	0.094587	0.0800559	APLF/MRE11/EXD2/PAN2/EXOSC9/APEX2/PDE12/ISG20L2/DIS3L/ERI1/PNPT1/TRIR/PARN/EXOSC7/DIS3/ERI2/ANGEL2/PAN3/POLG/CNOT3/CNOT8/XRN2	22
Cyst.180	Cyst	180	GO:0070628	proteasome binding	9/4550	17/18352	0.0116727	0.0946612	0.0801186	ID1/ADRM1/PSMD14/PSME4/ECPAS/RAD23B/SACS/USP14/USP13	9
Cyst.180	Cyst	180	GO:0045309	protein phosphorylated amino acid binding	21/4550	53/18352	0.0120911	0.0973869	0.0824256	SHC3/SYK/PIK3R1/FBXW7/CRK/SHB/SOCS3/CBL/ARRB1/LEO1/SHC1/YES1/CBLC/PTPN3/PFN1/YWHAE/BTRC/ABL2/VAV2/NCK2/PTPN11	21
Cyst.180	Cyst	180	GO:0019209	kinase activator activity	32/4550	89/18352	0.0122431	0.0979445	0.0828976	DUSP19/ETAA1/GPRC5A/SPRY2/PAK2/MNAT1/DBF4/MALT1/CD24/TAOK1/WNK1/PARP16/MARK2/DDX3X/CCNK/GPRC5B/ALS2/CAB39L/MAP2K1/LAMTOR3/PIK3CA/PRKAG2/ABI1/IQGAP1/GREM1/MAP2K2/RPLP1/CCNT1/DAXX/MLST8/CALM1/ITSN1	32
Cyst.180	Cyst	180	GO:0004721	phosphoprotein phosphatase activity	58/4550	179/18352	0.0128513	0.10212	0.0864316	PPEF1/DUSP19/MYH3/PPP2CB/PTP4A1/MTMR4/PTPRH/CYCS/PTP4A3/PPP1R3E/PDP1/PTPN2/PPM1M/PTPDC1/PTPN12/CDC25B/PGP/PPP1R3D/LRRC40/PPP4C/EYA3/PPP2CA/PPP3CB/DUSP15/PPP3CC/PPM1K/STYXL1/DUSP3/SBF1/PHLPP1/RNGTT/PTPN3/PHLPP2/PTPN21/CTDSP1/PTPN18/CAMK2G/MINPP1/CTDSPL2/PTPN4/PTPRG/PGAM5/PPP3R1/MTMR1/PDP2/PPP3CA/STYX/PPP2R1A/MTMR2/PPTC7/PPM1H/PTPN23/PPM1G/CTDSPL/PTPN11/PPM1B/PTPN1/PTPRJ	58
Cyst.180	Cyst	180	GO:0061608	nuclear import signal receptor activity	10/4550	20/18352	0.0130175	0.102751	0.0869658	KPNA7/KPNA2/KPNA1/KPNA4/KPNA3/TMCO6/TNPO2/KPNB1/TNPO1/NUTF2	10
Cyst.180	Cyst	180	GO:0140296	general transcription initiation factor binding	18/4550	44/18352	0.0135244	0.105027	0.0888922	TAF13/GTF2A2/AR/AHR/GTF2B/ZNHIT6/TCF4/DRAP1/PSMC1/PSMC2/NOP58/BDP1/THRA/PSMC5/EDF1/HNRNPU/GTF2F1/TAF7	18
Cyst.180	Cyst	180	GO:0000340	RNA 7-methylguanosine cap binding	7/4550	12/18352	0.0135719	0.105027	0.0888922	AGO2/NCBP2/EIF4E/GEMIN5/EIF4E3/NCBP3/NCBP1	7
Cyst.180	Cyst	180	GO:0034452	dynactin binding	7/4550	12/18352	0.0135719	0.105027	0.0888922	SPTBN5/BICDL1/BICD1/HOOK3/SNX6/BBS4/PAFAH1B1	7
Cyst.180	Cyst	180	GO:0005089	Rho guanyl-nucleotide exchange factor activity	23/4550	60/18352	0.0138317	0.106342	0.0900051	PREX1/ARHGEF37/FGD3/TIAM2/EPS8/ARHGEF5/FGD6/PLEKHG3/FGD4/VAV3/NGEF/ARHGEF2/DNMBP/AKAP13/ALS2/ARHGEF26/SPATA13/ARHGEF10L/ARHGEF38/EPS8L1/PLEKHG2/ARHGEF16/ARHGEF17	23
[truncated: 729 more rows]

## Sheet: Enriched Reactome downregulated
Cluster	Stage	time	ID	Description	GeneRatio	BgRatio	pvalue	p.adjust	qvalue	geneID	Count
[truncated: 2,673 more rows]
