# Supplementary material for: Dual RNA Sequencing Reveals Key Events When Different Giardia Life Cycle Stages Interact With Human Intestinal Epithelial Cells In Vitro
Source: Front Cell Infect Microbiol. 2022 Apr 27;12:862211. doi: 10.3389/fcimb.2022.862211 (PMC9094438; doi:10.3389/fcimb.2022.862211)
Supplement: Supplementary file 5 [file Table_4.xlsx]

## Sheet: Encysting DTGs
Dataset S4. List of all DEGs identified in encysting Giardia cells during Caco2 infection. The different timepoints in the dataset are indicated in the column name. The second sheet (Significant encysting DEGs) shows only significantly DEGs of the encysting Giardia cells during the Caco2 infections.
GeneID	Length	Description	Chromosome	logFC_1.5vs0h	logCPM_1.5vs0h	F_1.5vs0h	PValue_1.5vs0h	FDR_1.5vs0h	logFC_3vs0h	logCPM_3vs0h	F_3vs0h	PValue_3vs0h	FDR_3vs0h	logFC_4.5vs0h	logCPM_4.5vs0h	F_4.5vs0h	PValue_4.5vs0h	FDR_4.5vs0h
GL50803_00d60704	837	Hypothetical protein	chr4	2.74568	0.46	22	0.00055	0.0021	2.70651	0.46	23	0.00047	0.0016	2.7	0.46	20	0.00074	0.0021
GL50803_0016076	202	Peroxiredoxin 1	chr5	2.69341	9.11	230	3.3e-09	7.5e-07	1.0238	9.11	38	4.6e-05	0.00025	0.38	9.11	5.5	0.037	0.061
GL50803_003470	1114	ABC transporter family protein	chr5	2.55943	9.35	340	3.7e-10	3.7e-07	2.88433	9.35	410	1.1e-10	1.4e-07	2.8	9.35	390	1.6e-10	8.3e-08
GL50803_008682	743	6-phosphogluconolactonase/Glucose-6-phosphate 1-dehydrogenase	chr4	2.43152	11.58	250	1.9e-09	6.7e-07	2.08117	11.58	190	9.5e-09	1e-06	2.3	11.58	220	3.9e-09	4e-07
GL50803_003643	339	FKBP-type peptidyl-prolyl cis-trans isomerase	chr4	-2.41579	8.11	240	2.5e-09	6.7e-07	-2.25664	8.11	210	5e-09	7e-07	-2.3	8.11	220	3.9e-09	4e-07
GL50803_00115066	1168	High cysteine membrane protein VSP-like	chr2	2.17503	10.1	98	3.9e-07	1.3e-05	2.37646	10.1	110	1.7e-07	5.5e-06	3.1	10.1	180	1.4e-08	8.6e-07
GL50803_00114991	1452	High cysteine membrane protein EGF-like	chr2	2.16342	7.56	170	2.1e-08	2.2e-06	1.69253	7.56	100	2.9e-07	7.8e-06	1.8	7.56	120	1.3e-07	3.2e-06
GL50803_00135885	212	Histidine phosphatase superfamily protein	chr5	-2.16109	0.69	35	7.1e-05	0.00043	-2.12598	0.69	38	4.7e-05	0.00026	-2.4	0.69	40	3.9e-05	0.00019
GL50803_0013747	199	C4 group specific protein	chr4	-2.07041	9.14	130	7.3e-08	4.7e-06	-2.5735	9.14	190	9.3e-09	9.9e-07	-2.6	9.14	200	8.7e-09	6e-07
GL50803_00114636	829	Hypothetical protein	chr3	2.06138	5.79	83	9.8e-07	2.2e-05	2.47314	5.79	120	1.5e-07	4.9e-06	2.5	5.79	120	1.3e-07	3.4e-06
GL50803_0014521	202	Peroxiredoxin 1	chr3	2.05614	12.45	290	9e-10	4.5e-07	1.50336	12.45	160	2.5e-08	1.7e-06	1.5	12.45	150	3.2e-08	1.4e-06
GL50803_0061550	112	Superoxide reductase (Desulfoferredoxin)	chr1	2.03633	9.84	310	5.7e-10	4.1e-07	1.1002	9.84	98	3.9e-07	9e-06	1	9.84	81	1.1e-06	1.3e-05
GL50803_0021321	676	High cysteine membrane protein Group 5	chr4	2.03159	9.11	250	2e-09	6.7e-07	1.40198	9.11	130	9.9e-08	4.1e-06	1.5	9.11	140	4.7e-08	1.7e-06
GL50803_0016936	1522	High cysteine membrane protein EGF-like	chr3	2.01263	9.53	40	3.9e-05	0.00028	1.71311	9.53	29	0.00016	0.00065	2	9.53	38	4.8e-05	0.00023
GL50803_004245	456	Hypothetical protein	chr2	-1.9988	6.14	300	7.7e-10	4.3e-07	-2.10411	6.14	330	4e-10	2.6e-07	-2.3	6.14	380	1.9e-10	8.3e-08
GL50803_00112018	773	Hypothetical protein	chr4	1.9439	5.22	38	4.7e-05	0.00031	1.867	5.22	35	6.8e-05	0.00034	1.8	5.22	32	0.00011	0.00043
GL50803_0060647	1526	Hypothetical protein	chr4	1.92552	11.76	140	5.1e-08	3.9e-06	1.39454	11.76	76	1.5e-06	2.2e-05	1.3	11.76	64	3.6e-06	3.3e-05
GL50803_0010570	355	Peptidyl-prolyl cis-trans isomerase	chr1	-1.91983	7.51	200	7e-09	1.1e-06	-2.07382	7.51	240	2.7e-09	5.7e-07	-2.4	7.51	320	5.6e-10	1.2e-07
GL50803_0028888	191	Hypothetical protein	chr5	1.90833	4.97	130	7.8e-08	4.8e-06	1.48952	4.97	83	9.5e-07	1.6e-05	1.4	4.97	72	2e-06	2e-05
GL50803_008044	319	Seven transmembrane protein 1	chr5	-1.90096	8.78	250	2.3e-09	6.7e-07	-1.58248	8.78	170	1.7e-08	1.5e-06	-1.7	8.78	200	7.2e-09	5.4e-07
GL50803_00137701	632	Kinase, NEK	chr5	-1.89339	7.32	340	3.7e-10	3.7e-07	-2.12058	7.32	420	1e-10	1.4e-07	-2.2	7.32	430	8.7e-11	7.6e-08
GL50803_00114497	1063	Hypothetical protein	chr5	1.86907	6.84	92	5.7e-07	1.6e-05	1.71919	6.84	76	1.5e-06	2.2e-05	1.7	6.84	73	1.9e-06	1.9e-05
GL50803_00137747	1080	Hypothetical protein	chr3	1.85431	9.53	150	3.2e-08	3.1e-06	1.69578	9.53	130	8.3e-08	3.6e-06	1.7	9.53	130	7.9e-08	2.4e-06
GL50803_007715	683	High cysteine membrane protein Group 1	chr3	1.8467	10.26	200	6.4e-09	1.1e-06	1.81074	10.26	200	7.8e-09	8.7e-07	2.1	10.26	260	1.4e-09	2.2e-07
GL50803_00114043	773	Hypothetical protein	chr4	1.84512	5.04	48	1.6e-05	0.00015	1.72457	5.04	41	3.2e-05	0.00019	1.6	5.04	33	8.7e-05	0.00037
GL50803_0011151	230	Hypothetical protein	chr4	-1.83664	6	110	2.5e-07	9.9e-06	-1.98178	6	130	1.1e-07	4.3e-06	-2	6	120	1.1e-07	3e-06
GL50803_008227	1066	ATP-binding cassette protein 5	chr1	1.83221	9.26	85	8.5e-07	2e-05	1.8848	9.26	89	6.6e-07	1.3e-05	1.5	9.26	59	5.8e-06	4.6e-05
GL50803_0015009	459	Flavohemoprotein	chr5	1.81463	8.07	80	1.2e-06	2.5e-05	0.85765	8.07	19	0.00084	0.0026	0.65	8.07	11	0.0057	0.012
GL50803_0010552	529	Putative ephrin-receptor like protein	chr4	-1.80533	6.73	390	1.5e-10	3.7e-07	-2.03243	6.73	490	3.7e-11	1.4e-07	-2.2	6.73	540	2.2e-11	7.6e-08
GL50803_00114888	806	High cysteine membrane protein	chr3	1.80345	8.44	140	5.1e-08	3.9e-06	1.52401	8.44	100	3.1e-07	7.9e-06	1.7	8.44	120	1.1e-07	3e-06
GL50803_0016802	292	Kinase, CMGC CDK	chr3	-1.76223	7.38	320	5.2e-10	4.1e-07	-1.43306	7.38	210	5.4e-09	7e-07	-1.4	7.38	200	6.6e-09	5.1e-07
GL50803_0088765	665	Cytosolic heat shock protein 70	chr1	-1.75128	10.4	150	3.5e-08	3.1e-06	-2.09084	10.4	210	5.7e-09	7.2e-07	-2.1	10.4	220	5e-09	4.4e-07
GL50803_0017121	663	Bip	chr4	1.72883	11.51	170	1.5e-08	1.9e-06	1.03399	11.51	66	3.2e-06	3.6e-05	0.76	11.51	36	5.8e-05	0.00027
GL50803_0028477	63	Hypothetical protein	chr5	1.722	8.59	250	1.9e-09	6.7e-07	1.40121	8.59	170	1.7e-08	1.5e-06	1.1	8.59	110	2.3e-07	4.7e-06
GL50803_0088581	346	Synaptic glycoprotein SC2	chr5	-1.71703	7.88	250	2.3e-09	6.7e-07	-1.68714	7.88	240	2.7e-09	5.7e-07	-1.8	7.88	260	1.6e-09	2.4e-07
GL50803_0010429	186	Wos2 protein	chr4	-1.71052	8.78	140	5.1e-08	3.9e-06	-2.12033	8.78	210	5.1e-09	7e-07	-2.2	8.78	230	3.8e-09	4e-07
GL50803_009130	295	Histone methyltransferase HMT1	chr2	-1.70206	3.46	100	3.2e-07	1.1e-05	-1.46113	3.46	79	1.2e-06	1.9e-05	-1.7	3.46	100	2.7e-07	5.2e-06
GL50803_00137727	1682	High cysteine membrane protein EGF-like	chr2	1.68624	9.46	69	2.6e-06	4.1e-05	1.49188	9.46	54	9.1e-06	7.7e-05	1.8	9.46	78	1.4e-06	1.6e-05
GL50803_002622	283	Phosphatidylinositol-4-phosphate 5-kinase, putative	chr4	-1.62666	8.08	110	1.7e-07	7.9e-06	-1.67781	8.08	120	1.2e-07	4.6e-06	-2	8.08	170	1.8e-08	9.8e-07
GL50803_00114495	630	Kinase, NEK	chr3	-1.62064	7.08	300	7.4e-10	4.3e-07	-1.60859	7.08	290	8.2e-10	2.8e-07	-1.8	7.08	360	2.2e-10	8.6e-08
GL50803_0060069	186	Hypothetical protein	chr5	1.61963	4.07	57	7.1e-06	8.5e-05	1.74867	4.07	65	3.4e-06	3.8e-05	1.5	4.07	50	1.3e-05	8.2e-05
GL50803_0014046	143	Hypothetical protein	chr4	1.6112	6.69	140	5.8e-08	4.1e-06	1.38777	6.69	100	3.1e-07	7.9e-06	1.4	6.69	100	2.8e-07	5.3e-06
GL50803_00112584	810	High cysteine membrane protein VSP-like	chr5	1.60457	6.78	150	3.6e-08	3.1e-06	1.72778	6.78	180	1.6e-08	1.4e-06	1.9	6.78	210	6e-09	4.9e-07
GL50803_0011642	538	Ceramide glucosyltransferase	chr3	-1.59858	6.04	90	6.4e-07	1.6e-05	-1.43703	6.04	74	1.8e-06	2.4e-05	-1.6	6.04	89	6.7e-07	9.9e-06
GL50803_00104866	195	Hypothetical protein	chr2	-1.59424	7.02	330	3.7e-10	3.7e-07	-1.68106	7.02	360	2.2e-10	2e-07	-2	7.02	490	3.9e-11	7.6e-08
GL50803_0035140	802	Hypothetical protein	chr1	1.59181	5.68	120	1.4e-07	6.9e-06	1.83232	5.68	160	3.1e-08	1.9e-06	1.9	5.68	160	2.8e-08	1.2e-06
GL50803_0016540	469	Dynein regulatory complex	chr3	-1.58204	6.13	260	1.5e-09	6.7e-07	-1.47408	6.13	230	3e-09	5.8e-07	-1.5	6.13	230	3.4e-09	3.8e-07
GL50803_005188	520	Ankyrin repeat protein 1	chr4	-1.58195	7.55	100	3.2e-07	1.1e-05	-1.6808	7.55	110	1.8e-07	5.7e-06	-1.9	7.55	140	5e-08	1.8e-06
GL50803_0087774	802	Hypothetical protein	chr2	-1.5737	7.18	180	1.2e-08	1.7e-06	-1.65872	7.18	200	6.7e-09	8.2e-07	-1.7	7.18	220	4.5e-09	4.3e-07
GL50803_006148	762	Alanyl dipeptidyl peptidase	chr1	-1.55321	8.31	220	3.6e-09	7.6e-07	-1.78097	8.31	300	7.5e-10	2.8e-07	-1.9	8.31	320	4.6e-10	1.2e-07
GL50803_0091707	690	High cysteine membrane protein Group 1	chr5	1.55271	9.22	210	5.3e-09	1e-06	1.59657	9.22	220	4e-09	6.5e-07	2	9.22	330	3.7e-10	1.1e-07
GL50803_0016287	810	Tetratricopeptide repeat-containing protein	chr3	-1.55166	5.98	150	4.1e-08	3.5e-06	-1.38521	5.98	120	1.1e-07	4.4e-06	-1.5	5.98	140	6.5e-08	2.1e-06
GL50803_0011311	368	Kinase, NEK	chr4	-1.54693	7.51	400	1.2e-10	3.7e-07	-1.62613	7.51	440	6.9e-11	1.4e-07	-1.7	7.51	460	5.4e-11	7.6e-08
GL50803_00115158	453	High cysteine membrane protein	chr5	1.53504	7.79	130	7.5e-08	4.8e-06	0.87227	7.79	45	2.1e-05	0.00014	0.9	7.79	47	1.7e-05	0.0001
GL50803_0016149	787	Mlh1-like protein	chr1	1.52967	6.64	200	7.7e-09	1.2e-06	1.8651	6.64	290	9e-10	2.8e-07	2	6.64	330	4.1e-10	1.1e-07
GL50803_002421	248	Cyst wall protein 3	chr5	-1.52421	8.17	240	2.8e-09	7e-07	-1.64499	8.17	270	1.3e-09	3.3e-07	-1.7	8.17	300	6.2e-10	1.2e-07
GL50803_0010659	725	High cysteine membrane protein Group 1	chr5	1.51131	7.21	180	1.3e-08	1.7e-06	1.70414	7.21	230	3.5e-09	6.1e-07	2	7.21	310	6.3e-10	1.2e-07
GL50803_008173	541	Glycerol kinase	chr5	1.50854	8.87	100	3.4e-07	1.2e-05	1.48081	8.87	98	4e-07	9.2e-06	1.7	8.87	130	9.7e-08	2.8e-06
GL50803_0061847	461	Heat-shock protein, putative	tig00000022	-1.50613	2.23	39	4.4e-05	0.0003	-1.43346	2.23	36	5.9e-05	0.00031	-1.4	2.23	33	9.5e-05	0.00039
GL50803_0014651	149	Glucosamine 6-phosphate N-acetyltransferase	chr5	1.49986	6.77	140	5.2e-08	3.9e-06	1.33756	6.77	120	1.6e-07	5.2e-06	1.5	6.77	150	4.6e-08	1.7e-06
GL50803_005515	122	Hypothetical protein	chr5	-1.48354	6.22	39	4.2e-05	0.00029	-1.65129	6.22	51	1.2e-05	9.5e-05	-1.4	6.22	36	6.6e-05	0.00029
GL50803_003593	408	Alcohol dehydrogenase 3	chr3	-1.47118	9.43	170	1.6e-08	1.9e-06	-1.70255	9.43	230	3.1e-09	5.8e-07	-1.7	9.43	210	4.8e-09	4.4e-07
GL50803_0096363	2712	Kinase, CAMKK	chr4	1.46133	8.37	52	1.1e-05	0.00011	1.59845	8.37	61	5e-06	5e-05	1.6	8.37	61	4.8e-06	4e-05
GL50803_0013204	419	Zinc transporter protein	chr4	1.44929	8.15	85	8.3e-07	2e-05	1.00222	8.15	42	2.9e-05	0.00018	1	8.15	43	2.6e-05	0.00014
GL50803_00d60176	180	Hypothetical protein	chr5	1.44855	2.56	41	3.4e-05	0.00025	1.51447	2.56	46	1.8e-05	0.00013	1.6	2.56	50	1.3e-05	8.4e-05
GL50803_008075	645	Hypothetical protein	chr5	-1.44755	6.5	97	4.2e-07	1.3e-05	-1.49375	6.5	110	2.5e-07	7e-06	-1.5	6.5	110	2.2e-07	4.6e-06
GL50803_004946	208	Peptide methionine sulfoxide reductase msrA	chr5	1.44738	6.67	170	1.8e-08	2.1e-06	1.38897	6.67	160	2.9e-08	1.8e-06	1.5	6.67	170	1.6e-08	9.5e-07
GL50803_0089112	731	MCM5	chr1	-1.44428	7.25	210	6.5e-09	1.1e-06	-1.67767	7.25	270	1.3e-09	3.3e-07	-1.8	7.25	330	4.5e-10	1.2e-07
GL50803_0060085	158	Hypothetical protein	chr5	-1.44007	2.75	37	5.6e-05	0.00036	-1.62039	2.75	46	1.9e-05	0.00013	-2	2.75	66	3.3e-06	3e-05
GL50803_0092618	250	Nicotinamide-nucleotide adenylyltransferase	chr5	-1.43971	3.27	44	2.5e-05	0.0002	-1.33223	3.27	39	4.4e-05	0.00025	-1.2	3.27	33	9.3e-05	0.00038
GL50803_0060030	1692	High cysteine membrane protein EGF-like	chr5	1.4212	3.99	36	6.2e-05	0.00039	0.67099	3.99	7.8	0.016	0.031	0.74	3.99	9.3	0.01	0.019
GL50803_003590	111	Hypothetical protein	chr4	-1.41895	4.92	97	4.2e-07	1.3e-05	-1.38584	4.92	95	4.6e-07	9.9e-06	-1.7	4.92	140	6.7e-08	2.2e-06
GL50803_00102322	902	Glycosyltransferase, putative	chr1	-1.41793	6.93	27	0.00021	0.00098	-1.7024	6.93	41	3.5e-05	0.00021	-1.7	6.93	40	3.9e-05	0.00019
GL50803_0088922	165	Hypothetical protein	chr5	-1.41758	5.26	120	1.6e-07	7.4e-06	-1.12299	5.26	74	1.8e-06	2.4e-05	-1.1	5.26	74	1.7e-06	1.9e-05
GL50803_0017090	182	Giardia trophozoite antigen GTA-1	chr3	-1.41669	8.8	190	1.1e-08	1.6e-06	-1.87262	8.8	320	4.6e-10	2.6e-07	-2	8.8	370	2e-10	8.3e-08
GL50803_0016721	598	High cysteine membrane protein Group 2	chr5	-1.40847	8.22	210	5.2e-09	1e-06	-1.71042	8.22	310	5.8e-10	2.8e-07	-1.9	8.22	370	1.9e-10	8.3e-08
GL50803_00106320	399	Zinc finger domain-containing protein	chr4	1.40434	4.25	32	0.00011	0.00058	1.10503	4.25	20	0.00076	0.0023	1.2	4.25	24	0.00037	0.0012
GL50803_0014626	319	Oxidoreductase, short chain dehydrogenase/reductase family	chr5	-1.39451	7.32	230	3.2e-09	7.5e-07	-1.67234	7.32	330	4.2e-10	2.6e-07	-1.8	7.32	390	1.6e-10	8.3e-08
GL50803_0017150	165	NADPH oxidoreductase, putative	chr5	1.39451	8.59	100	3.2e-07	1.1e-05	0.71776	8.59	28	0.00018	0.00072	0.58	8.59	18	0.001	0.0028
GL50803_00114445	443	Hypothetical protein	chr5	1.39423	4.26	91	5.8e-07	1.6e-05	1.44344	4.26	98	3.8e-07	9e-06	1.4	4.26	94	4.7e-07	7.6e-06
GL50803_006289	134	FixW protein, putative	chr5	1.38143	9.53	79	1.3e-06	2.6e-05	0.14505	9.53	0.95	0.35	0.43	0.12	9.53	0.66	0.43	0.5
GL50803_009355	135	Thioredoxin-like protein	chr5	1.37425	9.42	120	1.6e-07	7.4e-06	0.11075	9.42	0.8	0.39	0.46	0.074	9.42	0.36	0.56	0.62
GL50803_0027364	433	Diphthamide-ammonia ligase, putative	chr1	-1.36688	6.38	230	3.5e-09	7.6e-07	-1.48775	6.38	270	1.2e-09	3.3e-07	-1.6	6.38	300	6.3e-10	1.2e-07
GL50803_0016916	1662	Hypothetical protein	chr5	1.36643	11.16	70	2.4e-06	4e-05	1.10714	11.16	46	2e-05	0.00014	1.2	11.16	53	9.4e-06	6.6e-05
GL50803_0088945	333	GARP-like protein 2	chr5	1.3636	6.62	94	5.1e-07	1.5e-05	1.29307	6.62	85	8.4e-07	1.5e-05	1.3	6.62	88	7.3e-07	1e-05
GL50803_00112553	377	Kinase, NEK	chr5	-1.36079	3.39	54	8.2e-06	9.4e-05	-1.11199	3.39	39	4.3e-05	0.00024	-1	3.39	30	0.00014	0.00052
GL50803_009593	1004	Coatomer beta' subunit	chr5	1.3577	8.6	45	2.3e-05	0.00019	1.58223	8.6	59	5.6e-06	5.5e-05	1.6	8.6	62	4.4e-06	3.8e-05
GL50803_0017104	202	Hypothetical protein	chr5	1.35675	4.5	89	6.4e-07	1.6e-05	1.26543	4.5	78	1.3e-06	1.9e-05	0.98	4.5	47	1.8e-05	0.00011
GL50803_0024471	153	Hypothetical protein	chr5	1.35527	1.88	22	0.00052	0.002	1.26178	1.88	19	0.00086	0.0026	1.2	1.88	18	0.0013	0.0033
GL50803_006497	335	Metal-dependent hydrolase	chr4	1.35371	6.16	90	6.5e-07	1.6e-05	1.41388	6.16	100	3.5e-07	8.6e-06	1.6	6.16	120	1.1e-07	3e-06
GL50803_0015317	1616	High cysteine membrane protein Group 1	chr4	1.35025	11.3	20	0.00072	0.0026	1.12535	11.3	14	0.0029	0.0073	1.2	11.3	17	0.0014	0.0035
GL50803_0014135	388	Nucleoside diphosphate kinase	chr3	-1.34778	6.86	180	1.6e-08	1.9e-06	-1.28018	6.86	160	2.4e-08	1.7e-06	-1.4	6.86	180	1.2e-08	7.7e-07
GL50803_0031331	113	Hypothetical protein	chr4	1.34745	5.02	97	4e-07	1.3e-05	1.46316	5.02	120	1.6e-07	5.2e-06	1.6	5.02	130	7.2e-08	2.3e-06
GL50803_0060704	837	Hypothetical protein	chr4	1.34545	0.9	12	0.0041	0.011	1.9164	0.9	29	0.00015	0.00064	2.1	0.9	34	7.6e-05	0.00033
GL50803_0024880	943	High cysteine membrane protein Group 2	chr3	1.34208	10.05	23	0.00047	0.0019	0.83079	10.05	8.7	0.012	0.024	0.89	10.05	10	0.0079	0.016
GL50803_00121517	881	Kinase, NEK	chr3	-1.34095	5.63	59	5.7e-06	7.2e-05	-1.29576	5.63	57	7e-06	6.5e-05	-1.2	5.63	52	1.1e-05	7.4e-05
GL50803_0013882	718	Hypothetical protein	chr4	-1.33863	6.2	100	3e-07	1.1e-05	-1.46773	6.2	130	9.9e-08	4.1e-06	-1.6	6.2	150	3.4e-08	1.5e-06
GL50803_0010522	285	SHIPPO repeat domain-containing protein	chr5	-1.33527	6.15	120	1.6e-07	7.4e-06	-1.5153	6.15	150	4e-08	2.2e-06	-1.7	6.15	170	1.7e-08	9.5e-07
GL50803_004540	296	Hypothetical protein	chr4	1.33317	6.79	110	2.1e-07	8.8e-06	0.54726	6.79	19	0.00085	0.0026	0.18	6.79	2.1	0.18	0.23
GL50803_00100955	204	Mitotic spindle checkpoint protein MAD2	chr4	-1.33274	5.88	140	6.2e-08	4.3e-06	-1.26415	5.88	120	1.1e-07	4.4e-06	-1.5	5.88	170	1.6e-08	9.5e-07
GL50803_004151	686	Hypothetical protein	chr4	1.33262	6.72	200	7.2e-09	1.1e-06	1.62848	6.72	300	7e-10	2.8e-07	1.8	6.72	360	2.5e-10	9e-08
GL50803_0087577	303	Hypothetical protein	chr4	-1.32648	4.12	83	9.1e-07	2.1e-05	-1.39735	4.12	93	5.2e-07	1.1e-05	-1.8	4.12	150	3.8e-08	1.5e-06
GL50803_00114210	1089	Hypothetical protein	chr2	1.32066	9.94	90	6.2e-07	1.6e-05	1.75615	9.94	150	3.6e-08	2.1e-06	2.1	9.94	220	4.5e-09	4.3e-07
GL50803_00113610	455	GlcNAc-PI synthesis protein	chr1	-1.31998	3.37	49	1.4e-05	0.00013	-1.48215	3.37	63	4.1e-06	4.3e-05	-1.8	3.37	84	9e-07	1.2e-05
GL50803_0014604	413	Nucleotide-binding protein 35	chr3	1.31379	8.55	69	2.6e-06	4.1e-05	0.85496	8.55	30	0.00015	0.00062	0.82	8.55	27	0.00021	0.00075
GL50803_009068	155	Hypothetical protein	chr2	-1.3117	3.99	94	4.8e-07	1.5e-05	-1.33932	3.99	99	3.5e-07	8.6e-06	-1.9	3.99	180	1.2e-08	7.7e-07
GL50803_009508	1173	Metalloendopeptidase	chr2	1.30933	8.39	120	1.1e-07	6.1e-06	1.30223	8.39	120	1.3e-07	4.6e-06	1.3	8.39	130	9.1e-08	2.6e-06
GL50803_00112828	818	High cysteine membrane protein Group 4	chr4	1.30888	7.23	120	1.4e-07	7e-06	1.55038	7.23	160	2.4e-08	1.7e-06	1.8	7.23	220	4.5e-09	4.3e-07
GL50803_0014341	248	SF-assemblin/beta-giardin, putative	chr1	-1.30769	4.57	95	4.5e-07	1.4e-05	-1.17452	4.57	78	1.3e-06	2e-05	-1.5	4.57	120	1.2e-07	3.1e-06
GL50803_0017400	315	Cyclin	chr2	-1.30333	7.28	110	1.8e-07	7.9e-06	-1.3363	7.28	120	1.5e-07	5e-06	-1.4	7.28	130	9.9e-08	2.8e-06
GL50803_007137	78	Hypothetical protein	chr3	-1.29354	2.96	48	1.6e-05	0.00015	-1.25289	2.96	47	1.6e-05	0.00012	-1.3	2.96	50	1.3e-05	8.2e-05
GL50803_0014759	472	6-phosphogluconate dehydrogenase, decarboxylating	chr4	1.29262	10.85	140	4.7e-08	3.8e-06	1.02438	10.85	91	5.6e-07	1.1e-05	1	10.85	92	5.5e-07	8.6e-06
GL50803_00113531	1688	High cysteine membrane protein EGF-like	chr5	1.28949	9.49	26	0.00028	0.0012	0.84108	9.49	11	0.0062	0.014	0.9	9.49	12	0.0041	0.009
GL50803_008524	430	Transitional endoplasmic reticulum ATPase	chr2	-1.28336	5.48	150	4.2e-08	3.5e-06	-1.1898	5.48	130	8e-08	3.6e-06	-1.1	5.48	100	2.9e-07	5.4e-06
GL50803_00112938	504	Hypothetical protein	chr3	-1.28317	5.32	100	2.9e-07	1e-05	-1.29233	5.32	110	2.3e-07	6.8e-06	-1.2	5.32	84	8.9e-07	1.2e-05
GL50803_0016412	846	Heat-shock protein, putative	chr4	-1.28192	9.44	90	6.3e-07	1.6e-05	-1.16071	9.44	74	1.8e-06	2.4e-05	-1.2	9.44	78	1.4e-06	1.6e-05
GL50803_0050391	1950	VSP	chr1	1.28105	4.01	20	0.00082	0.0029	1.29711	4.01	20	0.00074	0.0023	1.4	4.01	23	0.00041	0.0013
GL50803_001875	102	Hypothetical protein	chr1	-1.28057	6.37	150	3.7e-08	3.2e-06	-1.40418	6.37	180	1.4e-08	1.4e-06	-1.7	6.37	250	2.2e-09	2.6e-07
GL50803_0088888	393	Hypothetical protein	chr5	1.27469	8.38	67	3e-06	4.5e-05	1.56512	8.38	97	4.3e-07	9.6e-06	1.7	8.38	110	1.7e-07	3.9e-06
GL50803_0021444	589	Spindle pole protein, putative	chr5	-1.27379	7.62	250	2.2e-09	6.7e-07	-1.54818	7.62	360	2.3e-10	2e-07	-1.7	7.62	450	6e-11	7.6e-08
GL50803_0014256	125	Histone H2A	chr3	-1.27289	8.52	42	3.2e-05	0.00024	-1.27335	8.52	43	2.7e-05	0.00017	-1.2	8.52	36	6.6e-05	0.00029
GL50803_00d40995	420	IFT complex B	chr4	1.26878	5.86	77	1.4e-06	2.7e-05	1.1206	5.86	60	5.2e-06	5.2e-05	1.2	5.86	70	2.4e-06	2.3e-05
GL50803_009509	55	RNA polymerase II subunit Rpb12	chr2	1.26745	3.6	49	1.4e-05	0.00013	1.25104	3.6	49	1.4e-05	0.0001	1.3	3.6	49	1.4e-05	8.8e-05
GL50803_00112341	250	Transmembrane domain-containing protein	chr3	-1.26441	4.94	90	6.2e-07	1.6e-05	-1.69938	4.94	160	2.9e-08	1.8e-06	-1.8	4.94	170	1.7e-08	9.7e-07
GL50803_002861	172	Hypothetical protein	chr4	-1.26433	2.15	21	0.00068	0.0025	-0.55297	2.15	4.6	0.053	0.084	-0.81	2.15	9	0.011	0.021
GL50803_004846	766	Ankyrin repeat protein 1	chr4	-1.26226	5.41	100	3.1e-07	1.1e-05	-1.17607	5.41	92	5.7e-07	1.2e-05	-1.1	5.41	74	1.8e-06	1.9e-05
GL50803_005514	68	Hypothetical protein	chr5	-1.25664	3.8	13	0.0041	0.011	-1.47265	3.8	19	0.001	0.0029	-1.4	3.8	17	0.0014	0.0037
GL50803_002860	394	Iron-containing alcohol dehydrogenase	chr4	-1.25488	6.79	70	2.4e-06	3.9e-05	-1.28369	6.79	75	1.7e-06	2.3e-05	-1.3	6.79	79	1.3e-06	1.5e-05
GL50803_0021924	672	Kinase, NEK	chr4	-1.25073	7.03	240	2.5e-09	6.7e-07	-1.13426	7.03	200	7.3e-09	8.3e-07	-1.1	7.03	170	1.9e-08	1e-06
GL50803_00113677	3227	Coiled-coil protein	chr2	1.24931	9.54	51	1.2e-05	0.00012	1.05976	9.54	37	5.4e-05	0.00029	1	9.54	35	7.4e-05	0.00032
GL50803_0095593	377	Kinase, NEK	chr3	-1.24873	8.14	100	2.8e-07	1e-05	-1.43727	8.14	140	6.9e-08	3.2e-06	-1.6	8.14	160	2.5e-08	1.2e-06
GL50803_007513	150	Hypothetical protein	chr1	1.24763	5.74	72	2e-06	3.5e-05	1.05461	5.74	54	9.3e-06	7.8e-05	1.2	5.74	70	2.4e-06	2.3e-05
GL50803_0016943	947	Kinase, NEK	chr3	-1.2409	4.53	60	5.3e-06	6.8e-05	-1.16206	4.53	55	8.1e-06	7.1e-05	-0.99	4.53	39	4.2e-05	0.00021
GL50803_0095789	341	Deoxyribonuclease, TatD family	chr1	-1.23839	4.06	80	1.1e-06	2.4e-05	-1.22375	4.06	80	1.2e-06	1.8e-05	-1.2	4.06	78	1.3e-06	1.5e-05
GL50803_00112695	443	Hypothetical protein	chr5	1.23674	3.78	41	3.4e-05	0.00025	1.32039	3.78	48	1.6e-05	0.00012	1.5	3.78	57	6.5e-06	5e-05
GL50803_0013475	8036	Axoneme-associated protein GASP-180	chr5	1.23639	6.16	16	0.0018	0.0054	1.07591	6.16	12	0.0042	0.01	1.3	6.16	17	0.0015	0.0038
GL50803_004192	198	ADP-Ribosylation Factor like protein 2b	chr2	1.23606	4.39	77	1.4e-06	2.7e-05	1.21813	4.39	76	1.5e-06	2.1e-05	1.5	4.39	110	2.2e-07	4.6e-06
GL50803_0014275	298	Hypothetical protein	chr5	1.23389	8.27	150	3.6e-08	3.1e-06	1.48403	8.27	220	4.5e-09	6.9e-07	1.6	8.27	250	2.2e-09	2.6e-07
GL50803_00114546	342	Hypothetical protein	chr1	-1.23377	6.06	180	1.3e-08	1.7e-06	-1.11585	6.06	150	3.7e-08	2.1e-06	-1.3	6.06	210	6.2e-09	5e-07
GL50803_0011884	96	Ubiquitin related modifier protein	chr3	1.23237	6.44	140	5.5e-08	4e-06	0.61617	6.44	36	6.4e-05	0.00033	0.35	6.44	11	0.0057	0.012
GL50803_0041227	530	VSP	chr1	-1.23205	5.53	130	8e-08	4.8e-06	-1.3913	5.53	170	2.1e-08	1.6e-06	-1.3	5.53	150	3.6e-08	1.5e-06
GL50803_0014212	147	Histone H3	chr4	-1.22946	3.92	39	4.5e-05	0.00031	-0.97667	3.92	25	0.00029	0.0011	-0.83	3.92	17	0.0013	0.0034
GL50803_0040224	584	Transporter, MFS superfamily protein	chr3	-1.22773	9.23	88	7.1e-07	1.8e-05	-1.27406	9.23	93	5.3e-07	1.1e-05	-1.2	9.23	77	1.4e-06	1.6e-05
GL50803_00113433	443	Hypothetical protein	chr2	1.22253	4.34	77	1.4e-06	2.7e-05	1.25653	4.34	82	1e-06	1.7e-05	1.3	4.34	85	8e-07	1.1e-05
GL50803_0013372	465	Spindle pole protein, putative	chr1	-1.21507	6.6	130	7.2e-08	4.7e-06	-1.34379	6.6	160	2.4e-08	1.7e-06	-1.7	6.6	250	1.9e-09	2.6e-07
GL50803_007350	1526	Hypothetical protein	chr2	1.21495	7.64	32	0.00011	0.00061	1.55829	7.64	50	1.3e-05	9.7e-05	1.6	7.64	51	1.1e-05	7.5e-05
GL50803_0017276	237	Hypothetical protein	chr5	1.21124	5.78	120	1.3e-07	6.7e-06	1.51098	5.78	190	1.1e-08	1.1e-06	1.6	5.78	200	6.7e-09	5.1e-07
GL50803_0016581	320	Hypothetical protein	chr1	1.21091	6.21	120	1.3e-07	6.9e-06	0.86116	6.21	62	4.3e-06	4.5e-05	0.69	6.21	40	3.9e-05	0.00019
GL50803_0032668	903	Hypothetical protein	chr5	-1.2091	7	92	5.7e-07	1.6e-05	-1.13747	7	82	1e-06	1.7e-05	-1.3	7	100	3.1e-07	5.7e-06
GL50803_0028657	149	Tetratricopeptide repeat-containing protein	chr4	1.20528	5.62	82	1.1e-06	2.3e-05	1.46715	5.62	120	1.2e-07	4.6e-06	1.7	5.62	160	2.5e-08	1.2e-06
GL50803_0011442	640	Kinesin-related protein	chr5	-1.20459	5.77	130	6.6e-08	4.4e-06	-0.85746	5.77	70	2.3e-06	2.8e-05	-0.9	5.77	76	1.5e-06	1.6e-05
GL50803_0092095	584	Hypothetical protein	chr5	-1.18847	7.68	78	1.3e-06	2.6e-05	-1.13996	7.68	75	1.7e-06	2.3e-05	-1.1	7.68	75	1.7e-06	1.8e-05
GL50803_009270	611	Dual specificity protein phosphatase CDC14A	chr4	-1.18346	7.3	180	1.3e-08	1.7e-06	-1.05078	7.3	140	5.1e-08	2.7e-06	-1.1	7.3	150	3.2e-08	1.4e-06
GL50803_0013268	89	Ribosomal protein S25	chr2	1.18163	9.03	39	4.1e-05	0.00029	1.55794	9.03	67	2.9e-06	3.3e-05	1.7	9.03	82	1e-06	1.3e-05
GL50803_0013836	579	Calcineurin-like phosphoesterase	chr1	-1.1812	7.13	210	6.1e-09	1.1e-06	-1.4038	7.13	290	8.4e-10	2.8e-07	-1.4	7.13	280	1.1e-09	2e-07
GL50803_0023492	722	Ankyrin repeat protein 1	chr5	1.17838	7.89	79	1.3e-06	2.6e-05	0.7952	7.89	36	5.9e-05	0.00031	0.68	7.89	27	0.00023	0.0008
GL50803_009162	303	Nuclear LIM interactor-interacting factor 1	chr5	1.17827	5.58	110	2e-07	8.6e-06	0.97372	5.58	76	1.5e-06	2.2e-05	0.97	5.58	75	1.6e-06	1.7e-05
GL50803_008860	807	Kinase, NEK	chr1	-1.17814	6.27	41	3.3e-05	0.00024	-1.34702	6.27	57	7e-06	6.5e-05	-1.4	6.27	58	6e-06	4.7e-05
GL50803_009827	315	Thioredoxin reductase	chr2	1.17688	10.15	54	8.6e-06	9.6e-05	-0.34037	10.15	5	0.046	0.075	-0.57	10.15	14	0.003	0.007
GL50803_0016808	319	PAP2 superfamily protein	chr4	-1.17617	5.19	130	9.7e-08	5.6e-06	-1.47584	5.19	200	8e-09	8.7e-07	-1.8	5.19	270	1.4e-09	2.2e-07
GL50803_008559	174	Vacuolar ATP synthase 16 kDa proteolipid subunit	chr5	-1.17258	8.47	170	2e-08	2.2e-06	-1.33909	8.47	220	4.2e-09	6.6e-07	-1.4	8.47	260	1.7e-09	2.5e-07
GL50803_005161	216	Qb-SNARE 3	chr3	1.17162	5.16	68	2.7e-06	4.2e-05	1.29746	5.16	85	8.7e-07	1.5e-05	1.4	5.16	95	4.6e-07	7.5e-06
GL50803_008263	129	Hypothetical protein	chr5	-1.17082	3.13	23	0.00047	0.0019	-0.79084	3.13	11	0.0063	0.014	-0.8	3.13	11	0.0063	0.013
GL50803_008371	205	Hypothetical protein	chr1	-1.16987	4.89	94	4.8e-07	1.5e-05	-1.36811	4.89	130	9.2e-08	3.8e-06	-1.4	4.89	140	5.8e-08	2e-06
GL50803_0050426	618	pVSP	tig00000004	1.16711	0.53	4.3	0.062	0.1	1.33456	0.53	6.2	0.028	0.05	1.4	0.53	5.9	0.032	0.053
GL50803_0022850	361	Kinase, CMGC MAPK	chr5	-1.16313	7.75	120	1.1e-07	6.1e-06	-1.55228	7.75	220	4.7e-09	6.9e-07	-1.7	7.75	250	2.1e-09	2.6e-07
GL50803_006259	221	Ankyrin repeat protein 1	chr4	1.16076	4.88	42	3e-05	0.00023	1.22792	4.88	49	1.5e-05	0.00011	1.4	4.88	62	4.4e-06	3.8e-05
GL50803_00111950	5118	IAD-5 dynein heavy chain	chr5	1.15711	9.2	28	0.00019	0.00093	1.24808	9.2	32	0.00011	0.00048	1.4	9.2	41	3.2e-05	0.00017
GL50803_00112846	1096	Kinesin-3	chr4	1.15514	9.55	63	4.2e-06	5.7e-05	0.96353	9.55	43	2.6e-05	0.00017	1.1	9.55	52	1.1e-05	7.4e-05
GL50803_0012795	238	Hypothetical protein	chr5	1.15213	6.13	100	3.6e-07	1.2e-05	1.03882	6.13	83	9.6e-07	1.6e-05	1	6.13	80	1.2e-06	1.4e-05
GL50803_00137609	230	RNA polymerase II subunit Rpb5a	chr4	1.15087	6.19	150	3.5e-08	3.1e-06	1.09213	6.19	140	6.1e-08	3e-06	1.2	6.19	160	2.4e-08	1.2e-06
GL50803_0022291	473	EamA-like transporter family protein	chr4	-1.14937	8.64	98	4e-07	1.3e-05	-1.1444	8.64	97	4.3e-07	9.6e-06	-1.1	8.64	90	6.2e-07	9.3e-06
GL50803_0021942	450	NADP-specific glutamate dehydrogenase	chr4	1.14815	12.21	53	1e-05	0.00011	0.88509	12.21	32	0.0001	0.00047	1	12.21	41	3.4e-05	0.00018
GL50803_0017516	309	Cathepsin B	chr1	1.14811	9.96	86	7.8e-07	1.9e-05	1.1245	9.96	83	9.1e-07	1.6e-05	1.3	9.96	110	2.4e-07	4.9e-06
GL50803_008505	100	TM2 domain-containing protein	chr2	-1.14552	4.11	35	7.3e-05	0.00044	-1.34301	4.11	49	1.4e-05	0.00011	-1.4	4.11	47	1.7e-05	0.0001
GL50803_0013288	709	Hypothetical protein	chr4	1.14493	7.32	140	4.9e-08	3.8e-06	1.02444	7.32	110	1.7e-07	5.5e-06	0.98	7.32	100	2.7e-07	5.2e-06
GL50803_0028994	105	Hypothetical protein	chr4	1.1419	5.86	120	1.1e-07	6.1e-06	1.28334	5.86	160	2.8e-08	1.8e-06	1.5	5.86	200	6.3e-09	5e-07
GL50803_001076	346	Alpha-13 giardin	chr3	1.1403	7.32	110	1.9e-07	8.3e-06	0.77784	7.32	54	8.6e-06	7.4e-05	0.77	7.32	53	9.4e-06	6.6e-05
GL50803_0013651	676	Hypothetical protein	chr1	-1.14014	7.1	130	9.6e-08	5.6e-06	-0.99933	7.1	97	4.3e-07	9.6e-06	-1.2	7.1	130	8.3e-08	2.4e-06
GL50803_0016716	675	High cysteine membrane protein Group 5	chr5	1.13756	8.56	120	1e-07	5.8e-06	0.24298	8.56	5.9	0.031	0.054	-0.037	8.56	0.14	0.72	0.77
GL50803_00104250	124	Thioredoxin	chr4	-1.13646	7.94	96	4.4e-07	1.3e-05	-1.76967	7.94	220	4e-09	6.5e-07	-1.7	7.94	210	6.4e-09	5.1e-07
GL50803_0033672	703	Hypothetical protein	chr5	-1.1351	7.42	68	2.7e-06	4.2e-05	-1.25499	7.42	83	9.5e-07	1.6e-05	-1.3	7.42	89	6.7e-07	9.9e-06
GL50803_00103659	395	Zinc finger domain-containing protein	chr4	1.1327	3.33	24	0.00039	0.0016	0.99592	3.33	18	0.0011	0.0033	0.85	3.33	13	0.0037	0.0082
GL50803_002876	173	Ubiquitin-conjugating enzyme E2	chr4	1.1316	7.27	93	5.3e-07	1.5e-05	1.3056	7.27	120	1.1e-07	4.3e-06	1.5	7.27	160	3e-08	1.4e-06
GL50803_0027806	195	Myb-like DNA-binding domain-containing protein	chr3	-1.1287	3.11	27	0.00021	0.00099	-1.93775	3.11	73	1.9e-06	2.5e-05	-1.8	3.11	62	4.4e-06	3.7e-05
GL50803_0010969	323	Nucleotide-binding protein 35	chr2	1.12702	9.68	62	4.5e-06	6e-05	0.20443	9.68	2.2	0.17	0.23	0.044	9.68	0.099	0.76	0.8
GL50803_0010667	158	Hypothetical protein	chr5	-1.1254	4.82	63	4.2e-06	5.7e-05	-0.83453	4.82	36	6.4e-05	0.00032	-0.78	4.82	31	0.00013	0.00049
GL50803_0010803	269	Qa-SNARE 5	chr2	1.12422	3.89	21	0.00064	0.0024	1.49783	3.89	38	4.6e-05	0.00025	1.5	3.89	40	3.9e-05	0.0002
GL50803_00113357	1481	VSP	chr4	1.12361	2.33	5.7	0.035	0.064	0.9327	2.33	3.9	0.071	0.11	1.2	2.33	6.4	0.027	0.046
GL50803_00101805	743	High cysteine membrane protein Group 1	chr1	1.12223	7.97	75	1.7e-06	3.1e-05	0.77891	7.97	37	5.7e-05	0.0003	0.83	7.97	41	3.4e-05	0.00018
GL50803_0012108	938	Threonine dehydratase	chr4	-1.1202	8.23	110	2.7e-07	1e-05	-0.95385	8.23	75	1.6e-06	2.3e-05	-1	8.23	91	5.9e-07	9e-06
GL50803_0014730	365	Macro domain-containing protein	chr5	-1.11969	6.34	79	1.2e-06	2.6e-05	-1.23241	6.34	96	4.4e-07	9.7e-06	-1.4	6.34	110	1.7e-07	3.9e-06
GL50803_0010808	229	Hypothetical protein	chr2	1.11941	8.38	87	7.6e-07	1.9e-05	0.65009	8.38	31	0.00013	0.00056	0.56	8.38	23	0.00044	0.0014
GL50803_00113836	1692	High cysteine membrane protein EGF-like	chr5	1.11916	4.29	23	0.00043	0.0017	0.50531	4.29	4.6	0.053	0.084	0.47	4.29	3.9	0.072	0.11
GL50803_0017263	474	Histone acetyltransferase MYST1	chr1	1.11899	6.14	120	1.4e-07	6.9e-06	1.32641	6.14	170	2e-08	1.6e-06	1.3	6.14	170	1.9e-08	1e-06
GL50803_003538	285	Hypothetical protein	chr1	-1.11847	6.75	140	6.2e-08	4.3e-06	-1.22586	6.75	160	2.2e-08	1.7e-06	-1.3	6.75	200	8.1e-09	5.8e-07
GL50803_0016384	246	Hypothetical protein	chr5	1.11687	6.8	110	1.9e-07	8.4e-06	0.79648	6.8	57	6.5e-06	6.1e-05	0.89	6.8	72	2e-06	2e-05
GL50803_0010255	392	Translation initiation factor eIF-4A, putative	chr1	-1.11404	9.56	100	2.9e-07	1e-05	-1.20582	9.56	120	1.2e-07	4.6e-06	-1.3	9.56	140	6e-08	2e-06
GL50803_004911	497	Major facilitator family protein	chr3	1.11396	6.16	43	2.7e-05	0.00021	0.49753	6.16	8.9	0.011	0.023	0.47	6.16	7.8	0.016	0.029
GL50803_004883	1472	Hypothetical protein	chr2	1.11368	7.81	23	0.00043	0.0018	1.03495	7.81	19	0.00086	0.0026	0.96	7.81	17	0.0014	0.0036
GL50803_007512	199	Protein tyrosine phosphatase-like protein	chr1	-1.112	6.66	190	9.5e-09	1.4e-06	-1.28585	6.66	250	1.8e-09	4.3e-07	-1.3	6.66	270	1.4e-09	2.2e-07
GL50803_00102184	2542	Hypothetical protein	chr1	1.11113	7.54	100	3.4e-07	1.2e-05	1.42893	7.54	160	2.3e-08	1.7e-06	1.5	7.54	190	1e-08	6.7e-07
GL50803_00101810	1433	Phospholipid-transporting ATPase IIB, putative	chr1	1.1101	8.57	85	8.5e-07	2e-05	1.23648	8.57	100	3e-07	7.9e-06	1.3	8.57	120	1.5e-07	3.7e-06
GL50803_007204	160	RNA recognition motif family protein	chr5	-1.10858	7.91	140	6.3e-08	4.3e-06	-1.44476	7.91	230	3e-09	5.8e-07	-1.9	7.91	380	1.7e-10	8.3e-08
GL50803_0016595	1812	PX domain-containing protein	chr3	1.10712	9.2	69	2.6e-06	4.1e-05	1.01198	9.2	57	6.5e-06	6.2e-05	1	9.2	61	4.8e-06	4e-05
GL50803_009132	165	Hypothetical protein	chr2	-1.10594	5.9	91	5.9e-07	1.6e-05	-1.20207	5.9	110	2.4e-07	6.9e-06	-1.2	5.9	100	2.9e-07	5.4e-06
GL50803_0050422	1021	pVSP	tig00000004	1.10493	0.93	4.7	0.052	0.089	1.27779	0.93	6.6	0.025	0.044	1.1	0.93	4.6	0.054	0.083
GL50803_0021232	909	Hypothetical protein	chr5	1.10425	5.05	48	1.7e-05	0.00015	1.75717	5.05	120	1.3e-07	4.6e-06	1.8	5.05	130	9e-08	2.6e-06
GL50803_00137746	556	Hypothetical protein	chr3	1.1024	6.9	160	2.4e-08	2.4e-06	1.01179	6.9	140	6.1e-08	3e-06	0.92	6.9	110	1.8e-07	4.1e-06
GL50803_0033769	459	NADH oxidase	chr1	-1.10225	11.19	75	1.5e-06	2.9e-05	-1.19534	11.19	87	7.1e-07	1.3e-05	-1.2	11.19	88	6.9e-07	1e-05
GL50803_0010858	362	MYG1 protein	chr1	1.10218	6.61	32	0.0001	0.00056	1.0893	6.61	32	0.00011	0.00051	1.1	6.61	31	0.00012	0.00049
GL50803_0016519	374	AstB/chuR-related protein	chr4	1.09791	7.92	36	5.8e-05	0.00037	0.35218	7.92	3.9	0.07	0.11	0.08	7.92	0.2	0.66	0.72
GL50803_009276	471	High cysteine protein	chr4	-1.09616	8.37	31	0.00012	0.00065	-1.28586	8.37	41	3.2e-05	0.00019	-1.6	8.37	65	3.4e-06	3.1e-05
GL50803_0016013	501	Spindle pole protein, putative	chr1	-1.09387	6.81	160	2.7e-08	2.7e-06	-0.98376	6.81	130	8.7e-08	3.7e-06	-1.1	6.81	160	2.6e-08	1.2e-06
GL50803_009520	66	Mitotic-spindle organizing gamma-tubulin ring associated protein	chr2	1.09347	4.71	62	4.2e-06	5.7e-05	0.97103	4.71	51	1.2e-05	9.3e-05	1.1	4.71	63	4e-06	3.5e-05
GL50803_003202	88	Hypothetical protein	chr1	-1.09264	4.13	68	2.7e-06	4.2e-05	-1.10837	4.13	72	2e-06	2.6e-05	-1.3	4.13	95	4.4e-07	7.3e-06
GL50803_0015369	212	Hypothetical protein	chr5	1.0918	4.12	45	2.1e-05	0.00017	1.0075	4.12	40	3.9e-05	0.00023	1	4.12	40	3.7e-05	0.00019
GL50803_0050484	611	pVSP	tig00000167	1.08952	0.54	5.6	0.036	0.066	0.98071	0.54	4.7	0.052	0.083	1	0.54	4.7	0.051	0.079
GL50803_0010571	767	Hypothetical protein	chr1	-1.08941	1.77	12	0.0048	0.012	-0.2038	1.77	0.51	0.49	0.56	-0.0047	1.77	0.00027	0.99	0.99
GL50803_0014758	1030	Hypothetical protein	chr4	1.0893	8.49	120	1.5e-07	7.2e-06	0.76079	8.49	58	5.8e-06	5.6e-05	0.77	8.49	59	5.6e-06	4.4e-05
GL50803_00113416	2517	High cysteine membrane protein TMK-like	chr2	1.08918	6.42	80	1.2e-06	2.5e-05	1.20342	6.42	99	3.9e-07	9e-06	1.4	6.42	120	1.1e-07	3e-06
GL50803_009173	376	WD40 repeat protein	chr5	1.0866	7.85	120	1.6e-07	7.4e-06	1.20031	7.85	140	5.4e-08	2.7e-06	1.4	7.85	190	8.8e-09	6e-07
GL50803_0031998	842	Hypothetical protein	chr4	-1.08569	7.7	170	1.8e-08	2.1e-06	-1.03012	7.7	150	3.4e-08	2e-06	-1.1	7.7	190	1e-08	6.7e-07
GL50803_00103883	417	Hypothetical protein	chr1	-1.08567	5.92	90	6.2e-07	1.6e-05	-0.9831	5.92	75	1.7e-06	2.3e-05	-1.1	5.92	91	5.8e-07	8.9e-06
GL50803_0011110	153	Hypothetical protein	chr5	1.08481	1.52	6.5	0.026	0.05	1.27435	1.52	9.5	0.0095	0.02	0.91	1.52	4.4	0.058	0.089
GL50803_0017332	1650	Hypothetical protein	chr1	1.08468	9.57	26	0.00026	0.0012	0.96463	9.57	20	0.00073	0.0023	1	9.57	22	0.00049	0.0015
GL50803_00137719	467	Kinase, NEK	chr5	1.08434	6.69	93	5.4e-07	1.6e-05	1.03393	6.69	85	8.6e-07	1.5e-05	1.1	6.69	89	6.7e-07	9.9e-06
GL50803_00114623	423	EamA-like transporter family protein	chr5	-1.08412	8.64	120	1.1e-07	6.1e-06	-1.23895	8.64	160	2.5e-08	1.7e-06	-1.4	8.64	200	7.3e-09	5.4e-07
GL50803_0017053	1045	Ankyrin repeat protein 1	chr5	1.08405	10.81	100	2.9e-07	1e-05	0.49941	10.81	23	0.00044	0.0015	0.39	10.81	14	0.0031	0.007
GL50803_0061370	658	Kinase, NEK	chr2	1.08239	6.63	23	0.00046	0.0019	1.03179	6.63	20	0.0007	0.0022	1.2	6.63	27	0.00021	0.00076
GL50803_0017388	1671	Hypothetical protein	chr2	1.08221	8.03	150	3.3e-08	3.1e-06	1.27177	8.03	210	5.4e-09	7e-07	1.4	8.03	260	1.5e-09	2.2e-07
GL50803_0060621	224	Ankyrin repeat protein 1	chr4	-1.08154	2.89	21	0.00058	0.0022	-1.23615	2.89	29	0.00016	0.00067	-1	2.89	19	0.00089	0.0025
GL50803_004597	357	Hypothetical protein	chr4	-1.08033	6.26	78	1.3e-06	2.6e-05	-1.29701	6.26	110	1.9e-07	5.7e-06	-1.5	6.26	150	3.7e-08	1.5e-06
GL50803_0093856	567	Hypothetical protein	chr5	-1.07964	6.6	120	1.2e-07	6.5e-06	-1.068	6.6	120	1.3e-07	4.6e-06	-1.2	6.6	160	2.4e-08	1.2e-06
GL50803_0060084	209	Hypothetical protein	chr5	-1.07896	2.68	32	0.00011	0.00059	-1.54611	2.68	62	4.2e-06	4.4e-05	-1.8	2.68	80	1.1e-06	1.4e-05
GL50803_00112076	1698	Kinase, CDC7	chr3	1.07811	10.05	71	2.2e-06	3.6e-05	1.3	10.05	100	3.5e-07	8.5e-06	1.3	10.05	100	2.8e-07	5.3e-06
GL50803_0025235	464	AAA-ATPase like protein	chr5	-1.0763	6.78	130	8.8e-08	5.2e-06	-1.07438	6.78	130	8.6e-08	3.7e-06	-1.2	6.78	160	2.7e-08	1.2e-06
GL50803_00113722	3870	Hypothetical protein	chr3	1.07509	8.04	42	3.1e-05	0.00023	1.07072	8.04	41	3.4e-05	0.00021	1.1	8.04	40	3.9e-05	0.0002
GL50803_0061420	613	Ankyrin repeat protein 1	chr2	1.07452	10.06	30	0.00013	0.00068	1.24185	10.06	40	4e-05	0.00023	1.4	10.06	53	1e-05	6.9e-05
GL50803_007134	559	Hypothetical protein	chr3	-1.07269	7.77	160	2.8e-08	2.7e-06	-1.02311	7.77	140	4.6e-08	2.4e-06	-1	7.77	140	4.6e-08	1.7e-06
GL50803_007748	1082	High cysteine membrane protein	chr1	-1.07206	5.96	73	1.8e-06	3.3e-05	-0.8904	5.96	52	1.1e-05	8.7e-05	-1.1	5.96	75	1.7e-06	1.8e-05
GL50803_0014553	115	CCAAT-binding transcription factor subunit C	chr3	1.07035	5.17	66	3.2e-06	4.7e-05	0.82205	5.17	39	4.2e-05	0.00024	0.73	5.17	30	0.00014	0.00052
GL50803_005883	563	Hypothetical protein	chr1	-1.06828	9.11	77	1.5e-06	2.8e-05	-1.03739	9.11	72	2.1e-06	2.6e-05	-1.1	9.11	83	9.6e-07	1.2e-05
GL50803_0025013	64	High cysteine membrane protein	chr5	1.06735	8.03	76	1.5e-06	2.9e-05	0.84919	8.03	49	1.4e-05	0.0001	1	8.03	74	1.8e-06	1.9e-05
GL50803_0015556	338	Hypothetical protein	chr3	1.06458	5.53	37	5.3e-05	0.00034	1.1493	5.53	43	2.6e-05	0.00017	1.3	5.53	56	7.2e-06	5.4e-05
GL50803_0014254	805	Ankyrin repeat protein 1	chr4	1.06443	8.76	67	3.1e-06	4.6e-05	0.45286	8.76	12	0.0043	0.01	0.43	8.76	11	0.0056	0.012
GL50803_006404	768	Kinesin-9	chr4	-1.06387	7.19	110	2.7e-07	1e-05	-1.13862	7.19	120	1.3e-07	4.6e-06	-1.3	7.19	160	2.4e-08	1.2e-06
GL50803_0050288	326	pVSP	chr3	-1.06104	5.16	45	2.1e-05	0.00018	-1.27298	5.16	66	3.1e-06	3.5e-05	-1	5.16	44	2.5e-05	0.00014
GL50803_0061453	504	Hypothetical protein	chr1	-1.05853	4.73	66	3e-06	4.5e-05	-1.29473	4.73	100	3.2e-07	8e-06	-1.2	4.73	88	6.8e-07	9.9e-06
GL50803_009060	238	Hypothetical protein	chr2	-1.05748	5.93	71	2.2e-06	3.6e-05	-1.10746	5.93	79	1.3e-06	1.9e-05	-1.3	5.93	110	1.7e-07	4e-06
GL50803_0014670	117	Protein disulfide isomerase PDI3	chr1	1.05645	8.93	48	1.6e-05	0.00015	0.66935	8.93	20	0.00076	0.0023	0.47	8.93	10	0.008	0.016
GL50803_0050345	1348	VSP	chr2	1.05568	6.74	11	0.0065	0.015	0.87073	6.74	7.3	0.019	0.036	1	6.74	9.6	0.0093	0.018
GL50803_0028232	123	Aminoacyl-tRNA hydrolase	chr1	1.04976	4.81	75	1.6e-06	2.9e-05	0.74142	4.81	38	4.7e-05	0.00026	0.81	4.81	45	2.1e-05	0.00012
GL50803_0014311	340	Serine/threonine-protein phosphatase	chr2	-1.04814	7.55	160	2.1e-08	2.2e-06	-1.09382	7.55	180	1.4e-08	1.3e-06	-1.2	7.55	220	4.5e-09	4.3e-07
GL50803_007718	243	DDI1-like DNA-damage inducible protein	chr3	1.04622	5.07	30	0.00014	0.00072	1.2635	5.07	45	2.3e-05	0.00015	1.5	5.07	61	4.9e-06	4e-05
GL50803_006542	939	Ankyrin repeat protein 1	chr3	-1.04453	6.69	130	7.8e-08	4.8e-06	-0.77138	6.69	72	1.9e-06	2.5e-05	-0.83	6.69	83	9.4e-07	1.2e-05
GL50803_0015145	665	Putative AAA family protein	chr1	-1.04381	3.77	30	0.00014	0.0007	-0.52648	3.77	8.2	0.014	0.028	-0.73	3.77	15	0.0021	0.0051
GL50803_0023876	380	Hypothetical protein	chr4	1.04321	5.19	28	0.0002	0.00093	0.85906	5.19	19	0.00088	0.0027	0.5	5.19	6.3	0.027	0.047
GL50803_00112630	504	Hypothetical protein	chr5	1.04312	5.96	44	2.5e-05	0.0002	0.52391	5.96	12	0.0053	0.012	0.34	5.96	4.9	0.047	0.074
GL50803_0029630	116	Hypothetical protein	chr2	1.04114	3.6	32	0.0001	0.00057	1.08922	3.6	35	6.6e-05	0.00033	1.2	3.6	40	3.8e-05	0.00019
GL50803_008627	258	Hypothetical protein	chr1	-1.04081	5.72	97	3.9e-07	1.3e-05	-1.4015	5.72	180	1.5e-08	1.4e-06	-1.8	5.72	270	1.3e-09	2.2e-07
GL50803_00113133	838	Hypothetical protein	chr1	-1.03963	9.05	91	5.8e-07	1.6e-05	-1.15973	9.05	110	1.8e-07	5.7e-06	-1.2	9.05	120	1.2e-07	3.1e-06
GL50803_00102170	253	Hypothetical protein	chr4	1.03871	5.97	84	8.9e-07	2.1e-05	1.13535	5.97	100	3.4e-07	8.5e-06	1.3	5.97	140	5.8e-08	2e-06
GL50803_00111911	443	Hypothetical protein	chr4	1.03694	5.81	78	1.3e-06	2.6e-05	0.75712	5.81	42	3e-05	0.00019	0.57	5.81	23	0.00042	0.0013
GL50803_009183	1905	Hypothetical protein	chr5	1.03228	10.89	43	2.6e-05	0.00021	0.85597	10.89	30	0.00015	0.00064	0.96	10.89	37	5.7e-05	0.00026
GL50803_008880	594	Hypothetical protein	chr4	1.0304	6.71	98	3.8e-07	1.3e-05	1.51537	6.71	210	5.4e-09	7e-07	1.6	6.71	240	2.5e-09	2.9e-07
GL50803_009503	308	Alpha/beta hydrolase family protein	chr2	1.03023	7.68	140	4.7e-08	3.8e-06	1.13759	7.68	170	1.6e-08	1.4e-06	1.3	7.68	210	5.3e-09	4.6e-07
GL50803_0010821	516	Hypothetical protein	chr1	-1.03014	6.38	140	4.7e-08	3.8e-06	-1.07382	6.38	160	2.8e-08	1.8e-06	-1.3	6.38	220	3.8e-09	4e-07
GL50803_0010680	444	Hypothetical protein	chr2	-1.02996	5.66	79	1.2e-06	2.6e-05	-0.80716	5.66	51	1.2e-05	9.3e-05	-0.8	5.66	49	1.4e-05	8.9e-05
GL50803_0016269	622	FAD synthetase	chr2	1.02985	6.18	97	3.9e-07	1.3e-05	1.13748	6.18	120	1.3e-07	4.6e-06	1.3	6.18	140	4.9e-08	1.8e-06
GL50803_008250	159	RNA recognition motif-containing protein	chr1	1.02755	7	25	0.00031	0.0013	0.61271	7	9.3	0.01	0.021	0.58	7	8.6	0.013	0.024
GL50803_0017120	541	CEGP1 protein	chr5	-1.02749	6.81	130	7.7e-08	4.8e-06	-1.01059	6.81	130	8.3e-08	3.6e-06	-1.1	6.81	140	5e-08	1.8e-06
GL50803_0017607	457	Cathepsin L	chr3	-1.02697	4.22	28	0.00018	0.00089	-0.34966	4.22	3.5	0.086	0.13	-0.4	4.22	4.6	0.054	0.083
GL50803_0033279	901	VSP	chr2	1.02697	8.27	14	0.0029	0.0082	0.71322	8.27	6.6	0.025	0.045	0.72	8.27	6.9	0.022	0.039
GL50803_00112017	525	Hypothetical protein	chr4	1.02318	5.26	38	5e-05	0.00033	1.23644	5.26	56	7.3e-06	6.6e-05	1.1	5.26	41	3.4e-05	0.00018
GL50803_0016300	1067	Ankyrin repeat protein 1	chr5	-1.02297	5.88	83	9.8e-07	2.2e-05	-0.78496	5.88	50	1.3e-05	9.9e-05	-0.78	5.88	49	1.4e-05	9.1e-05
GL50803_0013608	716	Acetyl-CoA synthetase	chr3	-1.02232	9.81	60	5.1e-06	6.5e-05	-1.24299	9.81	87	7.4e-07	1.4e-05	-1.2	9.81	84	9.4e-07	1.2e-05
GL50803_0032741	1692	tRNA guanosine-2'-O-methyltransferase	chr3	-1.02225	6.49	85	8.8e-07	2e-05	-0.81517	6.49	54	8.8e-06	7.5e-05	-0.85	6.49	60	5.3e-06	4.3e-05
GL50803_005787	479	Hypothetical protein	chr3	1.0206	4.05	21	0.00068	0.0025	1.45772	4.05	44	2.5e-05	0.00016	1.5	4.05	45	2.2e-05	0.00013
GL50803_0031576	171	Ubiquitin-conjugating enzyme E2	chr4	1.0203	2.55	18	0.0012	0.0038	1.27563	2.55	30	0.00014	0.00062	1.4	2.55	35	6.6e-05	0.00029
GL50803_009780	250	Hypothetical protein	chr4	-1.01989	8.45	110	2.3e-07	9.4e-06	-1.28357	8.45	170	1.9e-08	1.5e-06	-1.5	8.45	210	4.8e-09	4.4e-07
GL50803_003910	124	Thioredoxin	chr5	-1.01932	7.57	82	1e-06	2.3e-05	-1.50118	7.57	170	1.8e-08	1.5e-06	-1.5	7.57	180	1.6e-08	9.5e-07
GL50803_007183	809	Kinase, NEK	chr3	1.01874	0.13	4.8	0.05	0.086	1.55023	0.13	13	0.0032	0.0079	2	0.13	23	0.0004	0.0013
GL50803_0023767	495	Las1-like protein	chr5	1.01798	5.17	78	1.3e-06	2.6e-05	1.00255	5.17	76	1.5e-06	2.2e-05	0.93	5.17	64	3.6e-06	3.2e-05
GL50803_0039483	52	Ribosomal protein S29e	chr5	1.01471	8.37	29	0.00017	0.00083	1.28826	8.37	46	1.9e-05	0.00013	1.2	8.37	40	3.7e-05	0.00019
GL50803_009807	1404	Hypothetical protein	chr5	1.01455	7.33	120	1.4e-07	7e-06	1.08806	7.33	130	6.7e-08	3.1e-06	1.1	7.33	150	4.1e-08	1.6e-06
GL50803_0011677	230	Hypothetical protein	chr5	-1.01421	6.2	97	4.1e-07	1.3e-05	-1.03953	6.2	100	3.2e-07	8e-06	-1.1	6.2	120	1.6e-07	3.7e-06
GL50803_002366	420	Hypothetical protein	chr5	1.01404	6.05	90	6.1e-07	1.6e-05	1.15984	6.05	120	1.3e-07	4.6e-06	1.3	6.05	140	5.8e-08	2e-06
GL50803_0016476	564	Hypothetical protein	chr3	-1.01392	5.29	50	1.3e-05	0.00013	-1.04227	5.29	54	9.2e-06	7.8e-05	-1.2	5.29	67	2.9e-06	2.7e-05
GL50803_0050381	425	pVSP	chr1	-1.01316	1.79	17	0.0015	0.0046	-1.13637	1.79	22	0.00056	0.0019	-0.86	1.79	12	0.0044	0.0095
GL50803_005183	986	Hypothetical protein	chr5	-1.01205	5.76	31	0.00013	0.00066	-0.94687	5.76	27	0.00024	0.00092	-1.1	5.76	33	9e-05	0.00037
GL50803_0024842	1852	Ankyrin repeat protein 1	chr3	1.01135	10.39	56	7.2e-06	8.6e-05	0.90796	10.39	45	2.1e-05	0.00014	0.92	10.39	47	1.8e-05	0.00011
GL50803_0089117	2843	Hypothetical protein	chr1	1.01	6.89	80	1.2e-06	2.5e-05	1.19068	6.89	110	2e-07	6e-06	1.3	6.89	130	8e-08	2.4e-06
GL50803_0021531	133	Hypothetical protein	chr4	1.00912	6	99	3.6e-07	1.2e-05	1.00136	6	98	3.7e-07	8.9e-06	1.1	6	110	2.1e-07	4.4e-06
GL50803_007517	608	mRNA cleavage and polyadenylation factor CLP1 P-loop domain-containing protein	chr1	1.00805	5.14	38	5.1e-05	0.00033	1.3389	5.14	68	2.7e-06	3.1e-05	1.5	5.14	79	1.2e-06	1.5e-05
GL50803_0014469	240	R-SNARE 3	chr1	1.00742	8.28	41	3.3e-05	0.00024	0.91161	8.28	34	8e-05	0.00038	1	8.28	44	2.4e-05	0.00014
GL50803_0027910	126	Rhodanese like protein	chr3	1.0052	4.04	40	3.7e-05	0.00026	1.16852	4.04	56	7.4e-06	6.7e-05	1	4.04	40	3.7e-05	0.00019
GL50803_004257	793	CBF/Mak21 family protein	chr1	-1.00497	7.53	160	2.1e-08	2.2e-06	-1.01114	7.53	170	1.9e-08	1.6e-06	-1.2	7.53	250	2.2e-09	2.6e-07
GL50803_0016940	312	Hypothetical protein	chr3	-1.00481	7.37	86	8.3e-07	2e-05	-1.02852	7.37	90	6.1e-07	1.2e-05	-1.1	7.37	97	4.1e-07	7e-06
GL50803_0014621	251	Hypothetical protein	chr1	-1.00231	5.9	55	8e-06	9.3e-05	-1.27175	5.9	90	6.3e-07	1.2e-05	-1.4	5.9	110	2e-07	4.3e-06
GL50803_0091099	1375	High cysteine membrane protein Group 2	chr3	1.0022	7.12	86	7.8e-07	1.9e-05	1.01911	7.12	89	6.6e-07	1.3e-05	1	7.12	94	5e-07	7.9e-06
GL50803_0027308	100	Dynein light chain LC4	chr1	-1.00203	5.68	52	1e-05	0.00011	-1.17758	5.68	72	2.1e-06	2.6e-05	-1.2	5.68	74	1.8e-06	1.9e-05
GL50803_00114891	833	High cysteine membrane protein Group 3	chr5	1.00129	5.41	52	1.1e-05	0.00011	1.02945	5.41	55	7.9e-06	6.9e-05	1	5.41	51	1.2e-05	8e-05
GL50803_0016534	1029	Ankyrin repeat protein 1	chr5	-0.99623	6.15	90	5.9e-07	1.6e-05	-0.61981	6.15	35	6.8e-05	0.00034	-0.78	6.15	55	8e-06	5.9e-05
GL50803_0015162	160	Ubiquitin-conjugating enzyme E2-17 kDa	chr4	0.99315	5.38	92	5.3e-07	1.5e-05	0.86067	5.38	70	2.3e-06	2.8e-05	0.93	5.38	81	1.1e-06	1.3e-05
GL50803_008726	969	Hypothetical protein	chr5	-0.99173	8.42	62	4.5e-06	5.9e-05	-0.96931	8.42	58	6.2e-06	6e-05	-1.1	8.42	69	2.6e-06	2.5e-05
GL50803_0095549	772	Kinase, NEK	chr3	0.99079	5.94	39	4.5e-05	0.0003	1.32181	5.94	68	2.7e-06	3.1e-05	1.4	5.94	81	1.1e-06	1.3e-05
GL50803_0024139	788	Hypothetical protein	chr4	-0.9902	5.36	54	8.7e-06	9.6e-05	-0.75052	5.36	33	9.7e-05	0.00045	-0.75	5.36	32	0.00011	0.00044
GL50803_008725	470	Hypothetical protein	chr5	-0.98942	7.44	49	1.4e-05	0.00014	-0.84789	7.44	37	5.2e-05	0.00028	-0.71	7.44	26	0.00028	0.00093
GL50803_006492	620	Glycerophosphocholine phosphodiesterase	chr5	-0.98899	6.06	31	0.00012	0.00062	-1.16422	6.06	44	2.5e-05	0.00017	-1.3	6.06	51	1.2e-05	7.7e-05
GL50803_0015777	552	Hypothetical protein	chr3	0.98864	6.07	56	7.3e-06	8.7e-05	1.15395	6.07	76	1.5e-06	2.2e-05	1.1	6.07	73	2e-06	2e-05
GL50803_0017102	227	Hypothetical protein	chr5	0.98791	6.14	85	8e-07	1.9e-05	1.00199	6.14	88	6.6e-07	1.3e-05	1.2	6.14	130	7.5e-08	2.3e-06
GL50803_00114829	1454	Hypothetical protein	chr5	-0.98773	8.27	93	5e-07	1.5e-05	-0.95931	8.27	89	6.3e-07	1.2e-05	-1	8.27	100	2.8e-07	5.4e-06
GL50803_009305	256	Hypothetical protein	chr3	-0.9871	6.18	130	8.4e-08	5e-06	-0.81144	6.18	88	6.8e-07	1.3e-05	-0.96	6.18	120	1.1e-07	2.9e-06
GL50803_006625	319	Hypothetical protein	chr5	-0.98693	6	62	4.6e-06	6e-05	-1.05402	6	71	2.2e-06	2.7e-05	-1	6	66	3.2e-06	3e-05
GL50803_0012147	312	Hypothetical protein	chr3	-0.98683	6.78	100	3e-07	1.1e-05	-1.0702	6.78	120	1.3e-07	4.6e-06	-1.3	6.78	160	2.2e-08	1.1e-06
GL50803_0023560	807	Hypothetical protein	chr3	0.98664	7.2	120	1.1e-07	6.1e-06	1.21359	7.2	180	1.1e-08	1.1e-06	1.3	7.2	200	8.1e-09	5.8e-07
GL50803_00101330	411	Hypothetical protein	chr4	0.98533	6.29	65	3.4e-06	4.9e-05	1.08613	6.29	79	1.3e-06	2e-05	1.1	6.29	86	8.1e-07	1.1e-05
GL50803_009359	315	Hypothetical protein	chr4	0.98529	7.3	110	2e-07	8.5e-06	1.08821	7.3	140	6.3e-08	3e-06	1	7.3	130	1e-07	2.8e-06
GL50803_0016568	946	Transcription factor, putative	chr4	0.98442	9.01	55	8.5e-06	9.6e-05	1.11629	9.01	70	2.4e-06	2.9e-05	1.2	9.01	86	8.2e-07	1.1e-05
GL50803_007240	331	Nucleoporin complex subunit 54	chr1	-0.98389	5.91	72	2e-06	3.4e-05	-1.22858	5.91	110	2.1e-07	6.2e-06	-1.4	5.91	130	7e-08	2.2e-06
GL50803_0022677	265	Nitroreductase Fd-NR2	chr1	0.98377	9.87	95	4.5e-07	1.4e-05	0.70885	9.87	50	1.2e-05	9.4e-05	0.83	9.87	68	2.6e-06	2.5e-05
GL50803_003679	90	Transcription factor Pcc1, putative	chr5	-0.98348	3.46	25	0.0003	0.0013	-0.85583	3.46	20	0.00074	0.0023	-1.2	3.46	40	3.9e-05	0.00019
GL50803_0011218	310	Inositol hexakisphosphate kinase	chr5	-0.98149	1.87	14	0.0027	0.0076	-1.30515	1.87	25	0.00029	0.0011	-0.83	1.87	10	0.0072	0.014
GL50803_0012066	547	Endoglycosylceramidase	chr4	-0.97997	4.95	37	5.3e-05	0.00034	-0.83728	4.95	28	0.00019	0.00076	-0.88	4.95	30	0.00015	0.00055
GL50803_0024009	436	Ankyrin repeat protein 1	chr3	0.97982	7.14	50	1.3e-05	0.00013	1.11582	7.14	63	3.9e-06	4.2e-05	1.3	7.14	82	1e-06	1.3e-05
GL50803_0014361	726	Hypothetical protein	chr5	-0.97941	7.24	130	7.9e-08	4.8e-06	-0.928	7.24	120	1.3e-07	4.6e-06	-0.84	7.24	97	3.9e-07	6.8e-06
GL50803_009413	450	Protein disulfide isomerase PDI2	chr4	-0.979	10.62	43	2.6e-05	0.00021	-1.66777	10.62	120	1.2e-07	4.5e-06	-1.9	10.62	170	2.1e-08	1.1e-06
GL50803_0028433	118	Hypothetical protein	chr5	-0.97855	6.03	120	1.5e-07	7.2e-06	-1.07229	6.03	140	5.2e-08	2.7e-06	-1.2	6.03	170	2e-08	1.1e-06
GL50803_0032911	815	Ankyrin repeat protein 1	chr4	-0.97806	5.93	33	8.7e-05	0.0005	-0.89951	5.93	29	0.00016	0.00067	-0.95	5.93	32	0.00011	0.00044
GL50803_0017279	436	Hypothetical protein	chr5	-0.9779	6.55	94	4.9e-07	1.5e-05	-0.91375	6.55	83	9.4e-07	1.6e-05	-0.96	6.55	90	5.9e-07	9e-06
GL50803_0014269	525	Hypothetical protein	chr5	0.97688	5.83	110	2.5e-07	1e-05	1.01447	5.83	110	1.6e-07	5.3e-06	1	5.83	120	1.3e-07	3.3e-06
GL50803_0013874	168	Cyclin-like protein	chr4	0.97656	6.9	110	2e-07	8.6e-06	0.95658	6.9	110	2.5e-07	7e-06	0.9	6.9	95	4.6e-07	7.5e-06
GL50803_0010946	426	Hypothetical protein	chr4	0.97568	6.38	44	2.4e-05	0.00019	0.96153	6.38	44	2.4e-05	0.00016	0.91	6.38	39	4.1e-05	0.0002
GL50803_0017266	125	Hypothetical protein	chr1	0.9751	4.57	66	3.1e-06	4.6e-05	1.33701	4.57	130	9.8e-08	4.1e-06	1.5	4.57	150	3.5e-08	1.5e-06
GL50803_006331	118	Hypothetical protein	chr2	0.97509	4.09	37	5.3e-05	0.00034	0.95908	4.09	36	6.2e-05	0.00032	0.85	4.09	28	0.0002	0.00072
GL50803_008557	806	Hypothetical protein	chr5	-0.97445	6.45	50	1.3e-05	0.00013	-0.9733	6.45	50	1.3e-05	9.6e-05	-1.1	6.45	65	3.4e-06	3.1e-05
GL50803_0015218	788	WD40 repeat protein	chr1	-0.97403	7.47	90	6.4e-07	1.6e-05	-0.98795	7.47	91	6.1e-07	1.2e-05	-1.1	7.47	120	1.6e-07	3.7e-06
GL50803_007648	1306	SMC6 protein	chr1	0.97375	6.98	73	2e-06	3.4e-05	1.09662	6.98	93	5.3e-07	1.1e-05	1.1	6.98	100	3.6e-07	6.3e-06
GL50803_006147	290	Hypothetical protein	chr1	-0.97365	4.75	24	0.00039	0.0016	-0.85182	4.75	19	0.00095	0.0028	-0.88	4.75	20	0.00076	0.0022
GL50803_00112103	581	Arginine deiminase	chr3	-0.9721	10.8	21	0.00068	0.0025	-1.56446	10.8	51	1.2e-05	9.3e-05	-1.9	10.8	77	1.5e-06	1.6e-05
GL50803_0016951	1457	Hypothetical protein	chr5	-0.97097	6.45	96	4.1e-07	1.3e-05	-0.87608	6.45	79	1.2e-06	1.9e-05	-1.1	6.45	120	1.1e-07	3e-06
GL50803_009327	734	Kinase, NEK	chr3	-0.97066	7.03	88	7.3e-07	1.8e-05	-0.90901	7.03	78	1.4e-06	2.1e-05	-0.91	7.03	77	1.4e-06	1.6e-05
GL50803_0019271	112	Hypothetical protein	chr3	0.96994	4.89	61	4.5e-06	6e-05	1.23188	4.89	100	3.4e-07	8.5e-06	1.3	4.89	110	2.4e-07	4.8e-06
GL50803_0020315	141	Hypothetical protein	chr5	0.96831	5.31	51	1.1e-05	0.00012	0.762	5.31	32	0.0001	0.00046	0.79	5.31	34	8.1e-05	0.00034
GL50803_00135003	100	Histone H4	chr3	-0.96824	1.63	14	0.0027	0.0077	-1.26321	1.63	24	0.00034	0.0012	-1	1.63	16	0.0017	0.0042
GL50803_008980	115	Hypothetical protein	chr3	-0.96818	4	30	0.00015	0.00075	-0.56856	4	11	0.0065	0.014	-0.52	4	9	0.011	0.021
GL50803_0061068	247	Kinase, CDC7	chr3	-0.96719	4.26	28	0.0002	0.00094	-0.98324	4.26	31	0.00013	0.00056	-0.95	4.26	27	0.00021	0.00074
GL50803_005435	363	Cyst wall protein 2	chr3	-0.96676	12.75	17	0.0013	0.0043	-2.42158	12.75	100	3.4e-07	8.5e-06	-2.8	12.75	130	8e-08	2.4e-06
GL50803_0016906	377	Phosphatidate cytidylyltransferase	chr3	-0.96407	7.17	110	1.8e-07	8.2e-06	-0.92807	7.17	100	2.8e-07	7.6e-06	-1.1	7.17	140	5.8e-08	2e-06
GL50803_0013922	1088	Hypothetical protein	chr4	0.96257	8.31	26	0.00028	0.0012	1.27097	8.31	43	2.6e-05	0.00017	1.4	8.31	56	7.4e-06	5.6e-05
GL50803_0086468	318	Hypothetical protein	chr5	-0.96146	7.06	55	8.4e-06	9.5e-05	-1.34564	7.06	100	3e-07	7.9e-06	-1.3	7.06	90	6.3e-07	9.4e-06
GL50803_0087706	834	High cysteine membrane protein Group 3	chr5	0.96116	6.59	58	6.2e-06	7.7e-05	0.79391	6.59	40	4e-05	0.00023	0.73	6.59	33	8.9e-05	0.00037
GL50803_0025011	191	RNA-binding protein	chr5	0.96091	5.04	52	1e-05	0.00011	1.23331	5.04	87	7.2e-07	1.3e-05	1.2	5.04	87	7.1e-07	1e-05
GL50803_00102515	2002	RNA-directed RNA polymerase, putative	chr3	-0.96079	7.52	84	9.4e-07	2.1e-05	-0.65724	7.52	40	4e-05	0.00023	-0.61	7.52	33	9.2e-05	0.00038
GL50803_008856	558	Kinase, NEK	chr1	-0.95993	6.83	87	7.5e-07	1.9e-05	-1.30558	6.83	160	2.6e-08	1.7e-06	-1.3	6.83	170	2e-08	1e-06
GL50803_0041401	719	VSP	chr5	0.95888	2.56	15	0.0021	0.0061	0.67307	2.56	7.7	0.017	0.032	0.82	2.56	11	0.0063	0.013
GL50803_0016560	660	Hypothetical protein	chr4	-0.95887	5.76	73	1.8e-06	3.3e-05	-1.17278	5.76	110	1.8e-07	5.7e-06	-1.2	5.76	110	2.4e-07	4.8e-06
GL50803_009665	379	Kinase, NEK	chr5	-0.95851	5.17	58	5.8e-06	7.3e-05	-0.6148	5.17	25	0.00029	0.0011	-0.48	5.17	15	0.0022	0.0053
GL50803_007599	642	Hypothetical protein	chr4	-0.95721	5.97	66	3.1e-06	4.7e-05	-0.7448	5.97	41	3.4e-05	0.0002	-0.59	5.97	26	0.00027	0.00091
GL50803_0060537	101	Hypothetical protein	chr5	0.9568	2.23	14	0.003	0.0082	0.79049	2.23	9.4	0.0099	0.021	0.5	2.23	3.5	0.088	0.13
GL50803_00114440	246	Ankyrin repeat protein 1	chr4	-0.95671	8.74	100	2.9e-07	1e-05	-1.00832	8.74	110	1.6e-07	5.2e-06	-1.1	8.74	140	6.3e-08	2.1e-06
GL50803_005744	473	Sec61 alpha family protein	chr4	-0.95628	9.44	45	2.1e-05	0.00018	-0.9307	9.44	42	2.9e-05	0.00018	-0.83	9.44	34	8e-05	0.00034
GL50803_00d23876	380	Hypothetical protein	chr4	0.95496	5.1	18	0.0011	0.0037	0.96097	5.1	19	0.001	0.003	0.53	5.1	5.5	0.036	0.06
GL50803_0060090	813	Reverse transcriptase/endonuclease, putative	chr5	-0.95292	3.88	22	0.00051	0.002	-1.44853	3.88	51	1.2e-05	9.3e-05	-1.6	3.88	60	5.1e-06	4.2e-05
GL50803_0017389	370	SUA5 protein	chr2	0.95258	5.44	41	3.3e-05	0.00024	0.64465	5.44	19	0.00095	0.0028	0.53	5.44	12	0.0044	0.0094
GL50803_00104982	114	Ubiquitin fold modifier 1 protein, putative	chr3	0.95232	4.23	32	0.00011	0.0006	1.0401	4.23	39	4.4e-05	0.00024	1.1	4.23	41	3.5e-05	0.00018
GL50803_005458	374	Hypothetical protein	chr1	0.94825	5.16	33	8.8e-05	0.00051	1.11611	5.16	47	1.8e-05	0.00013	1.1	5.16	44	2.4e-05	0.00014
GL50803_0034850	74	Hypothetical protein	chr2	0.94806	3.35	19	0.00089	0.0031	0.81771	3.35	14	0.0026	0.0065	0.72	3.35	11	0.0059	0.012
GL50803_0015244	229	Hypothetical protein	chr4	0.94701	6.6	31	0.00013	0.00067	1.08635	6.6	40	3.6e-05	0.00021	1.3	6.6	60	5.2e-06	4.2e-05
GL50803_0014859	926	Ankyrin repeat protein 1	chr5	0.94567	10.57	19	0.00089	0.0031	0.49581	10.57	5.4	0.038	0.064	0.42	10.57	3.9	0.071	0.11
GL50803_0014807	463	Ankyrin repeat protein 1	chr5	-0.94539	6.13	110	2.5e-07	9.9e-06	-0.98341	6.13	120	1.4e-07	4.9e-06	-1.1	6.13	150	3.9e-08	1.6e-06
GL50803_0012094	1670	Hypothetical protein	chr4	0.94503	6.45	82	9.7e-07	2.2e-05	1.16335	6.45	120	1e-07	4.2e-06	1.1	6.45	120	1.2e-07	3.2e-06
GL50803_0017202	2007	Hypothetical protein	chr5	0.94458	7.67	50	1.2e-05	0.00012	1.10328	7.67	68	2.7e-06	3.1e-05	1.1	7.67	69	2.6e-06	2.5e-05
GL50803_0014691	299	Hypothetical protein	chr1	-0.94379	4.63	53	9.6e-06	0.0001	-0.87316	4.63	46	1.9e-05	0.00013	-0.82	4.63	39	4e-05	0.0002
GL50803_007260	314	Aldose reductase	chr2	-0.94339	9.18	78	1.3e-06	2.6e-05	-1.88211	9.18	300	6.9e-10	2.8e-07	-2.2	9.18	420	9.1e-11	7.6e-08
GL50803_0091056	428	Aspartate aminotransferase	chr3	-0.94336	8.34	100	3e-07	1.1e-05	-1.10508	8.34	140	5.1e-08	2.7e-06	-1.1	8.34	150	4e-08	1.6e-06
GL50803_0020413	171	Hypothetical protein	chr3	-0.94278	4.8	54	8.5e-06	9.6e-05	-1.04019	4.8	66	3.1e-06	3.5e-05	-1.2	4.8	81	1.1e-06	1.3e-05
GL50803_0041626	1089	VSP	chr5	-0.94276	6.06	26	0.00026	0.0012	-1.14506	6.06	38	4.6e-05	0.00025	-1.1	6.06	32	0.00011	0.00043
GL50803_007896	287	26S proteasome non-ATPase regulatory subunit 7	chr5	-0.94263	5.97	72	2e-06	3.4e-05	-1.40282	5.97	160	2.9e-08	1.8e-06	-1.3	5.97	130	7.3e-08	2.3e-06
GL50803_0010291	1140	Hypothetical protein	chr4	0.94246	6.57	81	1.1e-06	2.3e-05	1.23265	6.57	140	6e-08	2.9e-06	1.3	6.57	160	2.7e-08	1.2e-06
GL50803_0014168	430	Amino acid transporter system N2, putative	chr1	-0.94171	8.15	66	3.2e-06	4.7e-05	-1.03652	8.15	80	1.2e-06	1.8e-05	-1.2	8.15	110	2.6e-07	5.1e-06
GL50803_00102108	1872	Clathrin heavy chain	chr4	0.94164	10.44	36	6.5e-05	0.0004	0.79395	10.44	25	0.0003	0.0011	0.81	10.44	26	0.00025	0.00086
GL50803_009181	385	Hypothetical protein	chr5	0.94145	6.15	67	2.9e-06	4.4e-05	0.94995	6.15	69	2.6e-06	3e-05	1	6.15	75	1.6e-06	1.8e-05
GL50803_009704	720	Transketolase	chr3	0.94123	10.58	40	3.6e-05	0.00026	0.54249	10.58	14	0.003	0.0075	0.57	10.58	15	0.0021	0.005
GL50803_0016592	2255	ABC transporter family protein	chr3	0.93975	8.33	50	1.3e-05	0.00012	0.95442	8.33	51	1.2e-05	9.4e-05	1	8.33	60	5.2e-06	4.3e-05
GL50803_004538	67	Dpy-30 motif-containing protein	chr4	0.93917	5.8	75	1.6e-06	2.9e-05	0.41665	5.8	15	0.0021	0.0056	0.29	5.8	7	0.021	0.037
GL50803_009823	323	Hypothetical protein	chr2	-0.93867	5.92	81	1.1e-06	2.3e-05	-0.81415	5.92	63	4e-06	4.3e-05	-0.99	5.92	90	5.9e-07	9e-06
GL50803_0015559	449	PHD finger protein 15	chr3	0.93858	5.81	91	5.7e-07	1.6e-05	1.10613	5.81	130	9.1e-08	3.8e-06	1.3	5.81	180	1.2e-08	7.7e-07
GL50803_0010452	181	Hypothetical protein	chr1	-0.93728	4.44	54	8.5e-06	9.6e-05	-1.29095	4.44	100	3e-07	7.9e-06	-1.3	4.44	94	4.8e-07	7.6e-06
GL50803_007411	598	Hypothetical protein	chr1	-0.93712	5.27	48	1.6e-05	0.00014	-1.11978	5.27	71	2.2e-06	2.8e-05	-1.2	5.27	83	9.5e-07	1.2e-05
GL50803_0020081	130	Hypothetical protein	chr5	0.93398	7.79	64	3.6e-06	5.1e-05	1.01209	7.79	76	1.6e-06	2.3e-05	1.1	7.79	85	8.8e-07	1.2e-05
GL50803_0016367	547	Hypothetical protein	chr4	-0.933	5.85	60	5.1e-06	6.6e-05	-1.20202	5.85	99	3.8e-07	9e-06	-1.5	5.85	150	4e-08	1.6e-06
GL50803_00114626	1686	High cysteine membrane protein EGF-like	chr5	0.93209	7.65	22	0.00057	0.0022	0.43016	7.65	4.6	0.054	0.086	0.43	7.65	4.5	0.055	0.084
GL50803_0015867	602	GTP-binding protein	chr5	0.92822	6.47	63	3.9e-06	5.5e-05	1.0317	6.47	79	1.3e-06	1.9e-05	1	6.47	78	1.4e-06	1.6e-05
GL50803_008145	788	Hypothetical protein	chr5	0.92797	5.98	36	6e-05	0.00038	1.21499	5.98	62	4.5e-06	4.7e-05	1.4	5.98	78	1.3e-06	1.5e-05
GL50803_00114044	525	Hypothetical protein	chr4	0.92762	4.94	42	3.1e-05	0.00023	1.09657	4.94	59	5.5e-06	5.4e-05	0.99	4.94	48	1.7e-05	0.0001
GL50803_005489	537	Kinase, NEK	chr3	0.92627	9.35	64	3.8e-06	5.3e-05	0.46778	9.35	17	0.0015	0.0041	0.4	9.35	12	0.0042	0.0091
GL50803_0011912	2014	WD40 repeat protein	chr3	0.92559	8.25	46	2e-05	0.00017	1.0937	8.25	63	4.2e-06	4.4e-05	1.1	8.25	68	2.8e-06	2.6e-05
GL50803_0060815	382	Hypothetical protein	chr4	0.92535	3.7	33	9.4e-05	0.00053	0.86295	3.7	29	0.00016	0.00066	0.61	3.7	14	0.0028	0.0064
GL50803_0023496	2143	DNA-directed RNA polymerase	chr5	0.92421	7.46	31	0.00012	0.00064	0.9908	7.46	35	6.7e-05	0.00033	0.91	7.46	30	0.00014	0.00053
GL50803_0092498	899	Kinase, NEK	chr4	-0.92366	7.8	56	7.3e-06	8.7e-05	-0.82254	7.8	44	2.3e-05	0.00016	-0.87	7.8	49	1.4e-05	9.1e-05
GL50803_0016426	530	Hypothetical protein	chr5	-0.92348	7.66	64	3.8e-06	5.4e-05	-0.87981	7.66	60	5.4e-06	5.3e-05	-0.92	7.66	65	3.6e-06	3.2e-05
GL50803_0089828	749	Hypothetical protein	chr5	-0.92303	7.19	120	1.3e-07	6.8e-06	-0.92061	7.19	120	1.2e-07	4.6e-06	-0.93	7.19	120	1.2e-07	3.1e-06
GL50803_005999	524	Kinase, NEK	chr1	-0.92098	6.16	70	2.3e-06	3.8e-05	-0.75613	6.16	48	1.5e-05	0.00011	-0.81	6.16	54	9.1e-06	6.4e-05
GL50803_0015305	225	Hydroxyacylglutathione hydrolase	chr1	0.92089	6.44	47	1.7e-05	0.00016	0.8828	6.44	43	2.6e-05	0.00017	0.85	6.44	40	3.7e-05	0.00019
GL50803_0010139	440	Hypothetical protein	chr4	-0.92047	6.45	61	4.9e-06	6.3e-05	-0.77601	6.45	43	2.6e-05	0.00017	-0.8	6.45	45	2.2e-05	0.00012
GL50803_003847	206	Hypothetical protein	chr5	-0.92022	4.04	35	7.1e-05	0.00043	-0.8853	4.04	34	8.3e-05	0.0004	-0.65	4.04	18	0.0012	0.0032
GL50803_0015537	340	Hypothetical protein	chr4	-0.91831	5.25	64	3.6e-06	5.1e-05	-0.78318	5.25	48	1.6e-05	0.00012	-0.85	5.25	54	8.5e-06	6.1e-05
GL50803_00103785	249	Transmembrane domain-containing protein	chr3	-0.91751	6.34	50	1.4e-05	0.00013	-1.14983	6.34	78	1.4e-06	2.1e-05	-1.2	6.34	84	9e-07	1.2e-05
GL50803_00112059	572	Hypothetical protein	chr2	0.91724	4.15	35	6.5e-05	0.0004	1.02974	4.15	46	2e-05	0.00014	1.1	4.15	47	1.8e-05	0.00011
GL50803_0017461	1098	SWIRM domain-containing protein	chr5	0.91651	5.78	70	2.3e-06	3.8e-05	1.13235	5.78	110	2.4e-07	6.9e-06	1.1	5.78	98	3.9e-07	6.7e-06
GL50803_0032778	589	Ankyrin repeat protein 1	chr1	0.91648	10.62	23	0.00041	0.0017	0.66263	10.62	12	0.0045	0.011	0.75	10.62	16	0.0019	0.0046
GL50803_0014668	268	Hypothetical protein	chr1	-0.91584	5.11	36	5.9e-05	0.00037	-0.85992	5.11	32	0.00011	0.00048	-1	5.11	44	2.4e-05	0.00014
GL50803_004977	386	Kinase, NEK	chr1	-0.91562	6.63	73	1.9e-06	3.3e-05	-1.33197	6.63	160	3.2e-08	1.9e-06	-1.7	6.63	260	1.8e-09	2.6e-07
GL50803_0013109	193	Ras-related protein	chr5	-0.9153	5.45	77	1.4e-06	2.7e-05	-0.9437	5.45	83	9.5e-07	1.6e-05	-1.1	5.45	110	1.8e-07	4e-06
GL50803_0015461	224	Hypothetical protein	chr3	-0.91442	7.27	110	2.6e-07	1e-05	-1.13127	7.27	160	2.5e-08	1.7e-06	-1.3	7.27	200	7.9e-09	5.8e-07
GL50803_006589	932	Ankyrin repeat protein 2	chr3	0.91413	5.88	29	0.00016	0.00078	1.03932	5.88	38	4.8e-05	0.00026	1	5.88	35	6.7e-05	0.0003
GL50803_005513	128	Hypothetical protein	chr5	-0.91333	5.63	16	0.0017	0.0053	-1.02664	5.63	21	0.00063	0.002	-0.95	5.63	18	0.0011	0.003
GL50803_0015255	491	Hypothetical protein	chr3	-0.91286	6.16	83	9.2e-07	2.1e-05	-1.07582	6.16	120	1.4e-07	4.8e-06	-1.1	6.16	110	1.7e-07	3.9e-06
GL50803_0096779	414	Hypothetical protein	chr2	0.91267	5.09	63	3.9e-06	5.4e-05	1.13617	5.09	98	3.8e-07	9e-06	1.2	5.09	110	2e-07	4.4e-06
GL50803_005425	301	TMP-1 protein	chr4	0.91231	5.77	55	8e-06	9.3e-05	0.70983	5.77	34	8.1e-05	0.00039	0.71	5.77	33	8.7e-05	0.00037
GL50803_0010232	670	Hypothetical protein	chr3	-0.91217	7.15	110	1.9e-07	8.4e-06	-0.86559	7.15	100	3.5e-07	8.5e-06	-0.83	7.15	92	5.4e-07	8.5e-06
GL50803_00d7183	809	Kinase, NEK	chr3	0.91062	0.68	5.1	0.042	0.076	1.13433	0.68	8.8	0.012	0.024	1.5	0.68	15	0.0021	0.0051
GL50803_005000	1111	3'5'-cyclic nucleotide phosphodiesterase	chr4	-0.91061	6.52	68	2.8e-06	4.3e-05	-0.97734	6.52	79	1.3e-06	2e-05	-1.2	6.52	120	1.3e-07	3.2e-06
GL50803_007444	368	UvrB/uvrC motif-containing protein	chr5	-0.90992	7.3	130	9.8e-08	5.6e-06	-1.29726	7.3	250	1.9e-09	4.3e-07	-1.5	7.3	350	3e-10	1e-07
GL50803_0060315	570	Reverse transcriptase, putative	chr5	-0.90969	2.7	9.6	0.0093	0.021	-1.19072	2.7	17	0.0014	0.004	-1.2	2.7	18	0.0012	0.0032
GL50803_008471	452	Gp49, putative	chr4	-0.90922	7.17	87	7.5e-07	1.9e-05	-0.96424	7.17	97	4.3e-07	9.6e-06	-1.1	7.17	120	1.6e-07	3.8e-06
GL50803_005488	141	FEN-1 nuclease	chr3	-0.90787	6.15	61	4.7e-06	6.2e-05	-0.99554	6.15	74	1.7e-06	2.4e-05	-1.2	6.15	110	2.1e-07	4.5e-06
GL50803_0012102	403	Elongation factor 1-gamma	chr4	-0.90777	10.8	60	5e-06	6.5e-05	-0.99611	10.8	72	2e-06	2.5e-05	-0.99	10.8	71	2.2e-06	2.2e-05
GL50803_0023602	583	tRNA-splicing ligase RtcB	chr4	0.90695	7.52	120	1.5e-07	7.2e-06	0.97838	7.52	140	6.3e-08	3e-06	1.1	7.52	160	2.5e-08	1.2e-06
GL50803_0093463	156	RNA recognition motif-containing protein	chr1	0.90632	6.89	67	2.9e-06	4.4e-05	0.95319	6.89	75	1.7e-06	2.3e-05	1	6.89	84	9.2e-07	1.2e-05
GL50803_0040067	488	Hypothetical protein	chr4	-0.90629	7.75	74	1.8e-06	3.2e-05	-1.21647	7.75	130	7.8e-08	3.5e-06	-1.4	7.75	170	1.8e-08	1e-06
GL50803_0050203	620	pVSP	chr4	0.90551	2.44	10	0.0072	0.017	1.16512	2.44	19	0.00097	0.0029	1.5	2.44	31	0.00013	0.0005
GL50803_0087817	1529	WD40 repeat protein	chr2	0.90511	8.31	99	3.7e-07	1.2e-05	1.00249	8.31	120	1.3e-07	4.6e-06	1	8.31	130	9.6e-08	2.8e-06
GL50803_00114199	306	Ankyrin repeat protein 1	chr2	-0.9047	6.52	110	2.6e-07	1e-05	-0.74492	6.52	71	2.1e-06	2.6e-05	-0.97	6.52	120	1.2e-07	3.2e-06
GL50803_0014971	675	SMC family protein	chr2	-0.9045	6.81	44	2.4e-05	0.0002	-1.10681	6.81	65	3.6e-06	3.9e-05	-1.4	6.81	97	4.3e-07	7.2e-06
GL50803_0041311	661	Hypothetical protein	chr5	0.90227	4.55	25	0.00033	0.0014	1.31205	4.55	53	9.9e-06	8.2e-05	1.3	4.55	48	1.6e-05	9.6e-05
GL50803_0013667	513	Notchless	chr4	0.90114	6.48	110	2.6e-07	1e-05	1.07345	6.48	150	3.8e-08	2.1e-06	1	6.48	140	5.9e-08	2e-06
GL50803_0015279	329	Spo11 Type II DNA topoisomerase VI subunit A	chr4	-0.90064	5.66	37	5.5e-05	0.00035	-0.84129	5.66	33	9.1e-05	0.00042	-0.75	5.66	26	0.00027	0.00091
GL50803_0029682	136	Hypothetical protein	chr3	0.9005	3.8	23	0.00041	0.0017	0.71071	3.8	15	0.0024	0.0061	0.79	3.8	18	0.0012	0.0032
GL50803_005345	533	DinF protein	chr5	0.90015	5.9	40	3.6e-05	0.00026	0.89218	5.9	40	3.9e-05	0.00022	0.85	5.9	36	6e-05	0.00027
GL50803_0016709	1946	WD40 repeat protein	chr2	0.89976	7.82	38	5.1e-05	0.00033	1.13062	7.82	58	6.1e-06	5.8e-05	1.2	7.82	62	4.5e-06	3.8e-05
GL50803_00114089	818	High cysteine membrane protein Group 4	chr5	0.89928	6.15	52	1e-05	0.00011	1.22832	6.15	99	3.8e-07	9e-06	1.6	6.15	160	3.1e-08	1.4e-06
GL50803_005786	232	Ribosome biogenesis protein NEP1, putative	chr3	-0.89924	4.48	42	2.8e-05	0.00022	-1.03505	4.48	56	6.9e-06	6.5e-05	-1.1	4.48	63	3.9e-06	3.4e-05
GL50803_0016760	590	Phenylalanyl-tRNA synthetase beta chain	chr1	-0.89854	7.91	69	2.6e-06	4.1e-05	-1.01439	7.91	87	7.5e-07	1.4e-05	-1.1	7.91	110	2.6e-07	5.1e-06
GL50803_00114119	389	Alpha-7.2 giardin	chr5	-0.89806	7.81	37	5.2e-05	0.00034	-1.33595	7.81	82	1e-06	1.7e-05	-1.5	7.81	100	3.5e-07	6.1e-06
GL50803_00113094	1115	Kinase, NEK	chr1	-0.8961	5.52	55	8.1e-06	9.3e-05	-1.04047	5.52	74	1.7e-06	2.3e-05	-1.1	5.52	74	1.7e-06	1.8e-05
GL50803_008771	177	Hypothetical protein	chr5	-0.89441	3.55	26	0.00024	0.0011	-0.99071	3.55	33	8.8e-05	0.00041	-0.94	3.55	29	0.00016	0.0006
GL50803_0016578	872	Hypothetical protein	chr5	-0.89409	5.63	56	7.1e-06	8.5e-05	-0.78895	5.63	45	2.1e-05	0.00014	-0.76	5.63	42	3e-05	0.00016
GL50803_004622	582	Hypothetical protein	chr3	-0.89293	5.62	46	2e-05	0.00017	-0.6613	5.62	26	0.00028	0.001	-0.66	5.62	25	0.0003	0.001
GL50803_002116	293	DHHC palmitoyltransferase	chr5	-0.89227	3.79	24	0.00039	0.0016	-0.96706	3.79	29	0.00016	0.00067	-1.1	3.79	38	4.9e-05	0.00023
GL50803_0011930	649	MIZ/SP-RING zinc finger domain-containing protein	chr4	-0.89186	5.82	35	7.4e-05	0.00044	-0.98092	5.82	42	2.9e-05	0.00018	-1.1	5.82	55	8.2e-06	6e-05
GL50803_0014390	1499	Hypothetical protein	chr5	0.89167	9.02	85	8.4e-07	2e-05	0.95471	9.02	97	4.1e-07	9.4e-06	1	9.02	110	2e-07	4.3e-06
GL50803_0032419	565	Hypothetical protein	chr5	0.89147	9.29	39	4.1e-05	0.00029	1.0507	9.29	55	8e-06	6.9e-05	0.85	9.29	36	6e-05	0.00027
GL50803_0016547	1710	Intraflagellar transport protein IFT122	chr5	0.89063	7.76	77	1.4e-06	2.7e-05	1.02174	7.76	99	3.6e-07	8.8e-06	1.1	7.76	100	2.7e-07	5.2e-06
GL50803_007198	142	Hypothetical protein	chr5	0.88997	1.91	15	0.0021	0.0061	0.84993	1.91	14	0.0026	0.0065	0.97	1.91	18	0.0011	0.0029
GL50803_0015089	229	Hypothetical protein	chr3	-0.88663	5.72	58	6.4e-06	7.9e-05	-1.14389	5.72	95	4.6e-07	9.9e-06	-1.3	5.72	130	1e-07	2.8e-06
GL50803_0011613	180	Hypothetical protein	chr4	-0.88588	4.74	50	1.2e-05	0.00012	-0.99193	4.74	63	4e-06	4.3e-05	-1.2	4.74	83	9e-07	1.2e-05
GL50803_0017468	294	Hypothetical protein	chr5	0.88584	8.4	52	1.1e-05	0.00011	0.60145	8.4	24	0.00034	0.0012	0.5	8.4	17	0.0015	0.0038
GL50803_00101138	5164	Dynein heavy chain	chr4	0.88539	8.61	18	0.0011	0.0038	0.94711	8.61	20	0.00071	0.0022	1.1	8.61	26	0.00026	0.00088
GL50803_008525	187	Hypothetical protein	chr2	-0.88515	3.03	24	0.00036	0.0015	-0.94184	3.03	28	0.00019	0.00074	-1.1	3.03	36	5.9e-05	0.00027
GL50803_00113987	834	High cysteine membrane protein Group 3	chr4	0.88508	7.43	44	2.4e-05	0.0002	0.46312	7.43	12	0.0046	0.011	0.51	7.43	15	0.0024	0.0056
GL50803_00137619	106	RNA polymerase III subunit C11	chr2	-0.88496	2.76	14	0.0027	0.0077	-0.6358	2.76	8.1	0.015	0.029	-0.71	2.76	9.3	0.01	0.019
GL50803_0027918	96	Cystatin	chr4	0.88296	7.23	52	1.1e-05	0.00011	0.65195	7.23	29	0.00017	0.00069	0.52	7.23	19	0.00099	0.0027
GL50803_0023630	360	Hypothetical protein	chr5	-0.88295	5.4	71	2.2e-06	3.6e-05	-0.797	5.4	59	5.4e-06	5.3e-05	-0.64	5.4	38	4.5e-05	0.00022
GL50803_0022504	107	Hypothetical protein	chr2	0.88242	6.2	35	6.7e-05	0.00041	1.05956	6.2	52	1.1e-05	8.7e-05	1.2	6.2	63	4e-06	3.5e-05
GL50803_0010756	331	Membrane protein	chr4	-0.88202	6.84	110	2.2e-07	9.2e-06	-0.7536	6.84	80	1.1e-06	1.8e-05	-0.62	6.84	55	8.1e-06	5.9e-05
GL50803_008620	651	Hypothetical protein	chr1	-0.88186	4.99	45	2.1e-05	0.00018	-0.76541	4.99	35	6.6e-05	0.00033	-0.82	4.99	40	3.9e-05	0.00019
GL50803_0016068	776	Hypothetical protein	chr1	-0.88082	7.63	96	4.3e-07	1.3e-05	-0.86905	7.63	95	4.6e-07	9.9e-06	-0.88	7.63	95	4.4e-07	7.3e-06
GL50803_0016956	756	Hypothetical protein	chr3	-0.8805	5.16	22	0.0005	0.002	-0.95761	5.16	26	0.00025	0.00093	-1.1	5.16	33	8.7e-05	0.00037
GL50803_0028549	141	Cornichon protein	chr2	0.88005	7.8	42	3.1e-05	0.00023	0.663	7.8	24	0.00035	0.0012	0.54	7.8	16	0.0017	0.0042
GL50803_003920	739	Hypothetical protein	chr3	-0.87948	6.27	91	5.7e-07	1.6e-05	-0.51609	6.27	32	0.0001	0.00047	-0.53	6.27	34	8.1e-05	0.00034
GL50803_00114773	638	Cysteine protease	chr5	0.87925	5.89	44	2.5e-05	0.0002	0.77785	5.89	34	8e-05	0.00038	0.85	5.89	41	3.5e-05	0.00018
GL50803_007799	297	Alpha-4 giardin	chr3	0.87873	7.71	110	2.5e-07	9.9e-06	0.81922	7.71	93	4.9e-07	1e-05	0.92	7.71	120	1.4e-07	3.5e-06
GL50803_0017083	551	Hypothetical protein	chr2	-0.87788	7.64	70	2.5e-06	4e-05	-0.96128	7.64	82	1e-06	1.7e-05	-1.1	7.64	110	2.4e-07	4.8e-06
GL50803_005274	678	Hypothetical protein	chr4	-0.87762	6.25	62	4.6e-06	6.1e-05	-0.81897	6.25	54	8.6e-06	7.4e-05	-0.99	6.25	79	1.3e-06	1.5e-05
GL50803_008799	314	Hypothetical protein	chr2	-0.87519	6	77	1.4e-06	2.7e-05	-0.77941	6	61	4.6e-06	4.7e-05	-0.83	6	67	2.8e-06	2.7e-05
GL50803_0014565	218	Hypothetical protein	chr4	-0.8751	6.24	91	5.8e-07	1.6e-05	-0.92656	6.24	100	2.9e-07	7.8e-06	-0.96	6.24	110	2e-07	4.4e-06
GL50803_0087058	495	Vacuolar ATP synthase subunit C	chr2	0.87477	9.42	64	3.6e-06	5.1e-05	0.67566	9.42	39	4.2e-05	0.00024	0.74	9.42	46	1.8e-05	0.00011
GL50803_00104984	268	Hypothetical protein	chr3	-0.87476	6.81	50	1.4e-05	0.00013	-0.61065	6.81	24	0.00034	0.0012	-0.58	6.81	22	0.00052	0.0016
GL50803_0014997	832	Hypothetical protein	chr2	-0.87413	8.81	71	2.1e-06	3.5e-05	-0.59925	8.81	34	8.2e-05	0.00039	-0.51	8.81	24	0.00035	0.0011
GL50803_005795	750	Leucine-rich repeat protein 1 virus receptor protein	chr2	0.87404	10.21	20	0.00072	0.0026	0.27709	10.21	2.1	0.18	0.24	0.31	10.21	2.6	0.14	0.19
GL50803_0010572	326	Hypothetical protein	chr1	-0.87329	6.24	77	1.4e-06	2.7e-05	-0.86205	6.24	76	1.5e-06	2.2e-05	-0.75	6.24	56	7.1e-06	5.4e-05
GL50803_0016640	303	Hypothetical protein	chr1	-0.8716	8.42	69	2.4e-06	4e-05	-0.88662	8.42	73	1.8e-06	2.5e-05	-0.76	8.42	54	8.5e-06	6.1e-05
GL50803_007598	185	Putative glycolipid transfer protein	chr4	-0.86932	4.65	45	2.2e-05	0.00018	-0.7072	4.65	31	0.00013	0.00055	-0.77	4.65	35	6.6e-05	0.00029
GL50803_0013652	162	Calmodulin	chr5	0.86788	4.61	51	1.1e-05	0.00011	1.01718	4.61	72	1.9e-06	2.5e-05	0.96	4.61	64	3.7e-06	3.3e-05
GL50803_0032398	566	Protein phosphatase PP2A regulatory subunit B	chr1	0.86683	6.31	74	1.7e-06	3.1e-05	1.09372	6.31	120	1.4e-07	4.7e-06	1.2	6.31	140	5.7e-08	2e-06
GL50803_0050030	1027	pVSP	chr5	0.86646	2.65	5.8	0.033	0.061	1.26602	2.65	13	0.0033	0.0081	1.4	2.65	16	0.0019	0.0046
GL50803_0033866	689	Hypothetical protein	chr1	-0.86613	6.9	88	6.7e-07	1.7e-05	-1.12197	6.9	150	3.6e-08	2.1e-06	-1.3	6.9	190	1e-08	6.7e-07
GL50803_0011207	526	Hypothetical protein	chr5	-0.86391	6.35	76	1.5e-06	2.8e-05	-0.89416	6.35	84	9e-07	1.6e-05	-0.87	6.35	78	1.3e-06	1.5e-05
GL50803_009718	224	Ras-related protein	chr5	0.8632	6.38	58	6e-06	7.5e-05	1.07835	6.38	91	5.9e-07	1.2e-05	1.2	6.38	110	2e-07	4.3e-06
GL50803_00111809	475	Hypothetical protein	chr1	0.86214	3.72	28	0.00019	0.00089	1.03592	3.72	42	3e-05	0.00019	1.4	3.72	73	1.8e-06	1.9e-05
GL50803_0015451	2249	Spindle pole protein, putative	chr4	0.86197	7.18	52	1.1e-05	0.00011	1.2246	7.18	100	2.8e-07	7.7e-06	1.3	7.18	110	2e-07	4.3e-06
GL50803_0014329	191	Ribosomal protein S7e	chr5	0.86189	10.39	21	0.0006	0.0023	1.07067	10.39	33	9.8e-05	0.00045	1.2	10.39	41	3.5e-05	0.00018
GL50803_0093002	2431	Hypothetical protein	chr3	-0.86174	7.86	69	2.5e-06	4.1e-05	-0.77686	7.86	55	7.9e-06	6.9e-05	-0.99	7.86	90	6.2e-07	9.4e-06
GL50803_0014637	217	Hypothetical protein	chr1	0.86164	6.42	49	1.4e-05	0.00014	0.8641	6.42	50	1.3e-05	9.8e-05	1	6.42	64	3.7e-06	3.3e-05
GL50803_0017219	792	Ankyrin repeat protein 1	chr4	0.86035	5.25	42	2.9e-05	0.00023	0.94644	5.25	51	1.2e-05	9.3e-05	0.72	5.25	30	0.00015	0.00056
GL50803_0014003	879	Hypothetical protein	chr1	-0.85992	6.21	97	4.1e-07	1.3e-05	-0.49528	6.21	32	9.8e-05	0.00045	-0.61	6.21	49	1.3e-05	8.6e-05
GL50803_0023634	2016	Hypothetical protein	chr5	0.85922	6.72	37	5.2e-05	0.00034	1.30717	6.72	85	8.4e-07	1.5e-05	1.3	6.72	81	1.1e-06	1.4e-05
GL50803_0014216	775	Kinase, NEK	chr3	-0.85888	7.06	25	0.0003	0.0013	-0.93099	7.06	30	0.00015	0.00062	-0.93	7.06	29	0.00016	0.0006
GL50803_0015137	215	Hypothetical protein	chr3	0.85878	6.64	65	3.3e-06	4.8e-05	0.62346	6.64	35	7.1e-05	0.00035	0.56	6.64	28	0.00018	0.00067
GL50803_0016343	858	Median body protein	chr5	-0.85791	9.34	52	1e-05	0.00011	-0.85153	9.34	51	1.2e-05	9.5e-05	-0.96	9.34	64	3.7e-06	3.3e-05
GL50803_008174	835	Ankyrin repeat protein 1	chr5	0.85784	8.37	38	5.1e-05	0.00033	0.64997	8.37	22	0.00056	0.0018	0.6	8.37	19	0.001	0.0028
GL50803_0016380	544	Cathepsin L	chr4	-0.85779	9.22	66	3.2e-06	4.7e-05	-1.28467	9.22	150	4.2e-08	2.3e-06	-1.3	9.22	150	3.6e-08	1.5e-06
GL50803_004415	522	Hypothetical protein	chr5	-0.85778	6.06	73	1.8e-06	3.2e-05	-0.69717	6.06	49	1.3e-05	0.0001	-0.67	6.06	44	2.3e-05	0.00013
GL50803_0017342	660	Major Facilitator Superfamily protein	chr1	-0.85773	8.31	53	9.8e-06	0.0001	-0.6968	8.31	34	7.6e-05	0.00037	-0.52	8.31	19	0.00086	0.0024
GL50803_00102722	1294	Ribosome biogenesis protein BMS1	chr3	0.85772	7.49	18	0.0013	0.0041	0.95578	7.49	22	0.00056	0.0018	0.95	7.49	21	0.00061	0.0018
GL50803_0093800	269	Ankyrin repeat protein 1	chr1	-0.8576	1.11	8.7	0.012	0.026	-0.53753	1.11	3.9	0.071	0.11	-0.43	1.11	2.3	0.15	0.2
GL50803_00d114445	443	Hypothetical protein	chr5	0.85715	4.99	47	1.7e-05	0.00015	0.71966	4.99	33	8.8e-05	0.00041	0.77	4.99	38	4.9e-05	0.00023
GL50803_0017312	670	Hypothetical protein	chr3	-0.85669	6.28	74	1.7e-06	3.1e-05	-0.65457	6.28	43	2.5e-05	0.00016	-0.77	6.28	59	5.6e-06	4.5e-05
GL50803_00d112208	597	VSP with INR	chr1	-0.85654	1.79	11	0.0055	0.014	0.15663	1.79	0.48	0.5	0.57	0.082	1.79	0.12	0.73	0.78
GL50803_0013904	160	Prefoldin subunit	chr5	-0.85601	6.97	97	4e-07	1.3e-05	-0.84448	6.97	96	4.2e-07	9.4e-06	-0.87	6.97	100	3.1e-07	5.7e-06
GL50803_00135231	147	Histone H3	chr4	-0.85552	3.01	9.4	0.0099	0.022	-0.95458	3.01	12	0.0042	0.01	-0.87	3.01	9.8	0.0086	0.017
GL50803_0010125	181	Hypothetical protein	chr4	-0.85471	5.27	38	4.9e-05	0.00032	-1.07011	5.27	58	6e-06	5.8e-05	-0.99	5.27	50	1.4e-05	8.6e-05
GL50803_00480	121	Translation initiation inhibitor	chr2	0.85422	8.28	48	1.6e-05	0.00015	0.6408	8.28	27	0.00022	0.00084	0.79	8.28	41	3.6e-05	0.00018
GL50803_003594	636	Hypothetical protein	chr3	-0.85383	4.8	25	0.00029	0.0013	-0.39156	4.8	5.6	0.035	0.06	-0.47	4.8	7.9	0.016	0.028
GL50803_0012235	533	tRNA (guanine26-N2/guanine27-N2)-dimethyltransferase	chr4	-0.85319	5.53	34	7.8e-05	0.00046	-0.76882	5.53	28	0.00018	0.00072	-0.96	5.53	43	2.7e-05	0.00015
GL50803_0050057	336	High cysteine protein	chr5	0.85281	3.52	13	0.0034	0.0092	1.2355	3.52	29	0.00017	0.00069	1.5	3.52	44	2.5e-05	0.00014
GL50803_0021662	1921	Coiled-coil protein	chr3	-0.85255	6.7	110	2.2e-07	9.2e-06	-0.53011	6.7	43	2.8e-05	0.00017	-0.6	6.7	53	9.3e-06	6.6e-05
GL50803_00112729	1109	Kinesin like protein	chr5	-0.84944	6.15	72	1.9e-06	3.3e-05	-0.73144	6.15	55	8.1e-06	7.1e-05	-0.93	6.15	87	7.4e-07	1e-05
GL50803_0015084	1229	Hypothetical protein	chr4	-0.8494	3.5	26	0.00027	0.0012	-0.90157	3.5	30	0.00015	0.00063	-0.94	3.5	30	0.00013	0.0005
GL50803_0014589	154	Hypothetical protein	chr3	-0.84914	3.06	29	0.00017	0.00084	-1.04915	3.06	44	2.3e-05	0.00015	-1.4	3.06	67	2.9e-06	2.7e-05
GL50803_0013127	221	Proteasome subunit beta type 1	chr5	-0.84865	7.26	65	3.4e-06	4.9e-05	-0.97399	7.26	86	7.9e-07	1.4e-05	-1.1	7.26	110	2.3e-07	4.8e-06
GL50803_0028526	107	Hypothetical protein	chr5	0.84826	5.5	31	0.00011	0.00062	0.80003	5.5	28	0.00019	0.00076	0.78	5.5	26	0.00025	0.00088
GL50803_0026835	163	PIG-X / PBN1 family protein	chr4	0.84627	3.04	14	0.0029	0.0081	1.09277	3.04	25	0.0003	0.0011	1.3	3.04	33	9.8e-05	0.0004
GL50803_0015953	1118	Kinase, NEK	chr2	0.84621	9.03	53	9.6e-06	0.0001	0.34583	9.03	9	0.011	0.022	0.17	9.03	2.1	0.18	0.23
GL50803_0016773	792	Sec1 family protein	chr4	0.84515	7.59	62	4.4e-06	5.9e-05	0.83076	7.59	60	5.3e-06	5.2e-05	0.8	7.59	56	7.5e-06	5.6e-05
GL50803_002053	307	Serine/threonine protein phosphatase	chr3	-0.84478	7.12	76	1.5e-06	2.9e-05	-0.98054	7.12	100	3e-07	7.9e-06	-0.98	7.12	100	3.2e-07	5.7e-06
GL50803_0011548	255	Hypothetical protein	chr3	-0.84443	5.35	37	5.4e-05	0.00035	-0.71995	5.35	28	0.00019	0.00076	-0.82	5.35	35	6.7e-05	0.0003
GL50803_0012105	622	Hypothetical protein	chr4	-0.84395	7.46	78	1.3e-06	2.6e-05	-0.36342	7.46	14	0.0026	0.0067	-0.37	7.46	15	0.0024	0.0057
GL50803_0013539	173	Hypothetical protein	chr4	0.84382	7.63	68	2.7e-06	4.2e-05	1.0577	7.63	110	2.4e-07	6.9e-06	1.1	7.63	110	2.2e-07	4.6e-06
GL50803_008518	104	DNA-directed RNA polymerase subunit	chr2	0.84245	5.74	44	2.5e-05	0.0002	0.82983	5.74	43	2.6e-05	0.00017	0.91	5.74	52	1.1e-05	7.4e-05
GL50803_0027521	125	Histone H2A	chr3	-0.84241	8.21	24	0.00036	0.0015	-0.88454	8.21	28	0.0002	0.00078	-0.83	8.21	24	0.00037	0.0012
GL50803_0017118	1161	U2 small nuclear ribonucleoprotein A', putative	chr5	-0.84147	6.49	67	2.9e-06	4.4e-05	-0.74432	6.49	53	9.9e-06	8.2e-05	-0.75	6.49	54	9e-06	6.4e-05
GL50803_0010196	165	Hypothetical protein	chr1	-0.84136	7.34	64	3.9e-06	5.4e-05	-0.86311	7.34	67	3e-06	3.4e-05	-0.79	7.34	55	8e-06	5.9e-05
GL50803_00104139	1220	Hypothetical protein	chr1	-0.84124	7.15	49	1.5e-05	0.00014	-0.69139	7.15	33	9.1e-05	0.00042	-0.71	7.15	34	7.7e-05	0.00033
GL50803_0040496	4878	IAD-4 Dynein heavy chain	chr5	0.84063	9.42	17	0.0016	0.0049	0.87485	9.42	18	0.0012	0.0035	0.95	9.42	20	0.0007	0.002
GL50803_008191	396	Hypothetical protein	chr3	-0.84038	4.71	18	0.0011	0.0035	-0.82544	4.71	18	0.0011	0.0031	-0.69	4.71	13	0.0036	0.008
GL50803_002486	170	Cytosine deaminase, putative	chr4	0.83994	3.65	16	0.0016	0.0051	1.57011	3.65	61	4.8e-06	4.9e-05	1.8	3.65	82	1.1e-06	1.3e-05
GL50803_0015110	184	Hypothetical protein	chr5	0.83925	6.43	91	5.8e-07	1.6e-05	0.76742	6.43	76	1.5e-06	2.1e-05	0.81	6.43	85	8.3e-07	1.1e-05
GL50803_004420	267	Hypothetical protein	chr5	0.83861	6.54	92	5.3e-07	1.5e-05	1.10574	6.54	160	2.5e-08	1.7e-06	1.2	6.54	190	9.3e-09	6.3e-07
GL50803_0027614	146	Ribose 5-phosphate isomerase	chr3	-0.8382	6.27	30	0.00014	0.0007	-1.07338	6.27	50	1.3e-05	0.0001	-1.2	6.27	61	5e-06	4.1e-05
GL50803_00101866	810	Kinase, NEK	chr4	-0.83805	6.37	75	1.5e-06	2.9e-05	-0.77744	6.37	65	3.4e-06	3.8e-05	-0.76	6.37	63	4e-06	3.5e-05
GL50803_003589	349	Ribosome biogenesis protein Brix	chr4	-0.83778	6.82	87	7e-07	1.8e-05	-0.80135	6.82	80	1.2e-06	1.8e-05	-0.9	6.82	100	3.4e-07	6.1e-06
GL50803_0060483	140	Hypothetical protein	chr5	0.83766	6.05	42	2.9e-05	0.00022	0.84003	6.05	43	2.8e-05	0.00017	0.93	6.05	52	1.1e-05	7.2e-05
GL50803_0029327	201	Vacuolar protein sorting 2	chr1	-0.83748	7.84	54	8.6e-06	9.6e-05	-0.98702	7.84	75	1.6e-06	2.3e-05	-1.1	7.84	90	6.3e-07	9.5e-06
GL50803_0096732	3418	Hypothetical protein	chr4	0.83692	7.98	23	0.00042	0.0017	0.92715	7.98	28	0.00019	0.00076	0.89	7.98	26	0.00026	0.00088
GL50803_0011449	352	Cytoplasmic tRNA 2-thiolation protein	chr5	0.83685	6.22	57	6.5e-06	7.9e-05	0.86825	6.22	62	4.3e-06	4.5e-05	0.81	6.22	54	8.7e-06	6.3e-05
GL50803_0017256	205	Hypothetical protein	chr4	0.8368	5.69	78	1.3e-06	2.6e-05	1.01782	5.69	120	1.5e-07	5e-06	1.2	5.69	160	2.9e-08	1.3e-06
GL50803_0016233	216	Hypothetical protein	chr5	-0.83582	5.2	40	3.8e-05	0.00027	-0.85624	5.2	43	2.7e-05	0.00017	-0.91	5.2	48	1.7e-05	0.0001
GL50803_0017551	1075	Ankyrin repeat protein 1	chr4	0.8355	10.58	36	6.4e-05	0.0004	0.18723	10.58	1.9	0.2	0.26	-0.014	10.58	0.011	0.92	0.94
GL50803_008843	77	Ubiquitin	chr2	-0.83403	4.81	48	1.5e-05	0.00014	-0.80973	4.81	45	2e-05	0.00014	-0.94	4.81	60	5.2e-06	4.3e-05
GL50803_004246	301	RNA cap guanine-N2 methyltransferase	chr2	-0.8338	4.54	22	0.00053	0.0021	-1.23675	4.54	49	1.4e-05	0.0001	-1.2	4.54	43	2.8e-05	0.00015
GL50803_0021063	680	RNA pol II accessory factor, Cdc73 family, C-terminal domain-containing protein	chr5	0.83311	6.63	44	2.5e-05	0.0002	0.88712	6.63	49	1.4e-05	0.0001	0.77	6.63	37	5.7e-05	0.00026
GL50803_004349	214	Endothelin-converting enzyme 2	chr3	0.8325	7.91	59	5.9e-06	7.4e-05	0.90117	7.91	69	2.5e-06	3e-05	1.1	7.91	96	4.5e-07	7.4e-06
GL50803_004369	121	Rhodanese-like domain-containing protein	chr3	0.83194	4.5	38	4.8e-05	0.00032	0.85276	4.5	41	3.5e-05	0.00021	0.86	4.5	40	3.6e-05	0.00018
GL50803_0015101	311	Alpha-17 giardin	chr5	0.83167	7.02	49	1.5e-05	0.00014	0.71737	7.02	37	5.6e-05	0.0003	0.67	7.02	32	0.00011	0.00044
GL50803_0061641	269	Ankyrin repeat protein 1	chr1	0.8313	2.57	10	0.0078	0.018	1.17852	2.57	21	0.00059	0.0019	1.4	2.57	31	0.00013	0.00051
GL50803_00137603	464	TMP52	chr5	-0.82914	8.26	56	7.6e-06	8.9e-05	-1.02746	8.26	86	8.3e-07	1.5e-05	-1.1	8.26	100	3.4e-07	6.1e-06
GL50803_008922	355	Hypothetical protein	chr5	-0.82898	3.85	24	0.00037	0.0015	-0.99467	3.85	35	6.8e-05	0.00034	-1.1	3.85	44	2.5e-05	0.00014
GL50803_00112557	816	Ankyrin repeat protein 1	chr5	0.82838	8	56	7.3e-06	8.7e-05	0.61763	8	31	0.00012	0.00052	0.51	8	22	0.00055	0.0016
GL50803_0091911	333	Translation initiation factor eIF-2B alpha subunit	chr4	0.82805	7.77	49	1.5e-05	0.00014	0.85778	7.77	53	1e-05	8.2e-05	0.95	7.77	65	3.6e-06	3.2e-05
GL50803_0011099	887	Ankyrin repeat protein 1	chr5	0.82746	6.71	64	3.6e-06	5.1e-05	0.92649	6.71	81	1.1e-06	1.8e-05	0.92	6.71	79	1.3e-06	1.5e-05
GL50803_00103891	548	Chaperonin 60	chr2	0.8274	6.27	64	3.8e-06	5.3e-05	0.67918	6.27	43	2.6e-05	0.00017	0.59	6.27	33	9.3e-05	0.00038
GL50803_00112432	679	High cysteine membrane protein Group 5	chr4	0.82602	9.24	48	1.6e-05	0.00015	0.41105	9.24	12	0.0044	0.01	0.59	9.24	25	0.0003	0.001
GL50803_008364	393	Thymidine kinase	chr4	0.82567	7.34	53	1e-05	0.00011	0.56812	7.34	25	0.0003	0.0011	0.56	7.34	25	0.00032	0.0011
GL50803_0087261	231	Hypothetical protein	chr1	-0.82524	8.22	56	7.2e-06	8.6e-05	-1.4274	8.22	170	2.2e-08	1.7e-06	-1.5	8.22	170	1.6e-08	9.5e-07
GL50803_008468	293	Short chain dehydrogenase	chr4	0.8241	6.72	63	3.9e-06	5.4e-05	1.10413	6.72	110	1.7e-07	5.5e-06	1.3	6.72	150	4.3e-08	1.7e-06
GL50803_0060960	771	High cysteine membrane protein	chr3	0.82216	4.77	24	0.00035	0.0015	1.00897	4.77	38	5.1e-05	0.00028	1.2	4.77	48	1.5e-05	9.5e-05
GL50803_002972	259	Cytochrome b5-like Heme/Steroid binding domain-containing protein	chr4	0.82192	6.83	64	3.8e-06	5.4e-05	0.47838	6.83	22	0.00053	0.0018	0.52	6.83	26	0.00026	0.00088
GL50803_0016050	989	Hypothetical protein	chr5	-0.82156	7.48	79	1.2e-06	2.5e-05	-0.79327	7.48	73	1.9e-06	2.5e-05	-0.89	7.48	91	5.6e-07	8.7e-06
GL50803_0017166	717	Hypothetical protein	chr1	-0.82145	8.27	57	6.5e-06	7.9e-05	-0.91816	8.27	71	2.2e-06	2.7e-05	-0.93	8.27	73	2e-06	2e-05
GL50803_0087970	1200	Hypothetical protein	chr3	-0.82126	5.59	20	0.00072	0.0026	-0.67539	5.59	14	0.0025	0.0064	-0.75	5.59	18	0.0012	0.0031
GL50803_0016454	721	High cysteine membrane protein	chr2	-0.82073	8.55	62	4.4e-06	5.9e-05	-1.09732	8.55	110	2e-07	6e-06	-1.2	8.55	130	8.2e-08	2.4e-06
GL50803_0017198	784	Leucine-rich repeat protein	chr5	-0.81943	6.98	15	0.0023	0.0067	-1.01189	6.98	23	0.00044	0.0015	-1	6.98	24	0.00037	0.0012
GL50803_0017278	298	Radial spoke protein 9	chr5	-0.81919	6.63	91	5.7e-07	1.6e-05	-1.12145	6.63	170	1.8e-08	1.5e-06	-1.4	6.63	280	1.1e-09	2e-07
GL50803_0014313	288	Hypothetical protein	chr2	-0.81805	3.38	15	0.0024	0.0068	-0.86981	3.38	17	0.0014	0.004	-0.84	3.38	15	0.0021	0.0051
GL50803_0013274	343	Hypothetical protein	chr5	-0.81719	5.75	32	0.00011	0.00059	-0.85295	5.75	36	6.6e-05	0.00033	-0.85	5.75	34	7.8e-05	0.00033
GL50803_0013671	1157	Hypothetical protein	chr3	-0.81601	7.07	110	2.5e-07	9.9e-06	-0.68497	7.07	75	1.6e-06	2.3e-05	-0.73	7.07	84	8.7e-07	1.2e-05
GL50803_002812	390	Metal ion transporter CorA-like divalent cation transporter family protein	chr4	0.8153	3.1	8.7	0.012	0.026	1.09417	3.1	16	0.0018	0.0048	1.2	3.1	21	0.00067	0.002
GL50803_0010122	187	Reverse transcriptase, putative	chr4	-0.81519	5.11	53	9.6e-06	0.0001	-1.04711	5.11	88	6.9e-07	1.3e-05	-1	5.11	81	1.1e-06	1.3e-05
GL50803_0014094	849	Hypothetical protein	chr4	-0.81478	6.46	46	1.9e-05	0.00017	-0.79143	6.46	45	2.1e-05	0.00014	-0.78	6.46	43	2.7e-05	0.00015
GL50803_0017578	1031	Kinase, NEK	chr4	-0.81388	6.77	55	7.8e-06	9.1e-05	-0.70044	6.77	41	3.3e-05	0.0002	-0.84	6.77	59	5.9e-06	4.6e-05
GL50803_009778	197	Tem-1-like protein	chr4	0.81346	7.08	78	1.2e-06	2.6e-05	0.83971	7.08	85	8.3e-07	1.5e-05	0.88	7.08	92	5.4e-07	8.5e-06
GL50803_0060176	180	Hypothetical protein	chr5	0.81316	1.64	10	0.0077	0.018	0.98413	1.64	16	0.0019	0.005	0.79	1.64	9.4	0.0096	0.019
GL50803_0014834	655	Ankyrin repeat protein 1	chr3	0.81302	5.89	36	6.3e-05	0.00039	1.01755	5.89	56	7.4e-06	6.7e-05	1.2	5.89	79	1.3e-06	1.5e-05
GL50803_007259	285	CDP-diacylglycerol-glycerol-3-phosphate 3-phosphatidyltransferase	chr2	-0.81261	6.55	73	1.8e-06	3.3e-05	-0.96735	6.55	100	3e-07	7.9e-06	-0.99	6.55	110	2.3e-07	4.7e-06
GL50803_0017241	152	Hypothetical protein	chr3	0.81203	5.96	27	0.00024	0.0011	1.13469	5.96	52	1e-05	8.5e-05	1.2	5.96	60	5.2e-06	4.3e-05
GL50803_007680	667	Ankyrin repeat protein 1	chr4	-0.81176	6.57	69	2.5e-06	4.1e-05	-0.81163	6.57	69	2.5e-06	3e-05	-0.71	6.57	52	1e-05	7.1e-05
GL50803_00114180	2540	High cysteine membrane protein TMK-like	chr3	0.81109	6.54	28	0.00018	0.00088	0.88559	6.54	34	8.6e-05	0.00041	0.94	6.54	37	5.3e-05	0.00025
GL50803_005939	290	Ceramide synthetase	chr1	-0.81079	6.06	44	2.3e-05	0.00019	-0.73944	6.06	37	5.6e-05	0.0003	-0.72	6.06	35	7.1e-05	0.00031
GL50803_0019223	109	Hypothetical protein	chr4	0.81034	3.4	16	0.0017	0.0053	0.71201	3.4	12	0.0042	0.0099	0.57	3.4	7.9	0.016	0.029
GL50803_0016679	594	Hypothetical protein	chr1	-0.80942	6.8	87	7.4e-07	1.8e-05	-0.63757	6.8	54	8.6e-06	7.4e-05	-0.66	6.8	57	6.5e-06	5e-05
GL50803_0011312	148	TRAPPC2, putative	chr4	-0.80882	4.04	36	6.1e-05	0.00038	-0.62701	4.04	22	0.00048	0.0016	-0.51	4.04	15	0.0024	0.0057
GL50803_0033862	126	Ribosomal protein S12	chr5	0.80785	9.58	27	0.00023	0.001	0.80812	9.58	27	0.00022	0.00086	0.87	9.58	31	0.00012	0.00046
GL50803_0032363	491	Hypothetical protein	chr5	-0.80695	6.06	31	0.00012	0.00064	-0.64253	6.06	20	0.00073	0.0023	-0.42	6.06	8.7	0.012	0.023
GL50803_0016472	426	VSP	chr5	-0.80597	6.14	52	1.1e-05	0.00011	-0.94588	6.14	73	1.9e-06	2.5e-05	-0.74	6.14	44	2.5e-05	0.00014
GL50803_0015474	152	Hypothetical protein	chr5	0.80588	5.24	54	8.6e-06	9.6e-05	0.58048	5.24	28	0.00018	0.00072	0.39	5.24	12	0.0043	0.0093
GL50803_0060256	481	Hypothetical protein	chr5	0.80551	8.24	26	0.00025	0.0011	0.73928	8.24	22	0.00052	0.0017	0.88	8.24	31	0.00013	0.0005
GL50803_0040376	1610	High cysteine non-variant cyst protein	chr5	-0.80488	9.19	31	0.00012	0.00065	-0.87221	9.19	36	6.5e-05	0.00033	-1	9.19	47	1.8e-05	0.00011
GL50803_0014478	434	Hypothetical protein	chr5	-0.80436	4.47	21	0.00068	0.0025	-0.74348	4.47	18	0.0011	0.0032	-0.84	4.47	22	0.0005	0.0015
GL50803_0060903	139	Hypothetical protein	chr4	0.80408	3.28	22	0.00052	0.002	0.73547	3.28	19	0.001	0.003	0.73	3.28	18	0.0011	0.003
GL50803_0021233	320	Hypothetical protein	chr5	0.80404	5.34	44	2.4e-05	0.0002	0.9577	5.34	62	4.2e-06	4.4e-05	1	5.34	71	2e-06	2e-05
GL50803_0015196	162	Iron-sulfur cluster biosynthesis protein IscU	chr5	0.8029	7.7	17	0.0014	0.0043	0.10934	7.7	0.33	0.58	0.64	-0.097	7.7	0.26	0.62	0.68
GL50803_0040863	666	Hypothetical protein	chr3	0.80101	7.05	17	0.0013	0.0043	1.0738	7.05	31	0.00013	0.00056	1.1	7.05	34	8e-05	0.00034
GL50803_005890	107	Hypothetical protein	chr1	0.79827	6.86	48	1.5e-05	0.00014	1.04158	6.86	82	1e-06	1.7e-05	1.1	6.86	87	7.3e-07	1e-05
GL50803_0017153	308	Alpha-11 giardin	chr5	-0.79754	10.84	54	8.6e-06	9.6e-05	-1.02773	10.84	90	6.1e-07	1.2e-05	-1	10.84	87	7.4e-07	1e-05
GL50803_0094117	2181	Hypothetical protein	chr1	0.79687	8.45	33	8.9e-05	0.00051	0.79197	8.45	32	0.0001	0.00046	0.83	8.45	36	6.5e-05	0.00029
GL50803_0024555	1103	Hypothetical protein	chr5	-0.79666	5.26	44	2.5e-05	0.0002	-0.64247	5.26	29	0.00015	0.00064	-0.72	5.26	36	6.3e-05	0.00028
GL50803_0017214	440	Amino acid transporter system N2, putative	chr4	-0.79643	6.69	56	7.1e-06	8.5e-05	-1.03257	6.69	97	4.3e-07	9.6e-06	-1	6.69	95	4.7e-07	7.6e-06
GL50803_0017334	804	Hypothetical protein	chr1	0.79578	5.58	22	0.00049	0.0019	0.89421	5.58	29	0.00017	0.00069	0.81	5.58	24	0.0004	0.0013
GL50803_0017608	575	Ankyrin repeat protein 1	chr3	-0.79531	6.54	74	1.8e-06	3.2e-05	-0.72231	6.54	61	4.6e-06	4.7e-05	-0.85	6.54	85	8.3e-07	1.1e-05
GL50803_0016427	1770	Hypothetical protein	chr5	0.79512	6.71	46	1.9e-05	0.00017	1.02209	6.71	76	1.5e-06	2.2e-05	0.99	6.71	72	2.1e-06	2.1e-05
GL50803_0017510	686	Kinase, NEK	chr1	-0.7946	6.48	38	4.6e-05	0.00031	-0.71931	6.48	32	0.0001	0.00047	-0.76	6.48	36	6.6e-05	0.00029
GL50803_004313	198	VSP	chr5	-0.79448	4.19	24	0.00037	0.0016	-1.03985	4.19	41	3.2e-05	0.00019	-0.91	4.19	31	0.00012	0.00049
GL50803_0087519	318	Hypothetical protein	chr4	-0.79394	7.2	22	0.00056	0.0021	-1.20005	7.2	47	1.8e-05	0.00012	-1.1	7.2	41	3.5e-05	0.00018
GL50803_0023314	771	Ankyrin repeat protein 1	chr3	-0.7932	6.92	84	8.8e-07	2e-05	-0.64168	6.92	55	7.5e-06	6.7e-05	-0.71	6.92	68	2.6e-06	2.5e-05
GL50803_005294	827	Ribosome biogenesis protein	chr4	0.79288	7.59	80	1.2e-06	2.5e-05	0.95727	7.59	110	1.6e-07	5.2e-06	0.91	7.59	100	3e-07	5.5e-06
GL50803_008140	400	GTP-binding protein ARD-1, putative	chr5	-0.79216	6.76	54	8.5e-06	9.6e-05	-0.72246	6.76	46	1.9e-05	0.00013	-0.54	6.76	26	0.00026	0.00088
GL50803_002107	329	Hypothetical protein	chr1	0.7921	8.93	72	2e-06	3.5e-05	0.23862	8.93	6.7	0.024	0.043	0.15	8.93	2.7	0.13	0.18
GL50803_00137680	518	Cathepsin L-like protease	chr5	0.79197	8.53	39	4.4e-05	0.0003	0.72029	8.53	32	0.0001	0.00046	0.93	8.53	54	8.9e-06	6.4e-05
GL50803_00114201	3661	Hypothetical protein	chr2	-0.7918	7.64	89	6.2e-07	1.6e-05	-0.75993	7.64	83	9e-07	1.6e-05	-0.73	7.64	76	1.4e-06	1.6e-05
GL50803_008157	202	RNA polymerase II subunit Rpb5b	chr5	-0.79074	6.05	65	3.5e-06	5e-05	-0.90005	6.05	84	8.5e-07	1.5e-05	-0.88	6.05	80	1.1e-06	1.4e-05
GL50803_0017062	277	Hypothetical protein	chr5	-0.79066	6.15	44	2.3e-05	0.00019	-0.92374	6.15	60	5.3e-06	5.3e-05	-1	6.15	76	1.6e-06	1.7e-05
GL50803_0016840	1588	Trichohyalin	chr4	-0.79027	7.23	83	9e-07	2.1e-05	-0.82631	7.23	91	5.5e-07	1.1e-05	-1	7.23	140	5.2e-08	1.9e-06
GL50803_0086933	363	Hypothetical protein	chr4	-0.78951	1.63	9.4	0.0098	0.022	-0.89398	1.63	12	0.0041	0.0098	-1.1	1.63	18	0.0012	0.0032
GL50803_006626	204	Mnd1	chr5	-0.7893	5.9	45	2.2e-05	0.00019	-0.77158	5.9	42	2.9e-05	0.00018	-0.94	5.9	63	3.9e-06	3.4e-05
GL50803_008979	115	Hypothetical protein	chr3	-0.78857	5.26	40	3.6e-05	0.00026	-0.72931	5.26	35	7.5e-05	0.00037	-0.9	5.26	51	1.2e-05	7.9e-05
GL50803_00101450	512	Ankyrin repeat protein 1	chr3	-0.78823	5.76	62	4.2e-06	5.7e-05	-0.82286	5.76	69	2.5e-06	3e-05	-0.73	5.76	53	9.7e-06	6.8e-05
GL50803_0016125	1112	FAD-dependent glycerol-3-phosphate dehydrogenase	chr5	0.78799	10.33	51	1.2e-05	0.00012	0.45639	10.33	17	0.0014	0.0038	0.54	10.33	24	0.00036	0.0012
GL50803_0014270	99	Roadblock-related dynein light chain	chr5	0.78775	5.9	34	8.1e-05	0.00047	1.00427	5.9	56	7.6e-06	6.8e-05	1	5.9	59	5.5e-06	4.4e-05
GL50803_0016034	433	Kinase, CAMK CAMKL	chr3	0.78753	9.8	35	7.4e-05	0.00044	0.90022	9.8	45	2.1e-05	0.00014	1.2	9.8	73	1.8e-06	1.9e-05
GL50803_007524	202	Hypothetical protein	chr1	-0.78742	3.55	14	0.0029	0.0081	-0.45564	3.55	4.9	0.048	0.078	-0.43	3.55	4.2	0.064	0.097
GL50803_006082	2659	Ankyrin repeat protein 3	chr4	-0.78625	6.08	38	5e-05	0.00033	-0.72851	6.08	33	9.7e-05	0.00045	-0.97	6.08	57	6.5e-06	5e-05
GL50803_00114209	3124	Hypothetical protein	chr2	0.78616	7.44	62	4.4e-06	5.9e-05	0.97353	7.44	93	5.2e-07	1.1e-05	1.2	7.44	140	6.3e-08	2.1e-06
GL50803_0026379	147	Hypothetical protein	chr5	-0.78525	3.11	10	0.0074	0.017	-0.76182	3.11	10	0.0073	0.016	-0.82	3.11	12	0.0054	0.011
GL50803_0029256	365	Axonemal dynein heavy chain, partial	chr5	0.78444	5.39	50	1.2e-05	0.00012	0.46064	5.39	18	0.0012	0.0036	0.57	5.39	26	0.00025	0.00086
GL50803_0028614	62	Hypothetical protein	chr4	0.78426	3.98	26	0.00025	0.0011	0.98711	3.98	42	2.8e-05	0.00018	0.86	3.98	31	0.00011	0.00045
GL50803_0010324	242	Ribulose-phosphate 3-epimerase	chr3	0.78412	6.47	39	4.2e-05	0.00029	0.63938	6.47	26	0.00024	0.00092	0.59	6.47	23	0.00045	0.0014
GL50803_0032312	512	Protein phosphatase 2C	chr2	-0.78323	7.36	89	6.4e-07	1.6e-05	-0.95064	7.36	130	7.8e-08	3.5e-06	-1	7.36	150	4e-08	1.6e-06
GL50803_00113592	4361	Hypothetical protein	chr3	0.78299	7.64	53	9.4e-06	0.0001	0.81958	7.64	58	6.1e-06	5.8e-05	0.88	7.64	66	3.3e-06	3e-05
GL50803_0050233	691	High cysteine membrane protein Group 1	chr4	0.78268	7.17	32	0.0001	0.00057	0.48404	7.17	12	0.0042	0.0099	0.51	7.17	13	0.0032	0.0073
GL50803_009515	1375	Coiled-coil protein	chr2	0.78242	9.46	38	4.7e-05	0.00032	0.58738	9.46	22	0.00055	0.0018	0.56	9.46	20	0.00078	0.0022
GL50803_0013777	718	Cell division control protein 48	chr4	0.7823	6.62	79	1.2e-06	2.5e-05	1.03739	6.62	140	5.5e-08	2.8e-06	1.2	6.62	170	1.7e-08	9.7e-07
GL50803_0017246	212	ELMO/CED-12 family protein	chr3	-0.78143	4.95	41	3.5e-05	0.00025	-1.0123	4.95	68	2.7e-06	3.1e-05	-1	4.95	65	3.4e-06	3.1e-05
GL50803_00137751	691	Hypothetical protein	chr3	-0.78078	6.71	42	3.1e-05	0.00023	-0.70109	6.71	35	7.5e-05	0.00037	-0.78	6.71	42	2.9e-05	0.00016
GL50803_0015250	624	High cysteine membrane protein Group 6	chr5	0.77982	3.44	25	0.00029	0.0013	1.07841	3.44	50	1.2e-05	9.4e-05	1	3.44	44	2.3e-05	0.00013
GL50803_0092729	547	3-ketoacyl-CoA synthase	chr5	-0.77898	7.11	82	1e-06	2.3e-05	-0.85525	7.11	98	3.7e-07	8.9e-06	-1	7.11	140	5.4e-08	1.9e-06
GL50803_0011359	269	Ribosomal protein S4	chr4	-0.77856	11.05	38	4.7e-05	0.00031	-0.70674	11.05	31	0.00012	0.00052	-0.5	11.05	16	0.0019	0.0047
GL50803_0090872	410	Phosphoglycerate kinase	chr2	-0.7775	10.03	46	1.8e-05	0.00016	-1.40026	10.03	150	3.4e-08	2e-06	-1.7	10.03	210	5.3e-09	4.6e-07
GL50803_006227	271	Hypothetical protein	chr5	0.77727	1.3	3.8	0.075	0.12	1.12372	1.3	8.6	0.012	0.025	1.4	1.3	12	0.0042	0.0092
GL50803_00112867	843	VSP	chr4	0.77723	3.55	15	0.0023	0.0067	0.86807	3.55	19	0.00096	0.0029	0.92	3.55	20	0.00074	0.0021
GL50803_0014752	378	Hypothetical protein	chr2	-0.77678	5.4	66	3.2e-06	4.7e-05	-0.57366	5.4	37	5.6e-05	0.0003	-0.6	5.4	39	4.4e-05	0.00022
GL50803_0013133	527	Hypothetical protein	chr1	-0.77649	6.63	54	9.2e-06	0.0001	-0.50066	6.63	22	0.00051	0.0017	-0.57	6.63	28	0.00018	0.00067
GL50803_00102461	2265	Spindle pole protein, putative	chr5	-0.77622	8.1	54	9.1e-06	9.9e-05	-0.6755	8.1	41	3.3e-05	0.0002	-0.72	8.1	47	1.8e-05	0.00011
GL50803_0013231	155	Calmodulin	chr3	-0.77609	4.28	42	3.1e-05	0.00023	-1.00059	4.28	69	2.4e-06	2.9e-05	-1	4.28	69	2.4e-06	2.3e-05
GL50803_0015276	569	Glucosamine-6-phosphate deaminase, putative	chr4	-0.77607	6.48	68	2.6e-06	4.1e-05	-0.8253	6.48	77	1.4e-06	2.1e-05	-0.85	6.48	81	1.1e-06	1.3e-05
GL50803_0028336	302	Hypothetical protein	chr4	-0.77568	6.31	72	2e-06	3.4e-05	-0.85269	6.31	88	6.8e-07	1.3e-05	-0.73	6.31	63	3.9e-06	3.4e-05
GL50803_0010370	454	ATP/GTP binding protein, putative	chr4	-0.77552	8.94	48	1.6e-05	0.00015	-0.99645	8.94	80	1.1e-06	1.8e-05	-1.2	8.94	120	1.5e-07	3.7e-06
GL50803_0011164	717	Ankyrin repeat protein 1	chr5	0.7755	8.5	35	7.1e-05	0.00043	0.33565	8.5	6.7	0.024	0.043	0.22	8.5	2.8	0.12	0.17
GL50803_0089552	1761	Hypothetical protein	chr2	0.77525	7.87	59	5.5e-06	7e-05	0.76101	7.87	56	7e-06	6.5e-05	0.68	7.87	45	2.2e-05	0.00012
GL50803_0014677	600	Hypothetical protein	chr5	-0.77438	6.11	22	0.00054	0.0021	-0.60603	6.11	13	0.0033	0.0081	-0.6	6.11	13	0.0035	0.0078
GL50803_007114	275	Hypothetical protein	chr5	-0.77428	5.12	54	8.9e-06	9.7e-05	-0.66191	5.12	40	3.5e-05	0.00021	-0.61	5.12	33	8.6e-05	0.00036
GL50803_003063	389	Hypothetical protein	chr5	-0.77405	7.44	78	1.3e-06	2.6e-05	-0.78131	7.44	80	1.1e-06	1.8e-05	-0.88	7.44	100	3.2e-07	5.8e-06
GL50803_0017505	536	Cyclin B-like protein	chr1	-0.77349	4.92	41	3.3e-05	0.00024	-0.77215	4.92	41	3.2e-05	0.00019	-0.9	4.92	54	8.4e-06	6.1e-05
GL50803_004812	273	Beta-giardin	chr4	0.77323	12.34	31	0.00012	0.00063	-0.11373	12.34	0.71	0.41	0.49	-0.4	12.34	8.8	0.012	0.022
GL50803_0095847	212	Ankyrin repeat protein 1	chr2	-0.77279	2.68	8.4	0.014	0.029	-0.89116	2.68	11	0.0058	0.013	-0.97	2.68	12	0.0046	0.0099
GL50803_0016363	480	Alanine aminotransferase, putative	chr5	-0.77223	8.18	78	1.3e-06	2.6e-05	-1.00251	8.18	130	7.5e-08	3.5e-06	-1.1	8.18	160	2.2e-08	1.1e-06
GL50803_009896	128	Hypothetical protein	chr4	0.77204	6.77	73	1.9e-06	3.3e-05	0.85454	6.77	90	6.1e-07	1.2e-05	1.1	6.77	140	6.1e-08	2e-06
GL50803_0011604	309	Hypothetical protein	chr4	0.77187	6.77	27	0.00024	0.0011	0.56905	6.77	15	0.0024	0.0062	0.36	6.77	5.7	0.034	0.056
GL50803_0050169	1603	VSP	chr4	0.77157	5.71	25	0.00031	0.0013	0.82823	5.71	28	0.00018	0.00072	0.89	5.71	32	0.0001	0.00041
GL50803_0016272	1234	Kinase, NEK	chr2	0.77124	8.38	51	1.1e-05	0.00011	0.46292	8.38	19	0.001	0.003	0.36	8.38	11	0.0061	0.013
GL50803_0015549	746	Dynein binding protein, putative	chr1	-0.77004	7.68	69	2.5e-06	4e-05	-0.62435	7.68	45	2e-05	0.00014	-0.57	7.68	38	4.9e-05	0.00023
GL50803_006452	573	Hypothetical protein	chr4	-0.77	6.95	92	5.2e-07	1.5e-05	-0.68234	6.95	74	1.7e-06	2.4e-05	-0.69	6.95	75	1.6e-06	1.8e-05
GL50803_0016928	383	DHHC palmitoyltransferase	chr1	-0.76993	5.95	31	0.00013	0.00066	-0.58278	5.95	18	0.0011	0.0031	-0.52	5.95	14	0.0025	0.0059
GL50803_0016653	991	FYVE zinc finger domain-containing protein	chr5	0.76945	10.03	31	0.00013	0.00066	0.45301	10.03	11	0.0068	0.015	0.46	10.03	11	0.0064	0.013
GL50803_0012215	265	S-adenosylmethionine-dependent methyltransferase, putative	chr4	-0.76895	4.83	25	0.00033	0.0014	-0.72143	4.83	23	0.00047	0.0016	-0.65	4.83	18	0.0011	0.003
GL50803_002848	262	Hypothetical protein	chr4	0.76876	3.16	9	0.011	0.024	1.2871	3.16	27	0.00023	0.00089	1.2	3.16	24	0.00039	0.0012
GL50803_0014650	543	Ser/Thr phosphatase 2C, putative	chr5	-0.76811	7.16	84	8.5e-07	2e-05	-0.94623	7.16	130	8.2e-08	3.6e-06	-0.86	7.16	110	2.6e-07	5.1e-06
GL50803_0016550	343	Hypothetical protein	chr5	0.76748	8.23	58	6.2e-06	7.7e-05	0.59549	8.23	35	6.7e-05	0.00033	0.66	8.23	42	2.8e-05	0.00015
GL50803_0094927	1066	Kinase, NEK	chr4	0.76588	7.89	44	2.4e-05	0.00019	0.63455	7.89	30	0.00013	0.00058	0.6	7.89	27	0.00022	0.00077
GL50803_006366	203	Hypothetical protein	chr3	-0.76565	5.45	41	3.2e-05	0.00024	-1.08211	5.45	82	9.6e-07	1.6e-05	-1.2	5.45	100	3.2e-07	5.7e-06
GL50803_0017379	972	Ankyrin repeat protein 1	chr4	-0.76561	6.4	27	0.00021	0.00097	-0.63122	6.4	19	0.00085	0.0026	-0.68	6.4	23	0.00047	0.0015
GL50803_005554	596	Kinase, NEK	chr3	-0.76558	6.21	44	2.3e-05	0.00019	-0.85398	6.21	57	7e-06	6.5e-05	-0.99	6.21	75	1.6e-06	1.8e-05
GL50803_0015228	131	Ribosomal protein S15A	chr4	-0.76501	12.16	23	0.00043	0.0018	-0.69416	12.16	19	0.00092	0.0028	-0.52	12.16	10	0.0075	0.015
GL50803_0027310	588	Stress-induced-phosphoprotein 1	chr3	-0.76442	9.34	46	1.8e-05	0.00016	-0.87807	9.34	61	4.8e-06	4.9e-05	-0.91	9.34	65	3.3e-06	3e-05
GL50803_003868	1077	Coiled-coil protein	chr4	-0.76412	5.95	59	5.4e-06	6.9e-05	-0.62689	5.95	40	3.7e-05	0.00022	-0.71	5.95	51	1.2e-05	7.9e-05
GL50803_0033762	302	WD40 repeat protein	chr2	-0.76393	6.01	38	4.9e-05	0.00033	-0.93097	6.01	57	7e-06	6.5e-05	-0.99	6.01	63	3.9e-06	3.4e-05
GL50803_0015547	640	Hypothetical protein	chr1	-0.76282	6.46	53	9.3e-06	0.0001	-0.65576	6.46	40	3.8e-05	0.00022	-0.61	6.46	34	7.8e-05	0.00033
GL50803_0013857	431	Hypothetical protein	chr4	0.76252	5.58	39	4.5e-05	0.00031	1.19975	5.58	95	4.7e-07	1e-05	1.3	5.58	110	2e-07	4.3e-06
GL50803_0037488	2288	Hypothetical protein	chr1	0.762	8.01	49	1.4e-05	0.00014	0.90645	8.01	68	2.7e-06	3.2e-05	0.91	8.01	68	2.8e-06	2.6e-05
GL50803_0013926	149	Ribosomal protein L7Ae/L30e/S12e/Gadd45 family protein	chr1	0.76179	5.39	46	1.8e-05	0.00016	0.54394	5.39	24	0.00037	0.0013	0.57	5.39	26	0.00027	0.00092
GL50803_0016729	354	Hypothetical protein	chr1	-0.76173	7.58	71	2.1e-06	3.5e-05	-1.11763	7.58	160	3e-08	1.9e-06	-1.3	7.58	190	8.5e-09	5.9e-07
GL50803_0060606	115	Hypothetical protein	chr4	0.76099	4.82	23	0.00043	0.0018	0.7081	4.82	20	0.00072	0.0023	0.67	4.82	18	0.0012	0.0031
GL50803_0016054	213	Qb-SNARE 1	chr5	-0.76092	6.13	43	2.6e-05	0.00021	-0.80982	6.13	49	1.4e-05	0.0001	-0.82	6.13	50	1.4e-05	8.7e-05
GL50803_0016876	301	Hypothetical protein	chr2	0.76084	7.12	73	1.8e-06	3.3e-05	0.666	7.12	56	7.1e-06	6.5e-05	0.65	7.12	52	1e-05	7e-05
GL50803_0014457	63	Ribosomal protein L29e	chr5	-0.76049	8.24	46	2e-05	0.00017	-0.74053	8.24	43	2.6e-05	0.00017	-0.78	8.24	47	1.7e-05	0.00011
GL50803_006334	88	Hypothetical protein	chr2	0.75996	4.34	15	0.0021	0.0061	1.18667	4.34	38	4.7e-05	0.00026	1.5	4.34	59	5.8e-06	4.6e-05
GL50803_0016122	1402	Kinase, NEK	chr3	0.75979	7.23	84	8.7e-07	2e-05	0.84954	7.23	100	2.7e-07	7.4e-06	0.82	7.23	97	4e-07	6.9e-06
GL50803_0017298	404	Hypothetical protein	chr2	0.75942	6.14	56	7e-06	8.5e-05	0.64865	6.14	41	3.2e-05	0.00019	0.72	6.14	50	1.3e-05	8.2e-05
GL50803_0060969	416	Integral membrane protein	chr3	-0.7592	5.78	26	0.00025	0.0011	-0.97514	5.78	44	2.5e-05	0.00016	-0.97	5.78	42	3.1e-05	0.00016
GL50803_0034023	1795	Hypothetical protein	chr3	0.75913	5.82	28	0.00019	0.00092	0.90505	5.82	40	3.6e-05	0.00021	0.91	5.82	40	3.6e-05	0.00018
GL50803_0012148	786	Kinase, NEK	chr3	-0.75832	8.14	80	1.2e-06	2.5e-05	-0.74599	8.14	76	1.4e-06	2.1e-05	-0.72	8.14	72	1.9e-06	2e-05
GL50803_0017205	635	5' nucleotidase family protein	chr5	-0.75804	7.99	49	1.4e-05	0.00014	-0.65253	7.99	37	5.4e-05	0.00029	-0.63	7.99	34	7.9e-05	0.00034
GL50803_0014877	498	Hypothetical protein	chr2	-0.75775	6.55	39	4.4e-05	0.0003	-0.85593	6.55	50	1.3e-05	9.6e-05	-0.95	6.55	61	4.7e-06	4e-05
GL50803_0050428	619	pVSP	tig00000004	0.75756	2.74	16	0.0018	0.0055	0.51031	2.74	7.3	0.019	0.036	0.75	2.74	16	0.0019	0.0046
GL50803_0015026	545	Src-associated protein-like protein	chr5	-0.75641	6.23	49	1.5e-05	0.00014	-0.73567	6.23	46	1.9e-05	0.00013	-0.95	6.23	77	1.4e-06	1.6e-05
GL50803_0035094	1301	DNA polymerase delta, catalytic subunit	chr1	-0.756	6.92	48	1.5e-05	0.00014	-0.92272	6.92	74	1.8e-06	2.4e-05	-1	6.92	89	6.8e-07	9.9e-06
GL50803_005749	677	Hypothetical protein	chr4	-0.75592	7.25	37	5.6e-05	0.00036	-0.61099	7.25	24	0.00036	0.0013	-0.67	7.25	29	0.00016	0.00058
GL50803_00d60815	382	Hypothetical protein	chr4	0.75574	6.44	38	4.6e-05	0.00031	0.70919	6.44	34	7.8e-05	0.00038	0.38	6.44	9.6	0.0094	0.018
GL50803_001345	218	Ribosomal protein L10a	chr5	-0.75567	10.74	30	0.00015	0.00076	-0.64236	10.74	21	0.00062	0.002	-0.5	10.74	13	0.0038	0.0084
GL50803_0017580	1761	Hypothetical protein	chr4	-0.75553	7.02	47	1.8e-05	0.00016	-0.65553	7.02	35	6.8e-05	0.00034	-0.71	7.02	41	3.5e-05	0.00018
GL50803_0033783	594	pVSP	chr4	-0.75539	3.84	16	0.0017	0.0051	-0.68272	3.84	14	0.0028	0.0071	-0.6	3.84	10	0.0075	0.015
GL50803_0061210	111	IQ calmodulin-binding motif-containing protein	chr3	0.75537	4.27	30	0.00015	0.00074	0.96389	4.27	49	1.3e-05	0.0001	0.98	4.27	50	1.2e-05	8e-05
GL50803_00d103992	628	VSP	chr4	-0.7545	3.55	19	0.001	0.0034	-0.598	3.55	12	0.0042	0.01	-0.32	3.55	3.4	0.091	0.13
GL50803_0014030	242	Hypothetical protein	chr3	-0.75433	4.74	31	0.00013	0.00066	-0.63319	4.74	23	0.00046	0.0016	-0.5	4.74	14	0.0028	0.0065
GL50803_00137730	706	Kinase	chr2	-0.75417	7.3	42	2.9e-05	0.00022	-0.82851	7.3	52	1.1e-05	8.7e-05	-0.9	7.3	60	5.2e-06	4.3e-05
GL50803_0015269	619	Na+ driven multidrug efflux pump	chr4	0.75334	6.33	65	3.3e-06	4.8e-05	0.98256	6.33	110	2e-07	6e-06	1.1	6.33	130	8.1e-08	2.4e-06
GL50803_0017115	842	Hypothetical protein	chr5	-0.75253	6.03	20	0.00082	0.0029	-0.61574	6.03	13	0.0032	0.0079	-0.72	6.03	19	0.001	0.0028
GL50803_008444	660	Multidrug MFS transporter	chr5	-0.75243	10.03	41	3.2e-05	0.00024	-0.76126	10.03	42	2.9e-05	0.00018	-0.81	10.03	48	1.6e-05	9.8e-05
GL50803_0011170	544	Hypothetical protein	chr5	0.75178	7.08	41	3.5e-05	0.00025	0.99576	7.08	70	2.4e-06	2.9e-05	1.1	7.08	89	6.5e-07	9.7e-06
GL50803_0038578	439	Kinase, NEK	chr3	0.75143	4.63	35	6.5e-05	0.0004	0.63374	4.63	26	0.00027	0.001	0.73	4.63	33	8.5e-05	0.00036
GL50803_00100864	507	Vacuolar protein sorting 26	chr5	-0.75138	9.77	61	4.8e-06	6.3e-05	-0.97691	9.77	100	3e-07	7.9e-06	-0.98	9.77	100	2.9e-07	5.4e-06
GL50803_0016949	230	Hypothetical protein	chr5	-0.75133	5.16	31	0.00012	0.00065	-0.77473	5.16	34	8.5e-05	0.0004	-0.77	5.16	32	0.00011	0.00043
GL50803_009118	349	Hypothetical protein	chr5	0.75118	6.8	71	2e-06	3.5e-05	0.95386	6.8	110	1.6e-07	5.2e-06	1	6.8	130	7.3e-08	2.3e-06
GL50803_0014171	90	Ribosomal protein L37	chr2	0.75095	8.89	17	0.0015	0.0048	1.07325	8.89	34	8.5e-05	0.0004	1.2	8.89	45	2.2e-05	0.00013
GL50803_009219	89	Hypothetical protein	chr5	-0.75043	4.28	28	0.0002	0.00095	-0.69963	4.28	24	0.00035	0.0013	-0.78	4.28	29	0.00015	0.00057
GL50803_003279	312	Ribonuclease	chr4	-0.75012	4.23	18	0.0011	0.0038	-0.75122	4.23	18	0.0011	0.0032	-0.6	4.23	12	0.0053	0.011
GL50803_0089285	414	Hypothetical protein	chr1	-0.74862	6.08	78	1.3e-06	2.6e-05	-0.36091	6.08	18	0.0011	0.0031	-0.36	6.08	18	0.001	0.0028
GL50803_0015307	176	Nitroreductase family protein	chr1	0.74754	5.86	62	4.4e-06	5.9e-05	0.79127	5.86	70	2.3e-06	2.8e-05	0.86	5.86	83	9.5e-07	1.2e-05
GL50803_009659	605	Hypothetical protein	chr5	-0.74736	5.09	29	0.00016	0.00081	-0.44398	5.09	10	0.0071	0.016	-0.55	5.09	16	0.0018	0.0044
GL50803_0010313	305	Kinase	chr3	-0.74623	6.55	43	2.8e-05	0.00022	-0.66168	6.55	34	7.6e-05	0.00037	-0.63	6.55	31	0.00013	0.0005
GL50803_00113365	1957	5'-3' exoribonuclease 2	chr4	0.74568	7.46	53	9.9e-06	0.0001	0.83953	7.46	66	3.2e-06	3.6e-05	0.79	7.46	58	6e-06	4.7e-05
GL50803_005804	107	Hypothetical protein	chr2	0.745	4.14	24	0.00033	0.0014	0.89366	4.14	36	6.1e-05	0.00031	0.9	4.14	35	6.5e-05	0.00029
GL50803_00137696	1177	Kinase, NEK	chr5	-0.74438	7.53	76	1.5e-06	2.8e-05	-0.67506	7.53	63	4.1e-06	4.4e-05	-0.9	7.53	110	2.1e-07	4.5e-06
GL50803_009511	227	Hypothetical protein	chr2	0.74397	3.41	18	0.0011	0.0037	0.85553	3.41	24	0.00035	0.0012	1	3.41	34	7.7e-05	0.00033
GL50803_0016188	1354	SMC1 beta-like protein	chr4	-0.74353	7.63	48	1.6e-05	0.00015	-0.71922	7.63	45	2.2e-05	0.00015	-0.68	7.63	40	3.6e-05	0.00019
GL50803_00103992	628	VSP	chr4	-0.74169	3.87	29	0.00017	0.00082	-0.578	3.87	18	0.0011	0.0032	-0.4	3.87	8.4	0.013	0.025
GL50803_004322	1004	Kinase, NEK	chr4	-0.74157	4.86	16	0.0016	0.0049	-0.46166	4.86	6.4	0.026	0.046	-0.58	4.86	10	0.0079	0.016
GL50803_00135002	100	Histone H4	chr3	-0.74121	2.64	16	0.0019	0.0058	-1.05111	2.64	31	0.00011	0.00051	-0.97	2.64	26	0.00026	0.00088
GL50803_003042	569	Hybrid cluster protein	chr3	-0.74118	9.88	37	5.5e-05	0.00035	-0.79742	9.88	42	2.9e-05	0.00018	-0.49	9.88	16	0.0018	0.0045
GL50803_005012	379	Rhodanese-like domain-containing protein	chr5	-0.74065	6.94	62	4.3e-06	5.9e-05	-0.71125	6.94	57	6.6e-06	6.3e-05	-0.89	6.94	88	6.8e-07	9.9e-06
GL50803_0015871	470	Serine peptidase, putative	chr2	-0.74059	8.57	59	5.5e-06	7e-05	-0.93931	8.57	96	4.3e-07	9.6e-06	-0.9	8.57	86	7.7e-07	1.1e-05
GL50803_003678	269	Vacuolar ATP synthase subunit D	chr5	0.74028	7.33	47	1.8e-05	0.00016	0.67496	7.33	39	4.2e-05	0.00024	0.74	7.33	48	1.7e-05	0.0001
GL50803_0011690	191	High cysteine membrane protein	chr5	-0.73979	0.48	1.4	0.26	0.34	0.20872	0.48	0.15	0.71	0.76	0.58	0.48	1.2	0.3	0.37
GL50803_006713	136	Hypothetical protein	chr5	-0.7394	3.57	15	0.0022	0.0063	-0.89197	3.57	23	0.00045	0.0016	-0.82	3.57	19	0.00092	0.0025
GL50803_009003	213	High cysteine membrane protein	chr3	-0.73893	4.39	28	0.00018	0.00089	-0.72152	4.39	28	0.0002	0.00078	-0.65	4.39	22	0.00052	0.0016
GL50803_0016824	824	Kinase, NEK	chr4	0.73865	9.67	28	0.00018	0.00088	0.29184	9.67	4.4	0.057	0.09	0.38	9.67	7.5	0.018	0.032
GL50803_00119707	674	VSP	chr3	-0.73809	1.58	6.6	0.025	0.048	-0.51827	1.58	3.6	0.083	0.12	-0.51	1.58	3.4	0.091	0.13
GL50803_0010190	605	NLI interacting factor-like phosphatase	chr1	0.73729	5.24	39	4.4e-05	0.0003	0.71913	5.24	37	5.5e-05	0.00029	0.79	5.24	43	2.6e-05	0.00014
GL50803_0026739	265	Hypothetical protein	chr4	-0.73664	3.7	17	0.0013	0.0043	-1.12313	3.7	39	4e-05	0.00023	-1.1	3.7	35	6.6e-05	0.00029
GL50803_00115831	634	VSP with INR	chr3	-0.73631	4.93	32	0.00011	0.00058	-0.31982	4.93	6.4	0.027	0.047	-0.029	4.93	0.051	0.82	0.86
GL50803_0015149	1758	Hypothetical protein	chr3	-0.73625	7.09	35	6.7e-05	0.00041	-0.77899	7.09	40	4e-05	0.00023	-0.87	7.09	49	1.4e-05	8.9e-05
GL50803_0061419	577	Ankyrin repeat protein 1	chr2	-0.73574	4.38	25	0.00032	0.0014	-0.7881	4.38	29	0.00017	0.00068	-0.84	4.38	32	0.00011	0.00043
GL50803_00101451	254	Transmembrane domain-containing protein	chr3	-0.73565	6.42	39	4.5e-05	0.00031	-0.96901	6.42	67	3.1e-06	3.5e-05	-1	6.42	77	1.4e-06	1.6e-05
GL50803_0021971	418	Tetratricopeptide repeat-containing protein	chr4	-0.73533	5.06	24	0.00039	0.0016	-0.82948	5.06	30	0.00014	0.00058	-0.83	5.06	30	0.00014	0.00053
GL50803_0013478	180	ADP-ribosylation factor like protein 2a	chr5	0.73531	7.38	54	8.7e-06	9.6e-05	0.30221	7.38	9.3	0.01	0.021	0.2	7.38	4	0.068	0.1
GL50803_002098	431	ATP-dependent RNA helicase p54, putative	chr2	-0.7351	8.14	34	7.8e-05	0.00046	-0.90538	8.14	52	1.1e-05	8.5e-05	-0.93	8.14	55	8e-06	5.9e-05
GL50803_009824	222	Proteasome subunit beta type 9	chr2	-0.73507	7.1	70	2.3e-06	3.8e-05	-1.00793	7.1	130	7.7e-08	3.5e-06	-1.3	7.1	210	5.8e-09	4.8e-07
GL50803_00137742	465	Kinase, NEK	chr3	-0.73504	4.96	26	0.00026	0.0012	-0.82971	4.96	34	8.2e-05	0.00039	-0.53	4.96	13	0.0032	0.0073
GL50803_0011595	469	Glycosyl transferase family protein	chr4	-0.73472	8.14	46	1.9e-05	0.00016	-0.91724	8.14	72	2e-06	2.6e-05	-1.1	8.14	95	4.6e-07	7.5e-06
GL50803_0015985	264	Hypothetical protein	chr4	-0.73348	5.3	31	0.00012	0.00066	-0.52715	5.3	16	0.0017	0.0045	-0.76	5.3	34	8.5e-05	0.00036
GL50803_0017000	192	Peptidyl-prolyl cis-trans isomerase B	chr4	-0.73342	8.55	73	1.9e-06	3.3e-05	-0.87256	8.55	100	2.8e-07	7.7e-06	-0.93	8.55	120	1.5e-07	3.7e-06
GL50803_0014680	347	Hypothetical protein	chr2	-0.73196	6.05	55	7.7e-06	9e-05	-0.69948	6.05	51	1.2e-05	9.3e-05	-0.83	6.05	70	2.3e-06	2.2e-05
GL50803_00112048	529	pVSP	chr2	-0.73172	5.46	43	2.7e-05	0.00021	-0.86	5.46	60	5.2e-06	5.2e-05	-0.73	5.46	43	2.7e-05	0.00015
GL50803_002980	246	20S proteasome alpha subunit 5	chr2	-0.73159	7.59	59	5.7e-06	7.2e-05	-0.76452	7.59	64	3.5e-06	3.9e-05	-0.86	7.59	81	1.1e-06	1.3e-05
GL50803_00103059	2407	Dynein heavy chain	chr2	0.73147	9.67	15	0.0021	0.0061	0.88584	9.67	22	0.00055	0.0018	0.9	9.67	22	0.00049	0.0015
GL50803_00112810	1796	Hypothetical protein	chr4	-0.73044	8.35	42	3e-05	0.00023	-0.62991	8.35	31	0.00011	0.00051	-0.55	8.35	24	0.00036	0.0012
GL50803_00113625	1955	Hypothetical protein	chr1	0.73004	7.8	33	9.2e-05	0.00053	0.9498	7.8	55	7.9e-06	6.9e-05	0.99	7.8	60	5.3e-06	4.3e-05
GL50803_007891	607	Hypothetical protein	chr5	-0.72978	6.04	54	8.5e-06	9.6e-05	-0.63685	6.04	41	3.3e-05	0.0002	-0.7	6.04	50	1.2e-05	8.1e-05
GL50803_0021088	45	Hypothetical protein	chr4	0.7293	3.19	12	0.005	0.013	1.15063	3.19	31	0.00012	0.00052	1	3.19	25	0.0003	0.001
GL50803_005517	95	Ribosomal protein L37a	chr5	0.72848	9.64	31	0.00011	0.00061	1.19755	9.64	84	9e-07	1.6e-05	1.4	9.64	110	2e-07	4.3e-06
GL50803_0015331	910	Hypothetical protein	chr3	-0.72801	6.61	69	2.5e-06	4e-05	-0.63221	6.61	53	9.6e-06	8e-05	-0.58	6.61	44	2.3e-05	0.00013
GL50803_0010924	332	Hypothetical protein	chr4	0.72738	5.14	38	4.6e-05	0.00031	0.97606	5.14	70	2.2e-06	2.7e-05	1	5.14	80	1.2e-06	1.4e-05
GL50803_009293	812	Protein phosphatase 2C-like protein	chr5	0.72717	6.94	32	0.0001	0.00058	0.98843	6.94	60	5.2e-06	5.2e-05	1.1	6.94	76	1.6e-06	1.7e-05
GL50803_00113038	575	Tenascin-like protein	chr5	0.72702	8.29	52	1.1e-05	0.00011	0.38163	8.29	14	0.0025	0.0064	0.4	8.29	16	0.0018	0.0045
GL50803_0018713	108	U6 snRNA-associated Sm-like protein LSm2, putative	chr5	0.7269	5.89	39	4.2e-05	0.00029	0.81868	5.89	50	1.3e-05	9.8e-05	0.74	5.89	40	3.7e-05	0.00019
GL50803_0061554	1095	Hypothetical protein	chr1	-0.72599	7.12	77	1.4e-06	2.7e-05	-0.71292	7.12	74	1.7e-06	2.3e-05	-0.93	7.12	130	9.1e-08	2.6e-06
GL50803_0016817	458	Transglutaminase/protease, putative	chr5	0.72562	8.04	77	1.4e-06	2.7e-05	0.50191	8.04	37	5.2e-05	0.00028	0.5	8.04	37	5.4e-05	0.00025
GL50803_008770	259	Uracil-DNA glycosylase	chr5	-0.72516	6.2	28	0.00018	0.00088	-0.9332	6.2	48	1.5e-05	0.00011	-0.73	6.2	29	0.00016	0.00059
GL50803_0027602	846	Nop14-like family protein	chr4	0.72484	6.76	22	0.00049	0.0019	0.95581	6.76	38	4.6e-05	0.00025	0.93	6.76	36	6e-05	0.00027
GL50803_0023015	499	Serine palmitoyltransferase 1	chr2	-0.7243	7.03	79	1.2e-06	2.5e-05	-0.87543	7.03	120	1.4e-07	4.9e-06	-0.79	7.03	94	4.9e-07	7.7e-06
GL50803_0016647	253	Hypothetical protein	chr5	0.72357	6.56	46	2e-05	0.00017	0.71297	6.56	45	2.1e-05	0.00014	0.93	6.56	77	1.5e-06	1.6e-05
GL50803_004046	123	Hypothetical protein	chr4	0.72342	4.81	22	0.00053	0.0021	1.17477	4.81	59	5.5e-06	5.4e-05	1.4	4.81	79	1.3e-06	1.5e-05
GL50803_004341	362	Galactose oxidase, central domain-containing protein	chr3	-0.72334	5.91	44	2.5e-05	0.0002	-0.65856	5.91	36	5.8e-05	0.0003	-0.7	5.91	40	3.7e-05	0.00019
GL50803_00101010	420	VSP with INR	chr2	-0.72306	5.84	35	7.5e-05	0.00045	-0.91045	5.84	55	8e-06	6.9e-05	-0.94	5.84	56	7.2e-06	5.4e-05
GL50803_002419	218	Hypothetical protein	chr5	-0.72293	5.56	43	2.5e-05	0.0002	-0.85082	5.56	60	5e-06	5.1e-05	-0.92	5.56	69	2.4e-06	2.3e-05
GL50803_0010034	2067	Hypothetical protein	chr5	0.72215	7.17	60	5.1e-06	6.5e-05	0.96254	7.17	100	2.6e-07	7.3e-06	0.99	7.17	110	2e-07	4.3e-06
GL50803_006447	239	Hypothetical protein	chr4	-0.72167	5.55	24	0.00037	0.0015	-0.65607	5.55	20	0.00074	0.0023	-0.78	5.55	28	0.00019	0.00069
GL50803_0013576	99	Hypothetical protein	chr4	0.72102	6.55	45	2.2e-05	0.00019	0.90243	6.55	70	2.3e-06	2.8e-05	0.96	6.55	80	1.1e-06	1.4e-05
GL50803_0094440	5574	Dynein heavy chain	chr4	0.721	8.69	9.3	0.01	0.023	0.81035	8.69	12	0.0054	0.012	0.88	8.69	13	0.0032	0.0073
GL50803_0010758	444	Hypothetical protein	chr4	-0.72004	5.74	29	0.00017	0.00083	-0.50472	5.74	15	0.0024	0.0062	-0.45	5.74	11	0.0054	0.011
GL50803_0033083	1475	Mlh2-like protein	chr2	0.71992	8.39	57	6.5e-06	8e-05	0.8235	8.39	74	1.7e-06	2.4e-05	0.91	8.39	91	5.7e-07	8.9e-06
GL50803_0021505	872	Ankyrin repeat protein 1	chr5	0.71985	9.23	13	0.0032	0.0088	0.39989	9.23	4.2	0.064	0.1	0.34	9.23	3	0.11	0.16
GL50803_0093736	4774	Dynein heavy chain	chr2	0.71974	8.75	42	2.9e-05	0.00023	0.83001	8.75	55	7.8e-06	6.9e-05	0.89	8.75	63	4e-06	3.5e-05
GL50803_0016064	537	Poly(A) polymerase	chr5	-0.71944	5.87	24	0.00036	0.0015	-0.75601	5.87	27	0.00021	0.00082	-0.81	5.87	32	0.00011	0.00044
GL50803_00114670	450	DNA primase small subunit	chr1	-0.71868	5.5	45	2.1e-05	0.00018	-0.63245	5.5	36	6.4e-05	0.00032	-0.69	5.5	41	3.1e-05	0.00017
GL50803_0061549	657	Ankyrin repeat protein 1	chr1	0.71741	7.03	31	0.00013	0.00068	0.3012	7.03	5.5	0.037	0.063	0.26	7.03	4	0.068	0.1
GL50803_0016605	860	ABC transporter family protein	chr2	-0.71628	6.86	63	4.1e-06	5.6e-05	-0.71048	6.86	62	4.1e-06	4.4e-05	-0.77	6.86	72	2e-06	2e-05
GL50803_0017431	2187	Hypothetical protein	chr4	-0.71614	7.17	48	1.6e-05	0.00015	-0.76383	7.17	55	8.2e-06	7.1e-05	-0.74	7.17	50	1.3e-05	8.2e-05
GL50803_003903	1478	Ankyrin repeat protein 1	chr4	-0.71584	6.54	42	3.1e-05	0.00023	-0.568	6.54	26	0.00027	0.001	-0.63	6.54	32	0.00011	0.00044
GL50803_0092739	1250	ATP-dependent RNA helicase A	chr5	0.71535	8.45	43	2.7e-05	0.00021	0.9766	8.45	79	1.2e-06	1.9e-05	0.91	8.45	69	2.5e-06	2.4e-05
GL50803_0014926	226	Ankyrin repeat protein 1	chr3	-0.71476	8.48	71	2.1e-06	3.6e-05	-1.28895	8.48	230	3.2e-09	5.8e-07	-1.6	8.48	340	3.5e-10	1.1e-07
GL50803_008348	199	Hypothetical protein	chr2	0.71468	4.86	20	0.00072	0.0026	0.70115	4.86	20	0.00079	0.0024	0.71	4.86	20	0.00075	0.0021
GL50803_007427	92	Hypothetical protein	chr5	0.7146	4.79	21	0.0006	0.0023	0.53348	4.79	12	0.0046	0.011	0.37	4.79	5.7	0.034	0.056
GL50803_003636	153	Hypothetical protein	chr4	-0.71373	5.39	45	2.1e-05	0.00018	-0.65438	5.39	39	4.4e-05	0.00025	-0.84	5.39	63	4e-06	3.5e-05
GL50803_002562	1025	Sec31	chr4	0.71365	8.25	18	0.0011	0.0037	0.63314	8.25	14	0.0026	0.0066	0.56	8.25	11	0.0057	0.012
GL50803_0017080	3172	Hypothetical protein	chr2	0.7135	5.47	14	0.003	0.0082	0.96746	5.47	25	0.00029	0.0011	1.1	5.47	31	0.00012	0.00047
GL50803_0015113	468	Actin related protein	chr5	0.71347	7.35	26	0.00024	0.0011	0.90716	7.35	43	2.8e-05	0.00017	1.2	7.35	75	1.7e-06	1.8e-05
GL50803_00119706	674	VSP	chr3	-0.71328	2.28	6.8	0.023	0.046	-0.62825	2.28	5.3	0.039	0.066	-0.28	2.28	1.1	0.32	0.39
GL50803_0017262	506	Hypothetical protein	chr1	0.71319	7.47	19	0.00094	0.0032	0.93422	7.47	32	0.00011	0.00049	1	7.47	38	4.6e-05	0.00022
GL50803_003157	692	Hypothetical protein	chr5	0.71231	5.69	47	1.8e-05	0.00016	0.99691	5.69	92	5.4e-07	1.1e-05	1	5.69	91	5.7e-07	8.9e-06
GL50803_0015515	964	Hypothetical protein	chr3	0.71216	5.96	27	0.00021	0.00098	0.88779	5.96	43	2.7e-05	0.00017	0.91	5.96	44	2.3e-05	0.00013
GL50803_0094478	1980	ABC transporter, putative	chr4	0.7106	6.51	49	1.4e-05	0.00014	0.52474	6.51	27	0.00023	0.00088	0.61	6.51	36	6.2e-05	0.00028
GL50803_009605	623	Hypothetical protein	chr2	-0.71025	7.85	26	0.00027	0.0012	-0.26326	7.85	3.6	0.082	0.12	-0.17	7.85	1.6	0.23	0.29
GL50803_0014669	598	Hypothetical protein	chr1	-0.71012	5.94	29	0.00016	0.00079	-0.56629	5.94	19	0.001	0.0029	-0.69	5.94	27	0.00022	0.00079
GL50803_00137744	1488	VSP	chr3	0.71011	2.22	4.8	0.049	0.085	0.73199	2.22	5.2	0.041	0.069	0.71	2.22	4.7	0.052	0.081
GL50803_0017188	707	Kinase, NEK	chr3	-0.70949	6.71	36	6.5e-05	0.0004	-0.74769	6.71	40	3.9e-05	0.00023	-0.66	6.71	31	0.00013	0.00049
GL50803_0014601	591	Ankyrin repeat protein 1	chr3	0.70836	7.15	63	4e-06	5.5e-05	0.72826	7.15	66	3.1e-06	3.5e-05	0.79	7.15	78	1.3e-06	1.5e-05
GL50803_006564	300	Proliferating cell nuclear antigen	chr5	-0.70808	7.11	42	3.2e-05	0.00024	-0.58113	7.11	28	0.00019	0.00074	-0.53	7.11	24	0.00037	0.0012
GL50803_006283	477	Helicase	chr5	-0.70707	9.05	51	1.2e-05	0.00012	-0.74477	9.05	56	7.1e-06	6.5e-05	-0.76	9.05	58	5.8e-06	4.6e-05
GL50803_005942	443	Polyadenylate-binding protein, putative	chr1	-0.70647	9.59	31	0.00012	0.00064	-0.58149	9.59	20	0.0007	0.0022	-0.54	9.59	17	0.0013	0.0033
GL50803_0015576	751	Ankyrin repeat protein 1	chr4	0.70643	5.2	31	0.00011	0.00061	0.85494	5.2	47	1.7e-05	0.00012	0.82	5.2	42	2.8e-05	0.00015
GL50803_008445	598	Kinase, NEK	chr5	-0.70623	7.81	58	6.2e-06	7.7e-05	-0.76657	7.81	67	2.8e-06	3.3e-05	-0.85	7.81	82	1e-06	1.3e-05
GL50803_00112408	1854	Nuclear pore complex subunit	chr4	-0.70589	7.33	62	4.4e-06	5.9e-05	-0.56015	7.33	39	4.2e-05	0.00024	-0.61	7.33	47	1.7e-05	0.00011
GL50803_0010755	223	Splicing factor 3A subunit 2	chr4	-0.70558	7.13	65	3.3e-06	4.8e-05	-0.70577	7.13	65	3.3e-06	3.7e-05	-0.66	7.13	56	7.1e-06	5.4e-05
GL50803_0025205	1247	Hypothetical protein	chr5	0.70547	7.69	67	2.9e-06	4.4e-05	0.79513	7.69	84	8.6e-07	1.5e-05	0.88	7.69	100	3.1e-07	5.7e-06
GL50803_009861	386	Hypothetical protein	chr1	-0.70511	10.62	26	0.00027	0.0012	-1.01908	10.62	53	9.4e-06	7.9e-05	-1.3	10.62	84	9.3e-07	1.2e-05
GL50803_005927	292	Qc-SNARE 1	chr1	0.70499	7.79	69	2.4e-06	4e-05	0.94641	7.79	120	1.1e-07	4.4e-06	0.98	7.79	130	7.4e-08	2.3e-06
GL50803_006633	408	Farnesyl diphosphate synthase	chr4	-0.70468	8.49	56	7.1e-06	8.5e-05	-0.77423	8.49	69	2.5e-06	3e-05	-0.95	8.49	100	2.9e-07	5.4e-06
GL50803_00112696	758	Ankyrin repeat protein 1	chr5	-0.70458	5.63	43	2.8e-05	0.00022	-0.66356	5.63	38	4.6e-05	0.00025	-0.67	5.63	38	4.7e-05	0.00022
GL50803_0095563	1462	Phosphorylase B kinase gamma catalytic chain	chr3	0.70375	8.03	33	8.9e-05	0.00051	0.66377	8.03	29	0.00016	0.00066	0.6	8.03	24	0.00035	0.0011
GL50803_0050039	566	High cysteine protein	chr5	0.7034	4.77	9.7	0.0089	0.02	0.87475	4.77	15	0.002	0.0054	0.96	4.77	18	0.0011	0.0029
GL50803_00103373	389	Alpha-7.1 giardin	chr5	-0.70291	8.05	28	0.0002	0.00096	-1.16739	8.05	76	1.5e-06	2.2e-05	-1.2	8.05	79	1.2e-06	1.5e-05
GL50803_002201	244	Hypothetical protein	chr1	0.70285	7.46	34	8.2e-05	0.00048	0.68754	7.46	33	9.2e-05	0.00043	0.92	7.46	58	6e-06	4.7e-05
GL50803_0016162	175	Hypothetical protein	chr5	0.70266	6.4	61	4.8e-06	6.3e-05	0.86897	6.4	92	5.2e-07	1.1e-05	0.92	6.4	100	2.9e-07	5.4e-06
GL50803_0015868	607	Hypothetical protein	chr5	0.70259	6.74	40	3.7e-05	0.00027	0.86916	6.74	61	4.9e-06	5e-05	0.94	6.74	71	2.2e-06	2.1e-05
GL50803_005180	159	Peptide methionine sulfoxide reductase msrB	chr5	0.70194	5.29	23	0.00041	0.0017	0.29099	5.29	4	0.068	0.11	0.11	5.29	0.55	0.47	0.54
GL50803_00101948	2761	Hypothetical protein	chr5	0.70178	6.73	31	0.00012	0.00064	0.93495	6.73	55	8.2e-06	7.1e-05	1	6.73	65	3.4e-06	3.1e-05
GL50803_0023330	258	Hypothetical protein	chr3	-0.70173	5.11	38	4.5e-05	0.00031	-0.61339	5.11	29	0.00015	0.00063	-0.7	5.11	38	4.9e-05	0.00023
GL50803_0033721	264	Hypothetical protein	chr5	0.70161	5.82	19	0.00085	0.003	0.79989	5.82	25	0.00029	0.0011	0.58	5.82	14	0.003	0.0068
GL50803_0017168	1355	Hypothetical protein	chr1	0.70002	7.14	35	7e-05	0.00042	0.86132	7.14	53	1e-05	8.3e-05	0.81	7.14	46	1.9e-05	0.00011
GL50803_0015589	348	Hypothetical protein	chr3	-0.69999	5.87	42	3.1e-05	0.00023	-0.68653	5.87	41	3.5e-05	0.00021	-0.62	5.87	33	8.9e-05	0.00037
GL50803_008377	285	Putative TM nitroreductase	chr1	-0.69995	8.58	51	1.1e-05	0.00011	-0.75543	8.58	60	4.9e-06	5e-05	-0.75	8.58	59	5.6e-06	4.4e-05
GL50803_00103895	454	Hypothetical protein	chr5	0.69986	4.17	16	0.0018	0.0054	0.93609	4.17	29	0.00016	0.00066	0.93	4.17	28	0.00019	0.0007
GL50803_0017280	297	Hypothetical protein	chr5	-0.69946	6.15	62	4.2e-06	5.7e-05	-0.53896	6.15	38	5e-05	0.00027	-0.67	6.15	56	7e-06	5.3e-05
GL50803_006212	621	RNA recognition motif-containing protein	chr5	-0.69902	5.56	20	0.00077	0.0027	-0.61985	5.56	16	0.0017	0.0047	-0.76	5.56	24	0.00036	0.0012
GL50803_009620	815	High cysteine membrane protein Group 2	chr2	0.69865	8.7	31	0.00012	0.00065	0.80293	8.7	42	3.2e-05	0.00019	0.48	8.7	15	0.0021	0.0051
GL50803_00102101	1027	Kinesin-3	chr4	0.69862	9.94	27	0.00023	0.0011	0.73403	9.94	29	0.00016	0.00067	0.83	9.94	37	5.5e-05	0.00025
GL50803_001894	228	U3 small nucleolar RNA-associated protein 11, putative	chr4	0.69853	6.67	57	6.5e-06	8e-05	0.84797	6.67	84	8.5e-07	1.5e-05	0.9	6.67	95	4.4e-07	7.3e-06
GL50803_0042657	639	Kinase, NEK	chr5	-0.69851	6.02	51	1.1e-05	0.00012	-0.51804	6.02	28	0.00018	0.00072	-0.43	6.02	19	0.00095	0.0026
GL50803_0011684	819	Leucine-rich repeat protein	chr5	0.69846	8.36	38	5.1e-05	0.00033	0.47545	8.36	17	0.0013	0.0037	0.51	8.36	20	0.00074	0.0021
GL50803_0015297	345	Ribokinase	chr1	0.69826	9.24	54	8.8e-06	9.6e-05	0.4897	9.24	27	0.00023	0.00088	0.58	9.24	38	4.8e-05	0.00023
GL50803_0061460	73	Reverse transcriptase/endonuclease, putative	chr1	0.69823	5.17	24	0.00036	0.0015	0.25883	5.17	3.4	0.091	0.14	0.18	5.17	1.6	0.23	0.29
GL50803_0010666	409	Histone acetyltransferase GCN5	chr5	-0.69811	6.4	55	8e-06	9.3e-05	-0.59048	6.4	39	3.9e-05	0.00023	-0.62	6.4	44	2.5e-05	0.00014
GL50803_0016184	625	Hypothetical protein	chr3	-0.69707	6.16	25	0.00032	0.0014	-0.58863	6.16	18	0.0011	0.0032	-0.59	6.16	18	0.0011	0.0029
GL50803_008827	506	WD40 repeat protein	chr5	-0.69696	5.88	35	6.7e-05	0.00041	-0.82738	5.88	51	1.2e-05	9.5e-05	-0.84	5.88	50	1.3e-05	8.5e-05
GL50803_0013239	165	Dynein heavy chain and region D6 of dynein motor containing protein	chr5	0.69669	2.37	7.1	0.02	0.041	0.76846	2.37	9.4	0.0099	0.021	1	2.37	16	0.0018	0.0043
GL50803_007195	911	Glutamate synthase	chr5	0.69605	9.91	13	0.0037	0.0098	1.01592	9.91	27	0.00023	0.00087	0.99	9.91	26	0.00028	0.00095
GL50803_00137691	210	High cysteine membrane protein	chr1	0.69592	4.46	15	0.0022	0.0065	0.938	4.46	28	0.0002	0.00078	1.2	4.46	47	1.8e-05	0.00011
GL50803_0024584	516	Hypothetical protein	chr5	0.69537	5.88	35	6.6e-05	0.00041	0.77347	5.88	44	2.4e-05	0.00016	0.8	5.88	46	1.8e-05	0.00011
GL50803_0016718	202	Partner of Nob1	chr5	0.69512	6.09	29	0.00016	0.00078	0.87834	6.09	46	2e-05	0.00014	0.88	6.09	45	2.1e-05	0.00012
GL50803_0014614	150	Eukaryotic translation initiation factor 5A	chr5	-0.6951	10.02	41	3.3e-05	0.00024	-0.56178	10.02	27	0.00021	0.00083	-0.49	10.02	21	0.00067	0.002
GL50803_0017250	855	Ankyrin repeat protein 1	chr4	-0.69469	7.1	48	1.7e-05	0.00015	-0.6259	7.1	39	4.5e-05	0.00025	-0.64	7.1	40	3.7e-05	0.00019
GL50803_0015987	339	Lysophosphatidylcholine acyltransferase	chr5	0.69468	7.03	27	0.00021	0.001	0.79609	7.03	36	6.3e-05	0.00032	0.83	7.03	39	4.1e-05	0.0002
GL50803_009493	1036	Coiled-coil protein	chr4	-0.69299	7	34	7.7e-05	0.00046	-0.888	7	58	6.2e-06	6e-05	-0.91	7	61	4.8e-06	4e-05
GL50803_0017499	296	Hypothetical protein	chr4	0.69296	5.89	51	1.1e-05	0.00011	0.70284	5.89	53	9.3e-06	7.9e-05	0.83	5.89	73	1.8e-06	1.9e-05
GL50803_0013964	486	Kinase, NEK	chr3	-0.692	5.58	15	0.002	0.0059	-0.67581	5.58	15	0.0021	0.0056	-0.87	5.58	25	0.00033	0.0011
GL50803_0016751	567	Hypothetical protein	chr3	0.69148	7.67	57	6.3e-06	7.8e-05	0.76191	7.67	70	2.3e-06	2.8e-05	0.77	7.67	71	2e-06	2e-05
GL50803_0013653	415	ERCC4 domain-containing protein	chr5	0.69147	5.71	33	8.8e-05	0.0005	0.84076	5.71	51	1.2e-05	9.4e-05	0.82	5.71	47	1.8e-05	0.00011
GL50803_0016152	1087	Coiled-coil protein	chr5	-0.69142	7.42	54	8.3e-06	9.4e-05	-0.8301	7.42	77	1.4e-06	2.1e-05	-0.94	7.42	99	3.7e-07	6.4e-06
GL50803_0060576	559	Ankyrin repeat protein 1	chr4	-0.69104	6.62	30	0.00015	0.00076	-0.90468	6.62	51	1.1e-05	9e-05	-0.92	6.62	52	1e-05	7.1e-05
GL50803_005171	423	Ankyrin repeat protein 1	chr5	0.69092	6.95	58	6.2e-06	7.7e-05	0.35907	6.95	16	0.0019	0.0051	0.25	6.95	7.3	0.019	0.034
GL50803_0016502	482	Hypothetical protein	chr4	-0.69089	5.01	30	0.00014	0.00069	-0.9392	5.01	56	7e-06	6.5e-05	-1.1	5.01	78	1.3e-06	1.5e-05
GL50803_00111732	709	VSP	chr5	-0.69076	4.69	23	0.00042	0.0017	-0.83576	4.69	34	8.1e-05	0.00039	-1.1	4.69	52	1.1e-05	7.3e-05
GL50803_0024947	191	Vacuolar protein sorting 46b	chr4	-0.69035	8.01	54	8.6e-06	9.6e-05	-0.70241	8.01	57	6.7e-06	6.3e-05	-0.88	8.01	88	6.9e-07	1e-05
GL50803_007296	186	U2 small nuclear ribonucleoprotein A' putative	chr4	-0.69014	3.79	22	0.0005	0.002	-0.94373	3.79	42	2.8e-05	0.00018	-0.96	3.79	42	2.8e-05	0.00015
GL50803_0012231	941	Hypothetical protein	chr4	-0.69008	6.22	46	1.9e-05	0.00016	-0.89251	6.22	77	1.4e-06	2.1e-05	-1.1	6.22	120	1.4e-07	3.4e-06
GL50803_0015344	1076	DNA replication licensing factor MCM2	chr5	-0.68993	6.5	18	0.0012	0.0039	-0.7776	6.5	23	0.00042	0.0015	-0.75	6.5	22	0.00055	0.0016
GL50803_0050323	576	pVSP	chr3	0.68991	1.42	4.3	0.061	0.1	0.73622	1.42	5.1	0.043	0.071	0.88	1.42	7	0.021	0.037
GL50803_0016265	249	Ribosomal protein S3a	chr5	-0.68987	10.76	33	9.6e-05	0.00054	-0.72872	10.76	36	5.9e-05	0.00031	-0.67	10.76	30	0.00014	0.00053
GL50803_0010780	82	Ribosomal protein S27	chr4	0.68957	9.01	17	0.0014	0.0045	1.04412	9.01	39	4.4e-05	0.00025	1.2	9.01	50	1.3e-05	8.6e-05
GL50803_0014235	337	Hypothetical protein	chr5	-0.68955	5.74	55	8.1e-06	9.3e-05	-0.72816	5.74	62	4.2e-06	4.4e-05	-0.81	5.74	76	1.5e-06	1.7e-05
GL50803_007710	728	Ankyrin repeat protein 1	chr3	0.68945	8.02	19	0.001	0.0034	0.77807	8.02	24	0.00039	0.0014	0.89	8.02	31	0.00013	0.00051
GL50803_0017037	255	Hypothetical protein	chr2	0.68909	7.7	46	2e-05	0.00017	0.62437	7.7	38	4.7e-05	0.00026	0.72	7.7	50	1.3e-05	8.4e-05
GL50803_004928	141	CHY zinc finger domain-containing protein	chr4	0.68833	6.6	50	1.2e-05	0.00012	0.73001	6.6	56	7e-06	6.5e-05	0.93	6.6	89	6.5e-07	9.7e-06
GL50803_00113656	637	Cysteine protease	chr3	0.68829	6.64	28	0.0002	0.00094	0.49209	6.64	14	0.0026	0.0066	0.63	6.64	23	0.00042	0.0013
GL50803_00113284	253	Ankyrin repeat protein 2	chr5	0.68825	5.31	29	0.00017	0.00084	0.52845	5.31	17	0.0014	0.0039	0.32	5.31	6.1	0.029	0.049
GL50803_0017277	569	Phospholipase B	chr5	-0.68753	8.44	39	4.5e-05	0.00031	-0.74491	8.44	45	2.1e-05	0.00014	-0.82	8.44	55	8.2e-06	6e-05
GL50803_0010148	340	Nucleoside-diphosphate-sugar epimerase	chr4	-0.68753	5.4	42	3e-05	0.00023	-0.65	5.4	38	4.5e-05	0.00025	-0.69	5.4	42	3e-05	0.00016
GL50803_005615	353	Hypothetical protein	chr3	0.68712	7.46	34	8e-05	0.00047	0.21241	7.46	3.3	0.094	0.14	0.12	7.46	0.98	0.34	0.41
GL50803_00114937	773	Kinase, NEK	chr4	0.68709	6.94	39	4.4e-05	0.0003	0.69164	6.94	39	4.2e-05	0.00024	0.58	6.94	28	0.0002	0.00072
GL50803_0015386	170	Phosphatase similar to the C-terminal domain of histone macroH2A1	chr4	0.68695	5.98	60	5.1e-06	6.6e-05	0.5109	5.98	33	8.5e-05	0.0004	0.58	5.98	43	2.7e-05	0.00015
GL50803_0017011	827	Hypothetical protein	chr5	-0.68665	7.27	42	2.9e-05	0.00022	-0.65585	7.27	39	4.3e-05	0.00024	-0.77	7.27	54	9.2e-06	6.5e-05
GL50803_005672	806	Centrosomal protein	chr2	-0.68626	6.38	51	1.2e-05	0.00012	-0.58423	6.38	37	5.2e-05	0.00028	-0.65	6.38	46	1.8e-05	0.00011
GL50803_00221691	871	Histone methyltransferase HMT2	chr2	-0.68609	6.34	36	6.6e-05	0.00041	-0.5115	6.34	20	0.00075	0.0023	-0.54	6.34	22	0.00053	0.0016
GL50803_0037907	117	Signal recognition particle 19 kDa protein	chr1	0.68558	4.59	25	0.00028	0.0012	0.29422	4.59	4.6	0.052	0.084	0.1	4.59	0.53	0.48	0.55
GL50803_0032571	625	Hypothetical protein	chr4	-0.6854	6.75	21	0.00069	0.0025	-0.62065	6.75	17	0.0014	0.0038	-0.72	6.75	23	0.00045	0.0014
GL50803_004414	304	Hypothetical protein	chr5	-0.68489	5.85	27	0.00021	0.001	-0.75533	5.85	32	0.0001	0.00047	-0.97	5.85	53	9.3e-06	6.6e-05
GL50803_007154	987	Ankyrin repeat protein 1	chr4	-0.6848	5.96	17	0.0013	0.0041	-0.61434	5.96	14	0.0026	0.0067	-0.72	5.96	19	0.00089	0.0025
GL50803_006291	530	Hypothetical protein	chr5	0.68253	7.05	51	1.2e-05	0.00012	0.53779	7.05	32	0.0001	0.00046	0.58	7.05	37	5.2e-05	0.00024
GL50803_0010423	148	Activator of Hsp90 ATPase	chr4	-0.6824	7.22	51	1.1e-05	0.00011	-0.52237	7.22	30	0.00014	0.00059	-0.6	7.22	40	3.9e-05	0.00019
GL50803_0014681	506	Ankyrin repeat protein 1	chr2	-0.68221	5.9	42	2.8e-05	0.00022	-0.75222	5.9	52	1e-05	8.2e-05	-0.9	5.9	74	1.7e-06	1.9e-05
GL50803_00137676	341	Kinase, NEK	chr5	-0.68202	6.1	16	0.0016	0.005	-0.9777	6.1	33	8.7e-05	0.00041	-1.1	6.1	37	5.2e-05	0.00024
GL50803_008432	84	RING-H2 zinc finger domain-containing protein	chr5	-0.68142	3.87	16	0.0019	0.0056	-0.86758	3.87	26	0.00027	0.001	-0.87	3.87	25	0.00033	0.0011
GL50803_009046	446	Sugar transport family protein	chr5	-0.68059	6.84	39	4.4e-05	0.0003	-0.70784	6.84	42	3.1e-05	0.00019	-0.67	6.84	37	5.4e-05	0.00025
GL50803_007243	873	Encystation-specific secretory granule protein-1	chr1	-0.68035	7.26	43	2.7e-05	0.00021	-0.65411	7.26	40	3.9e-05	0.00023	-0.83	7.26	63	4e-06	3.5e-05
GL50803_0031339	149	TB2/DP1, HVA22 family protein	chr3	0.67988	6.48	56	7.3e-06	8.7e-05	0.4604	6.48	26	0.00026	0.00098	0.44	6.48	23	0.00042	0.0013
GL50803_005806	637	Ankyrin repeat protein 1	chr2	-0.67981	6.22	26	0.00025	0.0011	-0.62718	6.22	23	0.00045	0.0016	-0.78	6.22	35	6.9e-05	0.0003
GL50803_009287	352	Replication factor C, sub 2	chr5	-0.67936	6.62	40	3.9e-05	0.00028	-0.71383	6.62	44	2.5e-05	0.00016	-0.68	6.62	39	4.2e-05	0.0002
GL50803_005250	167	Hypothetical protein	chr4	-0.67913	4.69	15	0.002	0.0059	-0.37929	4.69	5	0.046	0.075	-0.24	4.69	2	0.18	0.24
GL50803_003546	518	Kinase, NEK	chr4	-0.67912	7.5	55	8.1e-06	9.3e-05	-0.44094	7.5	23	0.0004	0.0014	-0.47	7.5	26	0.00026	0.00088
GL50803_0014509	820	Ubiquitin binding protein, PLAA family protein	chr4	0.6786	6.69	57	6.6e-06	8e-05	0.75484	6.69	70	2.2e-06	2.7e-05	0.7	6.69	61	4.7e-06	4e-05
GL50803_007639	288	Tetratricopeptide repeat-containing protein	chr4	-0.67842	5.03	37	5.2e-05	0.00034	-0.69979	5.03	40	3.9e-05	0.00023	-0.67	5.03	37	5.6e-05	0.00026
GL50803_005347	481	Myb 1-like protein	chr5	-0.67838	7.55	51	1.1e-05	0.00011	-1.10453	7.55	140	5.9e-08	2.9e-06	-1	7.55	120	1.4e-07	3.5e-06
GL50803_009098	466	MT associated TRAF3 interacting protein	chr2	0.67796	7.04	65	3.3e-06	4.8e-05	0.45422	7.04	30	0.00015	0.00062	0.44	7.04	27	0.00021	0.00075
GL50803_0012866	272	Hypothetical protein	chr5	-0.67735	4.82	14	0.0031	0.0085	-0.67383	4.82	14	0.003	0.0074	-0.62	4.82	12	0.0049	0.01
GL50803_00137716	1628	Axoneme-associated protein GASP-180	chr5	0.67707	11.4	25	0.00033	0.0014	0.43476	11.4	10	0.0077	0.017	0.5	11.4	13	0.0034	0.0076
GL50803_0095451	273	Hypothetical protein	chr4	-0.67665	4.82	15	0.0021	0.0061	-0.82128	4.82	22	0.00048	0.0016	-0.85	4.82	24	0.00038	0.0012
GL50803_0014490	789	Ankyrin repeat protein 1	chr5	0.67645	7.17	48	1.6e-05	0.00014	0.61554	7.17	40	3.7e-05	0.00022	0.56	7.17	33	9.5e-05	0.00039
GL50803_008361	517	SOF1 protein	chr4	0.67636	5.81	33	9.5e-05	0.00054	0.65664	5.81	31	0.00013	0.00055	0.6	5.81	26	0.00028	0.00093
GL50803_007375	795	Ankyrin repeat protein 1	chr1	0.6753	7.16	29	0.00016	0.00079	0.50698	7.16	17	0.0015	0.0042	0.46	7.16	14	0.0029	0.0067
GL50803_0017530	662	Hypothetical protein	chr5	-0.67493	5.1	35	7.2e-05	0.00044	-0.62494	5.1	30	0.00014	0.00059	-0.65	5.1	32	0.00011	0.00043
GL50803_00113788	57	Regulatory subunit of type II PKA R-subunit	chr3	0.67492	6.58	68	2.6e-06	4.1e-05	0.86315	6.58	110	1.9e-07	5.7e-06	0.94	6.58	130	7.4e-08	2.3e-06
GL50803_0022629	470	Hypothetical protein	chr1	-0.67375	5.71	38	5e-05	0.00033	-0.73747	5.71	45	2.2e-05	0.00015	-0.67	5.71	37	5.5e-05	0.00026
GL50803_0015240	413	Hypothetical protein	chr5	-0.67351	5.16	34	8.3e-05	0.00048	-0.73258	5.16	40	3.6e-05	0.00021	-0.69	5.16	35	6.7e-05	0.0003
GL50803_0013737	816	Ring finger domain-containing protein	chr4	-0.67293	6.75	22	0.00048	0.0019	-0.91549	6.75	42	2.9e-05	0.00018	-0.91	6.75	41	3.5e-05	0.00018
GL50803_0011984	177	Ribosome biogenesis regulatory protein (RRS1)	chr1	-0.67279	6.05	45	2.2e-05	0.00018	-0.66784	6.05	44	2.3e-05	0.00016	-0.73	6.05	52	1e-05	7.1e-05
GL50803_00113456	2089	Kinase, VPS15	chr2	0.67253	7.76	20	0.0007	0.0026	0.857	7.76	33	9.9e-05	0.00045	0.8	7.76	28	0.00018	0.00066
GL50803_0017385	755	Hypothetical protein	chr2	-0.67232	6.01	21	0.00069	0.0025	-0.67864	6.01	21	0.00063	0.002	-0.89	6.01	35	6.8e-05	0.0003
GL50803_0023888	212	FixW protein, putative	chr3	0.67199	7.54	26	0.00025	0.0011	0.53956	7.54	17	0.0014	0.0039	0.54	7.54	17	0.0013	0.0034
GL50803_0016267	538	Trichohyalin-plectin-homology domain-containing protein	chr5	0.67191	7.35	16	0.002	0.0058	0.97113	7.35	32	0.00011	0.0005	1.1	7.35	43	2.7e-05	0.00015
GL50803_007233	433	Hypothetical protein	chr5	0.67122	6.08	18	0.0011	0.0037	0.87473	6.08	31	0.00012	0.00054	0.9	6.08	33	9.9e-05	0.0004
GL50803_009492	965	Hypothetical protein	chr4	-0.67094	7.26	68	2.7e-06	4.2e-05	-0.57943	7.26	50	1.2e-05	9.5e-05	-0.56	7.26	46	1.9e-05	0.00011
GL50803_0021423	1133	Beta adaptin	chr5	0.67092	9.83	23	0.00046	0.0018	0.35434	9.83	6.3	0.028	0.049	0.36	9.83	6.5	0.025	0.043
GL50803_005866	222	Phosphate-starvation-inducible E family protein	chr4	-0.6708	5.27	17	0.0013	0.0043	-0.84297	5.27	27	0.00022	0.00084	-1.1	5.27	45	2.1e-05	0.00012
GL50803_0010568	353	U3-containing 90S pre-ribosomal complex subunit	chr1	-0.66911	6.45	15	0.0024	0.007	-0.68588	6.45	15	0.002	0.0054	-1	6.45	33	9.8e-05	0.0004
GL50803_0017432	1244	Heat shock protein 70	chr4	0.66839	9.18	16	0.0016	0.0051	0.40273	9.18	6	0.031	0.053	0.23	9.18	1.9	0.19	0.25
GL50803_0094662	618	Ankyrin repeat protein 2	chr4	0.66751	5.64	30	0.00013	0.00068	0.76725	5.64	41	3.5e-05	0.00021	0.76	5.64	39	4.4e-05	0.00021
GL50803_0013998	696	Threonyl-tRNA synthetase	chr5	0.66741	8.23	32	0.00011	0.0006	0.54338	8.23	21	0.00064	0.0021	0.6	8.23	25	0.00029	0.00097
GL50803_007537	402	Kinase, CK1 CK1	chr3	-0.66716	8.15	67	2.9e-06	4.4e-05	-0.78384	8.15	93	5.1e-07	1.1e-05	-0.94	8.15	130	6.7e-08	2.2e-06
GL50803_002483	510	Kinase, NEK	chr1	0.66686	7.01	13	0.0034	0.0092	0.41333	7.01	5.1	0.043	0.071	0.25	7.01	1.9	0.19	0.25
GL50803_0041467	1131	Ankyrin repeat protein 2	chr5	-0.66678	6.55	24	0.00039	0.0016	-0.59414	6.55	20	0.00083	0.0025	-0.63	6.55	22	0.00053	0.0016
GL50803_00113439	728	VSP with INR	chr2	0.66662	7.6	54	8.7e-06	9.6e-05	0.57483	7.6	40	3.7e-05	0.00022	0.7	7.6	59	5.7e-06	4.5e-05
GL50803_0034713	954	Ankyrin repeat protein 1	chr5	-0.6666	5.94	48	1.6e-05	0.00014	-0.67335	5.94	50	1.3e-05	9.7e-05	-0.57	5.94	36	6.2e-05	0.00028
GL50803_0017532	591	Hypothetical protein	chr5	-0.66621	6.64	43	2.8e-05	0.00022	-0.76014	6.64	55	7.8e-06	6.9e-05	-0.83	6.64	64	3.7e-06	3.3e-05
GL50803_003599	387	Ankyrin repeat protein 1	chr1	-0.66611	5.97	34	8.6e-05	0.0005	-0.7085	5.97	39	4.2e-05	0.00024	-0.6	5.97	28	0.0002	0.00072
GL50803_0010460	570	Hypothetical protein	chr1	-0.66607	7.62	55	7.6e-06	8.9e-05	-0.74813	7.62	70	2.3e-06	2.8e-05	-0.78	7.62	74	1.7e-06	1.9e-05
GL50803_004767	288	Ankyrin repeat protein 1	chr5	-0.6657	7.35	75	1.6e-06	2.9e-05	-0.91734	7.35	140	4.6e-08	2.4e-06	-0.94	7.35	150	3.8e-08	1.5e-06
GL50803_0016713	551	Hypothetical protein	chr5	0.66558	5.6	22	0.00049	0.0019	0.92398	5.6	44	2.4e-05	0.00016	1.3	5.6	81	1.1e-06	1.3e-05
GL50803_0014126	635	Hypothetical protein	chr4	0.66476	6.97	39	4.3e-05	0.00029	0.85685	6.97	65	3.4e-06	3.8e-05	0.88	6.97	68	2.8e-06	2.6e-05
GL50803_0010608	930	Hypothetical protein	chr5	-0.66472	8.68	53	9.4e-06	0.0001	-0.81834	8.68	80	1.1e-06	1.8e-05	-0.92	8.68	100	3e-07	5.6e-06
GL50803_003098	376	Interferon-related developmental regulator family protein	chr3	-0.66448	6.85	43	2.8e-05	0.00022	-0.77657	6.85	59	5.9e-06	5.7e-05	-0.83	6.85	66	3.2e-06	3e-05
GL50803_00114617	805	High cysteine membrane protein Group 4	chr5	-0.66392	6.26	40	3.6e-05	0.00026	-0.65891	6.26	40	3.7e-05	0.00022	-0.6	6.26	33	9e-05	0.00037
GL50803_00102110	811	Chromosome segregation protein SMC	chr4	0.66386	6.1	24	0.00037	0.0015	1.315	6.1	96	4.4e-07	9.7e-06	1.7	6.1	160	2.5e-08	1.2e-06
GL50803_0016518	1119	Hypothetical protein	chr4	0.66382	6.56	46	2e-05	0.00017	0.92915	6.56	89	6.4e-07	1.2e-05	0.98	6.56	99	3.6e-07	6.3e-06
GL50803_005638	242	Cyst wall protein 1	chr4	-0.66341	12.89	25	0.0003	0.0013	-1.89742	12.89	200	7.2e-09	8.3e-07	-2.4	12.89	310	5.2e-10	1.2e-07
GL50803_0019378	120	Hypothetical protein	chr3	0.66271	6.52	48	1.6e-05	0.00015	0.46113	6.52	24	0.00039	0.0014	0.38	6.52	16	0.0019	0.0047
GL50803_00112885	181	Adenine phosphoribosyltransferase	chr1	0.6627	8.87	21	0.00061	0.0023	1.01263	8.87	49	1.4e-05	0.0001	1.4	8.87	87	7.8e-07	1.1e-05
GL50803_0027713	117	Hypothetical protein	chr3	0.66236	4.5	20	0.00076	0.0027	1.50821	4.5	110	2.1e-07	6.3e-06	1.8	4.5	160	2.8e-08	1.2e-06
GL50803_0016945	715	Kinesin-13	chr3	-0.66221	7.29	68	2.7e-06	4.2e-05	-0.73431	7.29	83	9.3e-07	1.6e-05	-0.96	7.29	140	5.3e-08	1.9e-06
GL50803_0040521	254	Shwachman-Bodian-Diamond protein	chr1	-0.66168	6.99	40	3.7e-05	0.00026	-0.74295	6.99	50	1.3e-05	9.7e-05	-0.82	6.99	61	5e-06	4.1e-05
GL50803_009668	162	Hypothetical protein	chr5	-0.66118	5.05	35	6.9e-05	0.00042	-0.74464	5.05	45	2.2e-05	0.00015	-0.83	5.05	55	8.1e-06	5.9e-05
GL50803_009916	214	Hypothetical protein	chr4	0.66011	6.13	36	5.7e-05	0.00036	0.69269	6.13	41	3.3e-05	0.0002	0.93	6.13	72	2e-06	2e-05
GL50803_0025296	1433	Ankyrin repeat protein 1	chr2	0.65972	9.63	25	0.0003	0.0013	1.05242	9.63	63	4.2e-06	4.4e-05	1.3	9.63	88	7.1e-07	1e-05
GL50803_008595	128	VSP	chr2	0.65958	4.94	21	0.00062	0.0023	0.73793	4.94	27	0.00024	0.00091	0.86	4.94	36	6.4e-05	0.00029
GL50803_0016820	787	Ankyrin repeat protein 1	chr5	-0.65921	6.59	47	1.7e-05	0.00016	-0.47168	6.59	24	0.00034	0.0012	-0.37	6.59	14	0.0025	0.0058
GL50803_003977	342	G2/mitotic-specific cyclin B	chr2	-0.65864	5.83	34	8.1e-05	0.00048	-0.53016	5.83	22	0.00053	0.0018	-0.57	5.83	25	0.00032	0.0011
GL50803_006139	567	Hypothetical protein	chr5	-0.65819	7.47	16	0.002	0.0058	-0.66973	7.47	16	0.0018	0.0048	-0.87	7.47	27	0.00022	0.00079
GL50803_0012139	682	Ankyrin repeat protein 3	chr5	0.65764	9.11	20	0.00083	0.0029	-0.21873	9.11	2.2	0.16	0.22	-0.39	9.11	7	0.021	0.037
GL50803_00114751	1848	Hypothetical protein	chr5	0.65759	7.58	29	0.00016	0.00079	0.86881	7.58	50	1.2e-05	9.6e-05	1	7.58	67	2.9e-06	2.7e-05
GL50803_0016475	360	Structure-specific endonuclease subunit SLX1, putative	chr3	-0.65739	4.15	8.4	0.013	0.029	-0.88971	4.15	15	0.0021	0.0055	-0.95	4.15	17	0.0014	0.0036
GL50803_0014745	620	Ankyrin repeat protein 1	chr1	-0.65728	6.95	67	2.9e-06	4.4e-05	-0.74551	6.95	86	7.5e-07	1.4e-05	-0.78	6.95	94	4.7e-07	7.6e-06
GL50803_0041927	179	Rab GTPase-like family protein	chr4	0.65723	7.63	49	1.4e-05	0.00013	0.54231	7.63	34	8.3e-05	0.00039	0.48	7.63	27	0.00023	0.00081
GL50803_0010760	132	Hypothetical protein	chr4	-0.65703	4.49	22	0.00053	0.0021	-0.25389	4.49	3.4	0.09	0.13	-0.18	4.49	1.7	0.21	0.27
GL50803_0061066	270	Hypothetical protein	chr3	-0.65656	2.74	11	0.0062	0.015	-0.3594	2.74	3.6	0.084	0.13	-0.32	2.74	2.8	0.12	0.17
GL50803_0015605	383	Hypothetical protein	chr4	0.65607	6.85	39	4.1e-05	0.00029	0.42603	6.85	17	0.0015	0.0042	0.33	6.85	10	0.0079	0.016
GL50803_0021342	271	Hypothetical protein	chr2	-0.65546	6.57	55	8e-06	9.3e-05	-0.74377	6.57	71	2.2e-06	2.7e-05	-0.86	6.57	94	4.7e-07	7.6e-06
GL50803_0015045	250	Hypothetical protein	chr4	0.65471	6.32	58	6e-06	7.5e-05	0.53641	6.32	39	4.1e-05	0.00024	0.59	6.32	46	1.8e-05	0.00011
GL50803_002753	189	Dolichyldiphosphatase	chr2	-0.65435	5.1	20	0.00078	0.0028	-0.6032	5.1	17	0.0013	0.0037	-0.75	5.1	26	0.00027	0.00093
GL50803_0011118	446	Enolase	chr5	-0.65372	11.04	39	4.2e-05	0.00029	-1.01806	11.04	94	4.7e-07	1e-05	-1.1	11.04	110	2.2e-07	4.6e-06
GL50803_0016156	193	Ankyrin repeat protein 1	chr3	-0.65366	5.76	24	0.00039	0.0016	-1.01618	5.76	56	7.4e-06	6.7e-05	-1.2	5.76	77	1.5e-06	1.6e-05
GL50803_0021327	2181	ABC transporter, ATP-binding protein	chr4	-0.65319	7.69	53	9.3e-06	0.0001	-0.60657	7.69	46	1.9e-05	0.00013	-0.63	7.69	50	1.3e-05	8.2e-05
GL50803_0023808	206	Hypothetical protein	chr5	0.65309	5.5	15	0.0022	0.0063	1.0942	5.5	43	2.7e-05	0.00017	1.2	5.5	55	8.1e-06	6e-05
GL50803_004083	381	Ubiquitin-conjugating enzyme E1	chr4	-0.65232	6.16	32	0.0001	0.00057	-0.7891	6.16	48	1.6e-05	0.00012	-0.81	6.16	49	1.4e-05	8.8e-05
GL50803_002732	108	Helix-turn-helix domain-containing protein	chr5	0.65214	7.48	39	4.1e-05	0.00029	0.61788	7.48	36	6.2e-05	0.00032	0.75	7.48	52	1.1e-05	7.3e-05
GL50803_0027925	787	Ankyrin repeat protein 1	chr4	0.65175	11.67	31	0.00012	0.00062	-0.12084	11.67	1.1	0.31	0.38	-0.31	11.67	7.3	0.019	0.034
GL50803_0010231	560	TCP-1 chaperonin subunit zeta protein	chr3	-0.65136	8.1	42	3.1e-05	0.00023	-0.6789	8.1	45	2.2e-05	0.00015	-0.78	8.1	59	5.4e-06	4.3e-05
GL50803_00102455	1195	Kinesin-6	chr4	-0.65135	7.62	49	1.4e-05	0.00013	-0.36689	7.62	15	0.002	0.0053	-0.41	7.62	19	0.00089	0.0025
GL50803_002863	124	Hypothetical protein	chr5	-0.65097	3.35	9.7	0.009	0.02	-0.64362	3.35	9.7	0.009	0.019	-0.69	3.35	11	0.0068	0.014
GL50803_0028832	771	Hypothetical protein	chr3	0.65093	5.77	15	0.0025	0.0071	0.45195	5.77	6.9	0.022	0.041	0.4	5.77	5.5	0.037	0.061
GL50803_006579	665	Hypothetical protein	chr1	-0.65075	6.83	47	1.7e-05	0.00015	-0.58394	6.83	39	4.3e-05	0.00024	-0.53	6.83	31	0.00012	0.00046
GL50803_0050254	579	pVSP	chr4	0.6507	0.66	2	0.18	0.26	0.31746	0.66	0.46	0.51	0.58	0.72	0.66	2.4	0.15	0.2
GL50803_008051	217	Hypothetical protein	chr1	-0.65068	5.23	15	0.0023	0.0068	-0.69651	5.23	17	0.0013	0.0037	-0.42	5.23	6.1	0.029	0.049
GL50803_005742	319	Hypothetical protein	chr4	0.65053	3.76	13	0.0038	0.01	0.63988	3.76	12	0.0041	0.0098	0.6	3.76	11	0.0069	0.014
GL50803_0011341	80	Hypothetical protein	chr2	0.65019	3.32	12	0.0051	0.013	0.77349	3.32	17	0.0013	0.0037	0.91	3.32	23	0.0004	0.0013
GL50803_0010943	844	Transmembrane domain-containing protein	chr4	0.65017	7.65	30	0.00014	0.00071	0.71127	7.65	36	6e-05	0.00031	0.74	7.65	39	4.4e-05	0.00022
GL50803_0014835	1050	Kinase, NEK	chr3	-0.65011	7.2	22	0.00057	0.0022	-0.762	7.2	30	0.00015	0.00063	-0.82	7.2	34	7.8e-05	0.00033
GL50803_009072	191	Hypothetical protein	chr5	-0.64991	3.56	14	0.0028	0.0079	-0.65521	3.56	14	0.0025	0.0064	-0.7	3.56	16	0.0016	0.0041
GL50803_003287	412	Acetyl-CoA acetyltransferase	chr5	0.6496	6.38	39	4.1e-05	0.00029	0.87867	6.38	73	1.9e-06	2.5e-05	0.91	6.38	77	1.4e-06	1.6e-05
GL50803_004079	473	Protein phosphatase PP2A regulatory subunit B	chr4	0.6493	7.57	50	1.2e-05	0.00012	0.54432	7.57	35	6.9e-05	0.00034	0.59	7.57	42	3e-05	0.00016
GL50803_0011436	265	Molybdopterin biosynthesis MoeB protein	chr5	-0.64892	7.29	63	4e-06	5.5e-05	-0.6548	7.29	64	3.6e-06	3.9e-05	-0.66	7.29	65	3.4e-06	3.1e-05
GL50803_003147	593	Ankyrin repeat protein 1	chr2	-0.64726	7.14	37	5.7e-05	0.00036	-1.09714	7.14	100	3.1e-07	7.9e-06	-1.2	7.14	130	8.2e-08	2.4e-06
GL50803_0015213	618	Hypothetical protein	chr1	0.64723	7.67	27	0.00023	0.0011	0.72601	7.67	33	8.9e-05	0.00042	0.76	7.67	36	5.9e-05	0.00027
GL50803_0016494	946	Hypothetical protein	chr1	-0.64714	6.7	39	4.1e-05	0.00029	-0.56253	6.7	30	0.00014	0.00059	-0.61	6.7	35	6.6e-05	0.00029
GL50803_0015475	569	High cysteine membrane protein Group 2	chr5	-0.64678	7.37	48	1.5e-05	0.00014	-0.81729	7.37	78	1.3e-06	2e-05	-0.81	7.37	75	1.6e-06	1.7e-05
GL50803_004039	696	Leucine-rich repeat protein	chr3	-0.64572	9.6	19	0.00088	0.003	-1.10636	9.6	57	7e-06	6.5e-05	-1.3	9.6	76	1.6e-06	1.7e-05
GL50803_00112113	682	VSP	chr1	0.6456	2.59	6.5	0.026	0.05	0.57902	2.59	5.4	0.039	0.065	0.61	2.59	5.6	0.036	0.059
GL50803_0020551	150	F5/8 type C domain-containing protein	chr4	0.64547	1.51	4.3	0.062	0.1	0.27986	1.51	0.78	0.39	0.47	-0.28	1.51	0.65	0.44	0.51
GL50803_007721	1102	Hypothetical protein	chr3	0.64503	8.14	30	0.00013	0.00068	0.60986	8.14	27	0.00021	0.00083	0.77	8.14	43	2.8e-05	0.00015
GL50803_004259	284	Hypothetical protein	chr1	-0.64493	6.97	29	0.00018	0.00086	-1.24422	6.97	100	2.8e-07	7.7e-06	-1.3	6.97	120	1.5e-07	3.7e-06
GL50803_005987	721	Lipase	chr3	-0.64451	4.89	18	0.0012	0.0038	-0.48055	4.89	10	0.0074	0.016	-0.58	4.89	15	0.0024	0.0057
GL50803_00137610	608	pVSP	chr4	0.64436	1.39	5.5	0.037	0.068	1.07572	1.39	18	0.0012	0.0036	1.2	1.39	20	0.00075	0.0022
GL50803_0091374	868	Coiled-coil protein	chr5	-0.64415	6.24	54	8.9e-06	9.7e-05	-0.53552	6.24	37	5.1e-05	0.00028	-0.75	6.24	72	2e-06	2e-05
GL50803_00103713	355	Protein disulfide isomerase PDI4	chr3	0.64413	9.39	37	5.2e-05	0.00034	0.2619	9.39	6.3	0.027	0.048	0.16	9.39	2.4	0.15	0.2
GL50803_0014567	181	Hypothetical protein	chr4	-0.64405	6.38	45	2e-05	0.00017	-0.73694	6.38	60	5e-06	5e-05	-0.94	6.38	96	4.2e-07	7.2e-06
GL50803_005938	266	Myb 1-like protein	chr1	-0.64397	4.45	17	0.0013	0.0043	-0.47272	4.45	9.8	0.0086	0.018	-0.38	4.45	6.1	0.03	0.05
GL50803_008651	320	Hypothetical protein	chr5	-0.64388	5.79	31	0.00012	0.00064	-0.56574	5.79	24	0.00035	0.0012	-0.73	5.79	41	3.5e-05	0.00018
GL50803_0010840	102	DNA-directed RNA polymerases I and III 16 kDa polypeptide	chr1	0.64353	6.06	23	0.00046	0.0018	0.67464	6.06	26	0.00028	0.001	0.58	6.06	19	0.00097	0.0026
GL50803_0027747	137	Ferrihemoglobin reductase	chr4	0.64326	4.38	24	0.00034	0.0015	0.26992	4.38	4.3	0.06	0.094	0.2	4.38	2.3	0.15	0.21
GL50803_0011204	521	Rab-GTPase-TBC domain-containing protein	chr5	0.64311	5.13	29	0.00015	0.00077	0.65665	5.13	31	0.00012	0.00054	0.71	5.13	36	6.3e-05	0.00028
GL50803_0011397	526	TCP-1 chaperonin subunit beta	chr2	-0.64268	8.19	37	5.7e-05	0.00036	-0.80197	8.19	56	7.2e-06	6.6e-05	-0.92	8.19	75	1.6e-06	1.8e-05
GL50803_00d15250	624	High cysteine membrane protein Group 6	chr5	0.64255	2.09	5.9	0.031	0.059	0.9825	2.09	15	0.0022	0.0057	1.1	2.09	20	0.0008	0.0023
GL50803_00113741	1005	Sulfatase	chr3	-0.64222	6.11	42	3e-05	0.00023	-0.7339	6.11	56	7e-06	6.5e-05	-0.72	6.11	53	9.5e-06	6.6e-05
GL50803_00137611	624	pVSP	chr4	0.64202	2.86	7.1	0.021	0.042	1.19432	2.86	26	0.00026	0.00098	1.2	2.86	25	0.00032	0.0011
GL50803_0016717	263	START domain-containing protein	chr5	-0.64134	7.62	39	4.4e-05	0.0003	-0.9821	7.62	91	5.8e-07	1.2e-05	-1.2	7.62	130	8.7e-08	2.5e-06
GL50803_0014939	315	GiMOMP35	chr2	-0.64132	6.59	46	1.9e-05	0.00017	-0.59648	6.59	40	3.8e-05	0.00022	-0.71	6.59	56	7.2e-06	5.4e-05
GL50803_0061565	1628	Axoneme-associated protein GASP-180	chr1	0.64092	11.2	20	0.00073	0.0026	0.4067	11.2	8.2	0.014	0.028	0.49	11.2	12	0.0052	0.011
GL50803_0060466	54	Hypothetical protein	chr5	-0.64031	5.84	50	1.2e-05	0.00012	-0.52932	5.84	35	6.8e-05	0.00034	-0.77	5.84	72	2e-06	2e-05
GL50803_0012062	258	Proteasome activator pa28 beta subunit	chr4	-0.64017	5.27	37	5.4e-05	0.00035	-0.72757	5.27	48	1.5e-05	0.00011	-0.82	5.27	59	5.4e-06	4.3e-05
GL50803_0022543	1311	Hypothetical protein	chr1	-0.63978	9.25	35	7e-05	0.00042	-0.44754	9.25	17	0.0014	0.0039	-0.47	9.25	19	0.00097	0.0027
GL50803_00101260	588	Hypothetical protein	chr4	-0.63949	6.29	44	2.4e-05	0.00019	-0.48853	6.29	26	0.00027	0.001	-0.52	6.29	28	0.00017	0.00064
GL50803_0094287	1429	Hypothetical protein	chr1	-0.6394	7.25	49	1.5e-05	0.00014	-0.68401	7.25	56	7.5e-06	6.7e-05	-0.83	7.25	82	9.7e-07	1.3e-05
GL50803_0014655	355	Hypothetical protein	chr5	0.6393	5.85	33	9.2e-05	0.00052	0.6896	5.85	39	4.3e-05	0.00024	0.67	5.85	36	6.2e-05	0.00028
GL50803_0032958	748	Kinase, NEK	chr4	-0.63898	4.94	21	0.00063	0.0023	-0.47416	4.94	12	0.0047	0.011	-0.23	4.94	2.7	0.13	0.18
GL50803_0088369	844	Ankyrin repeat protein 1	chr4	-0.63892	8.92	42	3.1e-05	0.00023	-1.04022	8.92	110	2.1e-07	6.2e-06	-1.2	8.92	140	6.2e-08	2.1e-06
GL50803_007521	145	Hypothetical protein	chr1	-0.6388	5.49	33	8.9e-05	0.00051	-0.90519	5.49	66	3e-06	3.4e-05	-1	5.49	86	7.6e-07	1.1e-05
GL50803_0019364	119	Hypothetical protein	chr5	0.63849	3.84	14	0.0028	0.0078	0.75397	3.84	20	0.00073	0.0023	0.88	3.84	27	0.00021	0.00075
GL50803_0013962	490	Hydroxymethylglutaryl-CoA synthase	chr3	0.63826	6.86	35	6.7e-05	0.00041	0.43973	6.86	17	0.0013	0.0037	0.35	6.86	11	0.0059	0.012
GL50803_0060959	821	Reverse transcriptase/endonuclease, putative	chr3	0.63791	5.02	21	0.00059	0.0022	0.41107	5.02	9	0.011	0.022	0.4	5.02	8.4	0.013	0.025
GL50803_00137733	298	Kinase, NEK	chr2	0.63774	8.92	20	0.00074	0.0026	0.52062	8.92	14	0.0029	0.0073	0.73	8.92	27	0.00022	0.00079
GL50803_00112304	443	Elongation factor 1-alpha	chr2	-0.63726	9.27	19	0.001	0.0034	-0.87786	9.27	35	7.6e-05	0.00037	-0.96	9.27	42	3e-05	0.00016
GL50803_00102874	616	Hypothetical protein	chr5	-0.63723	5.46	21	0.00067	0.0025	-0.6602	5.46	22	0.00048	0.0016	-0.67	5.46	23	0.00044	0.0014
GL50803_0020037	157	Histone H3	chr5	-0.63622	2.75	7.9	0.016	0.033	-0.6387	2.75	8	0.015	0.029	-0.61	2.75	7	0.021	0.037
GL50803_0093721	251	Cyclin fold protein 1, putative	chr2	-0.63574	7.09	53	9.7e-06	0.0001	-0.83778	7.09	91	5.7e-07	1.2e-05	-0.91	7.09	110	2.3e-07	4.8e-06
GL50803_0021628	384	Hypothetical protein	chr3	-0.63529	11.52	33	9e-05	0.00051	-0.66745	11.52	36	5.8e-05	0.0003	-0.59	11.52	28	0.00019	0.00069
GL50803_0016829	191	Serine/threonine-protein phosphatase 2B regulatory subunit	chr4	0.63483	6.46	47	1.8e-05	0.00016	0.58047	6.46	39	4.1e-05	0.00023	0.67	6.46	51	1.2e-05	7.8e-05
GL50803_0038394	652	Ankyrin repeat protein 1	chr3	0.6348	7.06	37	5.2e-05	0.00034	0.83104	7.06	64	3.9e-06	4.2e-05	0.93	7.06	78	1.3e-06	1.5e-05
GL50803_0015416	1055	Hypothetical protein	chr5	-0.63441	7.29	20	0.00084	0.003	-0.35143	7.29	6.1	0.03	0.051	-0.22	7.29	2.4	0.15	0.2
GL50803_007414	371	Ankyrin repeat protein 1	chr1	-0.63415	6.78	59	5.6e-06	7.1e-05	-0.69373	6.78	71	2.1e-06	2.7e-05	-0.75	6.78	84	9e-07	1.2e-05
GL50803_0037711	278	Hypothetical protein	chr5	0.63367	6.41	38	4.6e-05	0.00031	0.6663	6.41	42	2.9e-05	0.00018	0.59	6.41	33	9e-05	0.00037
GL50803_007110	83	Ubiquitin	chr5	-0.63356	9.6	29	0.00016	0.00078	-0.85713	9.6	54	8.3e-06	7.2e-05	-0.87	9.6	55	7.9e-06	5.9e-05
GL50803_0013584	387	Hypothetical protein	chr1	-0.63355	8.84	30	0.00013	0.00069	-1.10483	8.84	90	6.2e-07	1.2e-05	-1.3	8.84	120	1e-07	2.9e-06
GL50803_0032097	1240	Hypothetical protein	chr4	-0.63317	3.35	13	0.0032	0.0087	-0.93003	3.35	29	0.00017	0.00069	-0.85	3.35	23	0.00043	0.0014
GL50803_0032801	215	Hypothetical protein	chr1	-0.63307	3.84	17	0.0013	0.0043	-0.64689	3.84	19	0.00099	0.0029	-0.61	3.84	16	0.0017	0.0043
GL50803_006372	534	High cysteine membrane protein	chr3	-0.63271	8.41	17	0.0014	0.0044	-1.02694	8.41	44	2.4e-05	0.00016	-1.1	8.41	48	1.6e-05	9.9e-05
GL50803_0014845	287	Tim44	chr5	-0.63252	6.03	50	1.2e-05	0.00012	-0.58519	6.03	43	2.5e-05	0.00016	-0.59	6.03	43	2.5e-05	0.00014
GL50803_009352	1569	U5 small nuclear ribonucleoprotein 200 kDa helicase, putative	chr5	-0.63227	5.71	32	0.00011	0.00059	-0.3009	5.71	7.5	0.018	0.034	-0.22	5.71	4.1	0.066	0.1
GL50803_0033807	640	Ankyrin repeat protein 2	chr5	0.63207	7.1	49	1.4e-05	0.00013	0.48772	7.1	30	0.00015	0.00062	0.47	7.1	28	0.0002	0.00071
GL50803_0061575	508	Ribophorin I, putative	chr1	-0.63177	7.33	70	2.3e-06	3.8e-05	-0.73511	7.33	95	4.5e-07	9.8e-06	-0.84	7.33	120	1e-07	2.9e-06
GL50803_0014699	144	Ribosomal protein S23	chr5	0.63162	9.5	34	7.8e-05	0.00046	0.91769	9.5	71	2.1e-06	2.7e-05	1	9.5	88	7e-07	1e-05
GL50803_0014261	527	Kinase, NEK	chr4	0.6311	7.94	38	4.7e-05	0.00031	0.91311	7.94	80	1.2e-06	1.8e-05	0.92	7.94	81	1e-06	1.3e-05
GL50803_00113480	1267	Hypothetical protein	chr3	0.62999	6.62	40	3.5e-05	0.00026	0.86716	6.62	77	1.4e-06	2.1e-05	1	6.62	100	2.6e-07	5.2e-06
GL50803_0025816	938	High cysteine membrane protein Group 1	chr5	-0.62967	7.45	7.3	0.02	0.039	-0.29962	7.45	1.6	0.23	0.3	-0.29	7.45	1.4	0.26	0.32
GL50803_007728	695	Ankyrin repeat protein 1	chr5	0.62868	6.88	46	1.9e-05	0.00017	0.86331	6.88	87	7.1e-07	1.3e-05	1	6.88	120	1.4e-07	3.5e-06
GL50803_00113093	652	pVSP	chr4	0.62843	2.51	4.4	0.058	0.097	0.98417	2.51	12	0.005	0.011	1.1	2.51	13	0.0032	0.0073
GL50803_007865	401	L-asparaginase	chr4	-0.62751	7.38	68	2.7e-06	4.2e-05	-0.52596	7.38	48	1.6e-05	0.00011	-0.47	7.38	38	4.8e-05	0.00023
GL50803_0014905	275	Nuclear LIM interactor-interacting factor 1	chr5	-0.62738	5.44	24	0.00036	0.0015	-0.64169	5.44	25	0.0003	0.0011	-0.66	5.44	27	0.00022	0.00078
GL50803_00137754	951	Ubiquitin-protein ligase E3A	chr3	0.62698	8.19	54	8.2e-06	9.4e-05	0.64952	8.19	58	5.7e-06	5.6e-05	0.62	8.19	54	8.9e-06	6.4e-05
GL50803_009184	777	Transducin	chr5	0.62597	6.96	44	2.2e-05	0.00019	0.73644	6.96	62	4.2e-06	4.5e-05	0.93	6.96	98	3.9e-07	6.7e-06
GL50803_0015400	229	VSP	chr2	-0.62563	4.35	19	0.00092	0.0032	-1.0454	4.35	52	1e-05	8.5e-05	-0.88	4.35	36	5.9e-05	0.00027
GL50803_0016456	643	Kinesin-2	chr2	-0.62562	7.98	52	1.1e-05	0.00011	-0.64583	7.98	55	7.9e-06	6.9e-05	-0.81	7.98	85	8e-07	1.1e-05
GL50803_007825	200	Hypothetical protein	chr1	0.62557	7.28	39	4.1e-05	0.00029	0.45588	7.28	21	0.00061	0.002	0.36	7.28	13	0.0033	0.0073
GL50803_0032828	928	Hypothetical protein	chr2	-0.62552	7.43	51	1.1e-05	0.00011	-0.59916	7.43	47	1.6e-05	0.00012	-0.7	7.43	64	3.6e-06	3.2e-05
GL50803_0016602	783	Hypothetical protein	chr2	-0.62522	7.08	17	0.0013	0.0041	-0.72115	7.08	24	0.0004	0.0014	-0.86	7.08	33	8.9e-05	0.00037
GL50803_0012035	232	Hypothetical protein	chr3	-0.62504	7.32	30	0.00013	0.00069	-0.74248	7.32	43	2.7e-05	0.00017	-0.83	7.32	53	9.5e-06	6.6e-05
GL50803_005910	596	Helicase-related protein	chr1	-0.62489	6.19	42	2.8e-05	0.00022	-0.8039	6.19	70	2.3e-06	2.8e-05	-0.87	6.19	81	1e-06	1.3e-05
GL50803_0015455	238	Parkin co-regulated protein	chr4	-0.6247	6.9	36	6.6e-05	0.0004	-0.65142	6.9	39	4.4e-05	0.00024	-0.72	6.9	48	1.6e-05	9.8e-05
GL50803_0012157	186	RabJ-like protein	chr3	-0.62469	4.54	22	0.00056	0.0021	-0.1294	4.54	0.96	0.35	0.42	-0.022	4.54	0.027	0.87	0.9
GL50803_0032657	251	Hypothetical protein	chr5	-0.62446	6.2	34	7.7e-05	0.00046	-0.75338	6.2	50	1.3e-05	0.0001	-0.94	6.2	78	1.4e-06	1.6e-05
GL50803_0050427	569	pVSP	tig00000004	0.62436	2.68	2.8	0.12	0.18	0.55032	2.68	2.2	0.16	0.22	0.79	2.68	4.5	0.056	0.087
GL50803_0013727	541	VSP	chr1	-0.62319	4.88	14	0.0026	0.0075	-0.77381	4.88	22	0.00052	0.0017	-0.55	4.88	11	0.0069	0.014
GL50803_0011992	554	TCP-1 chaperonin subunit epsilon	chr1	-0.6225	8.53	40	3.9e-05	0.00028	-0.58319	8.53	34	7.7e-05	0.00037	-0.65	8.53	42	2.9e-05	0.00016
GL50803_001300	268	Hypothetical protein	chr5	-0.62225	6.1	32	0.00011	0.00061	-0.62306	6.1	32	0.00011	0.00048	-0.66	6.1	36	6.6e-05	0.00029
GL50803_0013273	236	Axonemal dynein light chain	chr5	-0.62206	7.8	57	6.5e-06	7.9e-05	-0.6209	7.8	57	6.4e-06	6.1e-05	-0.69	7.8	71	2.2e-06	2.1e-05
GL50803_0039587	1306	Translation initiation factor	chr5	-0.62203	7.36	28	0.00019	0.00093	-0.53751	7.36	21	0.00065	0.0021	-0.56	7.36	23	0.00045	0.0014
GL50803_0017411	565	TCP-1 chaperonin subunit gamma	chr2	-0.6212	8.28	22	0.00048	0.0019	-0.69364	8.28	28	0.00019	0.00076	-0.74	8.28	32	0.00011	0.00044
GL50803_0011200	327	Hypothetical protein	chr5	0.62094	5.84	12	0.0051	0.013	0.52238	5.84	8.4	0.013	0.027	0.62	5.84	12	0.0049	0.01
GL50803_0026679	96	Hypothetical protein	chr1	0.6208	3.06	9	0.011	0.024	1.29916	3.06	44	2.4e-05	0.00016	1.5	3.06	54	8.4e-06	6.1e-05
GL50803_0017464	168	Qb-SNARE 2	chr5	0.62066	2.11	8.1	0.015	0.031	0.30493	2.11	1.9	0.19	0.25	0.1	2.11	0.2	0.67	0.72
GL50803_0028831	468	Pseudouridylate synthase 1	chr3	0.62066	5.23	28	0.0002	0.00094	0.75274	5.23	41	3.1e-05	0.00019	0.81	5.23	47	1.7e-05	0.0001
GL50803_008322	425	Hypothetical protein	chr2	0.62055	5.24	23	0.00042	0.0017	0.47867	5.24	14	0.0026	0.0067	0.4	5.24	9.8	0.0086	0.017
GL50803_0015428	673	Intraflagellar transport protein IFT81	chr3	0.61975	7.25	55	8.1e-06	9.3e-05	0.59416	7.25	51	1.2e-05	9.4e-05	0.65	7.25	60	5e-06	4.1e-05
GL50803_0014551	298	Alpha-6 giardin	chr3	-0.61922	9.37	36	6.4e-05	0.0004	-1.06928	9.37	110	2.4e-07	6.9e-06	-1.3	9.37	150	3.7e-08	1.5e-06
GL50803_0032730	1676	Hypothetical protein	chr5	0.61885	8.83	33	9.4e-05	0.00053	0.79179	8.83	53	9.8e-06	8.1e-05	0.74	8.83	47	1.7e-05	0.00011
GL50803_0014843	571	Chaperone protein dnaJ	chr5	0.61882	7.54	45	2.2e-05	0.00018	0.67222	7.54	52	1e-05	8.3e-05	0.67	7.54	52	1e-05	7.1e-05
GL50803_00114930	806	High cysteine membrane protein Group 4	chr4	-0.61855	5.66	42	3e-05	0.00023	-0.80647	5.66	71	2.1e-06	2.6e-05	-0.72	5.66	55	7.5e-06	5.6e-05
GL50803_0061044	933	Mucin-like protein	chr3	0.61766	3.43	6.3	0.027	0.052	0.58059	3.43	5.6	0.035	0.06	0.43	3.43	3	0.11	0.16
GL50803_0014259	206	Glucose 6-phosphate N-acetyltransferase	chr5	0.61756	5.74	6.3	0.028	0.053	1.14391	5.74	22	0.00051	0.0017	1	5.74	18	0.0012	0.0031
GL50803_0014404	386	Phosphatase	chr2	0.61728	8.01	52	1e-05	0.00011	0.43739	8.01	27	0.00023	0.00088	0.51	8.01	36	6.3e-05	0.00028
GL50803_002926	168	Hypothetical protein	chr4	-0.61696	5.02	24	0.00036	0.0015	-0.918	5.02	53	9.2e-06	7.8e-05	-0.8	5.02	39	4.1e-05	0.0002
GL50803_0095233	488	Hypothetical protein	chr5	0.61694	6.56	48	1.5e-05	0.00014	0.79332	6.56	80	1.2e-06	1.8e-05	0.79	6.56	78	1.3e-06	1.5e-05
GL50803_008235	306	Ankyrin repeat protein 1	chr1	0.61648	8.49	42	3.1e-05	0.00023	0.62397	8.49	43	2.7e-05	0.00017	0.72	8.49	56	7.4e-06	5.6e-05
GL50803_00112208	597	VSP with INR	chr1	-0.61628	2.11	4.6	0.054	0.092	-0.1251	2.11	0.21	0.66	0.72	-0.028	2.11	0.01	0.92	0.94
GL50803_003706	543	DNA pol epsilon, sub B	chr5	-0.61596	7.61	53	9.6e-06	0.0001	-0.3752	7.61	20	0.00078	0.0024	-0.45	7.61	29	0.00016	0.0006
GL50803_0016992	997	Hypothetical protein	chr5	0.61538	6.91	15	0.0021	0.0061	0.54581	6.91	12	0.0046	0.011	0.59	6.91	14	0.003	0.0068
GL50803_0016457	561	Hypothetical protein	chr2	-0.61516	5.96	27	0.00023	0.0011	-0.882	5.96	56	7.4e-06	6.7e-05	-0.91	5.96	60	5.4e-06	4.3e-05
GL50803_0040885	769	Hypothetical protein	chr3	0.61496	6.75	30	0.00014	0.0007	0.6822	6.75	37	5.6e-05	0.00029	0.73	6.75	42	3.2e-05	0.00017
GL50803_0016484	1604	Hypothetical protein	chr5	0.61467	7.55	37	5.4e-05	0.00035	0.70296	7.55	49	1.4e-05	0.00011	0.54	7.55	29	0.00016	0.0006
GL50803_0027028	67	Hypothetical protein	chr1	-0.6146	4.9	32	9.8e-05	0.00055	-0.73	4.9	46	1.9e-05	0.00013	-0.68	4.9	40	3.8e-05	0.00019
GL50803_0020594	357	Hypothetical protein	chr4	0.61353	4.61	22	0.00053	0.0021	0.47931	4.61	14	0.0031	0.0076	0.49	4.61	14	0.0027	0.0062
GL50803_0017386	1159	Ubiquitin-protein ligase E3A	chr2	0.61353	7.12	34	8.3e-05	0.00048	0.85127	7.12	65	3.4e-06	3.8e-05	0.76	7.12	52	1e-05	7.1e-05
GL50803_003564	739	Hypothetical protein	chr5	-0.6135	6.13	33	8.7e-05	0.0005	-0.6978	6.13	44	2.3e-05	0.00015	-0.78	6.13	54	8.5e-06	6.2e-05
GL50803_004191	546	Kinase, CMGC CDK	chr2	0.61255	6.32	8.4	0.013	0.028	1.24129	6.32	36	6.3e-05	0.00032	1.8	6.32	72	2e-06	2e-05
GL50803_0010882	302	Hypothetical protein	chr3	-0.61236	8.9	23	0.00043	0.0018	-0.99917	8.9	61	4.7e-06	4.8e-05	-0.99	8.9	60	5.3e-06	4.3e-05
GL50803_003559	219	Hypothetical protein	chr4	-0.61216	3.72	9.9	0.0084	0.019	-0.59792	3.72	9.7	0.0089	0.019	-0.46	3.72	5.8	0.033	0.055
GL50803_0017559	239	Hypothetical protein	chr4	-0.61208	4.63	16	0.0019	0.0058	-0.68164	4.63	19	0.00088	0.0026	-0.77	4.63	25	0.00032	0.0011
GL50803_0017239	537	ATP-dependent RNA helicase	chr3	-0.61155	5.69	29	0.00015	0.00076	-0.51088	5.69	21	0.00064	0.0021	-0.62	5.69	30	0.00014	0.00052
GL50803_0015906	298	Tubulin specific chaperone D	chr5	0.61117	6.15	39	4.4e-05	0.0003	0.47007	6.15	23	0.00044	0.0015	0.53	6.15	28	0.00018	0.00065
GL50803_0011214	360	Kinase, AGC PKA	chr5	0.61113	7.73	30	0.00013	0.00069	0.64642	7.73	34	8e-05	0.00039	0.68	7.73	38	4.8e-05	0.00023
GL50803_0017284	716	Ankyrin repeat protein 1	chr5	-0.61017	7.43	53	9.2e-06	0.0001	-0.77998	7.43	88	7e-07	1.3e-05	-0.93	7.43	120	1.1e-07	3e-06
GL50803_00114161	1685	High cysteine membrane protein EGF-like	chr5	0.61009	6.47	26	0.00028	0.0012	0.52882	6.47	19	0.00088	0.0027	0.58	6.47	23	0.00042	0.0013
GL50803_0012981	191	Ribosomal protein S5	chr1	0.60995	10.24	22	0.00053	0.0021	0.69925	10.24	29	0.00017	0.00069	0.72	10.24	30	0.00013	0.0005
GL50803_008896	333	Hypothetical protein	chr1	0.60962	5.3	33	9e-05	0.00052	0.50747	5.3	23	0.0004	0.0014	0.58	5.3	30	0.00013	0.00051
GL50803_0017273	364	Hypothetical protein	chr1	-0.60933	5.44	17	0.0013	0.0043	-1.18418	5.44	64	3.6e-06	4e-05	-1.4	5.44	82	1e-06	1.3e-05
GL50803_0016357	150	Hypothetical protein	chr5	0.60891	2.74	5.2	0.042	0.075	0.99406	2.74	14	0.0025	0.0064	1.5	2.74	32	0.00011	0.00044
GL50803_0015446	339	Hypothetical protein	chr4	0.60887	6.94	19	0.0009	0.0031	0.32235	6.94	5.5	0.037	0.063	0.32	6.94	5.3	0.04	0.066
GL50803_0016889	562	Kinase, NEK	chr2	0.60842	5.12	20	0.00075	0.0027	0.53029	5.12	16	0.0019	0.0051	0.58	5.12	18	0.0011	0.0029
GL50803_008949	1328	Ankyrin repeat protein 1	chr2	-0.60822	7.47	49	1.4e-05	0.00014	-0.62727	7.47	53	9.8e-06	8.1e-05	-0.66	7.47	57	6.3e-06	4.9e-05
GL50803_00137606	737	VSP	chr4	0.60787	7.32	16	0.0016	0.0051	0.52919	7.32	12	0.0044	0.01	0.68	7.32	20	0.00075	0.0021
GL50803_0061389	403	Kinase, NEK	chr2	0.60742	5.66	16	0.0019	0.0056	1.08098	5.66	50	1.3e-05	0.0001	1.1	5.66	53	1e-05	6.9e-05
GL50803_00113304	637	VSP	chr5	-0.60704	2.04	5.9	0.032	0.06	0.00542	2.04	0.00053	0.98	0.99	0.077	2.04	0.11	0.75	0.8
GL50803_004204	248	ADP-sugar diphosphatase	chr1	0.60678	8.67	46	1.9e-05	0.00017	0.7557	8.67	71	2.1e-06	2.7e-05	0.98	8.67	120	1.4e-07	3.5e-06
GL50803_0010217	304	Cathepsin B	chr1	0.60627	8.76	25	0.00033	0.0014	0.51122	8.76	17	0.0013	0.0037	0.65	8.76	28	0.00019	0.00069
GL50803_0017264	797	Kinesin like protein	chr1	-0.60597	7.79	25	0.0003	0.0013	-0.33842	7.79	7.9	0.016	0.03	-0.19	7.79	2.5	0.14	0.19
GL50803_00114787	296	Alpha-7.3 giardin	chr5	-0.60591	10.57	16	0.0019	0.0056	-1.10821	10.57	53	9.5e-06	7.9e-05	-1.2	10.57	64	3.8e-06	3.4e-05
GL50803_0016298	138	Ribosomal protein S27a	chr5	-0.60551	9.52	24	0.0004	0.0016	-0.37437	9.52	8.9	0.011	0.023	-0.38	9.52	9.1	0.011	0.02
GL50803_009545	340	Hypothetical protein	chr4	-0.60527	4.11	7.3	0.019	0.039	-0.49276	4.11	5.2	0.042	0.07	-0.58	4.11	6.9	0.022	0.038
GL50803_006725	887	Hypothetical protein	chr5	-0.60522	7.58	44	2.3e-05	0.00019	-0.43043	7.58	22	0.0005	0.0017	-0.5	7.58	29	0.00015	0.00057
GL50803_0017543	610	MYND finger domain-containing protein	chr5	0.60499	7.59	56	7.4e-06	8.8e-05	0.59198	7.59	53	9.2e-06	7.8e-05	0.67	7.59	69	2.5e-06	2.4e-05
GL50803_0010901	175	Hypothetical protein	chr5	0.60451	5.72	12	0.0048	0.012	0.69992	5.72	16	0.0017	0.0047	0.84	5.72	23	0.00042	0.0013
GL50803_0017315	868	ABC transporter	chr3	-0.60411	7.96	23	0.00044	0.0018	-0.22221	7.96	3.2	0.1	0.15	-0.03	7.96	0.056	0.82	0.86
GL50803_00104870	142	Hypothetical protein	chr2	0.60327	5.44	36	5.9e-05	0.00037	0.48285	5.44	24	0.00039	0.0014	0.73	5.44	53	9.7e-06	6.8e-05
GL50803_0034684	668	DEAD box RNA helicase Vasa	chr5	0.60311	7.88	30	0.00014	0.00071	0.67343	7.88	37	5.3e-05	0.00028	0.65	7.88	35	6.8e-05	0.0003
GL50803_004558	216	Deoxyguanosine kinase/deoxyadenosine kinase subunit, putative	chr5	0.60298	6.57	29	0.00016	0.0008	0.2201	6.57	4	0.069	0.11	-0.0057	6.57	0.0026	0.96	0.97
GL50803_003331	332	Malate dehydrogenase	chr2	-0.60263	9.72	37	5.3e-05	0.00034	-0.81659	9.72	68	2.6e-06	3e-05	-0.91	9.72	86	7.6e-07	1.1e-05
GL50803_0016407	373	Ankyrin repeat protein 1	chr4	0.60172	4.42	16	0.0019	0.0058	0.6895	4.42	21	0.00064	0.0021	0.73	4.42	23	0.00044	0.0014
GL50803_0017407	313	Myb-like DNA-binding domain-containing protein	chr2	-0.60126	7.12	45	2.1e-05	0.00018	-0.7198	7.12	65	3.4e-06	3.8e-05	-0.65	7.12	52	1e-05	7e-05
GL50803_0027696	116	Hypothetical protein	chr4	0.60124	6.31	46	1.9e-05	0.00016	0.33189	6.31	14	0.0027	0.0067	0.32	6.31	13	0.0037	0.0082
GL50803_008921	693	Histone-lysine N-methyltransferase MLL1	chr5	-0.60118	5.68	36	6.4e-05	0.0004	-0.56135	5.68	32	0.00011	0.00048	-0.68	5.68	45	2.1e-05	0.00012
GL50803_0023884	826	Hypothetical protein	chr3	0.60098	5.78	20	0.00072	0.0026	1.04062	5.78	62	4.4e-06	4.6e-05	1.2	5.78	79	1.3e-06	1.5e-05
GL50803_004502	216	ER lumen protein retaining receptor	chr1	0.6006	6.55	27	0.00022	0.001	0.5428	6.55	22	0.00049	0.0017	0.51	6.55	20	0.00081	0.0023
GL50803_0017627	1307	Hypothetical protein	chr3	0.59925	8.41	21	0.00065	0.0024	0.55087	8.41	18	0.0012	0.0035	0.51	8.41	15	0.0021	0.0051
GL50803_0040995	420	IFT complex B	chr4	0.59878	5.63	15	0.0023	0.0067	0.47232	5.63	9.2	0.01	0.022	0.39	5.63	6.1	0.03	0.05
GL50803_0012920	215	Hypothetical protein	chr4	0.59849	4.65	17	0.0014	0.0045	0.78205	4.65	30	0.00014	0.00061	0.81	4.65	32	0.00011	0.00044
GL50803_005929	126	Hypothetical protein	chr1	0.59837	6.45	43	2.6e-05	0.0002	0.74835	6.45	68	2.7e-06	3.2e-05	0.83	6.45	83	9.5e-07	1.2e-05
GL50803_0015988	1216	Hypothetical protein	chr5	0.59828	7.8	23	0.00041	0.0017	0.563	7.8	21	0.00068	0.0022	0.53	7.8	18	0.0011	0.0029
GL50803_0094542	1472	Hypothetical protein	chr5	-0.59782	6.98	27	0.00024	0.0011	-0.47905	6.98	17	0.0014	0.0039	-0.6	6.98	26	0.00025	0.00086
GL50803_008446	503	Hypothetical protein	chr5	-0.59735	6.7	26	0.00028	0.0012	-0.81121	6.7	47	1.7e-05	0.00012	-0.97	6.7	67	3.1e-06	2.8e-05
GL50803_007261	379	Phosphatidylinositol-4-phosphate 5-kinase, putative	chr2	0.59688	7.72	11	0.0058	0.014	0.45268	7.72	6.4	0.027	0.047	0.53	7.72	8.7	0.012	0.023
GL50803_0014236	190	N-acetylglucosaminylphosphatidylinositol deacetylase	chr5	-0.59659	5.86	41	3.4e-05	0.00025	-0.8409	5.86	82	1e-06	1.7e-05	-0.82	5.86	76	1.4e-06	1.6e-05
GL50803_008010	139	Hypothetical protein	chr2	-0.59646	6.12	29	0.00017	0.00084	-0.82552	6.12	55	7.8e-06	6.9e-05	-0.9	6.12	65	3.5e-06	3.2e-05
GL50803_0015500	138	Mitosis protein DIM1	chr2	0.59611	2.67	8.1	0.015	0.031	1.01275	2.67	25	0.00029	0.0011	0.95	2.67	22	0.00056	0.0017
GL50803_0017105	1961	Intraflagellar transport protein IFT172	chr5	0.59589	8.51	16	0.0017	0.0053	0.77937	8.51	27	0.00023	0.00087	0.79	8.51	28	0.0002	0.00072
GL50803_0016226	978	Hypothetical protein	chr4	-0.59508	6.97	26	0.00027	0.0012	-0.56568	6.97	23	0.00041	0.0014	-0.61	6.97	27	0.00024	0.00083
GL50803_008722	531	Myb 1-like protein	chr5	-0.59487	10.68	13	0.004	0.01	-1.11272	10.68	44	2.4e-05	0.00016	-0.99	10.68	35	7.4e-05	0.00032
GL50803_0017129	265	Hypothetical protein	chr4	-0.59456	5.34	26	0.00025	0.0011	-0.46891	5.34	17	0.0015	0.0042	-0.58	5.34	25	0.0003	0.00099
GL50803_0015490	182	Hypothetical protein	chr2	0.59432	3.96	16	0.0016	0.0051	0.7081	3.96	24	0.00038	0.0013	0.61	3.96	17	0.0013	0.0034
GL50803_0060401	362	Hypothetical protein	chr5	-0.59407	5.76	41	3.2e-05	0.00024	-0.47021	5.76	26	0.00024	0.00092	-0.47	5.76	26	0.00024	0.00084
GL50803_0024423	847	WW domain-containing protein	chr5	-0.59404	6.1	35	6.6e-05	0.0004	-0.5406	6.1	29	0.00015	0.00063	-0.7	6.1	49	1.4e-05	8.7e-05
GL50803_0061472	253	Ankyrin repeat protein 2	chr1	0.59343	3.69	16	0.0017	0.0051	0.31149	3.69	4.4	0.057	0.09	0.22	3.69	2.2	0.16	0.21
GL50803_007135	133	Hypothetical protein	chr3	-0.59303	5.21	12	0.0052	0.013	-0.43634	5.21	6.5	0.026	0.046	-0.28	5.21	2.6	0.13	0.18
GL50803_0086934	309	Kinase, NEK	chr4	0.5925	4.95	19	0.00086	0.003	0.2396	4.95	3.2	0.099	0.15	-0.21	4.95	2.3	0.15	0.21
GL50803_0027896	1884	Hypothetical protein	chr5	0.59232	8.3	42	2.9e-05	0.00022	0.46517	8.3	26	0.00025	0.00093	0.31	8.3	12	0.0052	0.011
GL50803_006254	157	Hypothetical protein	chr2	0.59231	4.99	23	0.00041	0.0017	0.52421	4.99	19	0.00099	0.0029	0.76	4.99	38	4.5e-05	0.00022
GL50803_0060288	92	BolA-like protein	chr5	-0.59224	3.63	9.9	0.0085	0.019	-0.4813	3.63	6.8	0.023	0.042	-0.75	3.63	16	0.0019	0.0047
GL50803_005249	291	Biglycan	chr4	0.59221	5.3	22	0.00051	0.002	0.81567	5.3	43	2.7e-05	0.00017	0.91	5.3	53	9.8e-06	6.8e-05
GL50803_0017558	1235	Kinase, CMGC DYRK	chr4	-0.59221	7.87	20	0.00082	0.0029	-0.43396	7.87	10	0.0076	0.016	-0.53	7.87	16	0.0019	0.0047
GL50803_0017570	899	Elongation factor 2	chr4	-0.59217	12.14	21	0.00058	0.0022	-0.68457	12.14	28	0.00018	0.00072	-0.64	12.14	25	0.00031	0.001
GL50803_00113662	1022	Hypothetical protein	chr3	-0.5919	6.47	53	9.1e-06	0.0001	-0.42484	6.47	28	0.0002	0.00078	-0.49	6.47	37	5.5e-05	0.00026
GL50803_0010836	192	Leucine zipper-containing protein	chr1	-0.59124	4.48	19	0.00085	0.003	-0.71067	4.48	28	0.00018	0.00072	-0.63	4.48	22	0.00051	0.0015
GL50803_0015338	314	Kinase, NEK	chr5	-0.59094	7.06	32	0.00011	0.0006	-0.73354	7.06	49	1.4e-05	0.0001	-0.62	7.06	34	7.9e-05	0.00034
GL50803_0093671	232	Casein kinase II beta chain	chr4	-0.59091	6.12	48	1.5e-05	0.00014	-0.60461	6.12	51	1.1e-05	9e-05	-0.58	6.12	47	1.7e-05	0.00011
GL50803_007520	483	Hypothetical protein	chr1	-0.59056	7.88	44	2.5e-05	0.0002	-0.88776	7.88	100	3.5e-07	8.5e-06	-0.97	7.88	120	1.3e-07	3.3e-06
GL50803_0060275	175	Hypothetical protein	chr5	0.59042	1.84	6.2	0.028	0.053	0.64024	1.84	7.7	0.017	0.032	0.72	1.84	9.4	0.0098	0.019
GL50803_006007	1016	Ankyrin repeat protein 1	chr2	-0.59022	7.68	45	2e-05	0.00017	-0.43726	7.68	25	0.00032	0.0011	-0.5	7.68	33	9.4e-05	0.00039
GL50803_0032838	198	Nfu	chr4	0.59003	6.68	49	1.4e-05	0.00014	0.46329	6.68	30	0.00013	0.00058	0.47	6.68	31	0.00013	0.00049
GL50803_0017261	219	Eukaryotic initiation factor 4E	chr1	0.58949	7.49	19	0.00093	0.0032	0.46147	7.49	12	0.0051	0.012	0.58	7.49	19	0.001	0.0028
GL50803_003867	499	Hypothetical protein	chr4	-0.58936	5.78	34	8.2e-05	0.00048	-0.29666	5.78	8.6	0.013	0.025	-0.34	5.78	11	0.0055	0.011
GL50803_009196	298	Kinase, NEK	chr5	0.58916	8.25	46	1.9e-05	0.00016	0.74708	8.25	73	1.8e-06	2.4e-05	0.84	8.25	92	5.3e-07	8.4e-06
GL50803_0013749	618	Poly(A) polymerase	chr4	-0.58915	6.52	45	2e-05	0.00017	-0.49441	6.52	32	0.00011	0.00048	-0.68	6.52	60	5.1e-06	4.2e-05
GL50803_004344	138	Hypothetical protein	chr3	0.58884	6.59	32	0.00011	0.00058	0.26608	6.59	6.6	0.024	0.044	0.15	6.59	2.1	0.18	0.23
GL50803_0016328	569	DRAP deaminase	chr2	0.58808	7.97	21	0.00063	0.0023	0.3414	7.97	7.1	0.021	0.038	0.36	7.97	7.9	0.016	0.028
GL50803_005013	209	Endothelin-converting enzyme 1	chr5	-0.5877	4.32	21	0.00057	0.0022	-0.47551	4.32	15	0.0024	0.0062	-0.61	4.32	23	0.00042	0.0013
GL50803_007653	635	Kinase, NEK	chr1	-0.58668	6.97	48	1.6e-05	0.00015	-0.49743	6.97	34	7.7e-05	0.00037	-0.61	6.97	51	1.2e-05	7.7e-05
GL50803_00137715	679	High cysteine membrane protein Group 5	chr5	0.58601	8.46	34	7.5e-05	0.00045	-0.05327	8.46	0.29	0.6	0.66	-0.019	8.46	0.035	0.85	0.89
GL50803_0014704	996	Hypothetical protein	chr5	0.58594	8.78	14	0.0027	0.0076	0.58245	8.78	14	0.0029	0.0072	0.56	8.78	13	0.0036	0.0079
GL50803_005809	824	Hypothetical protein	chr4	-0.58531	8.75	33	9.4e-05	0.00053	-0.48469	8.75	22	0.00049	0.0017	-0.45	8.75	19	0.00098	0.0027
GL50803_00112978	2646	Chromodomain helicase-DNA-binding protein, putative	chr4	0.58504	7.93	17	0.0016	0.0049	0.60437	7.93	18	0.0012	0.0035	0.52	7.93	13	0.0037	0.0082
GL50803_008983	1058	Ankyrin repeat protein 1	chr3	-0.58501	6.93	40	3.6e-05	0.00026	-0.4845	6.93	28	0.00019	0.00075	-0.53	6.93	34	8e-05	0.00034
GL50803_0011209	538	Cathepsin L	chr5	-0.58429	7.02	17	0.0013	0.0043	-0.55613	7.02	16	0.0017	0.0046	-0.28	7.02	4.1	0.065	0.098
GL50803_0086431	369	Hypothetical protein	chr3	-0.58415	5.53	14	0.0025	0.0072	-0.61943	5.53	16	0.0016	0.0044	-0.67	5.53	19	0.00085	0.0024
GL50803_006439	184	EF-hand domain pair-containing protein	chr3	-0.58374	5.37	20	0.00077	0.0027	-0.54132	5.37	18	0.0012	0.0034	-0.61	5.37	23	0.00048	0.0015
GL50803_00137706	596	Kinase, NEK	chr5	-0.58275	7.23	47	1.8e-05	0.00016	-0.5472	7.23	42	3.1e-05	0.00019	-0.57	7.23	44	2.4e-05	0.00013
GL50803_009011	622	Glycyl-tRNA synthetase	chr3	0.58252	7.66	12	0.0047	0.012	0.52407	7.66	9.7	0.0089	0.019	0.47	7.66	7.8	0.016	0.03
GL50803_0015148	615	Chaperone protein DnaJ	chr3	-0.58213	8.51	7.4	0.019	0.038	-0.34926	8.51	2.6	0.13	0.18	-0.26	8.51	1.5	0.25	0.31
GL50803_0086498	410	Annexin	chr5	0.58207	5.94	14	0.0026	0.0073	0.78252	5.94	26	0.00025	0.00094	0.84	5.94	30	0.00015	0.00056
GL50803_0016963	2731	Hypothetical protein	chr3	0.58176	7.14	20	0.00078	0.0028	0.7636	7.14	34	8.2e-05	0.00039	0.76	7.14	33	8.7e-05	0.00036
GL50803_0050379	688	VSP	chr1	-0.58056	7.65	35	7.4e-05	0.00044	-0.48865	7.65	25	0.00031	0.0011	-0.35	7.65	12	0.0042	0.0091
GL50803_0014043	240	VSP	chr4	-0.58009	5.3	31	0.00013	0.00066	-0.85567	5.3	67	2.8e-06	3.2e-05	-0.68	5.3	43	2.7e-05	0.00015
GL50803_0040244	205	Emp24/gp25L/p24 family/GOLD protein	chr3	0.57956	6.44	40	3.5e-05	0.00026	0.89784	6.44	97	4e-07	9.2e-06	0.93	6.44	100	2.9e-07	5.4e-06
GL50803_0016731	3050	Hypothetical protein	chr5	-0.57946	7.77	29	0.00016	0.00078	-0.41287	7.77	15	0.0024	0.0063	-0.53	7.77	24	0.00038	0.0012
GL50803_0011712	1222	Hypothetical protein	chr2	-0.5794	10.41	23	0.00041	0.0017	-0.7263	10.41	36	6.2e-05	0.00032	-0.65	10.41	29	0.00017	0.00062
GL50803_005873	136	Hypothetical protein	chr4	-0.57845	2.98	7.3	0.019	0.039	-0.53944	2.98	6.7	0.023	0.043	-0.53	2.98	6.3	0.027	0.047
GL50803_0014182	216	Hypothetical protein	chr3	-0.57839	4.13	13	0.0033	0.0089	-0.78922	4.13	25	0.00028	0.001	-0.79	4.13	25	0.00032	0.001
GL50803_006757	189	Pyrazinamidase/nicotinamidase	chr5	-0.5782	6.09	25	0.00033	0.0014	-0.93072	6.09	65	3.5e-06	3.9e-05	-0.79	6.09	47	1.8e-05	0.00011
GL50803_0014321	110	Ribosomal protein L30	chr5	0.57798	9.61	22	0.00048	0.0019	0.70809	9.61	33	8.8e-05	0.00041	0.72	9.61	35	7.1e-05	0.00031
GL50803_0012220	229	Hydrolase, putative	chr4	-0.57772	5.95	27	0.00022	0.001	-0.29161	5.95	6.9	0.022	0.04	-0.52	5.95	22	0.00049	0.0015
GL50803_0011683	297	Alpha-3 giardin	chr5	-0.57771	9.5	24	0.00035	0.0015	-0.99871	9.5	73	1.9e-06	2.5e-05	-1	9.5	79	1.2e-06	1.4e-05
GL50803_0061359	201	Beta-1,4-N-acetylglucosaminyltransferase	chr2	0.57766	5.21	18	0.0012	0.004	0.76223	5.21	31	0.00012	0.00052	0.95	5.21	48	1.6e-05	9.9e-05
GL50803_0017482	518	TCP-1 chaperonin subunit delta	chr4	-0.57751	7.83	42	2.8e-05	0.00022	-0.59176	7.83	44	2.3e-05	0.00015	-0.66	7.83	55	8e-06	5.9e-05
GL50803_0021502	241	Bromodomain-containing protein	chr5	-0.57709	5.58	30	0.00014	0.00071	-0.6222	5.58	35	6.8e-05	0.00034	-0.82	5.58	61	4.6e-06	3.9e-05
GL50803_0015340	928	Ankyrin repeat protein 1	chr5	0.57708	6.46	43	2.5e-05	0.0002	0.66944	6.46	59	5.7e-06	5.6e-05	0.65	6.46	55	8e-06	5.9e-05
GL50803_006919	682	Hypothetical protein	chr5	-0.57689	5.35	31	0.00011	0.00061	-0.63477	5.35	39	4.2e-05	0.00024	-0.76	5.35	54	8.4e-06	6.1e-05
GL50803_008865	405	Hypothetical protein	chr1	-0.57682	5.2	22	0.00054	0.0021	-0.4683	5.2	15	0.0024	0.0062	-0.44	5.2	13	0.004	0.0087
GL50803_0015226	291	Hypothetical protein	chr4	-0.57682	5.23	32	9.8e-05	0.00055	-0.74978	5.23	55	7.7e-06	6.8e-05	-0.81	5.23	64	3.7e-06	3.3e-05
GL50803_009180	223	Hypothetical protein	chr5	-0.5768	4.18	13	0.0034	0.0092	-0.5626	4.18	13	0.0034	0.0083	-0.53	4.18	11	0.0058	0.012
GL50803_0012921	148	Hypothetical protein	chr2	-0.57662	3.42	4.4	0.058	0.099	-0.47959	3.42	3.3	0.095	0.14	-0.35	3.42	1.6	0.23	0.29
GL50803_0016342	1653	Hypothetical protein	chr5	-0.57616	7.19	19	0.00097	0.0033	-0.43713	7.19	11	0.0061	0.014	-0.47	7.19	13	0.0037	0.0082
GL50803_0010871	313	Hypothetical protein	chr3	-0.57592	3.19	9.8	0.0086	0.02	-0.54598	3.19	9.2	0.01	0.021	-0.23	3.19	1.6	0.23	0.29
GL50803_0024113	1160	Hypothetical protein	chr4	-0.57588	7.07	39	4e-05	0.00028	-0.44044	7.07	23	0.00041	0.0014	-0.46	7.07	26	0.00027	0.00093
GL50803_0040747	983	Hypothetical protein	chr2	0.57565	7.11	52	1.1e-05	0.00011	0.74872	7.11	87	7.1e-07	1.3e-05	0.77	7.11	91	5.7e-07	8.8e-06
GL50803_0015567	215	Rab2a	chr4	-0.57551	8.08	32	9.9e-05	0.00056	-0.82132	8.08	66	3e-06	3.5e-05	-0.76	8.08	58	6.1e-06	4.7e-05
GL50803_0090131	1783	Leucine-rich repeat protein	chr4	-0.57524	7.53	46	1.9e-05	0.00017	-0.30988	7.53	13	0.0032	0.0078	-0.17	7.53	3.8	0.074	0.11
GL50803_004873	133	Hypothetical protein	chr2	0.57523	5.63	12	0.0052	0.013	0.81303	5.63	24	0.00038	0.0013	1	5.63	37	5.6e-05	0.00026
GL50803_0016667	906	Acyl-CoA synthetase	chr4	0.57521	10.53	28	0.00019	0.00092	0.34439	10.53	10	0.008	0.017	0.43	10.53	15	0.002	0.0049
GL50803_0040016	683	Ankyrin repeat protein 1	chr4	-0.57514	7.23	39	4.2e-05	0.00029	-0.69567	7.23	57	6.5e-06	6.2e-05	-0.72	7.23	61	4.5e-06	3.8e-05
GL50803_0010762	489	Hypothetical protein	chr4	-0.57503	7.24	46	2e-05	0.00017	-0.5337	7.24	40	3.9e-05	0.00023	-0.58	7.24	46	1.9e-05	0.00011
GL50803_0015280	235	tRNA (Guanine-1)-methyltransferase	chr4	-0.57488	5.91	30	0.00015	0.00074	-0.37663	5.91	13	0.0037	0.0089	-0.54	5.91	26	0.00027	0.00091
GL50803_0094654	409	Hypothetical protein	chr4	0.57483	7.19	40	3.8e-05	0.00027	0.48426	7.19	29	0.00017	0.0007	0.56	7.19	38	4.6e-05	0.00022
GL50803_0017591	382	Actin	chr4	-0.57429	6.03	43	2.5e-05	0.0002	-0.25846	6.03	8.9	0.011	0.023	-0.35	6.03	16	0.0017	0.0042
GL50803_0014689	876	Hypothetical protein	chr4	0.57398	8.13	22	0.0005	0.002	0.61186	8.13	25	0.0003	0.0011	0.54	8.13	19	0.00086	0.0024
GL50803_0015166	216	Hypothetical protein	chr4	-0.57244	5.84	28	0.00018	0.00088	-0.6636	5.84	38	4.6e-05	0.00025	-0.69	5.84	42	3.1e-05	0.00016
GL50803_0041258	2093	Coiled-coil protein	chr4	0.57228	8.37	31	0.00011	0.00062	0.69199	8.37	46	2e-05	0.00014	0.67	8.37	43	2.5e-05	0.00014
GL50803_00104186	1348	Hypothetical protein	chr4	-0.57189	7.37	30	0.00014	0.00072	-0.34938	7.37	11	0.0058	0.013	-0.46	7.37	19	0.00093	0.0026
GL50803_005768	370	Transcription factor, CAP family protein	chr3	-0.57123	7.23	23	0.00047	0.0019	-0.64203	7.23	28	0.00019	0.00074	-0.73	7.23	36	6.2e-05	0.00028
GL50803_006120	374	Hypothetical protein	chr3	0.57116	7.35	26	0.00027	0.0012	0.88505	7.35	62	4.5e-06	4.6e-05	1.1	7.35	88	7.1e-07	1e-05
GL50803_006647	83	Hypothetical protein	chr4	0.57074	4.44	12	0.0053	0.013	0.427	4.44	6.6	0.025	0.045	0.5	4.44	9.2	0.01	0.02
GL50803_0016803	485	Hypothetical protein	chr3	-0.57057	6.82	20	0.00076	0.0027	-0.69611	6.82	31	0.00012	0.00054	-0.57	6.82	21	0.00068	0.002
GL50803_0024505	1168	Hypothetical protein	chr5	-0.57035	6.56	36	6e-05	0.00038	-0.82508	6.56	76	1.4e-06	2.1e-05	-0.97	6.56	100	2.7e-07	5.3e-06
GL50803_0016668	695	Hypothetical protein	chr4	-0.57031	7.04	32	0.00011	0.00061	-0.89513	7.04	78	1.4e-06	2.1e-05	-1	7.04	100	2.9e-07	5.4e-06
GL50803_006942	657	Sir2 family protein	chr5	-0.57012	5.81	29	0.00016	0.00079	-0.57754	5.81	31	0.00013	0.00055	-0.65	5.81	38	4.7e-05	0.00023
GL50803_003114	160	Hypothetical protein	chr1	-0.56991	4.83	21	0.00059	0.0022	-0.45778	4.83	14	0.0027	0.0069	-0.46	4.83	14	0.0027	0.0063
GL50803_003974	216	DNA-directed RNA polymerase III subunit 22.9 kDa polypeptide	chr2	0.56991	3.51	11	0.0066	0.016	0.87273	3.51	26	0.00025	0.00093	0.94	3.51	30	0.00015	0.00055
GL50803_0015977	948	Hypothetical protein	chr5	0.56973	6.1	5.8	0.033	0.061	0.53432	6.1	5.2	0.041	0.068	0.51	6.1	4.9	0.048	0.076
GL50803_0028737	171	Hypothetical protein	chr5	-0.56966	4.41	10	0.0075	0.018	-0.63981	4.41	13	0.0035	0.0085	-0.8	4.41	19	0.00085	0.0024
GL50803_0016833	606	Tenascin-like protein	chr1	0.56905	9.36	22	0.00055	0.0021	0.1377	9.36	1.3	0.28	0.35	0.18	9.36	2.2	0.16	0.22
GL50803_0014746	197	Hypothetical protein	chr1	-0.56855	4.66	25	0.00033	0.0014	-0.50922	4.66	20	0.00076	0.0024	-0.62	4.66	29	0.00015	0.00057
GL50803_008691	351	tRNA (adenine57-N1/adenine58-N1)-methyltransferase catalytic subunit	chr4	0.56835	7.17	37	5.6e-05	0.00036	0.97029	7.17	110	2.4e-07	6.9e-06	1.1	7.17	150	4.1e-08	1.6e-06
GL50803_008920	246	Zinc finger domain protein	chr5	-0.56811	5.02	29	0.00017	0.00084	-0.91764	5.02	75	1.6e-06	2.3e-05	-0.91	5.02	71	2e-06	2e-05
GL50803_0032686	369	Hypothetical protein	chr5	-0.56748	7.46	21	0.00062	0.0023	-0.58024	7.46	22	0.00054	0.0018	-0.73	7.46	34	7.7e-05	0.00033
GL50803_009145	703	DNA helicase RecQ	chr5	-0.56748	4.4	17	0.0013	0.0041	-0.60285	4.4	20	0.00073	0.0023	-0.67	4.4	24	0.00035	0.0011
GL50803_0091919	551	TCP-1 chaperonin subunit alpha	chr4	-0.56745	8.49	26	0.00028	0.0013	-0.49444	8.49	19	0.00089	0.0027	-0.43	8.49	15	0.0025	0.0058
GL50803_0011551	317	Hypothetical protein	chr3	-0.5669	7.14	45	2.1e-05	0.00018	-0.64842	7.14	60	5e-06	5e-05	-0.54	7.14	41	3.4e-05	0.00018
GL50803_0041512	657	Flagella associated protein	chr5	0.56672	7.73	25	0.00032	0.0014	0.5132	7.73	20	0.00076	0.0023	0.36	7.73	9.9	0.0085	0.017
GL50803_0011149	290	Hypothetical protein	chr4	-0.56643	8.32	16	0.0018	0.0056	-0.4247	8.32	8.9	0.011	0.023	-0.23	8.32	2.5	0.14	0.19
GL50803_0011191	298	Hypothetical protein	chr5	-0.56642	4.97	17	0.0015	0.0047	-0.62194	4.97	21	0.00062	0.002	-0.72	4.97	28	0.0002	0.00073
GL50803_0022385	974	Ankyrin repeat protein 1	chr3	0.566	7.96	43	2.6e-05	0.00021	0.32797	7.96	15	0.0024	0.0061	0.39	7.96	20	0.00071	0.002
GL50803_0029147	134	High cysteine membrane protein	chr3	-0.56581	5.43	20	0.00073	0.0026	-1.10324	5.43	77	1.4e-06	2.1e-05	-1.4	5.43	120	1.7e-07	3.8e-06
GL50803_006430	249	14-3-3 protein	chr5	-0.56563	11.6	31	0.00013	0.00066	-0.7608	11.6	56	7.4e-06	6.7e-05	-0.73	11.6	52	1.1e-05	7.2e-05
GL50803_007608	1211	Leucine-rich repeat protein	chr4	0.56546	7.09	22	0.0005	0.002	0.82782	7.09	47	1.8e-05	0.00013	0.96	7.09	62	4.4e-06	3.7e-05
GL50803_0024321	289	Kinase, NEK	chr5	0.56544	9.42	14	0.0028	0.0078	0.38543	9.42	6.7	0.024	0.043	0.51	9.42	12	0.0052	0.011
GL50803_0017164	972	Sec24-like 1	chr1	0.56542	7.92	28	0.0002	0.00094	0.35083	7.92	11	0.0068	0.015	0.34	7.92	10	0.0077	0.015
GL50803_005328	142	AP2 sigma adaptin	chr5	-0.56541	7.34	41	3.4e-05	0.00025	-0.89823	7.34	100	2.8e-07	7.6e-06	-1	7.34	140	6e-08	2e-06
GL50803_0017238	611	Hypothetical protein	chr3	-0.56523	6.79	31	0.00012	0.00062	-0.37565	6.79	14	0.0028	0.007	-0.48	6.79	23	0.00045	0.0014
GL50803_0050332	420	High cysteine membrane protein	chr2	-0.56523	6.15	28	0.00017	0.00085	-0.6113	6.15	33	8.7e-05	0.00041	-0.53	6.15	24	0.00034	0.0011
GL50803_00137641	494	TMP55	chr3	-0.56521	7.95	26	0.00025	0.0011	-0.73151	7.95	44	2.3e-05	0.00015	-0.74	7.95	46	2e-05	0.00012
GL50803_003705	262	Hypothetical protein	chr5	-0.56513	6.74	33	8.5e-05	0.00049	-0.41205	6.74	18	0.0011	0.0033	-0.44	6.74	20	0.00075	0.0022
GL50803_0022553	574	Encystation-specific protease	chr1	-0.56508	7.06	39	4.4e-05	0.0003	-0.62302	7.06	48	1.6e-05	0.00012	-0.61	7.06	45	2.1e-05	0.00012
GL50803_00115239	927	Translation initiation factor IF-2, putative	chr3	0.56481	8.44	7.3	0.02	0.039	0.62047	8.44	8.7	0.012	0.024	0.61	8.44	8.5	0.013	0.024
GL50803_0015483	388	UAA transporter family protein	chr2	-0.56455	8.61	32	0.00011	0.0006	-0.50266	8.61	25	0.0003	0.0011	-0.52	8.61	26	0.00024	0.00083
GL50803_0091480	1713	STU2-like protein	chr5	0.56448	8.69	34	7.4e-05	0.00044	0.97264	8.69	99	3.5e-07	8.6e-06	1	8.69	110	2.4e-07	4.8e-06
GL50803_0016237	679	Sperm tail domain-containing protein	chr5	0.56368	7.33	46	2e-05	0.00017	0.78278	7.33	87	7.2e-07	1.3e-05	0.79	7.33	89	6.3e-07	9.5e-06
GL50803_008349	257	Hypothetical protein	chr2	0.56352	4.71	22	0.00049	0.0019	1.01607	4.71	74	1.7e-06	2.3e-05	0.98	4.71	68	2.6e-06	2.5e-05
GL50803_0017494	315	Hypothetical protein	chr4	-0.56319	4.48	19	0.00086	0.003	-0.58898	4.48	21	0.00059	0.0019	-0.73	4.48	32	0.0001	0.00042
GL50803_0017157	454	Protein phosphatase 2A regulary subunit B	chr5	0.56301	6.08	23	0.00041	0.0017	0.85879	6.08	55	8.4e-06	7.3e-05	0.91	6.08	61	4.7e-06	4e-05
GL50803_0061646	66	Hypothetical protein	chr1	0.56275	4.35	5.4	0.039	0.07	0.24941	4.35	1.1	0.32	0.4	0.24	4.35	1	0.34	0.4
GL50803_00103810	1874	Ankyrin repeat protein 1	chr5	0.56235	8.26	29	0.00017	0.00083	0.59687	8.26	32	9.9e-05	0.00046	0.6	8.26	32	0.0001	0.00041
GL50803_006471	255	Hypothetical protein	chr3	0.56233	5.91	28	0.00018	0.00088	0.27669	5.91	6.9	0.022	0.04	0.23	5.91	4.9	0.047	0.074
GL50803_0015324	355	Nucleotide-binding protein 35	chr2	0.56191	6.8	17	0.0013	0.0042	0.16198	6.8	1.5	0.25	0.32	-0.092	6.8	0.48	0.5	0.57
GL50803_009115	585	Glucose-6-phosphate isomerase	chr5	0.56168	10.63	22	0.00049	0.0019	-0.40651	10.63	12	0.0047	0.011	-0.42	10.63	12	0.0041	0.0089
GL50803_0015555	731	ATP-dependent RNA helicase	chr3	0.5616	6	17	0.0013	0.0043	0.60945	6	21	0.00068	0.0022	0.59	6	19	0.00087	0.0024
GL50803_00137749	1578	Hypothetical protein	chr3	-0.56152	6.29	32	0.00011	0.00058	-0.32909	6.29	11	0.0062	0.014	-0.47	6.29	22	0.00051	0.0016
GL50803_0016516	716	EXS family protein	chr4	-0.56147	5.32	25	0.00029	0.0013	-0.46674	5.32	18	0.0011	0.0033	-0.59	5.32	29	0.00017	0.00063
GL50803_0016021	936	Hypothetical protein	chr5	-0.56117	6.3	13	0.0036	0.0095	-0.43	6.3	7.8	0.016	0.031	-0.48	6.3	9.8	0.0087	0.017
GL50803_009079	186	Transmembrane emp24 domain-containing protein	chr5	-0.56113	6.03	32	0.0001	0.00057	-0.72248	6.03	53	9.4e-06	7.9e-05	-0.71	6.03	50	1.2e-05	8.1e-05
GL50803_00d101307	310	Kinase, NEK	chr4	0.55983	3.43	6.7	0.024	0.046	0.74948	3.43	13	0.004	0.0094	0.5	3.43	5.3	0.039	0.064
GL50803_0091504	4894	Hypothetical protein	chr5	0.55977	8.16	37	5.3e-05	0.00035	0.54513	8.16	35	6.7e-05	0.00034	0.55	8.16	36	6e-05	0.00027
GL50803_0015090	517	L-serine dehydratase	chr3	-0.5597	8.25	39	4.3e-05	0.0003	-0.7537	8.25	70	2.3e-06	2.8e-05	-0.88	8.25	96	4.3e-07	7.2e-06
GL50803_008516	405	Hypothetical protein	chr2	-0.55926	3.8	9.8	0.0088	0.02	-0.56411	3.8	10	0.0077	0.017	-0.68	3.8	14	0.0026	0.0061
GL50803_0017538	765	Phosphoprotein phosphatase 2A regulatory subunit	chr5	0.55895	7.26	18	0.0011	0.0038	0.60216	7.26	21	0.00067	0.0021	0.57	7.26	19	0.001	0.0028
GL50803_00102813	344	Ankyrin repeat protein 1	chr4	0.55886	10.45	5.4	0.039	0.071	0.27463	10.45	1.3	0.27	0.35	0.35	10.45	2.2	0.16	0.22
GL50803_0061566	1627	Hypothetical protein	chr1	0.55828	8.47	22	0.00049	0.0019	0.60631	8.47	26	0.00026	0.00098	0.7	8.47	34	7.6e-05	0.00033
GL50803_0050015	578	pVSP	chr5	0.55825	2.24	4.8	0.049	0.086	0.27551	2.24	1.2	0.3	0.37	0.48	2.24	3.4	0.089	0.13
GL50803_0015573	699	Hypothetical protein	chr4	0.55814	6.86	26	0.00027	0.0012	0.56865	6.86	27	0.00023	0.00088	0.5	6.86	21	0.00062	0.0018
GL50803_0014158	933	Ankyrin repeat protein 1	chr5	-0.55805	6.99	27	0.00022	0.001	-0.47683	6.99	20	0.00077	0.0024	-0.57	6.99	29	0.00017	0.00063
GL50803_0014047	402	Tenascin-like protein	chr4	0.55762	6.25	16	0.0016	0.0051	0.33013	6.25	5.9	0.032	0.056	0.43	6.25	10	0.008	0.016
GL50803_006171	152	Hypothetical protein	chr5	-0.55762	10.27	21	0.00063	0.0024	-0.37006	10.27	9.2	0.01	0.021	-0.33	10.27	7	0.021	0.037
GL50803_0094868	126	Hypothetical protein	chr4	-0.55676	4.46	12	0.0052	0.013	-0.90163	4.46	31	0.00012	0.00053	-1.1	4.46	41	3.2e-05	0.00017
GL50803_0090425	518	Hypothetical protein	chr1	-0.55586	7.71	42	3e-05	0.00023	-0.71994	7.71	71	2.2e-06	2.7e-05	-0.81	7.71	89	6.5e-07	9.7e-06
GL50803_0016929	524	Hypothetical protein	chr1	-0.55549	7.92	33	8.7e-05	0.0005	-0.48417	7.92	26	0.00027	0.001	-0.44	7.92	21	0.00058	0.0017
GL50803_00103807	947	Ankyrin repeat protein 1	chr5	-0.55535	7.39	42	2.9e-05	0.00022	-0.61178	7.39	52	1.1e-05	8.7e-05	-0.7	7.39	67	2.8e-06	2.6e-05
GL50803_001909	222	Hypothetical protein	chr5	0.55486	4.76	22	0.00053	0.0021	0.21522	4.76	3.3	0.094	0.14	0.017	4.76	0.019	0.89	0.92
GL50803_0042000	2667	Coiled-coil protein	chr5	0.55472	8.54	35	6.9e-05	0.00042	0.62319	8.54	44	2.5e-05	0.00016	0.58	8.54	38	4.8e-05	0.00023
GL50803_0016924	248	20S proteasome alpha subunit 1	chr3	-0.55458	7.81	45	2.1e-05	0.00018	-0.54312	7.81	43	2.6e-05	0.00017	-0.63	7.81	57	6.5e-06	5e-05
GL50803_0010551	365	Endonuclease/Exonuclease/phosphatase family protein	chr4	-0.55419	5.28	21	0.00063	0.0023	-0.33179	5.28	7.8	0.016	0.032	-0.5	5.28	17	0.0014	0.0036
GL50803_0016271	454	Hypothetical protein	chr2	0.55408	5.49	31	0.00013	0.00067	0.79689	5.49	64	3.6e-06	4e-05	0.96	5.49	92	5.5e-07	8.6e-06
GL50803_006026	177	Hypothetical protein	chr4	-0.55373	4.51	10	0.0083	0.019	-0.8846	4.51	26	0.00028	0.001	-1	4.51	34	7.7e-05	0.00033
GL50803_00111906	881	Hypothetical protein	chr5	0.55366	6.65	16	0.0019	0.0056	0.45399	6.65	11	0.0069	0.015	0.56	6.65	16	0.0018	0.0044
GL50803_0013382	801	Hypothetical protein	chr3	0.55352	5.97	28	0.00019	0.0009	0.7851	5.97	57	6.7e-06	6.3e-05	0.81	5.97	61	4.8e-06	4e-05
GL50803_0086520	828	Hypothetical protein	chr3	-0.55344	5.09	23	0.00044	0.0018	-0.69321	5.09	36	6e-05	0.00031	-0.74	5.09	41	3.5e-05	0.00018
GL50803_00102438	783	Plasma membrane calcium-transporting ATPase 2	chr5	0.55296	7.19	36	6e-05	0.00038	0.40738	7.19	20	0.00076	0.0024	0.43	7.19	22	0.00053	0.0016
GL50803_0013455	576	Hypothetical protein	chr4	0.55296	6.74	28	0.00018	0.00088	0.76175	6.74	54	9e-06	7.6e-05	0.72	6.74	48	1.5e-05	9.5e-05
GL50803_0016286	1059	Lecithin-cholesterol acyl transferase, putative	chr3	-0.55221	8.04	10	0.0079	0.018	-0.29493	8.04	3.1	0.11	0.15	0.0056	8.04	0.0011	0.97	0.98
GL50803_0013661	351	Eukaryotic translation initiation factor 3 subunit 2	chr5	-0.55205	7.93	36	6.3e-05	0.00039	-0.45831	7.93	25	0.00033	0.0012	-0.46	7.93	24	0.00033	0.0011
GL50803_0014277	1026	N-acetyltransferase-like protein	chr5	-0.55174	7.34	31	0.00012	0.00064	-0.44981	7.34	20	0.00069	0.0022	-0.53	7.34	29	0.00017	0.00064
GL50803_005522	1008	Hypothetical protein	chr5	-0.55162	7.65	15	0.0022	0.0063	-0.62482	7.65	20	0.00077	0.0024	-0.6	7.65	18	0.0011	0.0028
GL50803_0016158	1137	High cysteine membrane protein	chr3	0.55132	5.62	22	0.00055	0.0021	0.4526	5.62	15	0.0023	0.006	0.38	5.62	10	0.0075	0.015
GL50803_0060697	158	Hypothetical protein	chr4	0.55121	3.88	13	0.0037	0.0099	0.45488	3.88	8.8	0.012	0.023	0.67	3.88	19	0.0009	0.0025
GL50803_006451	255	Hypothetical protein	chr4	0.55112	7.44	40	3.8e-05	0.00027	0.61089	7.44	49	1.4e-05	0.00011	0.62	7.44	50	1.2e-05	8e-05
GL50803_008987	179	Hypothetical protein	chr2	-0.55085	5.77	33	9.3e-05	0.00053	-0.57901	5.77	37	5.6e-05	0.0003	-0.43	5.77	20	0.00079	0.0022
GL50803_0014633	1032	Hypothetical protein	chr1	-0.55067	7.51	41	3.2e-05	0.00024	-0.69783	7.51	67	2.9e-06	3.3e-05	-0.73	7.51	73	1.8e-06	1.9e-05
GL50803_0014045	322	Hypothetical protein	chr4	-0.55025	6.91	35	6.5e-05	0.0004	-0.69343	6.91	57	6.7e-06	6.3e-05	-0.73	6.91	63	4.1e-06	3.5e-05
GL50803_002779	749	Ankyrin repeat protein 1	chr5	-0.55003	6.45	33	9.6e-05	0.00054	-0.44664	6.45	22	0.00053	0.0018	-0.43	6.45	20	0.00071	0.002
GL50803_006242	152	Translationally controlled tumor protein-like protein	chr5	-0.54991	8.39	25	0.00032	0.0014	-0.96111	8.39	77	1.4e-06	2.1e-05	-1.2	8.39	130	1e-07	2.8e-06
GL50803_004018	579	Hypothetical protein	chr5	0.5495	6.96	34	8.3e-05	0.00048	0.37356	6.96	16	0.0019	0.0051	0.22	6.96	5.4	0.039	0.063
GL50803_0011566	267	Hypothetical protein	chr3	0.54912	6.62	31	0.00012	0.00063	0.52678	6.62	28	0.00018	0.00072	0.46	6.62	22	0.00054	0.0016
GL50803_0013766	820	Ankyrin repeat protein 1	chr3	-0.54903	7.29	39	4.1e-05	0.00029	-0.47602	7.29	29	0.00015	0.00065	-0.54	7.29	38	4.6e-05	0.00022
GL50803_0028856	154	Hypothetical protein	chr4	0.54864	4.45	15	0.0023	0.0066	0.72916	4.45	27	0.00023	0.00089	0.59	4.45	18	0.0012	0.0033
GL50803_001903	221	Glutamine methyltransferase	chr5	-0.54853	3.88	9.3	0.01	0.023	-0.4536	3.88	6.6	0.024	0.044	-0.48	3.88	7.2	0.02	0.036
GL50803_0034179	1432	Hypothetical protein	chr4	0.54822	7.65	18	0.0012	0.004	0.75303	7.65	33	9.3e-05	0.00043	0.68	7.65	26	0.00025	0.00085
GL50803_0024662	526	L-serine dehydratase	chr2	-0.54724	7.61	32	0.0001	0.00056	-0.66206	7.61	47	1.6e-05	0.00012	-0.74	7.61	59	5.6e-06	4.4e-05
GL50803_0030354	710	Kinase, NEK	chr5	0.5472	7.56	23	0.00045	0.0018	0.60049	7.56	27	0.00021	0.00081	0.64	7.56	30	0.00013	0.00051
GL50803_0034160	293	RING-type zinc-finger domain-containing protein	chr3	0.54711	7.49	39	4.2e-05	0.00029	0.43396	7.49	25	0.00032	0.0011	0.35	7.49	16	0.0016	0.0041
GL50803_0011965	213	Hypothetical protein	chr4	-0.54699	5.11	19	0.00096	0.0033	-0.47269	5.11	14	0.0026	0.0066	-0.5	5.11	16	0.0019	0.0046
GL50803_00107659	98	Hypothetical protein	chr4	-0.54698	4.6	12	0.0044	0.011	-0.32948	4.6	4.5	0.054	0.087	-0.23	4.6	2.2	0.16	0.22
GL50803_0016599	2191	Nucleotidyl cyclase	chr2	0.54682	7.17	20	0.0007	0.0026	0.83168	7.17	47	1.7e-05	0.00012	0.93	7.17	59	5.8e-06	4.6e-05
GL50803_0015529	327	Hypothetical protein	chr4	-0.54669	6.82	34	7.4e-05	0.00044	-0.52297	6.82	32	0.00011	0.00048	-0.41	6.82	19	0.00095	0.0026
GL50803_00113242	345	High cysteine protein	chr5	0.54632	5.15	13	0.0034	0.0092	0.64038	5.15	18	0.0011	0.0031	0.78	5.15	27	0.00023	0.00082
GL50803_00103202	1362	Hypothetical protein	chr1	-0.54618	7.23	48	1.6e-05	0.00014	-0.45826	7.23	34	8.3e-05	0.00039	-0.56	7.23	51	1.2e-05	7.9e-05
GL50803_005779	270	Hypothetical protein	chr3	-0.5458	8.63	28	0.00019	0.0009	-0.78394	8.63	58	6.2e-06	6e-05	-0.74	8.63	50	1.2e-05	7.9e-05
GL50803_0016503	1231	Hypothetical protein	chr4	0.54555	6.07	16	0.0019	0.0056	0.35325	6.07	6.6	0.024	0.044	0.23	6.07	2.8	0.12	0.17
GL50803_004188	297	Hypothetical protein	chr2	0.54527	7.65	31	0.00011	0.00062	0.56681	7.65	34	7.7e-05	0.00037	0.8	7.65	68	2.6e-06	2.5e-05
GL50803_0050163	1984	VSP	chr4	0.54508	2.62	3.7	0.077	0.12	0.51896	2.62	3.4	0.088	0.13	0.54	2.62	3.5	0.085	0.12
GL50803_0016944	1296	Hypothetical protein	chr3	0.54477	7.35	32	9.7e-05	0.00055	0.65044	7.35	46	1.8e-05	0.00013	0.63	7.35	43	2.6e-05	0.00014
GL50803_006679	239	High cysteine membrane protein	chr5	-0.54458	7.11	25	0.00029	0.0013	-0.8955	7.11	68	2.7e-06	3.1e-05	-0.81	7.11	57	6.9e-06	5.3e-05
GL50803_004288	624	Ser/Thr phosphatase 2C, putative	chr3	-0.54443	4.81	18	0.0012	0.0039	-0.41897	4.81	11	0.0068	0.015	-0.57	4.81	19	0.0009	0.0025
GL50803_0014993	545	Diphosphate-fructose-6-phosphate 1-phosphotransferase	chr5	0.54421	10.39	27	0.00021	0.001	-0.00515	10.39	0.0025	0.96	0.97	0.055	10.39	0.28	0.6	0.67
GL50803_0013735	1114	Ankyrin repeat protein 1	chr4	-0.54409	6.65	40	3.9e-05	0.00028	-0.35134	6.65	16	0.0016	0.0043	-0.4	6.65	22	0.00053	0.0016
GL50803_0011040	322	Kinase, NEK	chr3	-0.54401	4.37	13	0.0033	0.009	-0.54573	4.37	14	0.0029	0.0073	-0.54	4.37	13	0.0033	0.0074
GL50803_008152	582	Kinase, NEK	chr5	0.54395	7.87	30	0.00014	0.0007	0.52052	7.87	27	0.00021	0.0008	0.59	7.87	35	6.8e-05	0.0003
GL50803_0016734	2654	Hypothetical protein	chr5	0.5434	6.74	16	0.0018	0.0054	0.76992	6.74	32	9.9e-05	0.00046	0.77	6.74	32	0.00011	0.00043
GL50803_005857	360	Pantothenate kinase 4	chr4	0.54339	5.11	20	0.00071	0.0026	0.72745	5.11	37	5.4e-05	0.00029	0.67	5.11	31	0.00012	0.00049
GL50803_0013941	332	Histidinol-phosphatase, putative	chr5	0.54254	5.42	22	0.00056	0.0021	0.61043	5.42	28	0.00019	0.00076	0.72	5.42	38	4.6e-05	0.00022
GL50803_0014482	237	Eukaryotic initiation factor 4E	chr5	-0.54241	7.28	33	8.5e-05	0.00049	-0.72633	7.28	60	5e-06	5.1e-05	-0.74	7.28	61	4.5e-06	3.8e-05
GL50803_0014525	345	Hypothetical protein	chr5	0.54227	5.7	18	0.0012	0.0039	0.66479	5.7	27	0.00023	0.00087	0.55	5.7	18	0.0011	0.0029
GL50803_0014858	782	Hypothetical protein	chr5	0.54198	6.39	20	0.0007	0.0025	0.57643	6.39	23	0.00041	0.0014	0.68	6.39	32	0.00011	0.00043
GL50803_0016468	306	Cathepsin B	chr5	0.54134	9.55	21	0.00061	0.0023	-0.15552	9.55	1.8	0.21	0.27	-0.27	9.55	5.3	0.04	0.065
GL50803_0087446	958	ABC transporter family protein	chr1	-0.54113	9.59	21	0.00061	0.0023	-1.00679	9.59	73	1.8e-06	2.4e-05	-1.2	9.59	110	2e-07	4.3e-06
GL50803_0061708	541	Las1-like protein	chr1	0.54074	5.06	17	0.0014	0.0045	0.37551	5.06	8.3	0.014	0.027	0.49	5.06	14	0.003	0.0069
GL50803_0014401	920	Hypothetical protein	chr1	0.54066	6.81	32	0.00011	0.00058	0.50196	6.81	28	0.00019	0.00076	0.42	6.81	20	0.00082	0.0023
GL50803_0017508	773	Coiled-coil protein	chr1	-0.54031	6.48	36	6.4e-05	0.0004	-0.68064	6.48	57	6.5e-06	6.1e-05	-0.77	6.48	71	2.1e-06	2.1e-05
GL50803_0013668	362	Hypothetical protein	chr4	-0.54031	7.18	31	0.00011	0.00061	-0.53584	7.18	31	0.00012	0.00052	-0.53	7.18	31	0.00012	0.00048
GL50803_0016541	766	Ankyrin repeat protein 2	chr3	-0.53981	5.63	28	0.0002	0.00094	-0.66096	5.63	42	3e-05	0.00019	-0.66	5.63	41	3.2e-05	0.00017
GL50803_0050110	146	High cysteine membrane protein	chr5	0.53957	1.84	4	0.068	0.11	0.40988	1.84	2.3	0.15	0.21	0.64	1.84	5.6	0.035	0.058
GL50803_0086761	717	Hypothetical protein	chr5	-0.53921	7.44	34	7.9e-05	0.00047	-0.6338	7.44	47	1.7e-05	0.00012	-0.65	7.44	49	1.4e-05	8.8e-05
GL50803_0060225	207	Glutathione S-transferase-like protein	chr5	0.53916	2.37	5.1	0.043	0.076	0.33247	2.37	2	0.18	0.25	0.46	2.37	3.5	0.084	0.12
GL50803_0015397	341	Kinase, CMGC CDK	chr2	0.53906	8.64	30	0.00013	0.00069	0.45333	8.64	21	0.00058	0.0019	0.57	8.64	34	8.2e-05	0.00035
GL50803_0014475	1144	Hypothetical protein	chr3	-0.5379	7.8	43	2.7e-05	0.00021	-0.59914	7.8	53	9.3e-06	7.8e-05	-0.61	7.8	55	8e-06	5.9e-05
GL50803_0016402	635	Hypothetical protein	chr4	-0.53736	4.82	14	0.0026	0.0073	-0.23919	4.82	3	0.11	0.16	-0.19	4.82	1.8	0.2	0.26
GL50803_0050274	636	pVSP	chr4	0.53711	6.1	12	0.0048	0.012	0.21697	6.1	1.9	0.19	0.25	0.11	6.1	0.47	0.51	0.57
GL50803_0050064	486	VSP	chr5	-0.53654	2.83	4.1	0.065	0.11	-0.54521	2.83	4.4	0.057	0.09	-0.8	2.83	8.7	0.012	0.023
GL50803_0028635	2069	Hypothetical protein	chr2	-0.53635	7.41	38	4.8e-05	0.00032	-0.27291	7.41	9.9	0.0084	0.018	-0.23	7.41	6.7	0.024	0.041
GL50803_003581	135	Intraflagellar transport complex B, subunit 20	chr1	0.53622	4.28	11	0.0066	0.016	0.51714	4.28	10	0.0076	0.016	0.54	4.28	11	0.0059	0.012
GL50803_0013876	327	WD-repeat protein 5	chr4	0.53587	5.84	24	0.00033	0.0014	0.49051	5.84	21	0.00063	0.002	0.58	5.84	29	0.00015	0.00058
GL50803_003985	459	tRNA/rRNA cytosine-C5-methylase	chr4	-0.53565	6.06	29	0.00016	0.0008	-0.7845	6.06	62	4.2e-06	4.4e-05	-0.89	6.06	80	1.2e-06	1.4e-05
GL50803_007306	216	R-SNARE 2	chr4	-0.53564	6.08	25	0.0003	0.0013	-0.49888	6.08	22	0.00051	0.0017	-0.59	6.08	31	0.00012	0.00048
GL50803_006535	105	Hypothetical protein	chr5	0.53556	5.53	14	0.0027	0.0076	0.47548	5.53	11	0.0055	0.012	0.39	5.53	7.7	0.017	0.031
GL50803_0013561	221	Translation elongation factor 1-beta	chr1	-0.53555	10.29	18	0.001	0.0035	-0.53068	10.29	18	0.001	0.003	-0.49	10.29	16	0.0018	0.0045
GL50803_0016069	512	Phosphoglucosamine mutase	chr1	-0.53547	8.19	24	0.00039	0.0016	-0.59085	8.19	29	0.00017	0.0007	-0.65	8.19	36	6.4e-05	0.00029
GL50803_001643	368	Hypothetical protein	chr2	0.53513	5.71	16	0.002	0.0058	0.8059	5.71	36	6.5e-05	0.00033	0.82	5.71	37	5.8e-05	0.00027
GL50803_00114813	542	VSP	chr5	-0.53497	6.83	24	0.00034	0.0014	-0.82867	6.83	59	5.9e-06	5.7e-05	-0.8	6.83	54	9.2e-06	6.5e-05
GL50803_0087039	3081	Hypothetical protein	chr4	-0.53479	7.65	41	3.2e-05	0.00024	-0.39922	7.65	23	0.00041	0.0014	-0.39	7.65	22	0.00053	0.0016
GL50803_004653	352	Serpin 1	chr1	-0.53449	8.3	36	6.4e-05	0.0004	-0.79673	8.3	79	1.2e-06	1.9e-05	-0.74	8.3	67	2.9e-06	2.7e-05
GL50803_0032509	1036	Guanylate binding protein	chr3	-0.53433	6.6	27	0.00021	0.00097	-0.20843	6.6	4.2	0.062	0.098	-0.24	6.6	5.4	0.038	0.062
GL50803_0016299	864	Sda1, severe depolymerization of actin	chr5	-0.53423	7.35	16	0.0016	0.0051	-0.45194	7.35	12	0.0049	0.011	-0.54	7.35	17	0.0015	0.0039
GL50803_00103205	1271	Hypothetical protein	chr1	0.5341	7.68	26	0.00026	0.0012	0.73355	7.68	49	1.5e-05	0.00011	0.74	7.68	50	1.3e-05	8.5e-05
GL50803_00112787	1845	Hypothetical protein	chr4	-0.53374	6.36	32	0.00011	0.00059	-0.37464	6.36	16	0.0018	0.0049	-0.46	6.36	24	0.00036	0.0012
GL50803_007007	87	Hypothetical protein	chr2	0.53371	6.61	14	0.0028	0.0079	0.39442	6.61	7.8	0.016	0.032	0.44	6.61	9.7	0.0091	0.018
GL50803_0010167	1191	Hypothetical protein	chr3	0.53341	9.74	9.6	0.0093	0.021	0.28634	9.74	2.8	0.12	0.17	0.16	9.74	0.84	0.38	0.45
GL50803_00113603	925	Ankyrin repeat protein 3	chr1	0.5333	6.7	20	0.00076	0.0027	0.29982	6.7	6.5	0.026	0.046	0.2	6.7	3	0.11	0.16
GL50803_0014064	200	HMG (high mobility group) box-containing protein	chr1	-0.53315	6.22	33	8.5e-05	0.00049	-0.42877	6.22	22	0.00052	0.0017	-0.5	6.22	30	0.00014	0.00054
GL50803_004549	296	WD40 repeat protein	chr1	-0.53271	4.41	9.4	0.0099	0.022	-0.49523	4.41	8.4	0.013	0.027	-0.39	4.41	5	0.045	0.071
GL50803_0061627	194	Hypothetical protein	chr1	-0.53253	5.93	29	0.00015	0.00078	-0.57821	5.93	35	7.1e-05	0.00035	-0.65	5.93	43	2.7e-05	0.00015
GL50803_002902	901	Argonaute	chr1	0.53246	7.28	37	5.1e-05	0.00033	0.48189	7.28	31	0.00012	0.00053	0.51	7.28	35	6.8e-05	0.0003
GL50803_0091295	770	Solute carrier family protein	chr4	0.53239	7.4	35	6.9e-05	0.00042	0.76987	7.4	73	1.9e-06	2.5e-05	0.98	7.4	120	1.5e-07	3.7e-06
GL50803_0013393	679	Ankyrin repeat protein 1	chr4	0.53231	7.48	45	2.1e-05	0.00018	0.57826	7.48	53	9.5e-06	7.9e-05	0.62	7.48	61	4.8e-06	4e-05
GL50803_0040007	241	RNase PH-like 3'-5' exoribonuclease	chr4	-0.53195	5.32	14	0.0025	0.0072	-0.88334	5.32	41	3.5e-05	0.00021	-1	5.32	51	1.2e-05	7.7e-05
GL50803_0016549	683	Uridine kinase	chr5	0.53124	8.5	16	0.0017	0.0052	0.50675	8.5	15	0.0024	0.0061	0.5	8.5	14	0.0026	0.006
GL50803_0016893	931	Kelch motif-containing protein	chr2	0.53116	6.86	13	0.0032	0.0088	0.57595	6.86	16	0.0019	0.005	0.48	6.86	11	0.0065	0.013
GL50803_006306	709	Hypothetical protein	chr3	-0.53059	6.91	28	0.00018	0.00088	-0.69967	6.91	50	1.3e-05	9.8e-05	-0.67	6.91	46	2e-05	0.00012
GL50803_0017313	1694	Hypothetical protein	chr3	-0.52964	7.52	31	0.00011	0.00061	-0.39557	7.52	17	0.0013	0.0037	-0.48	7.52	25	0.0003	0.00099
GL50803_004181	521	Sulfite exporter TauE/SafE	chr4	-0.5295	5.62	23	0.00044	0.0018	-0.4283	5.62	15	0.002	0.0053	-0.42	5.62	14	0.0025	0.0058
GL50803_009658	304	Kinase, NEK	chr5	0.5289	7.42	40	3.7e-05	0.00027	0.64512	7.42	59	5.5e-06	5.4e-05	0.66	7.42	62	4.3e-06	3.7e-05
GL50803_008201	269	RNA recognition motif-containing protein	chr3	-0.52873	6.1	28	0.00019	0.00091	-0.59985	6.1	36	6e-05	0.00031	-0.64	6.1	41	3.4e-05	0.00018
GL50803_0033978	115	Hypothetical protein	chr5	0.5287	4.58	11	0.0062	0.015	0.60621	4.58	15	0.0023	0.0059	0.42	4.58	6.9	0.022	0.039
GL50803_009523	333	Ankyrin repeat protein 1	chr2	-0.52805	5.38	30	0.00013	0.00068	-0.38542	5.38	17	0.0016	0.0043	-0.53	5.38	30	0.00014	0.00052
GL50803_00101943	202	GINS complex protein, putative	chr4	-0.52802	2.83	3.3	0.093	0.15	-0.25836	2.83	0.87	0.37	0.44	-0.51	2.83	3.1	0.1	0.15
GL50803_0061458	370	Solute carrier family 35	chr1	-0.52792	5.64	10	0.0076	0.018	-0.75502	5.64	21	0.00066	0.0021	-0.74	5.64	19	0.00084	0.0024
GL50803_0033870	130	Ferrihemoglobin reductase	chr1	0.52782	4.77	21	0.00067	0.0025	0.30152	4.77	6.8	0.023	0.042	0.38	4.77	10	0.0074	0.015
GL50803_0026988	110	Hypothetical protein	chr4	0.5267	5.27	17	0.0013	0.0042	0.75934	5.27	36	5.9e-05	0.00031	0.73	5.27	34	8.4e-05	0.00036
GL50803_0011246	194	DPCD family protein	chr4	0.52663	6.42	32	0.0001	0.00057	0.49692	6.42	29	0.00017	0.00068	0.47	6.42	25	0.00029	0.00097
GL50803_0014787	712	Type II inositol-1,4,5-trisphosphate 5-phosphatase	chr2	0.5264	8.32	37	5.5e-05	0.00035	0.69389	8.32	63	3.8e-06	4.2e-05	0.81	8.32	86	7.7e-07	1.1e-05
GL50803_0021331	402	26S protease regulatory subunit 7	chr4	-0.52628	7.34	35	7.3e-05	0.00044	-0.75752	7.34	71	2.1e-06	2.6e-05	-0.77	7.34	73	1.8e-06	1.9e-05
GL50803_00101994	817	Hypothetical protein	chr5	-0.52619	8.11	39	4.3e-05	0.0003	-0.47104	8.11	31	0.00012	0.00052	-0.55	8.11	42	2.9e-05	0.00016
GL50803_009058	448	TAP42-like family protein	chr2	0.52587	7.69	21	0.00061	0.0023	0.189	7.69	2.7	0.12	0.18	0.2	7.69	2.9	0.11	0.16
GL50803_0013603	208	ATP synthase subunit E family protein	chr2	0.52578	7.26	31	0.00013	0.00067	0.26448	7.26	7.9	0.016	0.031	0.2	7.26	4.6	0.054	0.083
GL50803_0015581	343	WD40 repeat protein	chr5	-0.52574	6.93	29	0.00016	0.00081	-0.4334	6.93	20	0.00078	0.0024	-0.44	6.93	20	0.00075	0.0022
GL50803_0016556	1273	Hypothetical protein	chr5	0.52554	8.25	29	0.00015	0.00075	0.64791	8.25	45	2.2e-05	0.00015	0.61	8.25	40	3.7e-05	0.00019
GL50803_0015134	1040	Kinesin-6	chr3	0.52543	6.73	23	0.00042	0.0017	0.51812	6.73	23	0.00046	0.0016	0.48	6.73	19	0.00091	0.0025
GL50803_0017161	356	Tom40	chr1	0.52535	6.06	23	0.00047	0.0019	0.456	6.06	17	0.0014	0.004	0.61	6.06	30	0.00013	0.00051
GL50803_0016747	773	Rrm3p helicase	chr5	0.52525	5.59	12	0.0043	0.011	0.80556	5.59	29	0.00016	0.00065	0.67	5.59	20	0.0008	0.0023
GL50803_0020666	140	Hypothetical protein	chr4	-0.5243	3.81	9.9	0.0083	0.019	-0.81128	3.81	24	0.00039	0.0014	-1.2	3.81	46	1.8e-05	0.00011
GL50803_0022027	409	Hypothetical protein	chr4	-0.52416	4.47	11	0.0055	0.014	-0.55134	4.47	13	0.0036	0.0088	-0.5	4.47	10	0.0076	0.015
GL50803_004532	1156	Hypothetical protein	chr4	0.52383	6.76	24	0.00034	0.0015	0.83051	6.76	61	4.6e-06	4.7e-05	0.84	6.76	63	4e-06	3.5e-05
GL50803_00137726	1980	ABC transporter ABCA.1, putative	chr2	-0.52317	5.95	23	0.00043	0.0018	-0.60618	5.95	32	0.00011	0.0005	-0.51	5.95	22	0.00056	0.0017
GL50803_0014519	434	Iron-sulfur cluster biosynthesis protein IscS	chr3	0.52285	7.53	10	0.0079	0.018	0.14254	7.53	0.77	0.4	0.47	0.14	7.53	0.73	0.41	0.48
GL50803_0050012	1018	pVSP	chr5	0.5227	2.85	7.7	0.017	0.035	0.68257	2.85	14	0.0031	0.0076	0.79	2.85	18	0.0012	0.0031
GL50803_0013323	840	Hypothetical protein	chr5	-0.52252	7.08	32	0.0001	0.00057	-0.70903	7.08	58	5.8e-06	5.6e-05	-0.93	7.08	100	3.3e-07	5.9e-06
GL50803_005248	230	Myb-like DNA-binding domain-containing protein	chr4	0.52214	4.7	16	0.0018	0.0055	0.5604	4.7	18	0.0011	0.0031	0.59	4.7	20	0.00078	0.0022
GL50803_0014737	1422	Hypothetical protein	chr2	-0.52213	8.01	36	5.8e-05	0.00037	-0.45453	8.01	28	0.00019	0.00075	-0.44	8.01	26	0.00028	0.00094
GL50803_004912	297	Kinase, NEK	chr3	0.52142	7.48	21	0.00069	0.0025	-0.03522	7.48	0.098	0.76	0.81	-0.13	7.48	1.4	0.26	0.33
GL50803_0012942	146	Hypothetical protein	chr5	-0.5214	4.6	16	0.0018	0.0054	-0.43034	4.6	11	0.0058	0.013	-0.56	4.6	19	0.001	0.0027
GL50803_003934	198	Hypothetical protein	chr5	0.52115	7.13	39	4e-05	0.00028	0.65479	7.13	62	4.4e-06	4.6e-05	0.74	7.13	79	1.2e-06	1.5e-05
GL50803_0013390	722	VSP	chr5	0.52075	6.97	38	4.6e-05	0.00031	0.58902	6.97	49	1.4e-05	0.0001	0.61	6.97	52	1e-05	7.1e-05
GL50803_0013272	368	Uridine nucleosidase	chr5	0.52065	10.5	20	0.00081	0.0029	0.27753	10.5	5.7	0.035	0.059	0.43	10.5	13	0.0032	0.0072
GL50803_0014318	231	Hypothetical protein	chr4	0.5205	7.31	41	3.1e-05	0.00023	0.47668	7.31	35	7.1e-05	0.00035	0.48	7.31	35	6.8e-05	0.0003
GL50803_00112295	2038	Hypothetical protein	chr5	0.51961	6.93	35	7.1e-05	0.00043	0.68752	6.93	61	4.8e-06	4.9e-05	0.68	6.93	59	5.4e-06	4.3e-05
GL50803_0015487	961	WD40 repeat protein	chr2	0.51959	7.72	37	5.4e-05	0.00035	0.44966	7.72	28	0.00019	0.00075	0.46	7.72	29	0.00016	0.0006
GL50803_0037421	377	EGF-like domain-containing protein	chr4	-0.51936	5.82	18	0.0012	0.0039	-0.46143	5.82	14	0.0026	0.0066	-0.47	5.82	15	0.0024	0.0058
GL50803_0094003	678	High cysteine membrane protein	chr5	-0.51931	7.94	21	0.00069	0.0025	-0.52743	7.94	21	0.00063	0.002	-0.6	7.94	27	0.00024	0.00084
GL50803_0011638	513	Topoisomerase I-related protein	chr3	-0.51919	6	28	0.00019	0.00091	-0.37325	6	15	0.0023	0.006	-0.36	6	14	0.0031	0.007
GL50803_005116	396	Hypothetical protein	chr1	-0.51904	5.44	25	0.00032	0.0014	-0.52522	5.44	26	0.00026	0.00098	-0.46	5.44	20	0.00079	0.0022
GL50803_008942	260	Hypothetical protein	chr2	-0.5188	5.77	24	0.00039	0.0016	-0.48655	5.77	21	0.00062	0.002	-0.65	5.77	37	5.6e-05	0.00026
GL50803_0017043	408	Glyceraldehyde 3-phosphate dehydrogenase	chr1	-0.51865	8.9	12	0.0042	0.011	-0.88701	8.9	36	6e-05	0.00031	-0.86	8.9	33	8.9e-05	0.00037
GL50803_0016471	790	Ankyrin repeat protein 1	chr5	-0.51864	6.97	15	0.0021	0.0061	-0.41565	6.97	10	0.0082	0.018	-0.44	6.97	11	0.006	0.012
GL50803_0021116	605	Kinase, CMGC CMGC-GL1	chr5	-0.51834	6.11	8.1	0.015	0.031	-0.74927	6.11	17	0.0015	0.0041	-0.84	6.11	21	0.00066	0.0019
GL50803_0042698	718	Kinase, NEK	chr2	-0.51817	4.91	22	0.00052	0.002	-0.61281	4.91	31	0.00012	0.00054	-0.43	4.91	15	0.0022	0.0053
GL50803_0027326	1731	DNA polymerase alpha subunit A	chr5	0.51764	7.5	29	0.00017	0.00083	0.71458	7.5	54	8.8e-06	7.5e-05	0.66	7.5	46	1.9e-05	0.00011
GL50803_0022308	646	Hypothetical protein	chr1	-0.51743	6.35	11	0.0064	0.015	-0.60327	6.35	15	0.0023	0.0061	-1	6.35	42	2.9e-05	0.00016
GL50803_0013075	484	Putative replication factor-a protein	chr5	-0.51739	7.57	39	4e-05	0.00028	-0.47381	7.57	33	8.7e-05	0.00041	-0.5	7.57	37	5.4e-05	0.00025
GL50803_0029595	96	Hypothetical protein	chr3	-0.51737	5.22	21	0.00067	0.0025	-0.76747	5.22	45	2e-05	0.00014	-0.85	5.22	54	8.7e-06	6.2e-05
GL50803_0025855	63	4F5 protein family protein	chr4	0.51723	5.47	11	0.0054	0.013	0.60417	5.47	16	0.0017	0.0047	0.52	5.47	12	0.0048	0.01
GL50803_00137752	1420	VSP	chr3	-0.51688	6.11	20	0.00073	0.0026	-0.37309	6.11	11	0.007	0.015	-0.25	6.11	4.6	0.054	0.084
GL50803_0031530	288	NH3-dependent NAD+ synthetase	chr5	-0.51601	5.99	17	0.0013	0.0043	-0.44666	5.99	13	0.0035	0.0086	-0.59	5.99	22	0.00048	0.0015
GL50803_003635	241	Hypothetical protein	chr4	-0.51598	5.69	23	0.0004	0.0016	-0.62233	5.69	35	7e-05	0.00034	-0.69	5.69	42	3e-05	0.00016
GL50803_0016374	737	High cysteine membrane protein Group 2	chr5	0.51592	7.55	34	7.9e-05	0.00047	0.60892	7.55	48	1.6e-05	0.00011	0.81	7.55	84	8.9e-07	1.2e-05
GL50803_0015154	171	Hypothetical protein	chr1	0.51589	6.28	19	0.00087	0.003	0.31421	6.28	7.3	0.019	0.036	0.4	6.28	12	0.0048	0.01
GL50803_0091127	268	TatD related DNase	chr5	0.5158	3.68	10	0.008	0.018	0.52873	3.68	11	0.0064	0.014	0.8	3.68	24	0.00034	0.0011
GL50803_009283	2414	Hypothetical protein	chr5	0.51518	7.06	21	0.00068	0.0025	0.74148	7.06	42	2.9e-05	0.00018	0.66	7.06	33	8.7e-05	0.00037
GL50803_0012950	197	Ubiquitin-conjugating enzyme E2 (E3-independent)	chr5	0.51515	7.51	34	8e-05	0.00047	0.8165	7.51	85	8e-07	1.4e-05	0.99	7.51	120	1.1e-07	2.9e-06
GL50803_008048	412	Hypothetical protein	chr1	0.51467	9.41	17	0.0014	0.0044	0.36377	9.41	8.6	0.013	0.025	0.58	9.41	21	0.00057	0.0017
GL50803_008002	238	Ribosome biogenesis protein Nop16	chr2	0.51465	7.98	21	0.00065	0.0024	0.67098	7.98	36	6.6e-05	0.00033	0.83	7.98	54	9.1e-06	6.5e-05
GL50803_0024330	616	Hypothetical protein	chr5	-0.51457	6.23	14	0.0026	0.0074	-0.34534	6.23	6.5	0.025	0.045	-0.36	6.23	7	0.022	0.038
GL50803_0012224	290	Hypothetical protein	chr4	0.51436	7.22	26	0.00028	0.0012	0.34902	7.22	12	0.0048	0.011	0.34	7.22	11	0.0059	0.012
GL50803_0010516	365	Leucine carboxyl methyltransferase	chr4	0.51405	8.23	23	0.00043	0.0018	0.58671	8.23	30	0.00014	0.0006	0.76	8.23	50	1.3e-05	8.2e-05
GL50803_0036884	664	Coiled-coil protein	chr5	0.51375	6.17	21	0.00058	0.0022	0.41483	6.17	14	0.0029	0.0073	0.41	6.17	13	0.0033	0.0074
GL50803_00113952	443	Hypothetical protein	chr4	0.51326	5.81	26	0.00028	0.0012	0.29586	5.81	8.4	0.013	0.026	0.25	5.81	5.9	0.031	0.052
GL50803_0027852	48	Hypothetical protein	chr5	0.51271	5.51	16	0.0019	0.0056	0.76914	5.51	36	6e-05	0.00031	0.7	5.51	30	0.00015	0.00056
GL50803_0010850	129	Hypothetical protein	chr1	0.51232	6.14	26	0.00025	0.0011	0.4516	6.14	21	0.00064	0.0021	0.38	6.14	14	0.0026	0.0061
GL50803_0026838	205	Hypothetical protein	chr5	-0.51193	3.59	9.5	0.0095	0.021	-0.83795	3.59	25	0.00028	0.001	-0.54	3.59	11	0.0067	0.014
GL50803_007877	543	Hypothetical protein	chr4	-0.51178	6.32	23	0.00043	0.0018	-0.61899	6.32	34	7.6e-05	0.00037	-0.73	6.32	47	1.8e-05	0.00011
GL50803_008592	738	Tubulin tyrosine ligase-like 4	chr2	0.51164	8.05	30	0.00014	0.0007	0.40846	8.05	19	0.0009	0.0027	0.33	8.05	13	0.0037	0.0082
GL50803_0017625	351	Kinase, CMGC GSK	chr3	-0.5112	7.55	24	0.00037	0.0015	-0.6461	7.55	38	5.1e-05	0.00028	-0.66	7.55	39	4.1e-05	0.0002
GL50803_007751	1070	Hypothetical protein	chr1	0.51109	7.83	37	5.4e-05	0.00035	0.80149	7.83	90	5.9e-07	1.2e-05	0.84	7.83	100	3.5e-07	6.1e-06
GL50803_0061303	84	Hypothetical protein	chr2	0.51107	4.68	16	0.0017	0.0052	0.27095	4.68	4.6	0.052	0.084	0.21	4.68	2.7	0.13	0.17
GL50803_00134710	637	VSP	chr2	-0.5108	2.36	5	0.045	0.079	-0.20496	2.36	0.88	0.37	0.44	-0.33	2.36	2.1	0.17	0.23
GL50803_007600	530	Hypothetical protein	chr4	-0.51079	5.99	32	0.0001	0.00056	-0.15009	5.99	2.8	0.12	0.17	-0.082	5.99	0.84	0.38	0.45
GL50803_004368	178	Ankyrin repeat protein 1	chr3	0.50948	5.06	17	0.0013	0.0043	0.46671	5.06	15	0.0023	0.006	0.51	5.06	17	0.0013	0.0033
GL50803_007579	301	Kinase, NEK	chr5	0.50864	6.61	20	0.00073	0.0026	0.52957	6.61	22	0.0005	0.0017	0.54	6.61	23	0.00048	0.0015
GL50803_004152	106	Hypothetical protein	chr4	0.50862	4.39	9	0.011	0.024	0.76036	4.39	21	0.00065	0.0021	0.84	4.39	24	0.00035	0.0011
GL50803_0022855	438	Hypothetical protein	chr5	-0.50861	8.91	24	0.00035	0.0015	-0.19907	8.91	3.7	0.08	0.12	-0.24	8.91	5.2	0.041	0.066
GL50803_0017329	375	RING-type zinc-finger domain-containing protein	chr1	0.5082	7.39	34	8.2e-05	0.00048	0.27167	7.39	9.8	0.0087	0.018	0.29	7.39	11	0.0067	0.014
GL50803_0015472	187	Vacuolar protein sorting 46a	chr5	0.50803	7.15	26	0.00025	0.0011	0.3913	7.15	16	0.0019	0.0051	0.4	7.15	16	0.0017	0.0043
GL50803_00101699	1063	Ankyrin repeat protein 1	chr4	0.50785	7.2	36	6e-05	0.00038	0.74867	7.2	78	1.3e-06	2e-05	0.7	7.2	68	2.7e-06	2.6e-05
GL50803_0014546	229	Phosphoglycolate phosphatase	chr5	-0.50776	5.22	13	0.0032	0.0087	-0.63768	5.22	22	0.00055	0.0018	-0.5	5.22	13	0.0035	0.0078
GL50803_008329	186	Vacuolar protein sorting 25	chr2	0.50766	7.09	24	0.00034	0.0015	0.67812	7.09	43	2.6e-05	0.00017	0.77	7.09	56	7.7e-06	5.8e-05
GL50803_0028022	134	Hypothetical protein	chr4	-0.50748	4.79	17	0.0013	0.0042	-0.8811	4.79	52	1e-05	8.4e-05	-0.82	4.79	44	2.4e-05	0.00014
GL50803_0014507	389	Hypothetical protein	chr4	-0.50697	5.75	16	0.0017	0.0052	-0.43618	5.75	12	0.0046	0.011	-0.5	5.75	15	0.0021	0.0051
GL50803_0061425	301	Alpha-9 giardin	chr2	0.5069	5.44	16	0.0016	0.005	0.51518	5.44	17	0.0014	0.0039	0.63	5.44	25	0.0003	0.001
GL50803_00114014	881	Hypothetical protein	chr4	-0.50687	5.13	20	0.00074	0.0027	-0.59148	5.13	28	0.00018	0.00074	-0.52	5.13	21	0.00057	0.0017
GL50803_00d10587	732	Kinase, NEK	chr5	-0.50678	3.69	9.2	0.01	0.023	0.00925	3.69	0.0033	0.95	0.97	0.0067	3.69	0.0017	0.97	0.98
GL50803_0093278	1056	Importin-like protein	chr2	0.50676	7.09	20	0.00073	0.0026	0.69674	7.09	37	5.2e-05	0.00028	0.55	7.09	23	0.00042	0.0013
GL50803_004950	189	Hypothetical protein	chr5	-0.50666	6.4	30	0.00013	0.00068	-0.59455	6.4	42	3.1e-05	0.00019	-0.59	6.4	40	3.5e-05	0.00018
GL50803_0016225	961	Telomerase reverse transcriptase	chr4	-0.50634	6.38	32	0.0001	0.00057	-0.47379	6.38	28	0.00018	0.00072	-0.5	6.38	32	0.00011	0.00044
GL50803_002556	95	Hypothetical protein	chr4	0.50596	4.42	11	0.007	0.017	0.9551	4.42	38	4.6e-05	0.00026	0.86	4.42	31	0.00013	0.0005
GL50803_0050100	776	VSP	chr5	-0.50589	3.38	7.1	0.02	0.041	-0.20799	3.38	1.3	0.28	0.35	-0.11	3.38	0.33	0.57	0.64
GL50803_00111973	504	Hypothetical protein	chr5	-0.50542	7.67	44	2.4e-05	0.00019	-0.5636	7.67	55	7.9e-06	6.9e-05	-0.71	7.67	87	7.2e-07	1e-05
GL50803_0096818	488	Nucleoside transporter	chr2	0.50521	10.72	19	0.001	0.0034	0.39206	10.72	11	0.0057	0.013	0.52	10.72	20	0.00082	0.0023
GL50803_0029692	133	Hypothetical protein	chr3	0.50494	2.94	5.2	0.041	0.074	1.20505	2.94	33	9e-05	0.00042	1.4	2.94	41	3.2e-05	0.00017
GL50803_005532	131	Hypothetical protein	chr5	0.50492	5.88	20	0.00074	0.0027	0.6746	5.88	36	5.9e-05	0.00031	0.69	5.88	38	4.8e-05	0.00023
GL50803_004043	1064	Serologically defined colon cancer antigen 1	chr4	0.50491	7.74	8.4	0.014	0.029	0.45785	7.74	6.9	0.022	0.041	0.36	7.74	4.4	0.059	0.09
GL50803_008707	215	N-terminal acetyltransferase complex ARD1 subunit	chr4	0.50471	7.13	30	0.00013	0.00068	0.42757	7.13	22	0.00051	0.0017	0.57	7.13	39	4e-05	0.0002
GL50803_0015011	240	Hypothetical protein	chr5	-0.50438	7.22	45	2.1e-05	0.00018	-1.01564	7.22	180	1.2e-08	1.2e-06	-1.2	7.22	250	2.2e-09	2.6e-07
GL50803_0015432	598	Hypothetical protein	chr3	-0.50433	5.86	24	0.00038	0.0016	-0.48201	5.86	22	0.00052	0.0017	-0.57	5.86	30	0.00013	0.00051
GL50803_008803	943	Ankyrin repeat protein 1	chr2	-0.50431	5.92	26	0.00024	0.0011	0.00087	5.92	8.1e-05	0.99	0.99	0.26	5.92	7.4	0.019	0.033
GL50803_00111987	224	Ankyrin repeat protein 1	chr5	-0.50405	8.8	30	0.00014	0.00071	-0.56111	8.8	37	5.1e-05	0.00028	-0.67	8.8	54	8.9e-06	6.4e-05
GL50803_0024695	824	Hypothetical protein	chr1	-0.50403	7.16	26	0.00025	0.0011	-0.51325	7.16	27	0.00021	0.00081	-0.6	7.16	38	5e-05	0.00024
GL50803_0023424	116	Hypothetical protein	chr1	0.50398	4.24	15	0.0022	0.0065	0.48801	4.24	14	0.0026	0.0066	0.46	4.24	12	0.0042	0.0091
GL50803_0016966	4562	Hypothetical protein	chr2	0.50392	8.27	15	0.0021	0.0062	0.42289	8.27	11	0.0065	0.014	0.49	8.27	14	0.0027	0.0063
GL50803_0012082	241	Biotin-protein ligase (birA), putative	chr4	-0.50387	6.14	33	8.9e-05	0.00051	-0.81317	6.14	86	7.8e-07	1.4e-05	-0.74	6.14	70	2.2e-06	2.2e-05
GL50803_0015591	1596	Coiled-coil protein	chr3	0.50367	9.43	8	0.015	0.032	0.36149	9.43	4.1	0.065	0.1	0.31	9.43	3	0.11	0.15
GL50803_0017249	1676	Hypothetical protein	chr4	0.50358	10.32	10	0.0081	0.019	0.25196	10.32	2.5	0.14	0.19	0.19	10.32	1.4	0.25	0.32
GL50803_0016479	1214	Kinase, NEK	chr5	-0.50357	6.71	29	0.00016	0.0008	-0.34421	6.71	14	0.0029	0.0073	-0.41	6.71	20	0.00082	0.0023
GL50803_0013832	181	D-tyrosyl-tRNA deacylase	chr3	-0.50236	5.78	11	0.0057	0.014	-0.66109	5.78	19	0.00086	0.0026	-0.88	5.78	35	7.5e-05	0.00032
GL50803_0093358	889	Bifunctional acetaldehyde-CoA/alcohol dehydrogenase	chr3	-0.50208	11.59	13	0.004	0.01	-0.7523	11.59	28	0.00019	0.00076	-0.73	11.59	26	0.00024	0.00084
GL50803_0094463	481	Hypothetical protein	chr4	-0.5012	10.11	18	0.0012	0.0039	-0.70125	10.11	35	7.2e-05	0.00036	-0.67	10.11	31	0.00012	0.00048
GL50803_0033030	481	Nar1	chr4	0.501	7.69	17	0.0015	0.0047	0.72795	7.69	35	7.2e-05	0.00035	0.85	7.69	47	1.8e-05	0.00011
GL50803_0016114	91	Ribosomal protein L36e	chr5	0.50077	9.12	20	0.00077	0.0027	0.68044	9.12	37	5.6e-05	0.00029	0.69	9.12	38	4.7e-05	0.00022
GL50803_008639	465	Hypothetical protein	chr2	-0.50052	4.3	12	0.0042	0.011	-0.36538	4.3	6.8	0.023	0.042	-0.27	4.3	3.5	0.085	0.12
GL50803_00102022	960	Hypothetical protein	chr5	0.50026	7.08	39	4.4e-05	0.0003	0.53107	7.08	43	2.5e-05	0.00016	0.47	7.08	33	8.8e-05	0.00037
GL50803_00115054	948	Ankyrin repeat protein 2	chr2	0.50017	5.93	24	0.00033	0.0014	0.69579	5.93	48	1.6e-05	0.00011	0.75	5.93	54	8.2e-06	6e-05
GL50803_0016900	532	Collagen alpha 1 chain	chr3	0.50007	7.7	26	0.00028	0.0012	0.54463	7.7	30	0.00014	0.00059	0.47	7.7	22	0.00054	0.0016
GL50803_0016639	580	Histone acetyltransferase Elp3	chr1	0.5	6.99	12	0.0048	0.012	0.40781	6.99	8	0.015	0.03	0.4	6.99	7.9	0.016	0.029
GL50803_0013352	820	T-complex protein-10	chr4	-0.49996	6.43	34	8e-05	0.00047	-0.50549	6.43	35	6.7e-05	0.00033	-0.61	6.43	52	1.1e-05	7.2e-05
GL50803_008621	1174	Leucyl-tRNA synthetase	chr1	0.49918	8.93	19	0.00086	0.003	0.58523	8.93	26	0.00025	0.00094	0.54	8.93	23	0.00047	0.0014
GL50803_0015064	548	Kinase, NEK	chr1	0.49915	6.1	30	0.00014	0.0007	0.65043	6.1	52	1e-05	8.5e-05	0.7	6.1	59	5.3e-06	4.3e-05
GL50803_0032861	1103	Hypothetical protein	chr4	0.49902	7.52	22	0.00056	0.0021	0.60361	7.52	32	0.00011	0.0005	0.5	7.52	22	0.0005	0.0015
GL50803_0017483	330	Chaperone protein DnaJ subfamily B	chr4	0.49889	7.21	20	0.00075	0.0027	0.74194	7.21	44	2.4e-05	0.00016	0.79	7.21	50	1.3e-05	8.3e-05
GL50803_009722	512	Ankyrin repeat protein 1	chr5	0.49881	6.92	36	5.8e-05	0.00037	0.47133	6.92	33	9.4e-05	0.00044	0.52	6.92	40	3.8e-05	0.00019
GL50803_0089845	908	Ankyrin repeat protein 2	chr5	0.49852	6.28	22	0.00057	0.0022	0.60404	6.28	31	0.00012	0.00052	0.6	6.28	31	0.00011	0.00045
GL50803_002011	120	Hypothetical protein	chr1	-0.49843	4.68	15	0.0024	0.0068	-0.60838	4.68	22	0.00052	0.0017	-0.6	4.68	21	0.00062	0.0018
GL50803_0016861	299	Hypothetical protein	chr2	-0.49835	5.96	11	0.0064	0.015	-0.72189	5.96	23	0.00041	0.0014	-0.73	5.96	23	0.00041	0.0013
GL50803_003570	65	Ribosomal protein S28	chr4	0.49815	8.99	11	0.0054	0.013	0.66517	8.99	21	0.00069	0.0022	0.69	8.99	22	0.00049	0.0015
GL50803_0017109	1089	Hypothetical protein	chr5	0.49791	8.04	13	0.0041	0.011	0.51777	8.04	13	0.0033	0.0081	0.58	8.04	17	0.0014	0.0037
GL50803_0096570	1628	Hypothetical protein	chr5	0.49774	8.34	14	0.0027	0.0076	0.47568	8.34	13	0.0037	0.009	0.44	8.34	11	0.0064	0.013
GL50803_0014831	129	Variant-specific surface protein VSP4A1	chr3	-0.49766	4.91	12	0.0046	0.012	-0.43171	4.91	9.3	0.01	0.021	-0.37	4.91	6.8	0.023	0.04
GL50803_0015501	370	CDC50	chr2	0.49742	5.86	26	0.00025	0.0011	0.93028	5.86	92	5.4e-07	1.1e-05	0.95	5.86	95	4.5e-07	7.4e-06
GL50803_007989	111	Hypothetical protein	chr3	-0.49721	4.41	12	0.0052	0.013	-0.28562	4.41	4	0.068	0.1	-0.21	4.41	2.2	0.17	0.22
GL50803_007789	192	ADP-ribosylation factor 1	chr5	0.49671	9.83	16	0.0017	0.0053	0.32333	9.83	6.9	0.022	0.04	0.37	9.83	9.1	0.011	0.02
GL50803_0014192	199	Acetyltransferase family protein	chr4	0.49663	4.72	13	0.0034	0.0091	0.31571	4.72	5.4	0.039	0.065	0.3	4.72	4.7	0.05	0.078
GL50803_0013464	464	Splicesome-associated protein	chr5	-0.49657	5.64	13	0.0033	0.009	-0.1097	5.64	0.67	0.43	0.51	-0.18	5.64	1.7	0.21	0.27
GL50803_0030474	683	Ankyrin repeat protein 1	chr1	-0.49621	7.38	33	9.6e-05	0.00054	-0.51568	7.38	35	6.7e-05	0.00033	-0.48	7.38	31	0.00012	0.00047
GL50803_004270	311	Hypothetical protein	chr1	0.4958	4.48	6.2	0.029	0.055	0.86516	4.48	20	0.00084	0.0026	0.76	4.48	15	0.0022	0.0054
GL50803_0014917	199	Hypothetical protein	chr4	-0.49564	5.07	22	0.00048	0.0019	-0.66093	5.07	40	3.8e-05	0.00022	-0.61	5.07	34	7.9e-05	0.00034
GL50803_0010679	141	Double-stranded DNA-binding domain-containing protein	chr2	-0.49561	4.69	19	0.00087	0.003	-0.30615	4.69	7.6	0.018	0.033	-0.4	4.69	12	0.0041	0.009
GL50803_0038519	615	Hypothetical protein	chr4	0.49559	3.92	12	0.0046	0.012	0.92637	3.92	44	2.4e-05	0.00016	0.9	3.92	40	3.5e-05	0.00018
GL50803_002007	257	Hypothetical protein	chr5	0.49542	6.64	17	0.0016	0.0049	0.46663	6.64	15	0.0024	0.0062	0.5	6.64	17	0.0015	0.0039
GL50803_0016339	1245	Glucoamylase S1/S2	chr5	-0.49538	7.33	29	0.00017	0.00082	-0.44411	7.33	23	0.00041	0.0014	-0.44	7.33	23	0.00047	0.0014
GL50803_0015450	931	Hypothetical protein	chr4	0.49493	5.86	26	0.00025	0.0011	0.66241	5.86	48	1.6e-05	0.00012	0.61	5.86	40	3.7e-05	0.00019
GL50803_0010880	533	Hypothetical protein	chr3	-0.4946	5.83	20	0.00079	0.0028	-0.49133	5.83	20	0.00081	0.0025	-0.56	5.83	25	0.00031	0.001
GL50803_0011328	568	Hypothetical protein	chr2	-0.49445	4.88	19	0.00087	0.003	-0.72059	4.88	41	3.3e-05	0.0002	-0.86	4.88	57	6.5e-06	5e-05
GL50803_0014241	1368	C3HC4-type zinc-finger domain-containing protein	chr5	0.49444	7.05	38	4.7e-05	0.00031	0.57979	7.05	52	1e-05	8.3e-05	0.51	7.05	40	3.8e-05	0.00019
GL50803_003209	210	Proteasome subunit beta type 2	chr4	-0.49424	6.85	21	0.00069	0.0025	-0.65528	6.85	36	6.2e-05	0.00032	-0.83	6.85	59	5.8e-06	4.6e-05
GL50803_005785	227	Qb-SNARE 4	chr3	0.49407	7.54	28	0.00018	0.00086	0.46073	7.54	25	0.00032	0.0012	0.43	7.54	22	0.00055	0.0016
GL50803_0014999	458	Hypothetical protein	chr2	0.49399	5.87	19	0.00088	0.003	0.47773	5.87	18	0.001	0.0031	0.45	5.87	16	0.0016	0.004
GL50803_007962	256	20S proteasome alpha subunit 6	chr2	-0.49375	7.28	14	0.003	0.0082	-0.84797	7.28	41	3.5e-05	0.00021	-0.9	7.28	46	2e-05	0.00012
GL50803_0061271	560	Hypothetical protein	chr2	0.49353	5.76	15	0.0024	0.0068	0.68155	5.76	28	0.00019	0.00075	0.64	5.76	24	0.00034	0.0011
GL50803_0015944	196	SRR1 domain-containing protein	chr5	0.49332	5.39	18	0.0011	0.0036	0.71907	5.39	39	4e-05	0.00023	0.63	5.39	30	0.00015	0.00055
GL50803_0015955	105	DNA-directed RNA polymerase II RPB6	chr1	-0.49329	4.88	21	0.00058	0.0022	-0.3396	4.88	10	0.0074	0.016	-0.42	4.88	16	0.0019	0.0047
GL50803_007870	142	Ribosomal protein L23A	chr4	0.49317	9.81	8.8	0.012	0.026	0.7003	9.81	18	0.0012	0.0035	0.88	9.81	27	0.00021	0.00075
GL50803_0016234	172	Hypothetical protein	chr5	0.49305	6.67	29	0.00017	0.00082	0.90471	6.67	97	4e-07	9.2e-06	1	6.67	120	1.3e-07	3.2e-06
GL50803_0017081	473	Hypothetical protein	chr2	-0.49291	6.88	13	0.0035	0.0094	-0.74174	6.88	29	0.00016	0.00065	-0.79	6.88	33	9.2e-05	0.00038
GL50803_0016127	374	Replication factor C, subunit 5	chr5	-0.49283	7.66	28	0.00018	0.00089	-0.65979	7.66	51	1.1e-05	9e-05	-0.62	7.66	44	2.3e-05	0.00013
GL50803_0061578	684	Kinase, NEK	chr1	-0.49266	8.62	13	0.0034	0.0091	-0.63875	8.62	22	0.00053	0.0017	-0.73	8.62	28	0.00019	0.00069
GL50803_0016039	827	Coiled-coil protein	chr3	-0.49262	6.16	13	0.0039	0.01	-0.11336	6.16	0.68	0.43	0.5	-0.28	6.16	4.3	0.061	0.093
GL50803_0013156	429	Eukaryotic initiation factor 4A	chr5	0.49198	6.09	31	0.00013	0.00066	0.56802	6.09	41	3.2e-05	0.00019	0.6	6.09	46	1.9e-05	0.00011
GL50803_00103094	224	Ankyrin repeat protein 1	chr5	-0.49166	6.76	25	0.00029	0.0013	-1.2119	6.76	150	3.2e-08	1.9e-06	-1.5	6.76	220	3.7e-09	4e-07
GL50803_002864	537	Hypothetical protein	chr5	-0.49118	7.43	35	6.8e-05	0.00041	-0.57057	7.43	48	1.6e-05	0.00012	-0.65	7.43	61	4.7e-06	4e-05
GL50803_0012830	270	Hypothetical protein	chr4	0.49115	9.81	19	0.00086	0.003	0.28053	9.81	6.4	0.026	0.046	0.39	9.81	12	0.0041	0.009
GL50803_0016159	377	Hypothetical protein	chr3	-0.49103	7.27	16	0.0018	0.0055	-0.40603	7.27	11	0.0063	0.014	-0.47	7.27	15	0.0025	0.0058
GL50803_007679	724	Ankyrin repeat protein 1	chr4	-0.49053	6.65	27	0.00023	0.0011	-0.34645	6.65	13	0.0034	0.0083	-0.45	6.65	22	0.00049	0.0015
GL50803_002198	514	Serine/threonine protein phosphatase 5	chr3	0.49038	8.6	22	0.00056	0.0021	0.31135	8.6	8.8	0.012	0.024	0.34	8.6	10	0.0076	0.015
GL50803_008350	618	Kinase, NEK	chr2	0.4902	6.99	23	0.00044	0.0018	0.69758	6.99	47	1.7e-05	0.00012	0.76	6.99	55	8e-06	5.9e-05
GL50803_0016880	557	Multidrug resistance protein B	chr2	-0.49018	6.62	35	6.5e-05	0.0004	-0.64918	6.62	63	4e-06	4.3e-05	-0.57	6.62	48	1.5e-05	9.2e-05
GL50803_0015097	331	Alpha-14 giardin	chr2	0.49007	8.99	27	0.00023	0.0011	0.26795	8.99	8.1	0.015	0.029	0.35	8.99	14	0.0028	0.0065
GL50803_0016967	1420	Kinase, NEK	chr2	0.48989	7.78	7.9	0.016	0.033	0.59045	7.78	11	0.0057	0.013	0.6	7.78	11	0.0055	0.011
GL50803_009422	352	Kinase, CMGC CDK	chr4	0.48968	6.54	19	0.00099	0.0034	0.58371	6.54	26	0.00024	0.00092	0.64	6.54	32	0.00011	0.00043
GL50803_006686	430	Putative membrane spanning protein	chr5	-0.48947	6.66	20	0.0007	0.0026	-0.4381	6.66	17	0.0015	0.0043	-0.11	6.66	1.1	0.32	0.39
GL50803_0015123	594	pVSP	chr4	-0.4886	5.03	9.7	0.0089	0.02	-0.56647	5.03	13	0.0036	0.0087	-0.59	5.03	14	0.0031	0.0071
GL50803_003420	440	Hypothetical protein	chr4	-0.48849	7.4	38	4.7e-05	0.00031	-0.45402	7.4	33	9e-05	0.00042	-0.45	7.4	33	9e-05	0.00037
GL50803_0012230	231	Hypothetical protein	chr4	-0.48784	5.4	18	0.001	0.0035	-0.63597	5.4	31	0.00011	0.00051	-0.83	5.4	53	9.8e-06	6.8e-05
GL50803_004837	712	Hypothetical protein	chr3	0.48759	5.99	25	0.00029	0.0013	0.45694	5.99	22	0.00049	0.0017	0.33	5.99	12	0.0049	0.01
GL50803_009294	333	Hypothetical protein	chr5	0.48759	4.31	13	0.0039	0.01	0.64176	4.31	23	0.00046	0.0016	0.73	4.31	29	0.00017	0.00063
GL50803_003281	468	Histone deacetylase	chr4	0.4872	7.2	28	0.00018	0.00086	0.5543	7.2	37	5.4e-05	0.00029	0.55	7.2	36	5.7e-05	0.00026
GL50803_0013550	190	Rho GAP, putative	chr4	0.48701	5.99	17	0.0015	0.0048	0.42568	5.99	13	0.0037	0.0089	0.47	5.99	16	0.0019	0.0047
GL50803_0016477	583	Tenascin-like protein	chr3	0.48698	8.85	22	0.00048	0.0019	0.5239	8.85	26	0.00025	0.00093	0.68	8.85	43	2.7e-05	0.00015
GL50803_0017434	343	Hypothetical protein	chr4	-0.48662	7.2	35	7.3e-05	0.00044	-0.49022	7.2	35	6.8e-05	0.00034	-0.46	7.2	31	0.00012	0.00047
GL50803_006731	593	Kinase, NEK	chr5	0.48635	6.14	16	0.0019	0.0057	0.66603	6.14	30	0.00015	0.00064	0.67	6.14	30	0.00014	0.00054
GL50803_005062	674	Transcription factor Tfb2	chr3	0.48611	4.56	10	0.0073	0.017	0.61258	4.56	17	0.0014	0.0039	0.64	4.56	18	0.0011	0.003
GL50803_0037093	735	VSP	chr5	0.486	6.46	15	0.0021	0.0061	0.49323	6.46	16	0.0019	0.0051	0.63	6.46	25	0.00033	0.0011
GL50803_00102647	861	Sodium/hydrogen exchanger 3	chr4	0.48584	6.94	32	9.8e-05	0.00055	0.46135	6.94	29	0.00015	0.00063	0.59	6.94	47	1.7e-05	0.0001
GL50803_0012116	859	Lecithin-cholesterol acyl transferase, putative	chr5	-0.4857	6.81	27	0.0002	0.00096	-0.3452	6.81	14	0.0028	0.0069	-0.4	6.81	19	0.00095	0.0026
GL50803_004579	211	Hypothetical protein	chr1	-0.48554	5.17	16	0.0018	0.0055	-0.53741	5.17	20	0.00075	0.0023	-0.49	5.17	16	0.0017	0.0041
GL50803_007439	653	Ser/Thr phosphatase 2A regulatory subunit A	chr5	-0.48445	8.67	30	0.00014	0.00072	-0.66927	8.67	57	6.8e-06	6.4e-05	-0.71	8.67	64	3.6e-06	3.2e-05
GL50803_0015993	1280	Hypothetical protein	chr3	-0.48405	6.17	16	0.0019	0.0057	-0.39669	6.17	11	0.0067	0.015	-0.46	6.17	14	0.0028	0.0064
GL50803_0011177	569	Kinesin light chain protein	chr5	-0.48403	6.26	19	0.00091	0.0031	-0.72565	6.26	43	2.7e-05	0.00017	-0.73	6.26	42	3e-05	0.00016
GL50803_0050289	939	VSP	chr3	-0.48382	7.34	8.5	0.013	0.028	-0.29297	7.34	3.1	0.1	0.15	0.059	7.34	0.12	0.73	0.78
GL50803_0011287	123	Ribosomal protein L7Ae	chr4	0.48355	6.47	18	0.0012	0.0039	0.41728	6.47	13	0.0033	0.008	0.36	6.47	9.7	0.0088	0.017
GL50803_0011771	178	Hypothetical protein	chr2	-0.48347	4.82	11	0.0056	0.014	-0.5043	4.82	12	0.0042	0.01	-0.57	4.82	15	0.0021	0.005
GL50803_0010425	169	Hypothetical protein	chr4	-0.48296	3.88	6.7	0.024	0.047	-0.3862	3.88	4.4	0.057	0.091	-0.44	3.88	5.5	0.037	0.061
GL50803_0015125	253	Hypothetical protein	chr4	-0.48248	5.52	12	0.005	0.013	-0.74464	5.52	28	0.00019	0.00075	-0.93	5.52	44	2.4e-05	0.00014
GL50803_0027813	92	Ankyrin repeat protein 1	chr1	-0.48232	3.83	8.6	0.012	0.027	-0.52631	3.83	11	0.0067	0.015	-0.59	3.83	13	0.0036	0.0081
GL50803_0016950	397	Hypothetical protein	chr5	-0.48203	4.79	11	0.0061	0.015	-0.26053	4.79	3.3	0.092	0.14	-0.25	4.79	3	0.11	0.16
GL50803_003141	256	Hypothetical protein	chr5	0.48203	5.03	16	0.0019	0.0058	0.48423	5.03	16	0.0018	0.0048	0.41	5.03	12	0.0053	0.011
GL50803_009148	213	SHIPPO repeat domain-containing protein	chr5	-0.48152	7.44	27	0.00021	0.001	-0.66406	7.44	52	1e-05	8.3e-05	-0.77	7.44	69	2.4e-06	2.3e-05
GL50803_008460	832	Hypothetical protein	chr3	-0.48112	7.22	34	8.4e-05	0.00049	-0.36208	7.22	19	0.00092	0.0028	-0.43	7.22	26	0.00025	0.00085
GL50803_0050032	746	pVSP	chr5	0.48107	5.57	12	0.0051	0.013	0.30969	5.57	4.9	0.048	0.078	0.29	5.57	4.1	0.065	0.098
GL50803_0050252	622	pVSP	chr4	0.48083	1.32	1.1	0.31	0.4	0.46341	1.32	1.1	0.32	0.4	0.74	1.32	2.7	0.13	0.18
GL50803_009802	187	Ankyrin repeat protein 1	chr5	0.48076	4.85	15	0.0022	0.0065	0.73996	4.85	36	6.1e-05	0.00031	0.75	4.85	37	5.6e-05	0.00026
GL50803_0015545	625	Hypothetical protein	chr1	-0.4807	5.91	27	0.00023	0.0011	-0.16046	5.91	3	0.11	0.15	-0.067	5.91	0.53	0.48	0.55
GL50803_0092132	1681	Hypothetical protein	chr5	0.48022	7.63	19	0.00093	0.0032	0.59999	7.63	29	0.00016	0.00067	0.56	7.63	25	0.00029	0.00099
GL50803_0041834	2144	Hypothetical protein	chr4	-0.48011	7.71	22	0.0005	0.002	-0.30034	7.71	8.7	0.012	0.024	-0.36	7.71	13	0.004	0.0088
GL50803_0016674	972	Hypothetical protein	chr1	0.48005	4.41	6.5	0.025	0.049	0.50695	4.41	7.6	0.018	0.033	0.67	4.41	13	0.0036	0.008
GL50803_006015	324	Hypothetical protein	chr4	0.47992	5.53	11	0.0066	0.016	0.47032	5.53	10	0.0073	0.016	0.29	5.53	3.8	0.075	0.11
GL50803_0016089	415	Hypothetical protein	chr3	0.47985	6.48	31	0.00013	0.00066	0.74107	6.48	73	1.9e-06	2.5e-05	0.78	6.48	79	1.2e-06	1.4e-05
GL50803_003345	162	Hypothetical protein	chr5	-0.47941	5.58	18	0.0011	0.0036	-0.45122	5.58	17	0.0015	0.0042	-0.38	5.58	12	0.005	0.011
GL50803_009157	271	Hypothetical protein	chr5	0.47935	6.89	22	0.00055	0.0021	0.57091	6.89	31	0.00012	0.00054	0.59	6.89	33	9e-05	0.00037
GL50803_0017253	162	Hypothetical protein	chr4	-0.47915	3.73	7.8	0.016	0.033	-0.72711	3.73	18	0.001	0.003	-0.59	3.73	12	0.0052	0.011
GL50803_0024400	573	Kinase, NEK	chr5	-0.47904	6.27	26	0.00025	0.0011	-0.46341	6.27	25	0.00031	0.0011	-0.5	6.27	28	0.00019	0.00068
GL50803_0012905	360	Hypothetical protein	chr5	-0.47875	5.04	16	0.0018	0.0056	-0.22129	5.04	3.5	0.086	0.13	-0.37	5.04	9.6	0.0092	0.018
GL50803_00101278	1331	Hypothetical protein	chr5	0.47861	10.69	8.3	0.014	0.029	0.63683	10.69	14	0.0026	0.0066	0.81	10.69	23	0.00043	0.0013
GL50803_0011125	446	Hypothetical protein	chr4	0.47851	7.25	29	0.00016	0.00079	0.26969	7.25	9.3	0.01	0.021	0.23	7.25	6.4	0.026	0.045
GL50803_0021110	234	Hypothetical protein	chr5	-0.47838	5.53	21	0.00062	0.0023	-0.40722	5.53	16	0.0019	0.0052	-0.43	5.53	17	0.0013	0.0033
GL50803_0010773	479	Hypothetical protein	chr4	-0.47822	5.78	14	0.003	0.0083	-0.71283	5.78	31	0.00012	0.00054	-0.61	5.78	22	0.00048	0.0015
GL50803_009909	885	Pyruvate, phosphate dikinase	chr4	-0.47819	11.42	4.2	0.062	0.1	-0.60597	11.42	6.6	0.025	0.044	-0.49	11.42	4.3	0.059	0.091
GL50803_0016526	398	WD-repeat protein	chr4	0.47773	7.92	28	0.00018	0.00085	0.50281	7.92	32	0.00011	0.0005	0.6	7.92	44	2.3e-05	0.00013
GL50803_005892	392	Pelo protein	chr1	-0.47767	7.69	16	0.0019	0.0057	-0.46255	7.69	15	0.0025	0.0063	-0.45	7.69	14	0.0032	0.0072
GL50803_0014708	980	Hypothetical protein	chr5	0.47757	6.66	27	0.00023	0.0011	0.60634	6.66	44	2.4e-05	0.00016	0.66	6.66	51	1.2e-05	7.7e-05
GL50803_007368	302	tRNA(Ile)-lysidine synthase	chr1	0.47744	6.02	6.7	0.024	0.047	0.25185	6.02	1.9	0.2	0.26	0.056	6.02	0.092	0.77	0.81
GL50803_004548	670	Pumilio-family RNA-binding protein, putative	chr1	-0.47741	7.38	28	0.0002	0.00093	-0.45085	7.38	25	0.0003	0.0011	-0.43	7.38	23	0.00044	0.0014
GL50803_009705	271	YEATS family protein	chr3	0.47741	5.96	23	0.00042	0.0017	0.58469	5.96	35	7e-05	0.00034	0.65	5.96	42	2.9e-05	0.00016
GL50803_0017063	1200	Pyruvate-flavodoxin oxidoreductase	chr5	-0.47721	11.3	9.3	0.01	0.022	-0.30958	11.3	3.8	0.075	0.11	-0.2	11.3	1.6	0.23	0.29
GL50803_0013402	575	pVSP	chr2	0.47714	6.14	9.9	0.0084	0.019	0.53766	6.14	13	0.004	0.0094	0.54	6.14	13	0.004	0.0087
GL50803_0016843	1211	Ankyrin repeat protein 1	chr4	0.47707	8.23	9.2	0.01	0.023	0.13295	8.23	0.74	0.41	0.48	0.02	8.23	0.016	0.9	0.92
GL50803_0016535	605	Tubulin specific chaperone E	chr5	-0.47682	6.89	30	0.00014	0.00072	-0.46268	6.89	28	0.00018	0.00071	-0.52	6.89	36	6.5e-05	0.00029
GL50803_0014225	1806	CXC-rich protein	chr4	0.4767	8.53	8	0.015	0.032	0.49931	8.53	8.7	0.012	0.024	0.51	8.53	9	0.011	0.021
GL50803_0016815	320	Seven transmembrane protein 1	chr5	-0.47635	6.55	28	0.0002	0.00095	-0.62516	6.55	47	1.6e-05	0.00012	-0.69	6.55	57	6.7e-06	5.1e-05
GL50803_0014049	137	Ribosomal protein L32	chr4	-0.47627	9.4	18	0.001	0.0035	-0.43067	9.4	15	0.0022	0.0057	-0.39	9.4	12	0.0048	0.01
GL50803_0017454	321	Kinesin motor domain-containing protein	chr5	-0.47602	6.06	23	0.00046	0.0018	-0.3947	6.06	16	0.0019	0.0051	-0.37	6.06	14	0.003	0.0068
GL50803_007018	342	Hypothetical protein	chr1	-0.47596	7.94	21	0.00058	0.0022	-0.61476	7.94	36	6.5e-05	0.00033	-0.64	7.94	38	4.9e-05	0.00023
GL50803_0015270	499	Ubiquitin protein, putative	chr4	-0.47552	7.67	32	9.8e-05	0.00055	-0.49687	7.67	35	6.5e-05	0.00033	-0.46	7.67	31	0.00013	0.0005
GL50803_006835	333	Brix domain containing protein	chr4	-0.47542	6.26	16	0.0017	0.0053	-0.56313	6.26	22	0.0005	0.0017	-0.56	6.26	22	0.00053	0.0016
GL50803_0013164	148	Hypothetical protein	chr4	0.4754	4.95	14	0.0025	0.0071	0.42379	4.95	12	0.005	0.012	0.46	4.95	14	0.003	0.007
GL50803_0012828	392	Hypothetical protein	chr1	-0.47537	6.17	15	0.0022	0.0065	-0.5886	6.17	23	0.00041	0.0014	-0.47	6.17	14	0.0025	0.0059
GL50803_0016322	593	Neurogenic locus Notch protein	chr5	-0.4752	10.81	6.3	0.028	0.053	-1.12488	10.81	34	7.8e-05	0.00037	-1.1	10.81	33	9.1e-05	0.00038
GL50803_0010161	854	Hypothetical protein	chr3	0.47498	7.54	23	0.00045	0.0018	0.54405	7.54	30	0.00014	0.00061	0.58	7.54	33	8.6e-05	0.00036
GL50803_008228	1277	DNA-dependent ATPase, putative	chr1	0.47495	7.89	23	0.00042	0.0017	0.5015	7.89	26	0.00027	0.001	0.58	7.89	34	8.4e-05	0.00036
GL50803_0013215	597	Kinase, NEK	chr3	0.47472	7.63	27	0.00023	0.001	0.68519	7.63	55	7.8e-06	6.9e-05	0.71	7.63	58	5.8e-06	4.6e-05
GL50803_0017550	379	Cia1	chr4	0.47408	6.44	25	0.00033	0.0014	0.54981	6.44	33	8.9e-05	0.00042	0.57	6.44	36	6.5e-05	0.00029
GL50803_008805	937	Kinase, SCY1	chr2	0.47397	9.46	11	0.0054	0.013	-0.07858	9.46	0.31	0.59	0.65	-0.17	9.46	1.4	0.26	0.32
GL50803_0029708	116	Hypothetical protein	chr4	0.47352	4.83	15	0.0022	0.0063	0.51894	4.83	19	0.00099	0.0029	0.58	4.83	23	0.00045	0.0014
GL50803_00137743	465	Kinase, NEK	chr3	-0.4734	1.32	1.6	0.22	0.3	-0.74658	1.32	3.9	0.072	0.11	-0.73	1.32	3.6	0.082	0.12
GL50803_0028779	346	Leucine-rich repeat protein	chr4	0.47284	6.13	19	0.00097	0.0033	0.42033	6.13	15	0.0023	0.0061	0.32	6.13	8.6	0.013	0.023
GL50803_007353	201	Hypothetical protein	chr2	-0.47278	2.26	5.2	0.041	0.074	-0.53511	2.26	6.9	0.022	0.04	-0.2	2.26	0.93	0.35	0.42
GL50803_007082	90	Ribosomal protein S21	chr4	0.47262	9.19	21	0.00057	0.0022	0.87152	9.19	72	2e-06	2.6e-05	0.88	9.19	73	1.8e-06	1.9e-05
GL50803_0093103	706	tRNA (uracil-5-)-methyltransferase, putative	chr5	0.47252	5.14	17	0.0014	0.0046	0.65243	5.14	33	9.4e-05	0.00043	0.72	5.14	40	3.7e-05	0.00019
GL50803_00112428	1398	Hypothetical protein	chr4	-0.47251	6.12	13	0.0038	0.01	-0.24585	6.12	3.6	0.083	0.12	-0.24	6.12	3.3	0.096	0.14
GL50803_00101423	249	Hypothetical protein	chr3	-0.47246	4.06	11	0.0065	0.016	-0.49056	4.06	12	0.0048	0.011	-0.85	4.06	34	8.2e-05	0.00035
GL50803_0022587	675	Hypothetical protein	chr2	-0.47239	7.7	11	0.0064	0.015	-0.5405	7.7	14	0.0027	0.0069	-0.57	7.7	16	0.0019	0.0046
GL50803_0016431	197	Ribosomal protein L19	chr2	-0.47233	10.44	14	0.0026	0.0075	-0.16751	10.44	1.8	0.21	0.27	-0.017	10.44	0.019	0.89	0.92
GL50803_008465	826	Ankyrin repeat protein 1	chr3	0.47212	6.74	17	0.0014	0.0043	0.40537	6.74	13	0.004	0.0096	0.46	6.74	16	0.0018	0.0045
GL50803_0016478	629	Hypothetical protein	chr3	-0.47193	6.95	23	0.00043	0.0017	-0.37303	6.95	14	0.0027	0.0068	-0.44	6.95	19	0.00084	0.0024
GL50803_0012160	162	Yip interacting protein, putative	chr3	-0.47192	4.35	12	0.0041	0.011	-0.20763	4.35	2.5	0.14	0.19	0.018	4.35	0.018	0.89	0.92
GL50803_0019631	200	Hypothetical protein	chr4	-0.47179	3.27	5.7	0.035	0.064	-0.19963	3.27	1.1	0.32	0.39	-0.17	3.27	0.79	0.39	0.46
GL50803_0016746	616	Hypothetical protein	chr5	-0.47167	4.73	6.3	0.027	0.052	-0.25597	4.73	1.9	0.19	0.25	-0.18	4.73	0.91	0.36	0.43
GL50803_002509	148	Skp1 family, dimerisation domain-containing protein	chr5	-0.47134	5.36	20	0.00082	0.0029	-0.56726	5.36	29	0.00016	0.00066	-0.73	5.36	46	1.9e-05	0.00011
GL50803_0016313	582	Pescadillo cell cycle regulator	chr5	-0.47118	6.8	33	9.2e-05	0.00052	-0.74726	6.8	83	9.3e-07	1.6e-05	-0.77	6.8	87	7.1e-07	1e-05
GL50803_00114778	270	Hypothetical protein	chr5	0.47046	7.07	23	0.0004	0.0016	0.45629	7.07	22	0.00052	0.0017	0.28	7.07	8.5	0.013	0.024
GL50803_0033898	424	Hypothetical protein	chr5	-0.47042	5.05	14	0.0026	0.0075	-0.47236	5.05	15	0.0023	0.006	-0.51	5.05	17	0.0014	0.0037
GL50803_006365	136	Hypothetical protein	chr3	0.4698	6.19	16	0.002	0.0058	0.48156	6.19	16	0.0016	0.0044	0.53	6.19	20	0.00076	0.0022
GL50803_0014785	494	Socius	chr2	0.46979	6.78	26	0.00026	0.0012	0.58122	6.78	40	3.6e-05	0.00021	0.85	6.78	84	8.5e-07	1.2e-05
GL50803_0011113	139	Hypothetical protein	chr5	0.46971	4.6	7.2	0.02	0.04	0.56306	4.6	10	0.0073	0.016	0.48	4.6	7.3	0.019	0.034
GL50803_0016999	1243	Hypothetical protein	chr4	0.46961	5.99	23	0.00043	0.0018	0.73191	5.99	56	7.2e-06	6.6e-05	0.54	5.99	31	0.00012	0.00048
GL50803_0013225	265	YTH1 family protein	chr4	-0.4696	5.84	20	0.00073	0.0026	-0.46917	5.84	21	0.00067	0.0021	-0.31	5.84	9	0.011	0.021
GL50803_0010810	280	Eukaryotic rRNA processing protein EBP2	chr2	-0.46942	6.25	19	0.00099	0.0034	-0.40941	6.25	14	0.0026	0.0066	-0.4	6.25	13	0.0032	0.0072
GL50803_003421	377	Hypothetical protein	chr4	-0.46941	6.89	35	7.3e-05	0.00044	-0.38582	6.89	24	0.00039	0.0014	-0.37	6.89	22	0.00052	0.0016
GL50803_006920	1661	Ankyrin repeat protein 1	chr5	-0.46912	6.95	20	0.00076	0.0027	-0.36358	6.95	12	0.0044	0.01	-0.4	6.95	15	0.0023	0.0054
GL50803_00101918	320	Hypothetical protein	chr2	0.46888	7.85	27	0.00022	0.001	0.43424	7.85	23	0.00041	0.0014	0.58	7.85	42	3e-05	0.00016
GL50803_0021803	547	Hypothetical protein	chr5	-0.46861	6.49	16	0.0017	0.0053	-0.61769	6.49	27	0.00021	0.00083	-0.77	6.49	42	2.9e-05	0.00016
GL50803_0096306	568	Hypothetical protein	chr4	-0.46855	6.23	25	0.00033	0.0014	-0.40396	6.23	19	0.001	0.0029	-0.54	6.23	33	9.6e-05	0.00039
GL50803_007677	253	Hypothetical protein	chr4	-0.4685	3.05	6.1	0.029	0.055	-0.61716	3.05	11	0.007	0.015	-0.84	3.05	18	0.001	0.0028
GL50803_004383	786	Ankyrin repeat protein 3	chr4	0.46833	8.21	11	0.0059	0.014	0.46078	8.21	11	0.0065	0.014	0.53	8.21	14	0.0026	0.0061
GL50803_00137708	594	VSP	chr5	-0.46825	3.2	8	0.015	0.032	-0.2324	3.2	2.1	0.18	0.24	-0.19	3.2	1.3	0.28	0.34
GL50803_0017498	885	Hypothetical protein	chr4	0.46825	6.27	28	0.00019	0.00092	0.53431	6.27	36	5.9e-05	0.00031	0.59	6.27	43	2.5e-05	0.00014
GL50803_009788	432	Hypothetical protein	chr4	0.46801	5.54	22	0.00056	0.0021	0.29478	5.54	8.6	0.012	0.025	0.24	5.54	5.4	0.038	0.063
GL50803_008454	453	Hypothetical protein	chr3	0.46796	4.28	10	0.0081	0.019	0.49273	4.28	12	0.0053	0.012	0.51	4.28	12	0.0045	0.0096
GL50803_009057	280	Hypothetical protein	chr2	-0.46773	3.82	11	0.006	0.015	-0.45862	3.82	11	0.006	0.013	-0.22	3.82	2.6	0.14	0.19
GL50803_0015049	686	Kinase, NEK	chr5	0.46767	7.18	21	0.00065	0.0024	0.56283	7.18	30	0.00015	0.00063	0.52	7.18	26	0.00028	0.00093
GL50803_00114192	1068	Kinase, NEK	chr3	-0.46766	6.96	8.4	0.013	0.028	-0.74181	6.96	21	0.00062	0.002	-0.71	6.96	19	0.001	0.0027
GL50803_0025713	149	Ribonuclease P	chr5	0.46728	4.19	8.2	0.014	0.03	0.55742	4.19	12	0.0046	0.011	0.43	4.19	6.8	0.023	0.04
GL50803_00115085	663	pVSP	chr4	0.46728	1.56	2.1	0.17	0.24	1.1681	1.56	15	0.002	0.0053	1.1	1.56	14	0.0025	0.0059
GL50803_0014520	257	Hypothetical protein	chr3	0.46697	6.92	13	0.0041	0.011	0.09556	6.92	0.54	0.48	0.55	0.28	6.92	4.7	0.052	0.081
GL50803_00115830	634	VSP with INR	chr3	-0.46547	4.94	13	0.0032	0.0087	-0.18336	4.94	2.2	0.17	0.23	0.19	4.94	2.3	0.16	0.21
GL50803_007343	635	Hypothetical protein	chr1	-0.46535	5.4	19	0.00086	0.003	-0.28229	5.4	7.3	0.019	0.036	-0.37	5.4	12	0.0046	0.0098
GL50803_0016077	283	Hypothetical protein	chr5	-0.46493	6.5	19	0.0009	0.0031	-0.33011	6.5	9.6	0.0091	0.019	-0.41	6.5	15	0.0023	0.0055
GL50803_0017480	389	tRNA delta2-isopentenylpyrophosphate transferase	chr4	0.46432	6.63	19	0.0009	0.0031	0.76035	6.63	51	1.2e-05	9.2e-05	0.79	6.63	55	8.2e-06	6e-05
GL50803_001721	201	TATA-binding protein-like factor	chr3	0.46412	3.99	6.6	0.025	0.048	0.44752	3.99	6.4	0.027	0.047	0.58	3.99	11	0.007	0.014
GL50803_00113023	316	Tetratricopeptide repeat-containing protein	chr4	-0.464	4.74	16	0.0018	0.0056	-0.5052	4.74	19	0.00093	0.0028	-0.77	4.74	42	2.9e-05	0.00016
GL50803_0012807	185	Thioredoxin like protein	chr1	-0.4634	5.05	15	0.0022	0.0065	-0.09886	5.05	0.69	0.42	0.5	-0.028	5.05	0.055	0.82	0.86
GL50803_0061439	986	Kinase, NEK	chr2	-0.4634	4.12	10	0.008	0.018	-0.59903	4.12	17	0.0014	0.0039	-0.46	4.12	9.8	0.0086	0.017
GL50803_0016931	408	Hypothetical protein	chr1	-0.46334	6.07	9	0.011	0.024	-0.37444	6.07	5.9	0.032	0.055	-0.51	6.07	11	0.006	0.012
GL50803_0050221	693	High cysteine membrane protein Group 1	chr4	0.46323	1.97	3.9	0.071	0.12	0.12982	1.97	0.3	0.59	0.66	0.22	1.97	0.85	0.37	0.44
GL50803_006602	750	Ankyrin repeat protein 2	chr4	0.46322	5.77	11	0.0067	0.016	0.99323	5.77	50	1.3e-05	9.8e-05	1	5.77	53	9.9e-06	6.8e-05
GL50803_003951	276	Hypothetical protein	chr2	0.46285	6.63	27	0.00022	0.001	0.20855	6.63	5.6	0.036	0.061	0.12	6.63	2	0.19	0.25
GL50803_0014242	5573	Dynein heavy chain, putative	chr5	0.46281	7.99	6.2	0.029	0.054	0.45263	7.99	5.9	0.032	0.055	0.4	7.99	4.5	0.055	0.085
GL50803_0014109	251	ATP-binding protein	chr4	0.46268	3.52	8.3	0.014	0.029	0.51291	3.52	10	0.0071	0.015	0.67	3.52	17	0.0013	0.0033
GL50803_004852	452	Hypothetical protein	chr4	0.46267	8.01	21	0.00058	0.0022	-0.075	8.01	0.58	0.46	0.53	-0.27	8.01	7.3	0.019	0.034
GL50803_0011493	1293	Ankyrin repeat protein 1	chr2	0.46256	7.61	26	0.00024	0.0011	0.72133	7.61	64	3.5e-06	3.9e-05	0.81	7.61	80	1.1e-06	1.4e-05
GL50803_0015204	207	Transmembrane emp24 domain-containing protein	chr4	-0.46244	6.51	21	0.00064	0.0024	-0.13079	6.51	1.7	0.22	0.29	-0.17	6.51	3	0.11	0.16
GL50803_008061	687	Not1 N-terminal domain, CCR4-Not complex component-containing protein	chr1	0.46211	7.48	26	0.00028	0.0012	0.67082	7.48	53	9.5e-06	8e-05	0.74	7.48	64	3.7e-06	3.3e-05
GL50803_0023420	336	Diphosphomevalonate decarboxylase	chr1	0.46186	5.69	19	0.00085	0.003	0.50513	5.69	24	0.00038	0.0014	0.45	5.69	19	0.00098	0.0027
GL50803_009850	308	RING finger domain-containing protein	chr1	-0.46159	5.38	12	0.0053	0.013	-0.53907	5.38	16	0.0017	0.0047	-0.44	5.38	11	0.0067	0.014
GL50803_0010932	751	Hypothetical protein	chr4	0.46155	6.67	13	0.0041	0.011	0.4289	6.67	11	0.0062	0.014	0.5	6.67	15	0.0024	0.0056
GL50803_009045	325	Thioredoxin family protein	chr5	0.46134	7.62	14	0.0028	0.0079	0.40847	7.62	11	0.0061	0.014	0.36	7.62	8.7	0.012	0.023
GL50803_007893	213	Hypothetical protein	chr5	-0.4613	5.12	9.8	0.0086	0.02	-0.54405	5.12	14	0.0029	0.0072	-0.61	5.12	17	0.0015	0.0038
GL50803_0015564	307	Cathepsin B	chr4	0.46009	8.11	17	0.0016	0.0049	0.46965	8.11	17	0.0013	0.0038	0.78	8.11	47	1.8e-05	0.00011
GL50803_0036943	2129	Hypothetical protein	chr5	0.4598	7.75	33	8.7e-05	0.0005	0.45505	7.75	33	9.3e-05	0.00043	0.45	7.75	33	9.4e-05	0.00039
GL50803_0013945	344	Hypothetical protein	chr5	-0.45934	5.72	14	0.0032	0.0087	-0.21019	5.72	2.9	0.11	0.16	-0.25	5.72	4	0.068	0.1
GL50803_005908	309	Hypothetical protein	chr1	-0.45917	7.28	16	0.002	0.0058	-0.50208	7.28	19	0.00095	0.0028	-0.57	7.28	24	0.00037	0.0012
GL50803_0086511	903	Acyl-CoA synthetase	chr3	-0.45914	10.04	11	0.0057	0.014	-0.78749	10.04	33	9.7e-05	0.00045	-0.86	10.04	40	4e-05	0.0002
GL50803_0022547	1026	High cysteine membrane protein Group 2	chr1	0.4591	6.74	30	0.00014	0.00071	0.46281	6.74	31	0.00013	0.00055	0.55	6.74	42	2.8e-05	0.00015
GL50803_0011044	212	Mob1-like protein	chr3	0.45906	6.75	26	0.00027	0.0012	0.72413	6.75	63	3.8e-06	4.1e-05	0.78	6.75	74	1.8e-06	1.9e-05
GL50803_004708	487	Hypothetical protein	chr3	0.45888	6.35	16	0.0017	0.0052	0.70304	6.35	38	4.7e-05	0.00026	0.81	6.35	50	1.3e-05	8.2e-05
GL50803_0016493	732	Hypothetical protein	chr1	-0.4588	6.73	18	0.0011	0.0035	-0.29773	6.73	7.9	0.016	0.03	-0.24	6.73	5	0.045	0.072
GL50803_0015521	540	High cysteine membrane protein Group 2	chr3	-0.45862	4.06	5	0.046	0.081	-0.74693	4.06	14	0.003	0.0074	-0.53	4.06	6.8	0.023	0.04
GL50803_003731	195	Hypothetical protein	chr3	-0.45861	3.59	6.1	0.029	0.056	-0.20823	3.59	1.3	0.27	0.34	-0.41	3.59	4.8	0.049	0.077
GL50803_0017586	481	Ankyrin repeat protein 1	chr4	0.45858	6.92	26	0.00026	0.0012	0.55674	6.92	38	4.7e-05	0.00026	0.63	6.92	48	1.5e-05	9.4e-05
GL50803_007236	500	Reduced folate carrier	chr5	0.45856	6.69	16	0.0018	0.0054	0.62355	6.69	30	0.00014	0.00059	0.73	6.69	41	3.5e-05	0.00018
GL50803_0017529	343	Hypothetical protein	chr5	-0.45848	6.19	21	0.00062	0.0023	-0.4549	6.19	21	0.00066	0.0021	-0.58	6.19	34	7.8e-05	0.00033
GL50803_0014438	335	Hypothetical protein	chr1	-0.45835	5.21	14	0.0025	0.0071	-0.72924	5.21	37	5.3e-05	0.00028	-0.77	5.21	40	3.7e-05	0.00019
GL50803_0015574	713	Alanyl dipeptidyl peptidase	chr4	-0.45807	8.3	7.9	0.016	0.033	-0.86119	8.3	28	0.0002	0.00077	-0.83	8.3	26	0.00028	0.00094
GL50803_0017096	761	Ankyrin repeat protein 1	chr3	0.45803	8.83	26	0.00028	0.0012	0.14873	8.83	2.7	0.12	0.18	0.086	8.83	0.92	0.36	0.42
GL50803_00100906	5551	IAD-1alpha dynein heavy chain	chr3	0.45794	9.42	6.8	0.023	0.046	0.56037	9.42	10	0.0082	0.018	0.61	9.42	12	0.0052	0.011
GL50803_0016553	195	Hypothetical protein	chr5	0.45791	6.36	18	0.0011	0.0037	0.7551	6.36	49	1.4e-05	0.0001	0.92	6.36	73	1.9e-06	2e-05
GL50803_0027423	136	Hypothetical protein	chr4	0.4578	2.88	4.8	0.049	0.086	0.17975	2.88	0.73	0.41	0.49	0.14	2.88	0.41	0.53	0.6
GL50803_0011925	233	Hypothetical protein	chr4	-0.45665	5.95	18	0.0011	0.0036	-0.38139	5.95	13	0.0036	0.0087	-0.3	5.95	8	0.015	0.028
GL50803_0029307	451	UTP-glucose-1-phosphate uridylyltransferase	chr4	0.45624	8.27	27	0.00023	0.0011	0.00161	8.27	0.00034	0.99	0.99	-0.006	8.27	0.0047	0.95	0.96
GL50803_0027124	81	Kinase, NEK	chr4	-0.45553	1.66	1.6	0.22	0.3	-0.7501	1.66	4.5	0.057	0.09	-0.31	1.66	0.73	0.41	0.48
GL50803_00113986	273	PP-loop family protein	chr4	-0.45519	1.13	2.5	0.14	0.2	-0.71939	1.13	6.3	0.027	0.048	-0.38	1.13	1.7	0.21	0.27
GL50803_0061489	253	Ankyrin repeat protein 2	chr1	0.45458	3.93	5.9	0.031	0.059	0.21109	3.93	1.3	0.28	0.35	0.03	3.93	0.025	0.88	0.9
GL50803_003713	138	Hypothetical protein	chr5	0.4537	6.57	21	0.00058	0.0022	0.60627	6.57	38	4.5e-05	0.00025	0.62	6.57	40	3.7e-05	0.00019
GL50803_007796	297	Alpha-2 giardin	chr3	-0.45354	10.16	17	0.0013	0.0042	-1.26555	10.16	140	5.9e-08	2.9e-06	-1.5	10.16	180	1.3e-08	7.8e-07
GL50803_003449	861	Kinase, NEK	chr3	0.45353	7.5	17	0.0014	0.0044	0.56834	7.5	27	0.00024	0.00091	0.65	7.5	34	7.6e-05	0.00033
GL50803_0011486	273	20S proteasome alpha subunit 7	chr2	0.45324	7.21	11	0.0059	0.014	0.34233	7.21	6.3	0.027	0.048	0.33	7.21	5.8	0.032	0.054
GL50803_004097	202	Hypothetical protein	chr4	-0.453	4.78	10	0.0075	0.018	-0.54823	4.78	16	0.002	0.0052	-0.46	4.78	11	0.007	0.014
GL50803_00137718	691	Hypothetical protein	chr5	-0.45298	7.12	26	0.00024	0.0011	-0.31243	7.12	13	0.0041	0.0096	-0.45	7.12	26	0.00024	0.00084
GL50803_006556	1116	Hypothetical protein	chr5	-0.45287	6.97	16	0.0018	0.0054	-0.27707	6.97	6.1	0.03	0.051	-0.35	6.97	9.7	0.009	0.017
GL50803_00137739	1872	Hypothetical protein	chr2	-0.4528	7.15	20	0.00084	0.0029	-0.36892	7.15	13	0.0036	0.0087	-0.43	7.15	18	0.0012	0.0032
GL50803_0017371	125	Tctex-1 family protein	chr4	0.45266	4.77	11	0.0057	0.014	0.40431	4.77	9.1	0.011	0.022	0.5	4.77	13	0.0033	0.0074
GL50803_0014374	547	Serine palmitoyltransferase 2	chr3	-0.45258	6.29	25	0.00028	0.0012	-0.3007	6.29	11	0.0056	0.013	-0.19	6.29	4.7	0.051	0.08
GL50803_005911	95	Hypothetical protein	chr1	0.45241	1.84	3.4	0.091	0.14	-0.10997	1.84	0.19	0.67	0.73	0.12	1.84	0.24	0.63	0.69
GL50803_0098050	404	Kinase, NEK	chr3	0.45205	6.13	21	0.00058	0.0022	0.35633	6.13	13	0.0033	0.0081	0.47	6.13	23	0.00042	0.0013
GL50803_0088245	1227	Ankyrin repeat protein 1	chr5	0.45204	7.04	7.9	0.016	0.033	0.84559	7.04	27	0.00021	0.00083	0.84	7.04	27	0.00023	0.00081
GL50803_0011654	296	Alpha-1 giardin	chr3	-0.45191	11.84	13	0.0036	0.0097	-1.01219	11.84	66	3.1e-06	3.5e-05	-1.1	11.84	84	8.5e-07	1.1e-05
GL50803_008148	242	Hypothetical protein	chr5	0.45162	4.92	14	0.0027	0.0076	0.57917	4.92	24	0.00039	0.0014	0.53	4.92	19	0.0009	0.0025
GL50803_005871	369	Developmentally regulated GTP-binding protein 1	chr4	0.4515	5.53	5.6	0.036	0.066	0.54006	5.53	8	0.015	0.029	0.55	5.53	8.3	0.014	0.025
GL50803_0038275	640	Hypothetical protein	chr3	0.45147	7.89	25	0.00033	0.0014	0.39475	7.89	19	0.00094	0.0028	0.49	7.89	29	0.00015	0.00057
GL50803_0013851	238	Leucine-rich repeat protein	chr3	-0.45144	6.44	14	0.0029	0.0081	-0.10712	6.44	0.78	0.39	0.47	0.095	6.44	0.61	0.45	0.52
GL50803_0010919	135	Ribosomal protein S10B	chr4	0.45104	10.36	13	0.0035	0.0093	0.64146	10.36	27	0.00024	0.0009	0.75	10.36	37	5.7e-05	0.00026
GL50803_002404	172	Hypothetical protein	chr2	-0.45076	2.02	2.7	0.12	0.19	-0.80025	2.02	8.7	0.012	0.024	-0.82	2.02	8.7	0.012	0.023
GL50803_0015464	542	Ankyrin repeat protein 1	chr3	-0.45065	5.14	14	0.0025	0.0073	-0.48672	5.14	17	0.0013	0.0038	-0.51	5.14	18	0.001	0.0028
GL50803_0091476	1069	Hypothetical protein	chr5	0.45026	7.82	30	0.00013	0.00068	0.70639	7.82	74	1.7e-06	2.4e-05	0.73	7.82	78	1.2e-06	1.5e-05
GL50803_0014172	303	Kinase, CMGC RCK	chr2	0.45023	4.79	14	0.0031	0.0085	0.50697	4.79	17	0.0013	0.0037	0.55	4.79	20	0.00077	0.0022
GL50803_0012074	533	Hypothetical protein	chr4	0.45004	4.91	6.8	0.023	0.046	0.31246	4.91	3.3	0.094	0.14	0.28	4.91	2.7	0.13	0.18
GL50803_007950	391	26S protease regulatory subunit 6B	chr3	-0.44999	6.73	28	0.00019	0.00092	-0.61532	6.73	52	1.1e-05	8.5e-05	-0.66	6.73	59	5.3e-06	4.3e-05
GL50803_003760	461	Ankyrin repeat protein 1	chr4	-0.44996	6.8	31	0.00012	0.00064	-0.68933	6.8	73	1.8e-06	2.4e-05	-0.71	6.8	77	1.4e-06	1.6e-05
GL50803_0017130	1501	Ankyrin repeat protein 1	chr4	-0.44978	6.2	21	0.00065	0.0024	-0.25675	6.2	6.7	0.023	0.043	-0.42	6.2	18	0.0011	0.003
GL50803_008367	98	V-type H-transporting ATPase subunit F	chr4	0.44973	5.44	6.4	0.026	0.051	0.22337	5.44	1.6	0.23	0.3	0.29	5.44	2.7	0.13	0.18
GL50803_0016428	614	Hypothetical protein	chr5	-0.44929	5.19	14	0.0029	0.0081	-0.25612	5.19	4.6	0.053	0.085	-0.22	5.19	3.3	0.095	0.14
GL50803_0039904	842	High cysteine membrane protein Group 2	chr5	0.44921	7.91	20	0.00082	0.0029	0.44151	7.91	19	0.00095	0.0028	0.47	7.91	21	0.0006	0.0018
GL50803_0013996	304	Alpha-15 giardin	chr5	0.44919	6.69	16	0.0018	0.0055	0.2823	6.69	6.3	0.027	0.048	0.21	6.69	3.4	0.092	0.13
GL50803_004343	613	Zinc finger domain-containing protein	chr3	0.44886	6.77	27	0.00023	0.0011	0.54642	6.77	40	3.8e-05	0.00022	0.53	6.77	37	5.2e-05	0.00024
GL50803_0013948	320	Hypothetical protein	chr5	0.44882	8.07	19	0.00097	0.0033	0.41375	8.07	16	0.0017	0.0045	0.6	8.07	34	7.8e-05	0.00033
GL50803_00137690	264	Helicase conserved C-terminal domain-containing protein	chr5	0.44877	4.56	8.9	0.011	0.025	0.10774	4.56	0.51	0.49	0.56	0.41	4.56	7.3	0.019	0.034
GL50803_0014864	788	Hypothetical protein	chr2	-0.44857	5.35	15	0.0022	0.0065	-0.30764	5.35	7.2	0.02	0.037	-0.24	5.35	4.3	0.06	0.091
GL50803_007878	146	Ribosomal protein S14	chr4	-0.44828	10.12	16	0.0018	0.0054	-0.4015	10.12	13	0.0037	0.0088	-0.33	10.12	8.7	0.012	0.023
GL50803_0017506	611	Hypothetical protein	chr1	0.44828	6.78	11	0.0066	0.016	0.71315	6.78	27	0.00021	0.00081	0.7	6.78	26	0.00025	0.00087
GL50803_0017501	510	Hypothetical protein	chr1	-0.44718	7.02	18	0.0011	0.0037	-0.4677	7.02	20	0.00081	0.0025	-0.56	7.02	29	0.00017	0.00062
GL50803_003539	430	Hypothetical protein	chr1	-0.44652	5.72	17	0.0014	0.0046	-0.27051	5.72	6.3	0.028	0.049	-0.33	5.72	9.4	0.0096	0.018
GL50803_0010073	324	Alpha-12 giardin	chr5	0.44638	5.72	13	0.0033	0.0089	0.1979	5.72	2.6	0.13	0.19	0.0068	5.72	0.003	0.96	0.97
GL50803_006184	356	Branched-chain amino acid aminotransferase	chr3	-0.44578	8.98	20	0.00069	0.0025	-0.59318	8.98	36	5.7e-05	0.0003	-0.56	8.98	32	0.0001	0.00042
GL50803_007349	588	Hypothetical protein	chr2	0.44565	6.62	4.8	0.049	0.085	0.33324	6.62	2.6	0.13	0.18	0.32	6.62	2.4	0.15	0.2
GL50803_0016582	222	Hypothetical protein	chr1	-0.44565	3.42	2.7	0.13	0.19	-0.24752	3.42	0.88	0.37	0.44	-0.18	3.42	0.48	0.5	0.57
GL50803_0014791	351	High cysteine membrane protein	chr1	-0.44459	4.34	8	0.015	0.032	-0.15985	4.34	1.1	0.32	0.39	-0.16	4.34	1	0.33	0.4
GL50803_0016930	1351	Hypothetical protein	chr1	0.44451	8.18	17	0.0014	0.0044	0.47229	8.18	19	0.00085	0.0026	0.46	8.18	18	0.0011	0.0029
GL50803_0015383	247	Peroxiredoxin 1	chr4	-0.44448	9.28	15	0.002	0.0059	-1.01869	9.28	82	1e-06	1.7e-05	-1.2	9.28	110	1.7e-07	3.9e-06
GL50803_00113871	814	Hypothetical protein	chr5	0.44415	7.53	25	0.00028	0.0012	0.3938	7.53	20	0.00072	0.0023	0.34	7.53	15	0.0024	0.0057
GL50803_0050324	618	pVSP	chr3	0.44397	2.8	3.6	0.083	0.13	0.97556	2.8	19	0.00099	0.0029	0.95	2.8	17	0.0014	0.0036
GL50803_0016572	179	N-terminal acetyltransferase B complex catalytic subunit	chr5	-0.44397	5.84	21	0.00068	0.0025	-0.57367	5.84	34	7.4e-05	0.00036	-0.75	5.84	59	5.7e-06	4.5e-05
GL50803_002825	123	Ribosomal protein L7Ae	chr4	-0.44395	7.29	26	0.00025	0.0011	-0.38351	7.29	20	0.0008	0.0025	-0.43	7.29	24	0.00034	0.0011
GL50803_0017314	614	Hypothetical protein	chr3	-0.44363	6.58	22	0.00053	0.0021	-0.32204	6.58	12	0.0051	0.012	-0.34	6.58	13	0.0037	0.0082
GL50803_006179	79	SnRNP Sm-like protein, putative	chr5	0.44354	4.84	16	0.0019	0.0056	0.59087	4.84	29	0.00017	0.0007	0.69	4.84	38	4.8e-05	0.00023
GL50803_00137712	6459	Hypothetical protein	chr5	0.44353	8.49	3.5	0.084	0.13	0.49733	8.49	4.4	0.058	0.092	0.54	8.49	5.2	0.042	0.067
GL50803_0016615	536	A49-like RNA polymerase I associated factor	chr2	0.44338	7.22	21	0.00058	0.0022	0.44932	7.22	22	0.0005	0.0017	0.46	7.22	23	0.00042	0.0013
GL50803_0023185	1577	Chromosome segregation ATPase	chr2	-0.44331	7.65	26	0.00025	0.0011	-0.4585	7.65	28	0.00018	0.00072	-0.53	7.65	38	5e-05	0.00023
GL50803_0017111	168	Hypothetical protein	chr5	0.4425	5.95	13	0.0034	0.0092	0.27436	5.95	5.1	0.044	0.072	0.29	5.95	5.5	0.037	0.06
GL50803_001695	217	Rab11	chr5	-0.44242	7.6	32	0.0001	0.00057	-0.71244	7.6	83	9.2e-07	1.6e-05	-0.79	7.6	100	3.2e-07	5.7e-06
GL50803_0061645	833	Reverse transcriptase/endonuclease, putative	chr4	-0.4424	3.26	4.3	0.059	0.1	-1.00473	3.26	21	0.00058	0.0019	-0.63	3.26	8.4	0.013	0.025
GL50803_008883	461	Hypothetical protein	chr4	0.4424	6.54	11	0.006	0.015	1.00844	6.54	58	6.4e-06	6.1e-05	1.3	6.54	96	4.4e-07	7.3e-06
GL50803_0061478	85	Vps4 C terminal oligomerisation domain-containing protein	chr1	0.4423	1.3	1.7	0.22	0.3	0.5295	1.3	2.5	0.14	0.19	0.77	1.3	5.3	0.04	0.065
GL50803_0031671	191	DNA-directed RNA polymerase II subunit RPB7	chr3	0.44201	6.88	24	0.00037	0.0015	0.59887	6.88	44	2.4e-05	0.00016	0.65	6.88	52	1e-05	7.1e-05
GL50803_00113673	1650	Hypothetical protein	chr2	0.4414	6.82	18	0.0011	0.0035	0.5775	6.82	31	0.00012	0.00052	0.8	6.82	59	5.4e-06	4.3e-05
GL50803_0016612	388	Tyrosyl-tRNA synthetase	chr2	0.44129	6.52	12	0.0051	0.013	0.29465	6.52	5.1	0.043	0.071	0.21	6.52	2.7	0.13	0.17
GL50803_008944	193	GTPase SAR1 family protein	chr2	0.44118	5.77	15	0.0023	0.0067	0.50075	5.77	19	0.00086	0.0026	0.66	5.77	34	8.2e-05	0.00035
GL50803_0016875	335	Hypothetical protein	chr2	-0.44114	4.4	8.3	0.014	0.029	-0.66777	4.4	19	0.00092	0.0028	-0.93	4.4	36	6.5e-05	0.00029
GL50803_0011487	572	Hypothetical protein	chr2	-0.44111	6.18	23	0.0004	0.0017	-0.43431	6.18	23	0.00044	0.0015	-0.66	6.18	52	1e-05	7e-05
GL50803_007966	576	Hypothetical protein	chr2	-0.44095	7.5	31	0.00012	0.00063	-0.4198	7.5	28	0.00019	0.00074	-0.49	7.5	39	4.4e-05	0.00021
GL50803_0015410	252	Ankyrin repeat protein 1	chr2	-0.44061	8.08	24	0.00034	0.0014	-0.66975	8.08	56	7.1e-06	6.5e-05	-0.74	8.08	68	2.6e-06	2.5e-05
GL50803_0017127	551	Hypothetical protein	chr4	0.4403	6.92	25	0.00032	0.0014	0.16194	6.92	3.4	0.09	0.13	0.086	6.92	0.95	0.35	0.42
GL50803_0021156	1032	Ankyrin repeat protein 1	chr5	-0.44029	6.15	14	0.0028	0.0079	-0.38161	6.15	11	0.0064	0.014	-0.46	6.15	16	0.0019	0.0046
GL50803_0016460	1204	Kinase, NEK	chr5	0.44002	7.05	22	0.00053	0.0021	0.56506	7.05	36	6.2e-05	0.00032	0.68	7.05	52	1.1e-05	7.2e-05
GL50803_0095787	1263	Dpy-30 motif-containing protein	chr1	0.43977	7.68	7.2	0.02	0.04	0.67576	7.68	17	0.0015	0.0042	0.65	7.68	15	0.0021	0.0051
GL50803_00119989	635	Kinase, NEK	chr2	-0.43942	6.21	19	0.00091	0.0031	-0.70496	6.21	49	1.4e-05	0.00011	-0.75	6.21	54	8.7e-06	6.2e-05
GL50803_0017175	859	Hypothetical protein	chr1	-0.4394	6.13	20	0.00078	0.0028	-0.4976	6.13	26	0.00027	0.00099	-0.41	6.13	17	0.0013	0.0035
GL50803_001937	95	Hypothetical protein	chr4	-0.43928	4.44	11	0.006	0.015	-0.32401	4.44	6.3	0.027	0.048	-0.2	4.44	2.4	0.15	0.2
GL50803_00101011	509	Zinc finger protein	chr2	-0.43919	3.98	6.3	0.028	0.053	-0.40476	3.98	5.5	0.036	0.062	-0.34	3.98	3.9	0.072	0.11
GL50803_0016390	2704	Ankyrin repeat protein 1	chr3	0.43883	7.86	15	0.0023	0.0067	0.39691	7.86	12	0.0047	0.011	0.32	7.86	8	0.015	0.028
GL50803_009030	331	Ankyrin repeat protein 1	chr5	-0.43882	10.07	19	0.00092	0.0032	-0.79341	10.07	62	4.1e-06	4.4e-05	-0.88	10.07	76	1.5e-06	1.6e-05
GL50803_0017422	230	RNA polymerase I subunit A43	chr4	-0.43873	6.41	24	0.00036	0.0015	-0.48127	6.41	29	0.00016	0.00066	-0.43	6.41	24	0.00039	0.0012
GL50803_0016444	760	Ankyrin repeat protein 1	chr4	-0.43856	6.31	19	0.0009	0.0031	-0.53827	6.31	30	0.00015	0.00063	-0.41	6.31	17	0.0015	0.0038
GL50803_0015972	1341	Ankyrin repeat protein 1	chr3	-0.4385	6.51	8.8	0.012	0.025	-0.54114	6.51	14	0.0029	0.0073	-0.7	6.51	23	0.00046	0.0014
GL50803_0017583	252	CYTH domain-containing protein	chr4	0.43845	5.79	15	0.002	0.0058	-0.02835	5.79	0.065	0.8	0.84	-0.067	5.79	0.36	0.56	0.62
GL50803_0015888	624	Hypothetical protein	chr1	-0.43834	6.58	26	0.00027	0.0012	-0.61484	6.58	51	1.2e-05	9.2e-05	-0.78	6.58	80	1.2e-06	1.4e-05
GL50803_0050417	1025	pVSP	tig00000004	0.43797	0.91	0.91	0.36	0.44	0.70401	0.91	2.7	0.13	0.18	0.82	0.91	3.4	0.088	0.13
GL50803_0016482	398	Hypothetical protein	chr5	0.43761	7.11	12	0.0051	0.013	0.62107	7.11	24	0.00039	0.0014	0.61	7.11	23	0.00047	0.0015
GL50803_00103082	994	Hypothetical protein	chr1	-0.43747	6.6	23	0.00046	0.0018	-0.42727	6.6	22	0.00055	0.0018	-0.46	6.6	24	0.00033	0.0011
GL50803_0029078	300	PyridoxaL 5'-phosphate dependent protein	chr4	-0.43729	6.54	25	0.00031	0.0013	-0.62755	6.54	51	1.1e-05	8.9e-05	-0.64	6.54	54	8.6e-06	6.2e-05
GL50803_002969	290	Fructosamine-3-kinase	chr4	0.43688	4.73	8.6	0.013	0.027	0.32687	4.73	5	0.046	0.075	0.54	4.73	14	0.0032	0.0072
GL50803_005659	433	S-adenosylmethionine synthetase	chr1	-0.43672	7.84	26	0.00025	0.0011	-0.49123	7.84	33	8.6e-05	0.00041	-0.44	7.84	26	0.00024	0.00084
GL50803_0013699	172	Hypothetical protein	chr4	-0.4367	6.06	16	0.0019	0.0056	-0.38991	6.06	13	0.0039	0.0094	-0.46	6.06	17	0.0014	0.0036
GL50803_008654	243	Hypothetical protein	chr5	0.43664	7.01	8.7	0.012	0.026	1.04723	7.01	50	1.3e-05	0.0001	1.3	7.01	73	1.9e-06	1.9e-05
GL50803_004239	99	Hypothetical protein	chr4	0.43656	9.39	7.6	0.017	0.035	0.22211	9.39	2	0.18	0.24	0.27	9.39	2.9	0.11	0.16
GL50803_0016671	613	DinF protein	chr4	0.4365	6.18	11	0.0068	0.016	0.35338	6.18	7.1	0.02	0.038	0.38	6.18	8.3	0.014	0.026
GL50803_005648	889	Hypothetical protein	chr5	0.43639	7.26	27	0.0002	0.00096	0.49641	7.26	36	6.4e-05	0.00033	0.46	7.26	30	0.00013	0.00052
GL50803_004554	599	Hypothetical protein	chr5	0.43634	5.36	10	0.0074	0.017	0.41429	5.36	9.6	0.0093	0.019	0.34	5.36	6.4	0.027	0.046
GL50803_009174	220	Microsomal signal peptidase 18 kDa subunit	chr5	0.43629	6.59	7.2	0.02	0.041	0.48262	6.59	8.8	0.012	0.024	0.44	6.59	7.3	0.019	0.034
GL50803_0015380	255	Thymidylate kinase	chr4	0.43599	6.48	28	0.00018	0.00088	0.70404	6.48	74	1.7e-06	2.4e-05	0.81	6.48	96	4.3e-07	7.2e-06
GL50803_0015303	824	Transmembrane domain-containing protein	chr1	-0.43544	6.06	7.5	0.018	0.036	-0.35116	6.06	4.9	0.046	0.075	-0.43	6.06	7.5	0.018	0.033
GL50803_0087492	202	Hypothetical protein	chr1	-0.43537	4.56	11	0.0053	0.013	-0.44716	4.56	12	0.0044	0.01	-0.58	4.56	20	0.00069	0.002
GL50803_0026129	54	Hypothetical protein	chr5	0.43521	3.61	4.5	0.055	0.094	0.55294	3.61	7.5	0.018	0.034	0.5	3.61	6	0.03	0.051
GL50803_0016675	325	Protein geranylgeranyltransferase/Protein farnesyltransferase	chr1	-0.43512	6.03	20	0.00075	0.0027	-0.43148	6.03	20	0.00076	0.0024	-0.4	6.03	17	0.0013	0.0033
GL50803_0021234	496	Hypothetical protein	chr5	0.43484	6.31	11	0.0068	0.016	0.61858	6.31	22	0.00054	0.0018	0.55	6.31	17	0.0014	0.0036
GL50803_00137618	738	VSP	chr4	0.4347	9.6	6.2	0.029	0.055	0.37627	9.6	4.5	0.054	0.087	0.53	9.6	9	0.011	0.021
GL50803_00112572	478	Ankyrin repeat protein 1	chr5	0.43438	4.83	13	0.0034	0.0091	0.31825	4.83	7.2	0.02	0.037	0.29	4.83	5.8	0.033	0.054
GL50803_0017590	607	Hypothetical protein	chr4	-0.43435	8.15	16	0.0018	0.0055	-0.49956	8.15	21	0.00062	0.002	-0.4	8.15	13	0.0032	0.0072
GL50803_00113450	710	VSP with INR	chr2	0.43402	8.41	20	0.00071	0.0026	0.32698	8.41	12	0.0052	0.012	0.4	8.41	17	0.0013	0.0033
GL50803_0013947	705	Hypothetical protein	chr5	-0.43382	7.86	20	0.00069	0.0025	-0.2019	7.86	4.5	0.055	0.088	-0.085	7.86	0.79	0.39	0.46
GL50803_0028962	308	Hypothetical protein	chr5	0.43315	7.04	19	0.00086	0.003	0.42623	7.04	19	0.00095	0.0028	0.47	7.04	23	0.00041	0.0013
GL50803_0010807	611	Hypothetical protein	chr2	0.4328	6.18	16	0.0017	0.0053	0.60141	6.18	31	0.00012	0.00052	0.62	6.18	33	8.9e-05	0.00037
GL50803_0016227	486	Ankyrin repeat protein 2	chr4	0.43257	6.8	13	0.0037	0.0099	0.49803	6.8	17	0.0015	0.0041	0.46	6.8	15	0.0024	0.0057
GL50803_0016601	645	Hypothetical protein	chr2	0.4324	6.8	18	0.0012	0.0039	0.60258	6.8	35	7.4e-05	0.00036	0.52	6.8	25	0.00028	0.00096
GL50803_005246	329	Hypothetical protein	chr4	-0.43235	6.03	15	0.0021	0.0063	-0.52313	6.03	23	0.00046	0.0016	-0.47	6.03	18	0.001	0.0028
GL50803_0093550	2498	Hypothetical protein	chr4	0.43212	8.96	19	0.00084	0.003	0.55584	8.96	32	0.0001	0.00047	0.54	8.96	30	0.00015	0.00055
GL50803_0014326	225	Hypothetical protein	chr5	-0.43178	5.22	16	0.0017	0.0052	-0.48909	5.22	21	0.00059	0.0019	-0.62	5.22	33	9.3e-05	0.00038
GL50803_0088556	329	OTU-like cysteine protease, putative	chr5	-0.43118	6.42	14	0.0029	0.0081	-0.47606	6.42	17	0.0015	0.0042	-0.41	6.42	12	0.0044	0.0094
GL50803_0088735	655	Ankyrin repeat protein 1	chr5	-0.43094	7.19	26	0.00026	0.0012	-0.53342	7.19	40	3.7e-05	0.00022	-0.54	7.19	41	3.2e-05	0.00017
GL50803_00114815	575	Tenascin-like protein	chr5	0.43088	9.62	8.9	0.011	0.025	0.01679	9.62	0.014	0.91	0.93	0.17	9.62	1.3	0.28	0.34
GL50803_007272	233	GARP-like protein 1	chr3	0.43082	4.22	4.1	0.066	0.11	0.44564	4.22	4.4	0.057	0.091	0.33	4.22	2.3	0.16	0.21
GL50803_00678	217	5'-3' deoxyribonucleotidase, putative	chr2	-0.4306	4.88	6.8	0.023	0.046	-0.09176	4.88	0.33	0.58	0.65	0.043	4.88	0.071	0.79	0.83
GL50803_0014408	401	Hypothetical protein	chr3	-0.43054	6.27	18	0.0011	0.0038	-0.31941	6.27	10	0.0078	0.017	-0.3	6.27	8.6	0.012	0.023
GL50803_0016078	397	Hypothetical protein	chr5	-0.4305	6.98	15	0.0023	0.0067	-0.48283	6.98	19	0.00094	0.0028	-0.44	6.98	16	0.002	0.0048
GL50803_0015099	215	20S proteasome alpha subunit 4	chr5	0.4302	7.64	19	0.001	0.0034	0.27524	7.64	7.7	0.017	0.032	0.34	7.64	12	0.0045	0.0097
GL50803_0010450	110	FKBP-type peptidyl-prolyl cis-trans isomerase	chr1	-0.43014	5.94	18	0.0012	0.0039	-0.68485	5.94	45	2.1e-05	0.00014	-0.85	5.94	69	2.5e-06	2.4e-05
GL50803_008360	440	Acid sphingomyelinase	chr4	0.43012	8.55	17	0.0014	0.0046	0.10231	8.55	0.97	0.34	0.42	0.053	8.55	0.26	0.62	0.68
GL50803_0032607	861	High cysteine membrane protein Group 1	chr5	-0.43007	5.08	8	0.015	0.032	0.03374	5.08	0.051	0.82	0.86	0.27	5.08	3.3	0.093	0.13
GL50803_0038901	1938	VSP with INR	chr1	0.42961	7.87	2.9	0.12	0.18	0.09031	7.87	0.12	0.73	0.78	0.39	7.87	2.3	0.16	0.21
GL50803_008914	598	Kinase, NEK	chr5	-0.4295	5.67	12	0.0052	0.013	-0.33602	5.67	7.4	0.018	0.035	-0.27	5.67	4.7	0.052	0.081
GL50803_00d103094	224	Ankyrin repeat protein 1	chr5	0.42935	5.62	15	0.0023	0.0066	0.21236	5.62	3.7	0.078	0.12	0.21	5.62	3.6	0.081	0.12
GL50803_002750	183	Fcf1 pre-rRNA processing protein	chr2	0.4289	6.72	17	0.0014	0.0044	0.34698	6.72	11	0.0058	0.013	0.38	6.72	13	0.0034	0.0076
GL50803_0015158	71	High cysteine protein	chr1	0.42873	4.75	15	0.0022	0.0063	0.29764	4.75	7.4	0.019	0.035	0.43	4.75	15	0.0023	0.0054
GL50803_009922	706	Exonuclease 1	chr4	-0.42865	6.4	22	0.00048	0.0019	-0.452	6.4	25	0.00029	0.0011	-0.59	6.4	43	2.5e-05	0.00014
GL50803_0017613	1512	Ankyrin repeat protein 1	chr3	0.42863	7.31	19	0.001	0.0034	0.31456	7.31	10	0.0082	0.018	0.26	7.31	7.1	0.021	0.036
GL50803_0016318	2077	High cysteine membrane protein Group 1	chr5	-0.4283	9.59	12	0.0046	0.012	-0.56049	9.59	20	0.0007	0.0022	-0.45	9.59	13	0.0037	0.0082
GL50803_00115797	683	VSP with INR	chr1	-0.42827	3.03	6	0.031	0.057	0.07587	3.03	0.2	0.66	0.72	0.1	3.03	0.35	0.57	0.63
GL50803_0013428	242	RNase P subunit p30	chr5	-0.42736	5.96	19	0.00084	0.003	-0.42752	5.96	20	0.00081	0.0025	-0.5	5.96	26	0.00025	0.00086
GL50803_001935	467	Zinc finger protein	chr3	-0.42728	7.73	13	0.0037	0.0099	-0.33356	7.73	7.9	0.016	0.031	-0.3	7.73	6.3	0.027	0.046
GL50803_0027694	137	Putative zinc finger motif, C2HC5-type domain-containing protein	chr4	0.42714	5.25	14	0.0031	0.0085	0.41987	5.25	14	0.0031	0.0077	0.59	5.25	26	0.00026	0.0009
GL50803_004509	195	Transmembrane emp24 domain-containing protein	chr3	0.42693	7.7	22	0.00049	0.0019	0.41165	7.7	21	0.00064	0.0021	0.36	7.7	16	0.0017	0.0042
GL50803_004764	123	Hypothetical protein	chr5	0.42626	1.06	1.1	0.32	0.4	1.25952	1.06	12	0.0047	0.011	1.2	1.06	9.8	0.0086	0.017
GL50803_009573	770	Hypothetical protein	chr4	-0.42575	8.26	25	0.00029	0.0013	-0.22731	8.26	7.2	0.02	0.037	-0.22	8.26	6.8	0.023	0.04
GL50803_0011120	321	Kelch motif-containing protein	chr5	-0.42565	3.95	2.9	0.11	0.17	-0.17193	3.95	0.52	0.49	0.56	-0.13	3.95	0.31	0.59	0.65
GL50803_005002	487	Hypothetical protein	chr4	-0.42554	6.37	19	0.0009	0.0031	-0.36616	6.37	14	0.0026	0.0066	-0.45	6.37	21	0.00059	0.0017
GL50803_0014250	393	Hypothetical protein	chr4	-0.42547	4.96	9.4	0.0099	0.022	-0.26912	4.96	3.9	0.071	0.11	-0.12	4.96	0.75	0.4	0.47
GL50803_002351	319	Ankyrin repeat protein 2	chr1	0.42468	6.95	13	0.0039	0.01	0.40699	6.95	12	0.0051	0.012	0.38	6.95	10	0.0078	0.016
GL50803_0014975	554	Phosphatidylinositol-glycan biosynthesis, class O protein	chr4	0.42462	7.14	12	0.0048	0.012	0.55923	7.14	21	0.00067	0.0021	0.58	7.14	22	0.0005	0.0015
GL50803_005063	183	Hypothetical protein	chr3	0.42428	2.38	3.1	0.1	0.16	0.30847	2.38	1.7	0.21	0.28	0.58	2.38	6.1	0.03	0.05
GL50803_0061590	109	LSM domain-containing protein	chr1	0.4242	5.29	11	0.006	0.015	0.22153	5.29	3.1	0.1	0.15	0.37	5.29	8.3	0.014	0.025
GL50803_0015376	2912	Hypothetical protein	chr5	0.4241	8.79	12	0.0045	0.012	0.1928	8.79	2.5	0.14	0.19	0.23	8.79	3.5	0.084	0.12
GL50803_0010221	335	Hypothetical protein	chr1	-0.42386	6.03	6.4	0.027	0.052	-0.35497	6.03	4.5	0.054	0.087	-0.38	6.03	5.2	0.042	0.068
GL50803_009857	185	Hypothetical protein	chr1	0.42384	3.86	4.5	0.056	0.096	0.4751	3.86	5.9	0.031	0.054	0.52	3.86	6.9	0.022	0.038
GL50803_008961	969	Kinase, NEK	chr1	-0.42345	7.39	11	0.0068	0.016	-0.09917	7.39	0.59	0.46	0.53	-0.13	7.39	1	0.33	0.4
GL50803_0016722	446	Xaa-Pro dipeptidase	chr1	-0.42329	6.47	24	0.00036	0.0015	-0.68721	6.47	64	3.7e-06	4e-05	-0.89	6.47	100	2.7e-07	5.2e-06
GL50803_00137748	2252	Hypothetical protein	chr3	0.42327	9.45	16	0.0018	0.0055	0.39203	9.45	14	0.0031	0.0076	0.5	9.45	22	0.00049	0.0015
GL50803_0016548	239	PX domain-containing protein	chr5	-0.42319	4.29	7.6	0.017	0.035	-0.21097	4.29	1.9	0.19	0.25	-0.31	4.29	4	0.067	0.1
GL50803_009826	91	Hypothetical protein	chr2	0.42318	4.89	8	0.015	0.032	0.2207	4.89	2.2	0.17	0.23	0.24	4.89	2.5	0.14	0.19
GL50803_008023	1401	Hypothetical protein	chr5	0.42309	6.35	9.6	0.0091	0.021	0.84557	6.35	39	4.3e-05	0.00024	0.81	6.35	35	6.8e-05	0.0003
GL50803_00112112	1221	Hypothetical protein	chr3	-0.42234	7.23	9.1	0.011	0.024	-0.34709	7.23	6	0.03	0.052	-0.47	7.23	11	0.0058	0.012
GL50803_006332	1074	Hypothetical protein	chr2	0.42232	5.97	13	0.0035	0.0094	0.54445	5.97	22	0.00053	0.0017	0.56	5.97	23	0.00044	0.0014
GL50803_0013800	553	Ankyrin repeat protein 1	chr3	0.42226	5.92	18	0.0012	0.0038	0.48307	5.92	24	0.00039	0.0014	0.57	5.92	32	0.00011	0.00043
GL50803_0017145	539	Hypothetical protein	chr4	0.42213	4.58	11	0.0065	0.016	0.37236	4.58	8.5	0.013	0.026	0.34	4.58	7.2	0.02	0.035
GL50803_0011054	450	Hypothetical protein	chr3	0.42186	5.63	10	0.0075	0.017	0.6612	5.63	25	0.0003	0.0011	0.58	5.63	19	0.00089	0.0025
GL50803_0014602	854	Hypothetical protein	chr3	-0.42174	6.81	7.7	0.017	0.034	-0.46071	6.81	9.2	0.011	0.022	-0.47	6.81	9.3	0.01	0.019
GL50803_0021330	877	Hypothetical protein	chr4	0.4217	5.97	12	0.0052	0.013	0.49467	5.97	16	0.0017	0.0047	0.48	5.97	15	0.0023	0.0054
GL50803_0014742	288	Kinase, NEK	chr3	0.42162	8.42	10	0.0077	0.018	0.23129	8.42	3.1	0.1	0.15	0.16	8.42	1.5	0.24	0.3
GL50803_0028626	169	VSP	chr4	-0.42152	5.95	11	0.0069	0.016	-0.63641	5.95	24	0.00034	0.0012	-0.59	5.95	21	0.00065	0.0019
GL50803_0010238	1025	Glycosaminoglycan polysaccharide lyase	chr3	-0.4213	7.69	17	0.0015	0.0047	-0.53399	7.69	27	0.00022	0.00086	-0.68	7.69	44	2.5e-05	0.00014
GL50803_0016247	758	Hypothetical protein	chr4	-0.4207	6.12	17	0.0015	0.0047	-0.29001	6.12	8	0.015	0.029	-0.49	6.12	23	0.00043	0.0014
GL50803_00101501	458	Seryl-tRNA synthetase	chr3	0.42058	8.18	8.9	0.011	0.025	0.09716	8.18	0.48	0.5	0.57	0.066	8.18	0.22	0.65	0.7
GL50803_003414	355	5'-AMP-activated protein kinase, gamma-1 subunit	chr3	-0.42058	6.08	18	0.0012	0.004	-0.43783	6.08	19	0.0009	0.0027	-0.41	6.08	17	0.0016	0.0039
GL50803_0010846	267	p21-C-terminal region-binding protein	chr1	-0.42031	6.2	12	0.0048	0.012	-0.36401	6.2	9.2	0.011	0.022	-0.36	6.2	8.9	0.011	0.022
GL50803_008858	454	Hypothetical protein	chr1	-0.42006	4.64	11	0.0063	0.015	-0.561	4.64	19	0.00085	0.0026	-0.49	4.64	15	0.0023	0.0055
GL50803_009720	1025	Ankyrin repeat protein 1	chr5	-0.41995	8.31	19	0.00087	0.003	-0.46193	8.31	23	0.00043	0.0015	-0.59	8.31	37	5.4e-05	0.00025
GL50803_007397	133	Hypothetical protein	chr3	-0.4199	3.7	7.9	0.016	0.033	-0.11581	3.7	0.63	0.44	0.52	0.059	3.7	0.16	0.69	0.75
GL50803_009644	148	Hypothetical protein	chr5	-0.41989	5.27	8.4	0.013	0.028	-0.78855	5.27	30	0.00015	0.00064	-0.84	5.27	33	9.9e-05	0.0004
GL50803_005821	769	Hypothetical protein	chr5	0.41982	6.02	14	0.0025	0.0071	0.54021	6.02	24	0.00035	0.0013	0.44	6.02	16	0.0019	0.0046
GL50803_006377	823	Hypothetical protein	chr5	0.41972	8.2	24	0.00034	0.0014	0.16559	8.2	3.9	0.073	0.11	0.082	8.2	0.95	0.35	0.42
GL50803_009048	423	Hypothetical protein	chr5	-0.41958	5.38	18	0.0012	0.0038	-0.43488	5.38	19	0.00085	0.0026	-0.47	5.38	22	0.00049	0.0015
GL50803_0016293	503	Hypothetical protein	chr5	0.41919	6.32	19	0.00086	0.003	0.59579	6.32	39	4.3e-05	0.00024	0.61	6.32	40	3.7e-05	0.00019
GL50803_005272	622	Methyltransferase domain-containing protein	chr4	-0.4189	5.47	5.2	0.042	0.075	-0.30611	5.47	2.9	0.12	0.17	-0.34	5.47	3.6	0.081	0.12
GL50803_00103838	1875	Kinase, ULK	chr2	0.4189	7.68	18	0.0011	0.0036	0.53219	7.68	29	0.00016	0.00067	0.53	7.68	29	0.00016	0.00059
GL50803_002014	378	Hypothetical protein	chr1	0.41884	6.86	19	0.00092	0.0032	0.55369	6.86	33	9.1e-05	0.00042	0.69	6.86	52	1.1e-05	7.3e-05
GL50803_004410	256	SALP-1	chr4	0.4186	9.72	10	0.0078	0.018	-0.22872	9.72	3.2	0.1	0.15	-0.51	9.72	15	0.002	0.0049
GL50803_00112831	637	Cysteine protease	chr4	0.41848	6.76	19	0.00093	0.0032	0.26566	6.76	7.7	0.017	0.032	0.4	6.76	17	0.0013	0.0034
GL50803_0010014	379	Hypothetical protein	chr3	-0.41843	5.28	13	0.0033	0.0089	-0.49474	5.28	19	0.00092	0.0028	-0.49	5.28	18	0.0011	0.003
GL50803_0050390	186	pVSP	chr1	-0.41843	5.53	9	0.011	0.025	-0.42479	5.53	9.2	0.01	0.021	-0.39	5.53	7.6	0.017	0.031
GL50803_0011692	1072	High cysteine membrane protein	chr5	-0.41815	7.98	5.3	0.039	0.071	-0.36282	7.98	4.1	0.065	0.1	-0.36	7.98	4	0.07	0.1
GL50803_0010573	370	Ankyrin repeat protein 1	chr1	-0.4177	5.47	14	0.003	0.0082	-0.42612	5.47	15	0.0024	0.0062	-0.55	5.47	24	0.00037	0.0012
GL50803_007843	199	Hypothetical protein	chr4	0.41732	9.25	13	0.004	0.01	0.41504	9.25	13	0.004	0.0095	0.45	9.25	15	0.0021	0.0051
GL50803_003531	377	Hypothetical protein	chr3	-0.417	7.4	30	0.00014	0.00072	-0.40447	7.4	28	0.00018	0.00074	-0.35	7.4	21	0.00059	0.0017
GL50803_007792	229	Hypothetical protein	chr5	-0.41694	4.41	6.6	0.025	0.048	-0.3853	4.41	5.8	0.033	0.057	-0.35	4.41	4.8	0.049	0.077
GL50803_0095023	989	Hypothetical protein	chr5	0.4169	7.04	27	0.00022	0.001	0.48174	7.04	36	6.1e-05	0.00031	0.53	7.04	44	2.4e-05	0.00014
GL50803_007552	321	Hypothetical protein	chr5	-0.41663	5.54	14	0.0028	0.008	-0.27131	5.54	6	0.03	0.052	-0.23	5.54	4.1	0.065	0.098
GL50803_003419	174	Hypothetical protein	chr4	-0.41656	5.86	12	0.0048	0.012	-0.66472	5.86	30	0.00014	0.0006	-0.81	5.86	44	2.5e-05	0.00014
GL50803_0089315	1622	VSP	chr1	-0.41641	5.76	3.8	0.077	0.12	-0.6704	5.76	9.4	0.0097	0.02	-0.38	5.76	3	0.11	0.16
GL50803_003983	600	5' nucleotidase family protein	chr4	-0.41609	8.05	23	0.00047	0.0019	-0.3284	8.05	14	0.0028	0.007	-0.42	8.05	23	0.00046	0.0014
GL50803_0010950	497	Ankyrin repeat protein 1	chr4	0.41592	5.45	14	0.0025	0.0071	0.55603	5.45	26	0.00024	0.00091	0.54	5.45	25	0.00032	0.0011
GL50803_0013220	757	ATP-dependent RNA helicase	chr4	0.41552	7.29	24	0.00035	0.0015	0.55928	7.29	44	2.5e-05	0.00016	0.62	7.29	53	9.1e-06	6.4e-05
GL50803_00114776	804	Vesicle-fusing ATPase	chr3	0.41538	8.66	19	0.00089	0.0031	0.15527	8.66	2.7	0.13	0.18	0.26	8.66	7.5	0.018	0.032
GL50803_005632	315	Exosome complex exonuclease, putative	chr4	-0.41495	6.59	22	0.00051	0.002	-0.66877	6.59	58	5.8e-06	5.6e-05	-0.7	6.59	63	3.9e-06	3.4e-05
GL50803_0021943	154	Hypothetical protein	chr4	-0.41486	6.77	21	0.00059	0.0022	-0.44064	6.77	24	0.00036	0.0013	-0.47	6.77	27	0.0002	0.00073
GL50803_003099	430	Cathepsin L-like protease	chr3	-0.41455	3.88	5	0.045	0.079	-0.32587	3.88	3.2	0.098	0.14	-0.45	3.88	6	0.031	0.052
GL50803_0010427	85	U2 small nuclear ribonucleoprotein B, putative	chr4	-0.41431	2.77	2.8	0.12	0.18	-0.20316	2.77	0.73	0.41	0.49	-0.39	2.77	2.5	0.14	0.19
GL50803_0017328	1300	High cysteine membrane protein Group 2	chr1	0.41404	8.62	12	0.0052	0.013	0.23381	8.62	3.8	0.076	0.11	0.26	8.62	4.6	0.054	0.084
GL50803_0050225	1155	VSP	chr4	-0.41386	3.1	2.7	0.13	0.19	-0.70558	3.1	7.7	0.017	0.032	-0.35	3.1	1.8	0.2	0.26
GL50803_0014247	595	TM efflux protein	chr3	-0.41381	6	20	0.00069	0.0025	-0.60111	6	43	2.6e-05	0.00017	-0.67	6	53	9.2e-06	6.5e-05
GL50803_0014768	704	Hypothetical protein	chr5	0.41373	8.09	15	0.0021	0.0062	0.20379	8.09	3.8	0.076	0.12	0.16	8.09	2.3	0.16	0.21
GL50803_0032681	2480	Hypothetical protein	chr5	0.41371	8.33	14	0.0029	0.0081	0.54803	8.33	24	0.00038	0.0013	0.48	8.33	18	0.0011	0.0029
GL50803_0013350	407	Alcohol dehydrogenase 3	chr4	-0.41366	8.52	20	0.00072	0.0026	-0.57854	8.52	39	4.1e-05	0.00023	-0.65	8.52	49	1.4e-05	8.8e-05
GL50803_0012174	376	Phosphatidylinostol glycan, Class V	chr3	-0.41359	6.56	12	0.005	0.013	-0.30219	6.56	6.3	0.028	0.049	-0.26	6.56	4.7	0.05	0.079
GL50803_0028183	168	Spec3 membrane protein	chr1	-0.41335	6.11	9.8	0.0087	0.02	-0.52219	6.11	16	0.0019	0.0052	-0.51	6.11	15	0.0023	0.0055
GL50803_0010311	328	Ornithine carbamoyltransferase	chr3	-0.41316	12.87	10	0.0079	0.018	-0.7955	12.87	38	5e-05	0.00027	-0.8	12.87	37	5e-05	0.00024
GL50803_003565	556	Dihydrouridine synthase, putative	chr5	0.41284	7.18	22	0.00056	0.0021	0.44718	7.18	25	0.0003	0.0011	0.34	7.18	14	0.0026	0.006
GL50803_0012223	643	Kinase, NAK	chr4	0.41266	8.68	18	0.001	0.0034	0.27431	8.68	8.1	0.014	0.028	0.29	8.68	8.8	0.012	0.022
GL50803_0027835	110	Hypothetical protein	chr5	0.4126	3.69	4.8	0.05	0.086	0.84627	3.69	21	0.00061	0.002	0.81	3.69	19	0.00088	0.0024
GL50803_0012867	531	Hypothetical protein	chr5	-0.41253	7.17	13	0.0034	0.0091	-0.42958	7.17	15	0.0024	0.0062	-0.43	7.17	14	0.0026	0.006
GL50803_0015127	259	Deoxyribose-phosphate aldolase	chr4	-0.41216	7.77	12	0.0044	0.011	-0.71839	7.77	37	5.5e-05	0.00029	-0.75	7.77	40	3.8e-05	0.00019
GL50803_0010712	433	Hypothetical protein	chr4	0.4121	7.07	9.3	0.01	0.023	0.46242	7.07	12	0.0047	0.011	0.63	7.07	22	0.0005	0.0015
GL50803_0014581	641	Chaperone protein DnaK HSP70	chr3	0.41194	8.59	9.9	0.0084	0.019	0.28836	8.59	4.8	0.049	0.079	0.22	8.59	2.8	0.12	0.17
GL50803_009090	462	Hypothetical protein	chr2	-0.41113	3.97	5.1	0.044	0.077	-0.39642	3.97	5	0.046	0.075	-0.32	3.97	3.1	0.1	0.15
GL50803_0015460	468	Dynein-like protein	chr3	-0.41103	7.42	16	0.0018	0.0055	-0.44888	7.42	19	0.00098	0.0029	-0.47	7.42	20	0.00071	0.002
GL50803_009008	304	Aldose reductase	chr3	0.41093	8.23	6.3	0.028	0.053	0.51778	8.23	10	0.0082	0.017	0.66	8.23	16	0.0018	0.0044
GL50803_003549	321	Hypothetical protein	chr4	-0.41063	5.23	17	0.0013	0.0042	-0.37516	5.23	15	0.0024	0.0062	-0.43	5.23	19	0.0009	0.0025
GL50803_0013791	626	ATP-dependent RNA helicase	chr4	0.41052	7.34	14	0.0031	0.0086	0.3012	7.34	7.3	0.019	0.036	0.19	7.34	2.9	0.12	0.16
GL50803_00103946	1118	ABC transporter, putative	chr5	0.41027	4	6	0.031	0.058	0.59072	4	13	0.004	0.0095	0.51	4	9.3	0.01	0.019
GL50803_005842	287	Hypothetical protein	chr3	0.40983	6	22	0.00054	0.0021	0.56207	6	41	3.2e-05	0.00019	0.39	6	20	0.00081	0.0023
GL50803_004820	162	Hypothetical protein	chr4	0.40982	6.18	16	0.0017	0.0052	0.45035	6.18	20	0.00077	0.0024	0.5	6.18	24	0.00039	0.0013
GL50803_0040920	303	Smr domain-containing protein	chr1	0.40948	3.58	6.9	0.022	0.044	0.7458	3.58	24	0.00037	0.0013	0.84	3.58	30	0.00015	0.00055
GL50803_004038	497	Transglutaminase-like superfamily protein	chr3	-0.40927	4.69	5.8	0.033	0.061	-0.4177	4.69	6.3	0.027	0.048	-0.4	4.69	5.6	0.036	0.059
GL50803_006691	216	GA binding protein beta-1 chain	chr5	0.4087	5.63	13	0.0032	0.0088	0.25029	5.63	5.2	0.042	0.07	0.23	5.63	4.2	0.064	0.097
GL50803_0095880	404	Hypothetical protein	chr3	-0.40865	5.62	10	0.0081	0.019	-0.34441	5.62	7	0.021	0.039	-0.4	5.62	9.4	0.0098	0.019
GL50803_00137707	594	VSP	chr5	-0.40862	3.35	6.1	0.029	0.056	-0.3413	3.35	4.4	0.058	0.092	-0.16	3.35	0.96	0.35	0.42
GL50803_0015017	445	Hypothetical protein	chr3	0.40859	5.12	4.5	0.056	0.095	0.79967	5.12	18	0.0013	0.0036	0.87	5.12	20	0.0007	0.002
GL50803_003032	430	Tryptophanyl-tRNA synthetase	chr2	-0.40824	7.95	24	0.00039	0.0016	-0.33779	7.95	16	0.0017	0.0045	-0.38	7.95	20	0.00074	0.0021
GL50803_0013775	85	Hypothetical protein	chr4	0.40819	5.3	17	0.0014	0.0044	0.43138	5.3	19	0.00087	0.0026	0.43	5.3	19	0.00096	0.0026
GL50803_002549	246	Hypothetical protein	chr5	-0.40809	5.1	14	0.0031	0.0085	0.04305	5.1	0.16	0.7	0.75	0.19	5.1	3.1	0.1	0.15
GL50803_007190	155	Hypothetical protein	chr5	0.40794	3.02	4.7	0.05	0.087	0.46253	3.02	6.3	0.027	0.048	0.35	3.02	3.5	0.088	0.13
GL50803_0010335	259	tRNA methyltransferase subunit, putative	chr3	0.40781	4.65	11	0.0062	0.015	0.40223	4.65	11	0.0066	0.015	0.23	4.65	3.5	0.087	0.13
GL50803_004416	263	E2F/DP family winged-helix DNA-binding domain-containing protein	chr5	-0.40773	5.68	19	0.001	0.0034	-0.28658	5.68	9.3	0.01	0.021	-0.35	5.68	13	0.0033	0.0074
GL50803_0024451	140	Fibroblast growth factor family protein	chr2	-0.40748	6.36	24	0.00037	0.0015	-0.23776	6.36	8.3	0.014	0.028	-0.1	6.36	1.5	0.25	0.31
GL50803_009116	371	Kinase, CMGC GSK	chr5	-0.4071	7.26	21	0.0006	0.0023	-0.49472	7.26	31	0.00012	0.00053	-0.57	7.26	41	3.2e-05	0.00017
GL50803_006897	360	Hypothetical protein	chr2	-0.4067	5.84	16	0.0019	0.0058	-0.06019	5.84	0.35	0.57	0.63	-0.08	5.84	0.61	0.45	0.52
GL50803_0017369	231	Hypothetical protein	chr4	0.40667	2.68	2.8	0.12	0.18	0.63058	2.68	7.1	0.02	0.038	0.53	2.68	4.7	0.05	0.078
GL50803_00137737	653	Kinase, NEK	chr2	0.40657	6.47	2.3	0.15	0.22	0.09828	6.47	0.13	0.72	0.77	0.19	6.47	0.51	0.49	0.56
GL50803_0017190	458	Eukaryotic peptide chain release factor subunit 1	chr3	-0.40642	8.9	14	0.0027	0.0076	-0.32184	8.9	8.8	0.012	0.024	-0.3	8.9	7.5	0.018	0.032
GL50803_004324	459	Hypothetical protein	chr4	-0.40623	4.24	4	0.069	0.11	-0.15235	4.24	0.6	0.45	0.53	-0.065	4.24	0.11	0.75	0.8
GL50803_002010	222	Translation initiation factor SUI1	chr1	-0.40589	5.73	11	0.0058	0.014	-0.2954	5.73	6.1	0.03	0.051	-0.17	5.73	1.9	0.19	0.25
[truncated: 3,000 more rows]

## Sheet: Significant encysting DTGs
GeneID	Length	Description	Chromosome	logFC_1.5vs0h	logFC_3vs0h	logFC_4.5vs0h
GL50803_00d60704	837	Hypothetical protein	chr4	2.75	2.71	2.66
GL50803_0016076	202	Peroxiredoxin 1	chr5	2.69	1.02
GL50803_003470	1114	ABC transporter family protein	chr5	2.56	2.88	2.79
GL50803_008682	743	6-phosphogluconolactonase/Glucose-6-phosphate 1-dehydrogenase	chr4	2.43	2.08	2.28
GL50803_003643	339	FKBP-type peptidyl-prolyl cis-trans isomerase	chr4	-2.42	-2.26	-2.32
GL50803_00115066	1168	High cysteine membrane protein VSP-like	chr2	2.18	2.38	3.07
GL50803_00114991	1452	High cysteine membrane protein EGF-like	chr2	2.16	1.69	1.82
GL50803_00135885	212	Histidine phosphatase superfamily protein	chr5	-2.16	-2.13	-2.35
GL50803_0013747	199	C4 group specific protein	chr4	-2.07	-2.57	-2.56
GL50803_00114636	829	Hypothetical protein	chr3	2.06	2.47	2.49
GL50803_0014521	202	Peroxiredoxin 1	chr3	2.06	1.5	1.47
GL50803_0061550	112	Superoxide reductase (Desulfoferredoxin)	chr1	2.04	1.1	1
GL50803_0021321	676	High cysteine membrane protein Group 5	chr4	2.03	1.4	1.51
GL50803_0016936	1522	High cysteine membrane protein EGF-like	chr3	2.01	1.71	1.96
GL50803_004245	456	Hypothetical protein	chr2	-2	-2.1	-2.25
GL50803_00112018	773	Hypothetical protein	chr4	1.94	1.87	1.77
GL50803_0060647	1526	Hypothetical protein	chr4	1.93	1.39	1.27
GL50803_0010570	355	Peptidyl-prolyl cis-trans isomerase	chr1	-1.92	-2.07	-2.39
GL50803_0028888	191	Hypothetical protein	chr5	1.91	1.49	1.4
GL50803_008044	319	Seven transmembrane protein 1	chr5	-1.9	-1.58	-1.71
GL50803_00137701	632	Kinase, NEK	chr5	-1.89	-2.12	-2.17
GL50803_00114497	1063	Hypothetical protein	chr5	1.87	1.72	1.68
GL50803_00137747	1080	Hypothetical protein	chr3	1.85	1.7	1.7
GL50803_007715	683	High cysteine membrane protein Group 1	chr3	1.85	1.81	2.12
GL50803_00114043	773	Hypothetical protein	chr4	1.85	1.72	1.55
GL50803_0011151	230	Hypothetical protein	chr4	-1.84	-1.98	-2
GL50803_008227	1066	ATP-binding cassette protein 5	chr1	1.83	1.88	1.5
GL50803_0015009	459	Flavohemoprotein	chr5	1.81	0.86	0.65
GL50803_0010552	529	Putative ephrin-receptor like protein	chr4	-1.81	-2.03	-2.15
GL50803_00114888	806	High cysteine membrane protein	chr3	1.8	1.52	1.68
GL50803_0016802	292	Kinase, CMGC CDK	chr3	-1.76	-1.43	-1.42
GL50803_0088765	665	Cytosolic heat shock protein 70	chr1	-1.75	-2.09	-2.11
GL50803_0017121	663	Bip	chr4	1.73	1.03	0.76
GL50803_0028477	63	Hypothetical protein	chr5	1.72	1.4	1.1
GL50803_0088581	346	Synaptic glycoprotein SC2	chr5	-1.72	-1.69	-1.76
GL50803_0010429	186	Wos2 protein	chr4	-1.71	-2.12	-2.18
GL50803_009130	295	Histone methyltransferase HMT1	chr2	-1.7	-1.46	-1.74
GL50803_00137727	1682	High cysteine membrane protein EGF-like	chr2	1.69	1.49	1.82
GL50803_002622	283	Phosphatidylinositol-4-phosphate 5-kinase, putative	chr4	-1.63	-1.68	-2
GL50803_00114495	630	Kinase, NEK	chr3	-1.62	-1.61	-1.82
GL50803_0060069	186	Hypothetical protein	chr5	1.62	1.75	1.54
GL50803_0014046	143	Hypothetical protein	chr4	1.61	1.39	1.4
GL50803_00112584	810	High cysteine membrane protein VSP-like	chr5	1.6	1.73	1.9
GL50803_0011642	538	Ceramide glucosyltransferase	chr3	-1.6	-1.44	-1.6
GL50803_00104866	195	Hypothetical protein	chr2	-1.59	-1.68	-1.96
GL50803_0035140	802	Hypothetical protein	chr1	1.59	1.83	1.85
GL50803_0016540	469	Dynein regulatory complex	chr3	-1.58	-1.47	-1.48
GL50803_005188	520	Ankyrin repeat protein 1	chr4	-1.58	-1.68	-1.9
GL50803_0087774	802	Hypothetical protein	chr2	-1.57	-1.66	-1.73
GL50803_006148	762	Alanyl dipeptidyl peptidase	chr1	-1.55	-1.78	-1.86
GL50803_0091707	690	High cysteine membrane protein Group 1	chr5	1.55	1.6	1.99
GL50803_0016287	810	Tetratricopeptide repeat-containing protein	chr3	-1.55	-1.39	-1.47
GL50803_0011311	368	Kinase, NEK	chr4	-1.55	-1.63	-1.67
GL50803_00115158	453	High cysteine membrane protein	chr5	1.54	0.87	0.9
GL50803_0016149	787	Mlh1-like protein	chr1	1.53	1.87	2
GL50803_002421	248	Cyst wall protein 3	chr5	-1.52	-1.64	-1.75
GL50803_0010659	725	High cysteine membrane protein Group 1	chr5	1.51	1.7	2
GL50803_008173	541	Glycerol kinase	chr5	1.51	1.48	1.7
GL50803_0061847	461	Heat-shock protein, putative	tig00000022	-1.51	-1.43	-1.39
GL50803_0014651	149	Glucosamine 6-phosphate N-acetyltransferase	chr5	1.5	1.34	1.5
GL50803_005515	122	Hypothetical protein	chr5	-1.48	-1.65	-1.39
GL50803_003593	408	Alcohol dehydrogenase 3	chr3	-1.47	-1.7	-1.65
GL50803_0096363	2712	Kinase, CAMKK	chr4	1.46	1.6	1.6
GL50803_0013204	419	Zinc transporter protein	chr4	1.45	1	1.01
GL50803_00d60176	180	Hypothetical protein	chr5	1.45	1.51	1.6
GL50803_008075	645	Hypothetical protein	chr5	-1.45	-1.49	-1.52
GL50803_004946	208	Peptide methionine sulfoxide reductase msrA	chr5	1.45	1.39	1.47
GL50803_0089112	731	MCM5	chr1	-1.44	-1.68	-1.84
GL50803_0060085	158	Hypothetical protein	chr5	-1.44	-1.62	-2.03
GL50803_0092618	250	Nicotinamide-nucleotide adenylyltransferase	chr5	-1.44	-1.33	-1.24
GL50803_0060030	1692	High cysteine membrane protein EGF-like	chr5	1.42	0.67	0.74
GL50803_003590	111	Hypothetical protein	chr4	-1.42	-1.39	-1.69
GL50803_00102322	902	Glycosyltransferase, putative	chr1	-1.42	-1.7	-1.69
GL50803_0088922	165	Hypothetical protein	chr5	-1.42	-1.12	-1.13
GL50803_0017090	182	Giardia trophozoite antigen GTA-1	chr3	-1.42	-1.87	-2.03
GL50803_0016721	598	High cysteine membrane protein Group 2	chr5	-1.41	-1.71	-1.87
GL50803_00106320	399	Zinc finger domain-containing protein	chr4	1.4	1.11	1.22
GL50803_0014626	319	Oxidoreductase, short chain dehydrogenase/reductase family	chr5	-1.39	-1.67	-1.84
GL50803_0017150	165	NADPH oxidoreductase, putative	chr5	1.39	0.72	0.58
GL50803_00114445	443	Hypothetical protein	chr5	1.39	1.44	1.43
GL50803_006289	134	FixW protein, putative	chr5	1.38
GL50803_009355	135	Thioredoxin-like protein	chr5	1.37
GL50803_0027364	433	Diphthamide-ammonia ligase, putative	chr1	-1.37	-1.49	-1.59
GL50803_0016916	1662	Hypothetical protein	chr5	1.37	1.11	1.19
GL50803_0088945	333	GARP-like protein 2	chr5	1.36	1.29	1.32
GL50803_00112553	377	Kinase, NEK	chr5	-1.36	-1.11	-1
GL50803_009593	1004	Coatomer beta' subunit	chr5	1.36	1.58	1.62
GL50803_0017104	202	Hypothetical protein	chr5	1.36	1.27	0.98
GL50803_0024471	153	Hypothetical protein	chr5	1.36	1.26	1.22
GL50803_006497	335	Metal-dependent hydrolase	chr4	1.35	1.41	1.58
GL50803_0015317	1616	High cysteine membrane protein Group 1	chr4	1.35	1.13	1.24
GL50803_0014135	388	Nucleoside diphosphate kinase	chr3	-1.35	-1.28	-1.37
GL50803_0031331	113	Hypothetical protein	chr4	1.35	1.46	1.58
GL50803_0060704	837	Hypothetical protein	chr4	1.35	1.92	2.09
GL50803_0024880	943	High cysteine membrane protein Group 2	chr3	1.34	0.83	0.89
GL50803_00121517	881	Kinase, NEK	chr3	-1.34	-1.3	-1.24
GL50803_0013882	718	Hypothetical protein	chr4	-1.34	-1.47	-1.61
GL50803_0010522	285	SHIPPO repeat domain-containing protein	chr5	-1.34	-1.52	-1.66
GL50803_004540	296	Hypothetical protein	chr4	1.33	0.55
GL50803_00100955	204	Mitotic spindle checkpoint protein MAD2	chr4	-1.33	-1.26	-1.51
GL50803_004151	686	Hypothetical protein	chr4	1.33	1.63	1.79
GL50803_0087577	303	Hypothetical protein	chr4	-1.33	-1.4	-1.82
GL50803_00114210	1089	Hypothetical protein	chr2	1.32	1.76	2.14
GL50803_00113610	455	GlcNAc-PI synthesis protein	chr1	-1.32	-1.48	-1.77
GL50803_0014604	413	Nucleotide-binding protein 35	chr3	1.31	0.85	0.82
GL50803_009068	155	Hypothetical protein	chr2	-1.31	-1.34	-1.89
GL50803_009508	1173	Metalloendopeptidase	chr2	1.31	1.3	1.35
GL50803_00112828	818	High cysteine membrane protein Group 4	chr4	1.31	1.55	1.81
GL50803_0014341	248	SF-assemblin/beta-giardin, putative	chr1	-1.31	-1.17	-1.49
GL50803_0017400	315	Cyclin	chr2	-1.3	-1.34	-1.39
GL50803_007137	78	Hypothetical protein	chr3	-1.29	-1.25	-1.32
GL50803_0014759	472	6-phosphogluconate dehydrogenase, decarboxylating	chr4	1.29	1.02	1.03
GL50803_00113531	1688	High cysteine membrane protein EGF-like	chr5	1.29	0.84	0.9
GL50803_008524	430	Transitional endoplasmic reticulum ATPase	chr2	-1.28	-1.19	-1.07
GL50803_00112938	504	Hypothetical protein	chr3	-1.28	-1.29	-1.16
GL50803_0016412	846	Heat-shock protein, putative	chr4	-1.28	-1.16	-1.19
GL50803_0050391	1950	VSP	chr1	1.28	1.3	1.41
GL50803_001875	102	Hypothetical protein	chr1	-1.28	-1.4	-1.67
GL50803_0088888	393	Hypothetical protein	chr5	1.27	1.57	1.72
GL50803_0021444	589	Spindle pole protein, putative	chr5	-1.27	-1.55	-1.75
GL50803_0014256	125	Histone H2A	chr3	-1.27	-1.27	-1.17
GL50803_00d40995	420	IFT complex B	chr4	1.27	1.12	1.22
GL50803_009509	55	RNA polymerase II subunit Rpb12	chr2	1.27	1.25	1.26
GL50803_00112341	250	Transmembrane domain-containing protein	chr3	-1.26	-1.7	-1.81
GL50803_002861	172	Hypothetical protein	chr4	-1.26		-0.81
GL50803_004846	766	Ankyrin repeat protein 1	chr4	-1.26	-1.18	-1.07
GL50803_005514	68	Hypothetical protein	chr5	-1.26	-1.47	-1.41
GL50803_002860	394	Iron-containing alcohol dehydrogenase	chr4	-1.25	-1.28	-1.32
GL50803_0021924	672	Kinase, NEK	chr4	-1.25	-1.13	-1.05
GL50803_00113677	3227	Coiled-coil protein	chr2	1.25	1.06	1.02
GL50803_0095593	377	Kinase, NEK	chr3	-1.25	-1.44	-1.59
GL50803_007513	150	Hypothetical protein	chr1	1.25	1.05	1.22
GL50803_0016943	947	Kinase, NEK	chr3	-1.24	-1.16	-0.99
GL50803_0095789	341	Deoxyribonuclease, TatD family	chr1	-1.24	-1.22	-1.23
GL50803_00112695	443	Hypothetical protein	chr5	1.24	1.32	1.47
GL50803_0013475	8036	Axoneme-associated protein GASP-180	chr5	1.24	1.08	1.26
GL50803_004192	198	ADP-Ribosylation Factor like protein 2b	chr2	1.24	1.22	1.47
GL50803_0014275	298	Hypothetical protein	chr5	1.23	1.48	1.58
GL50803_00114546	342	Hypothetical protein	chr1	-1.23	-1.12	-1.31
GL50803_0011884	96	Ubiquitin related modifier protein	chr3	1.23	0.62	0.35
GL50803_0041227	530	VSP	chr1	-1.23	-1.39	-1.34
GL50803_0014212	147	Histone H3	chr4	-1.23	-0.98	-0.83
GL50803_0040224	584	Transporter, MFS superfamily protein	chr3	-1.23	-1.27	-1.16
GL50803_00113433	443	Hypothetical protein	chr2	1.22	1.26	1.29
GL50803_0013372	465	Spindle pole protein, putative	chr1	-1.22	-1.34	-1.7
GL50803_007350	1526	Hypothetical protein	chr2	1.21	1.56	1.57
GL50803_0017276	237	Hypothetical protein	chr5	1.21	1.51	1.58
GL50803_0016581	320	Hypothetical protein	chr1	1.21	0.86	0.69
GL50803_0032668	903	Hypothetical protein	chr5	-1.21	-1.14	-1.27
GL50803_0028657	149	Tetratricopeptide repeat-containing protein	chr4	1.21	1.47	1.71
GL50803_0011442	640	Kinesin-related protein	chr5	-1.2	-0.86	-0.9
GL50803_0092095	584	Hypothetical protein	chr5	-1.19	-1.14	-1.15
GL50803_009270	611	Dual specificity protein phosphatase CDC14A	chr4	-1.18	-1.05	-1.1
GL50803_0013268	89	Ribosomal protein S25	chr2	1.18	1.56	1.72
GL50803_0013836	579	Calcineurin-like phosphoesterase	chr1	-1.18	-1.4	-1.38
GL50803_0023492	722	Ankyrin repeat protein 1	chr5	1.18	0.8	0.68
GL50803_009162	303	Nuclear LIM interactor-interacting factor 1	chr5	1.18	0.97	0.97
GL50803_008860	807	Kinase, NEK	chr1	-1.18	-1.35	-1.39
GL50803_009827	315	Thioredoxin reductase	chr2	1.18		-0.57
GL50803_0016808	319	PAP2 superfamily protein	chr4	-1.18	-1.48	-1.75
GL50803_008559	174	Vacuolar ATP synthase 16 kDa proteolipid subunit	chr5	-1.17	-1.34	-1.45
GL50803_005161	216	Qb-SNARE 3	chr3	1.17	1.3	1.39
GL50803_008263	129	Hypothetical protein	chr5	-1.17	-0.79	-0.8
GL50803_008371	205	Hypothetical protein	chr1	-1.17	-1.37	-1.44
GL50803_0022850	361	Kinase, CMGC MAPK	chr5	-1.16	-1.55	-1.67
GL50803_006259	221	Ankyrin repeat protein 1	chr4	1.16	1.23	1.4
GL50803_00111950	5118	IAD-5 dynein heavy chain	chr5	1.16	1.25	1.43
GL50803_00112846	1096	Kinesin-3	chr4	1.16	0.96	1.06
GL50803_0012795	238	Hypothetical protein	chr5	1.15	1.04	1.02
GL50803_00137609	230	RNA polymerase II subunit Rpb5a	chr4	1.15	1.09	1.2
GL50803_0022291	473	EamA-like transporter family protein	chr4	-1.15	-1.14	-1.11
GL50803_0021942	450	NADP-specific glutamate dehydrogenase	chr4	1.15	0.89	1
GL50803_0017516	309	Cathepsin B	chr1	1.15	1.12	1.28
GL50803_008505	100	TM2 domain-containing protein	chr2	-1.15	-1.34	-1.35
GL50803_0013288	709	Hypothetical protein	chr4	1.14	1.02	0.98
GL50803_0028994	105	Hypothetical protein	chr4	1.14	1.28	1.48
GL50803_001076	346	Alpha-13 giardin	chr3	1.14	0.78	0.77
GL50803_0013651	676	Hypothetical protein	chr1	-1.14	-1	-1.17
GL50803_0016716	675	High cysteine membrane protein Group 5	chr5	1.14
GL50803_00104250	124	Thioredoxin	chr4	-1.14	-1.77	-1.7
GL50803_0033672	703	Hypothetical protein	chr5	-1.14	-1.25	-1.3
GL50803_00103659	395	Zinc finger domain-containing protein	chr4	1.13	1	0.85
GL50803_002876	173	Ubiquitin-conjugating enzyme E2	chr4	1.13	1.31	1.47
GL50803_0027806	195	Myb-like DNA-binding domain-containing protein	chr3	-1.13	-1.94	-1.81
GL50803_0010969	323	Nucleotide-binding protein 35	chr2	1.13
GL50803_0010667	158	Hypothetical protein	chr5	-1.13	-0.83	-0.78
GL50803_0010803	269	Qa-SNARE 5	chr2	1.12	1.5	1.53
GL50803_00101805	743	High cysteine membrane protein Group 1	chr1	1.12	0.78	0.83
GL50803_0012108	938	Threonine dehydratase	chr4	-1.12	-0.95	-1.05
GL50803_0014730	365	Macro domain-containing protein	chr5	-1.12	-1.23	-1.36
GL50803_0010808	229	Hypothetical protein	chr2	1.12	0.65	0.56
GL50803_00113836	1692	High cysteine membrane protein EGF-like	chr5	1.12
GL50803_0017263	474	Histone acetyltransferase MYST1	chr1	1.12	1.33	1.34
GL50803_003538	285	Hypothetical protein	chr1	-1.12	-1.23	-1.35
GL50803_0016384	246	Hypothetical protein	chr5	1.12	0.8	0.89
GL50803_0010255	392	Translation initiation factor eIF-4A, putative	chr1	-1.11	-1.21	-1.29
GL50803_004911	497	Major facilitator family protein	chr3	1.11	0.5	0.47
GL50803_004883	1472	Hypothetical protein	chr2	1.11	1.03	0.96
GL50803_007512	199	Protein tyrosine phosphatase-like protein	chr1	-1.11	-1.29	-1.32
GL50803_00102184	2542	Hypothetical protein	chr1	1.11	1.43	1.54
GL50803_00101810	1433	Phospholipid-transporting ATPase IIB, putative	chr1	1.11	1.24	1.32
GL50803_007204	160	RNA recognition motif family protein	chr5	-1.11	-1.44	-1.86
GL50803_0016595	1812	PX domain-containing protein	chr3	1.11	1.01	1.05
GL50803_009132	165	Hypothetical protein	chr2	-1.11	-1.2	-1.18
GL50803_0021232	909	Hypothetical protein	chr5	1.1	1.76	1.82
GL50803_00137746	556	Hypothetical protein	chr3	1.1	1.01	0.92
GL50803_0033769	459	NADH oxidase	chr1	-1.1	-1.2	-1.2
GL50803_0010858	362	MYG1 protein	chr1	1.1	1.09	1.08
GL50803_0016519	374	AstB/chuR-related protein	chr4	1.1
GL50803_009276	471	High cysteine protein	chr4	-1.1	-1.29	-1.62
GL50803_0016013	501	Spindle pole protein, putative	chr1	-1.09	-0.98	-1.1
GL50803_009520	66	Mitotic-spindle organizing gamma-tubulin ring associated protein	chr2	1.09	0.97	1.09
GL50803_003202	88	Hypothetical protein	chr1	-1.09	-1.11	-1.31
GL50803_0015369	212	Hypothetical protein	chr5	1.09	1.01	1.02
GL50803_0010571	767	Hypothetical protein	chr1	-1.09
GL50803_0014758	1030	Hypothetical protein	chr4	1.09	0.76	0.77
GL50803_00113416	2517	High cysteine membrane protein TMK-like	chr2	1.09	1.2	1.36
GL50803_009173	376	WD40 repeat protein	chr5	1.09	1.2	1.42
GL50803_0031998	842	Hypothetical protein	chr4	-1.09	-1.03	-1.14
GL50803_00103883	417	Hypothetical protein	chr1	-1.09	-0.98	-1.09
GL50803_0011110	153	Hypothetical protein	chr5	1.08	1.27
GL50803_0017332	1650	Hypothetical protein	chr1	1.08	0.96	1.01
GL50803_00137719	467	Kinase, NEK	chr5	1.08	1.03	1.05
GL50803_00114623	423	EamA-like transporter family protein	chr5	-1.08	-1.24	-1.38
GL50803_0017053	1045	Ankyrin repeat protein 1	chr5	1.08	0.5	0.39
GL50803_0061370	658	Kinase, NEK	chr2	1.08	1.03	1.2
GL50803_0017388	1671	Hypothetical protein	chr2	1.08	1.27	1.44
GL50803_0060621	224	Ankyrin repeat protein 1	chr4	-1.08	-1.24	-1.03
GL50803_004597	357	Hypothetical protein	chr4	-1.08	-1.3	-1.51
GL50803_0093856	567	Hypothetical protein	chr5	-1.08	-1.07	-1.24
GL50803_0060084	209	Hypothetical protein	chr5	-1.08	-1.55	-1.85
GL50803_00112076	1698	Kinase, CDC7	chr3	1.08	1.3	1.33
GL50803_0025235	464	AAA-ATPase like protein	chr5	-1.08	-1.07	-1.2
GL50803_00113722	3870	Hypothetical protein	chr3	1.08	1.07	1.05
GL50803_0061420	613	Ankyrin repeat protein 1	chr2	1.07	1.24	1.44
GL50803_007134	559	Hypothetical protein	chr3	-1.07	-1.02	-1.02
GL50803_007748	1082	High cysteine membrane protein	chr1	-1.07	-0.89	-1.07
GL50803_0014553	115	CCAAT-binding transcription factor subunit C	chr3	1.07	0.82	0.73
GL50803_005883	563	Hypothetical protein	chr1	-1.07	-1.04	-1.11
GL50803_0025013	64	High cysteine membrane protein	chr5	1.07	0.85	1.04
GL50803_0015556	338	Hypothetical protein	chr3	1.06	1.15	1.32
GL50803_0014254	805	Ankyrin repeat protein 1	chr4	1.06	0.45	0.43
GL50803_006404	768	Kinesin-9	chr4	-1.06	-1.14	-1.33
GL50803_0050288	326	pVSP	chr3	-1.06	-1.27	-1.04
GL50803_0061453	504	Hypothetical protein	chr1	-1.06	-1.29	-1.22
GL50803_009060	238	Hypothetical protein	chr2	-1.06	-1.11	-1.34
GL50803_0014670	117	Protein disulfide isomerase PDI3	chr1	1.06	0.67	0.47
GL50803_0050345	1348	VSP	chr2	1.06	0.87	1
GL50803_0028232	123	Aminoacyl-tRNA hydrolase	chr1	1.05	0.74	0.81
GL50803_0014311	340	Serine/threonine-protein phosphatase	chr2	-1.05	-1.09	-1.21
GL50803_007718	243	DDI1-like DNA-damage inducible protein	chr3	1.05	1.26	1.49
GL50803_006542	939	Ankyrin repeat protein 1	chr3	-1.04	-0.77	-0.83
GL50803_0015145	665	Putative AAA family protein	chr1	-1.04	-0.53	-0.73
GL50803_0023876	380	Hypothetical protein	chr4	1.04	0.86	0.5
GL50803_00112630	504	Hypothetical protein	chr5	1.04	0.52
GL50803_0029630	116	Hypothetical protein	chr2	1.04	1.09	1.16
GL50803_008627	258	Hypothetical protein	chr1	-1.04	-1.4	-1.77
GL50803_00113133	838	Hypothetical protein	chr1	-1.04	-1.16	-1.21
GL50803_00102170	253	Hypothetical protein	chr4	1.04	1.14	1.34
GL50803_00111911	443	Hypothetical protein	chr4	1.04	0.76	0.57
GL50803_009183	1905	Hypothetical protein	chr5	1.03	0.86	0.96
GL50803_008880	594	Hypothetical protein	chr4	1.03	1.52	1.63
GL50803_009503	308	Alpha/beta hydrolase family protein	chr2	1.03	1.14	1.25
GL50803_0010821	516	Hypothetical protein	chr1	-1.03	-1.07	-1.29
GL50803_0010680	444	Hypothetical protein	chr2	-1.03	-0.81	-0.8
GL50803_0016269	622	FAD synthetase	chr2	1.03	1.14	1.25
GL50803_008250	159	RNA recognition motif-containing protein	chr1	1.03	0.61	0.58
GL50803_0017120	541	CEGP1 protein	chr5	-1.03	-1.01	-1.06
GL50803_0017607	457	Cathepsin L	chr3	-1.03
GL50803_0033279	901	VSP	chr2	1.03	0.71	0.72
GL50803_00112017	525	Hypothetical protein	chr4	1.02	1.24	1.06
GL50803_0016300	1067	Ankyrin repeat protein 1	chr5	-1.02	-0.78	-0.78
GL50803_0013608	716	Acetyl-CoA synthetase	chr3	-1.02	-1.24	-1.22
GL50803_0032741	1692	tRNA guanosine-2'-O-methyltransferase	chr3	-1.02	-0.82	-0.85
GL50803_005787	479	Hypothetical protein	chr3	1.02	1.46	1.48
GL50803_0031576	171	Ubiquitin-conjugating enzyme E2	chr4	1.02	1.28	1.41
GL50803_009780	250	Hypothetical protein	chr4	-1.02	-1.28	-1.45
GL50803_003910	124	Thioredoxin	chr5	-1.02	-1.5	-1.52
GL50803_0023767	495	Las1-like protein	chr5	1.02	1	0.93
GL50803_0039483	52	Ribosomal protein S29e	chr5	1.01	1.29	1.19
GL50803_009807	1404	Hypothetical protein	chr5	1.01	1.09	1.14
GL50803_0011677	230	Hypothetical protein	chr5	-1.01	-1.04	-1.12
GL50803_002366	420	Hypothetical protein	chr5	1.01	1.16	1.26
GL50803_0016476	564	Hypothetical protein	chr3	-1.01	-1.04	-1.18
GL50803_0050381	425	pVSP	chr1	-1.01	-1.14	-0.86
GL50803_005183	986	Hypothetical protein	chr5	-1.01	-0.95	-1.07
GL50803_0024842	1852	Ankyrin repeat protein 1	chr3	1.01	0.91	0.92
GL50803_0089117	2843	Hypothetical protein	chr1	1.01	1.19	1.3
GL50803_0021531	133	Hypothetical protein	chr4	1.01	1	1.06
GL50803_007517	608	mRNA cleavage and polyadenylation factor CLP1 P-loop domain-containing protein	chr1	1.01	1.34	1.45
GL50803_0014469	240	R-SNARE 3	chr1	1.01	0.91	1.04
GL50803_0027910	126	Rhodanese like protein	chr3	1.01	1.17	1
GL50803_004257	793	CBF/Mak21 family protein	chr1	-1	-1.01	-1.23
GL50803_0016940	312	Hypothetical protein	chr3	-1	-1.03	-1.07
GL50803_0014621	251	Hypothetical protein	chr1	-1	-1.27	-1.43
GL50803_0091099	1375	High cysteine membrane protein Group 2	chr3	1	1.02	1.05
GL50803_0027308	100	Dynein light chain LC4	chr1	-1	-1.18	-1.22
GL50803_00114891	833	High cysteine membrane protein Group 3	chr5	1	1.03	1
GL50803_0016534	1029	Ankyrin repeat protein 1	chr5	-1	-0.62	-0.78
GL50803_0015162	160	Ubiquitin-conjugating enzyme E2-17 kDa	chr4	0.99	0.86	0.93
GL50803_008726	969	Hypothetical protein	chr5	-0.99	-0.97	-1.05
GL50803_0095549	772	Kinase, NEK	chr3	0.99	1.32	1.45
GL50803_0024139	788	Hypothetical protein	chr4	-0.99	-0.75	-0.75
GL50803_008725	470	Hypothetical protein	chr5	-0.99	-0.85	-0.71
GL50803_006492	620	Glycerophosphocholine phosphodiesterase	chr5	-0.99	-1.16	-1.26
GL50803_0015777	552	Hypothetical protein	chr3	0.99	1.15	1.14
GL50803_0017102	227	Hypothetical protein	chr5	0.99	1	1.23
GL50803_00114829	1454	Hypothetical protein	chr5	-0.99	-0.96	-1.03
GL50803_009305	256	Hypothetical protein	chr3	-0.99	-0.81	-0.96
GL50803_006625	319	Hypothetical protein	chr5	-0.99	-1.05	-1.03
GL50803_0012147	312	Hypothetical protein	chr3	-0.99	-1.07	-1.25
GL50803_0023560	807	Hypothetical protein	chr3	0.99	1.21	1.25
GL50803_00101330	411	Hypothetical protein	chr4	0.99	1.09	1.14
GL50803_009359	315	Hypothetical protein	chr4	0.99	1.09	1.05
GL50803_0016568	946	Transcription factor, putative	chr4	0.98	1.12	1.24
GL50803_007240	331	Nucleoporin complex subunit 54	chr1	-0.98	-1.23	-1.37
GL50803_0022677	265	Nitroreductase Fd-NR2	chr1	0.98	0.71	0.83
GL50803_003679	90	Transcription factor Pcc1, putative	chr5	-0.98	-0.86	-1.24
GL50803_0011218	310	Inositol hexakisphosphate kinase	chr5	-0.98	-1.31	-0.83
GL50803_0012066	547	Endoglycosylceramidase	chr4	-0.98	-0.84	-0.88
GL50803_0024009	436	Ankyrin repeat protein 1	chr3	0.98	1.12	1.27
GL50803_0014361	726	Hypothetical protein	chr5	-0.98	-0.93	-0.84
GL50803_009413	450	Protein disulfide isomerase PDI2	chr4	-0.98	-1.67	-1.95
GL50803_0028433	118	Hypothetical protein	chr5	-0.98	-1.07	-1.18
GL50803_0032911	815	Ankyrin repeat protein 1	chr4	-0.98	-0.9	-0.95
GL50803_0017279	436	Hypothetical protein	chr5	-0.98	-0.91	-0.96
GL50803_0014269	525	Hypothetical protein	chr5	0.98	1.01	1.04
GL50803_0013874	168	Cyclin-like protein	chr4	0.98	0.96	0.9
GL50803_0010946	426	Hypothetical protein	chr4	0.98	0.96	0.91
GL50803_0017266	125	Hypothetical protein	chr1	0.98	1.34	1.47
GL50803_006331	118	Hypothetical protein	chr2	0.98	0.96	0.85
GL50803_008557	806	Hypothetical protein	chr5	-0.97	-0.97	-1.12
GL50803_0015218	788	WD40 repeat protein	chr1	-0.97	-0.99	-1.12
GL50803_007648	1306	SMC6 protein	chr1	0.97	1.1	1.14
GL50803_006147	290	Hypothetical protein	chr1	-0.97	-0.85	-0.88
GL50803_00112103	581	Arginine deiminase	chr3	-0.97	-1.56	-1.94
GL50803_0016951	1457	Hypothetical protein	chr5	-0.97	-0.88	-1.1
GL50803_009327	734	Kinase, NEK	chr3	-0.97	-0.91	-0.91
GL50803_0019271	112	Hypothetical protein	chr3	0.97	1.23	1.28
GL50803_0020315	141	Hypothetical protein	chr5	0.97	0.76	0.79
GL50803_00135003	100	Histone H4	chr3	-0.97	-1.26	-1.04
GL50803_008980	115	Hypothetical protein	chr3	-0.97	-0.57	-0.52
GL50803_0061068	247	Kinase, CDC7	chr3	-0.97	-0.98	-0.95
GL50803_005435	363	Cyst wall protein 2	chr3	-0.97	-2.42	-2.81
GL50803_0016906	377	Phosphatidate cytidylyltransferase	chr3	-0.96	-0.93	-1.07
GL50803_0013922	1088	Hypothetical protein	chr4	0.96	1.27	1.44
GL50803_0086468	318	Hypothetical protein	chr5	-0.96	-1.35	-1.26
GL50803_0087706	834	High cysteine membrane protein Group 3	chr5	0.96	0.79	0.73
GL50803_0025011	191	RNA-binding protein	chr5	0.96	1.23	1.24
GL50803_00102515	2002	RNA-directed RNA polymerase, putative	chr3	-0.96	-0.66	-0.61
GL50803_008856	558	Kinase, NEK	chr1	-0.96	-1.31	-1.35
GL50803_0041401	719	VSP	chr5	0.96	0.67	0.82
GL50803_0016560	660	Hypothetical protein	chr4	-0.96	-1.17	-1.16
GL50803_009665	379	Kinase, NEK	chr5	-0.96	-0.61	-0.48
GL50803_007599	642	Hypothetical protein	chr4	-0.96	-0.74	-0.59
GL50803_0060537	101	Hypothetical protein	chr5	0.96	0.79
GL50803_00114440	246	Ankyrin repeat protein 1	chr4	-0.96	-1.01	-1.1
GL50803_005744	473	Sec61 alpha family protein	chr4	-0.96	-0.93	-0.83
GL50803_00d23876	380	Hypothetical protein	chr4	0.95	0.96
GL50803_0060090	813	Reverse transcriptase/endonuclease, putative	chr5	-0.95	-1.45	-1.63
GL50803_0017389	370	SUA5 protein	chr2	0.95	0.64	0.53
GL50803_00104982	114	Ubiquitin fold modifier 1 protein, putative	chr3	0.95	1.04	1.07
GL50803_005458	374	Hypothetical protein	chr1	0.95	1.12	1.08
GL50803_0034850	74	Hypothetical protein	chr2	0.95	0.82	0.72
GL50803_0015244	229	Hypothetical protein	chr4	0.95	1.09	1.32
GL50803_0014859	926	Ankyrin repeat protein 1	chr5	0.95
GL50803_0014807	463	Ankyrin repeat protein 1	chr5	-0.95	-0.98	-1.12
GL50803_0012094	1670	Hypothetical protein	chr4	0.95	1.16	1.15
GL50803_0017202	2007	Hypothetical protein	chr5	0.94	1.1	1.11
GL50803_0014691	299	Hypothetical protein	chr1	-0.94	-0.87	-0.82
GL50803_007260	314	Aldose reductase	chr2	-0.94	-1.88	-2.25
GL50803_0091056	428	Aspartate aminotransferase	chr3	-0.94	-1.11	-1.14
GL50803_0020413	171	Hypothetical protein	chr3	-0.94	-1.04	-1.16
GL50803_0041626	1089	VSP	chr5	-0.94	-1.15	-1.06
GL50803_007896	287	26S proteasome non-ATPase regulatory subunit 7	chr5	-0.94	-1.4	-1.28
GL50803_0010291	1140	Hypothetical protein	chr4	0.94	1.23	1.33
GL50803_0014168	430	Amino acid transporter system N2, putative	chr1	-0.94	-1.04	-1.19
GL50803_00102108	1872	Clathrin heavy chain	chr4	0.94	0.79	0.81
GL50803_009181	385	Hypothetical protein	chr5	0.94	0.95	1
GL50803_009704	720	Transketolase	chr3	0.94	0.54	0.57
GL50803_0016592	2255	ABC transporter family protein	chr3	0.94	0.95	1.04
GL50803_004538	67	Dpy-30 motif-containing protein	chr4	0.94	0.42	0.29
GL50803_009823	323	Hypothetical protein	chr2	-0.94	-0.81	-0.99
GL50803_0015559	449	PHD finger protein 15	chr3	0.94	1.11	1.34
GL50803_0010452	181	Hypothetical protein	chr1	-0.94	-1.29	-1.25
GL50803_007411	598	Hypothetical protein	chr1	-0.94	-1.12	-1.23
GL50803_0020081	130	Hypothetical protein	chr5	0.93	1.01	1.07
GL50803_0016367	547	Hypothetical protein	chr4	-0.93	-1.2	-1.48
GL50803_00114626	1686	High cysteine membrane protein EGF-like	chr5	0.93
GL50803_0015867	602	GTP-binding protein	chr5	0.93	1.03	1.03
GL50803_008145	788	Hypothetical protein	chr5	0.93	1.21	1.37
GL50803_00114044	525	Hypothetical protein	chr4	0.93	1.1	0.99
GL50803_005489	537	Kinase, NEK	chr3	0.93	0.47	0.4
GL50803_0011912	2014	WD40 repeat protein	chr3	0.93	1.09	1.14
GL50803_0060815	382	Hypothetical protein	chr4	0.93	0.86	0.61
GL50803_0023496	2143	DNA-directed RNA polymerase	chr5	0.92	0.99	0.91
GL50803_0092498	899	Kinase, NEK	chr4	-0.92	-0.82	-0.87
GL50803_0016426	530	Hypothetical protein	chr5	-0.92	-0.88	-0.92
GL50803_0089828	749	Hypothetical protein	chr5	-0.92	-0.92	-0.93
GL50803_005999	524	Kinase, NEK	chr1	-0.92	-0.76	-0.81
GL50803_0015305	225	Hydroxyacylglutathione hydrolase	chr1	0.92	0.88	0.85
GL50803_0010139	440	Hypothetical protein	chr4	-0.92	-0.78	-0.8
GL50803_003847	206	Hypothetical protein	chr5	-0.92	-0.89	-0.65
GL50803_0015537	340	Hypothetical protein	chr4	-0.92	-0.78	-0.85
GL50803_00103785	249	Transmembrane domain-containing protein	chr3	-0.92	-1.15	-1.2
GL50803_00112059	572	Hypothetical protein	chr2	0.92	1.03	1.05
GL50803_0017461	1098	SWIRM domain-containing protein	chr5	0.92	1.13	1.09
GL50803_0032778	589	Ankyrin repeat protein 1	chr1	0.92	0.66	0.75
GL50803_0014668	268	Hypothetical protein	chr1	-0.92	-0.86	-1.02
GL50803_004977	386	Kinase, NEK	chr1	-0.92	-1.33	-1.72
GL50803_0013109	193	Ras-related protein	chr5	-0.92	-0.94	-1.11
GL50803_0015461	224	Hypothetical protein	chr3	-0.91	-1.13	-1.25
GL50803_006589	932	Ankyrin repeat protein 2	chr3	0.91	1.04	1
GL50803_005513	128	Hypothetical protein	chr5	-0.91	-1.03	-0.95
GL50803_0015255	491	Hypothetical protein	chr3	-0.91	-1.08	-1.06
GL50803_0096779	414	Hypothetical protein	chr2	0.91	1.14	1.21
GL50803_005425	301	TMP-1 protein	chr4	0.91	0.71	0.71
GL50803_0010232	670	Hypothetical protein	chr3	-0.91	-0.87	-0.83
GL50803_005000	1111	3'5'-cyclic nucleotide phosphodiesterase	chr4	-0.91	-0.98	-1.22
GL50803_007444	368	UvrB/uvrC motif-containing protein	chr5	-0.91	-1.3	-1.53
GL50803_0060315	570	Reverse transcriptase, putative	chr5	-0.91	-1.19	-1.25
GL50803_008471	452	Gp49, putative	chr4	-0.91	-0.96	-1.05
GL50803_005488	141	FEN-1 nuclease	chr3	-0.91	-1	-1.24
GL50803_0012102	403	Elongation factor 1-gamma	chr4	-0.91	-1	-0.99
GL50803_0023602	583	tRNA-splicing ligase RtcB	chr4	0.91	0.98	1.07
GL50803_0093463	156	RNA recognition motif-containing protein	chr1	0.91	0.95	1.01
GL50803_0040067	488	Hypothetical protein	chr4	-0.91	-1.22	-1.39
GL50803_0050203	620	pVSP	chr4	0.91	1.17	1.5
GL50803_0087817	1529	WD40 repeat protein	chr2	0.91	1	1.03
GL50803_00114199	306	Ankyrin repeat protein 1	chr2	-0.9	-0.74	-0.97
GL50803_0014971	675	SMC family protein	chr2	-0.9	-1.11	-1.36
GL50803_0041311	661	Hypothetical protein	chr5	0.9	1.31	1.26
GL50803_0013667	513	Notchless	chr4	0.9	1.07	1.04
GL50803_0015279	329	Spo11 Type II DNA topoisomerase VI subunit A	chr4	-0.9	-0.84	-0.75
GL50803_0029682	136	Hypothetical protein	chr3	0.9	0.71	0.79
GL50803_005345	533	DinF protein	chr5	0.9	0.89	0.85
GL50803_0016709	1946	WD40 repeat protein	chr2	0.9	1.13	1.16
GL50803_00114089	818	High cysteine membrane protein Group 4	chr5	0.9	1.23	1.56
GL50803_005786	232	Ribosome biogenesis protein NEP1, putative	chr3	-0.9	-1.04	-1.11
GL50803_0016760	590	Phenylalanyl-tRNA synthetase beta chain	chr1	-0.9	-1.01	-1.12
GL50803_00114119	389	Alpha-7.2 giardin	chr5	-0.9	-1.34	-1.48
GL50803_00113094	1115	Kinase, NEK	chr1	-0.9	-1.04	-1.06
GL50803_008771	177	Hypothetical protein	chr5	-0.89	-0.99	-0.94
GL50803_0016578	872	Hypothetical protein	chr5	-0.89	-0.79	-0.76
GL50803_004622	582	Hypothetical protein	chr3	-0.89	-0.66	-0.66
GL50803_002116	293	DHHC palmitoyltransferase	chr5	-0.89	-0.97	-1.13
GL50803_0011930	649	MIZ/SP-RING zinc finger domain-containing protein	chr4	-0.89	-0.98	-1.13
GL50803_0014390	1499	Hypothetical protein	chr5	0.89	0.95	1.02
GL50803_0032419	565	Hypothetical protein	chr5	0.89	1.05	0.85
GL50803_0016547	1710	Intraflagellar transport protein IFT122	chr5	0.89	1.02	1.05
GL50803_007198	142	Hypothetical protein	chr5	0.89	0.85	0.97
GL50803_0015089	229	Hypothetical protein	chr3	-0.89	-1.14	-1.33
GL50803_0011613	180	Hypothetical protein	chr4	-0.89	-0.99	-1.15
GL50803_0017468	294	Hypothetical protein	chr5	0.89	0.6	0.5
GL50803_00101138	5164	Dynein heavy chain	chr4	0.89	0.95	1.08
GL50803_008525	187	Hypothetical protein	chr2	-0.89	-0.94	-1.1
GL50803_00113987	834	High cysteine membrane protein Group 3	chr4	0.89	0.46	0.51
GL50803_00137619	106	RNA polymerase III subunit C11	chr2	-0.88	-0.64	-0.71
GL50803_0027918	96	Cystatin	chr4	0.88	0.65	0.52
GL50803_0023630	360	Hypothetical protein	chr5	-0.88	-0.8	-0.64
GL50803_0022504	107	Hypothetical protein	chr2	0.88	1.06	1.17
GL50803_0010756	331	Membrane protein	chr4	-0.88	-0.75	-0.62
GL50803_008620	651	Hypothetical protein	chr1	-0.88	-0.77	-0.82
GL50803_0016068	776	Hypothetical protein	chr1	-0.88	-0.87	-0.88
GL50803_0016956	756	Hypothetical protein	chr3	-0.88	-0.96	-1.07
GL50803_0028549	141	Cornichon protein	chr2	0.88	0.66	0.54
GL50803_003920	739	Hypothetical protein	chr3	-0.88	-0.52	-0.53
GL50803_00114773	638	Cysteine protease	chr5	0.88	0.78	0.85
GL50803_007799	297	Alpha-4 giardin	chr3	0.88	0.82	0.92
GL50803_0017083	551	Hypothetical protein	chr2	-0.88	-0.96	-1.1
GL50803_005274	678	Hypothetical protein	chr4	-0.88	-0.82	-0.99
GL50803_008799	314	Hypothetical protein	chr2	-0.88	-0.78	-0.83
GL50803_0014565	218	Hypothetical protein	chr4	-0.88	-0.93	-0.96
GL50803_0087058	495	Vacuolar ATP synthase subunit C	chr2	0.87	0.68	0.74
GL50803_00104984	268	Hypothetical protein	chr3	-0.87	-0.61	-0.58
GL50803_0014997	832	Hypothetical protein	chr2	-0.87	-0.6	-0.51
GL50803_005795	750	Leucine-rich repeat protein 1 virus receptor protein	chr2	0.87
GL50803_0010572	326	Hypothetical protein	chr1	-0.87	-0.86	-0.75
GL50803_0016640	303	Hypothetical protein	chr1	-0.87	-0.89	-0.76
GL50803_007598	185	Putative glycolipid transfer protein	chr4	-0.87	-0.71	-0.77
GL50803_0013652	162	Calmodulin	chr5	0.87	1.02	0.96
GL50803_0032398	566	Protein phosphatase PP2A regulatory subunit B	chr1	0.87	1.09	1.19
GL50803_0033866	689	Hypothetical protein	chr1	-0.87	-1.12	-1.26
GL50803_0011207	526	Hypothetical protein	chr5	-0.86	-0.89	-0.87
GL50803_009718	224	Ras-related protein	chr5	0.86	1.08	1.2
GL50803_00111809	475	Hypothetical protein	chr1	0.86	1.04	1.37
GL50803_0015451	2249	Spindle pole protein, putative	chr4	0.86	1.22	1.27
GL50803_0014329	191	Ribosomal protein S7e	chr5	0.86	1.07	1.2
GL50803_0093002	2431	Hypothetical protein	chr3	-0.86	-0.78	-0.99
GL50803_0014637	217	Hypothetical protein	chr1	0.86	0.86	1
GL50803_0017219	792	Ankyrin repeat protein 1	chr4	0.86	0.95	0.72
GL50803_0014003	879	Hypothetical protein	chr1	-0.86	-0.5	-0.61
GL50803_0023634	2016	Hypothetical protein	chr5	0.86	1.31	1.27
GL50803_0014216	775	Kinase, NEK	chr3	-0.86	-0.93	-0.93
GL50803_0015137	215	Hypothetical protein	chr3	0.86	0.62	0.56
GL50803_0016343	858	Median body protein	chr5	-0.86	-0.85	-0.96
GL50803_008174	835	Ankyrin repeat protein 1	chr5	0.86	0.65	0.6
GL50803_0016380	544	Cathepsin L	chr4	-0.86	-1.28	-1.31
GL50803_004415	522	Hypothetical protein	chr5	-0.86	-0.7	-0.67
GL50803_0017342	660	Major Facilitator Superfamily protein	chr1	-0.86	-0.7	-0.52
GL50803_00102722	1294	Ribosome biogenesis protein BMS1	chr3	0.86	0.96	0.95
GL50803_0093800	269	Ankyrin repeat protein 1	chr1	-0.86
GL50803_00d114445	443	Hypothetical protein	chr5	0.86	0.72	0.77
GL50803_0017312	670	Hypothetical protein	chr3	-0.86	-0.65	-0.77
GL50803_00d112208	597	VSP with INR	chr1	-0.86
GL50803_0013904	160	Prefoldin subunit	chr5	-0.86	-0.84	-0.87
GL50803_00135231	147	Histone H3	chr4	-0.86	-0.95	-0.87
GL50803_0010125	181	Hypothetical protein	chr4	-0.85	-1.07	-0.99
GL50803_00480	121	Translation initiation inhibitor	chr2	0.85	0.64	0.79
GL50803_003594	636	Hypothetical protein	chr3	-0.85		-0.47
GL50803_0012235	533	tRNA (guanine26-N2/guanine27-N2)-dimethyltransferase	chr4	-0.85	-0.77	-0.96
GL50803_0050057	336	High cysteine protein	chr5	0.85	1.24	1.55
GL50803_0021662	1921	Coiled-coil protein	chr3	-0.85	-0.53	-0.6
GL50803_00112729	1109	Kinesin like protein	chr5	-0.85	-0.73	-0.93
GL50803_0015084	1229	Hypothetical protein	chr4	-0.85	-0.9	-0.94
GL50803_0014589	154	Hypothetical protein	chr3	-0.85	-1.05	-1.35
GL50803_0013127	221	Proteasome subunit beta type 1	chr5	-0.85	-0.97	-1.08
GL50803_0028526	107	Hypothetical protein	chr5	0.85	0.8	0.78
GL50803_0026835	163	PIG-X / PBN1 family protein	chr4	0.85	1.09	1.27
GL50803_0015953	1118	Kinase, NEK	chr2	0.85	0.35
GL50803_0016773	792	Sec1 family protein	chr4	0.85	0.83	0.8
GL50803_002053	307	Serine/threonine protein phosphatase	chr3	-0.84	-0.98	-0.98
GL50803_0011548	255	Hypothetical protein	chr3	-0.84	-0.72	-0.82
GL50803_0012105	622	Hypothetical protein	chr4	-0.84	-0.36	-0.37
GL50803_0013539	173	Hypothetical protein	chr4	0.84	1.06	1.07
GL50803_008518	104	DNA-directed RNA polymerase subunit	chr2	0.84	0.83	0.91
GL50803_0027521	125	Histone H2A	chr3	-0.84	-0.88	-0.83
GL50803_0017118	1161	U2 small nuclear ribonucleoprotein A', putative	chr5	-0.84	-0.74	-0.75
GL50803_0010196	165	Hypothetical protein	chr1	-0.84	-0.86	-0.79
GL50803_00104139	1220	Hypothetical protein	chr1	-0.84	-0.69	-0.71
GL50803_0040496	4878	IAD-4 Dynein heavy chain	chr5	0.84	0.87	0.95
GL50803_008191	396	Hypothetical protein	chr3	-0.84	-0.83	-0.69
GL50803_002486	170	Cytosine deaminase, putative	chr4	0.84	1.57	1.82
GL50803_0015110	184	Hypothetical protein	chr5	0.84	0.77	0.81
GL50803_004420	267	Hypothetical protein	chr5	0.84	1.11	1.22
GL50803_0027614	146	Ribose 5-phosphate isomerase	chr3	-0.84	-1.07	-1.18
GL50803_00101866	810	Kinase, NEK	chr4	-0.84	-0.78	-0.76
GL50803_003589	349	Ribosome biogenesis protein Brix	chr4	-0.84	-0.8	-0.9
GL50803_0060483	140	Hypothetical protein	chr5	0.84	0.84	0.93
GL50803_0029327	201	Vacuolar protein sorting 2	chr1	-0.84	-0.99	-1.07
GL50803_0096732	3418	Hypothetical protein	chr4	0.84	0.93	0.89
GL50803_0011449	352	Cytoplasmic tRNA 2-thiolation protein	chr5	0.84	0.87	0.81
GL50803_0017256	205	Hypothetical protein	chr4	0.84	1.02	1.19
GL50803_0016233	216	Hypothetical protein	chr5	-0.84	-0.86	-0.91
GL50803_0017551	1075	Ankyrin repeat protein 1	chr4	0.84
GL50803_008843	77	Ubiquitin	chr2	-0.83	-0.81	-0.94
GL50803_004246	301	RNA cap guanine-N2 methyltransferase	chr2	-0.83	-1.24	-1.15
GL50803_0021063	680	RNA pol II accessory factor, Cdc73 family, C-terminal domain-containing protein	chr5	0.83	0.89	0.77
GL50803_004349	214	Endothelin-converting enzyme 2	chr3	0.83	0.9	1.06
GL50803_004369	121	Rhodanese-like domain-containing protein	chr3	0.83	0.85	0.86
GL50803_0015101	311	Alpha-17 giardin	chr5	0.83	0.72	0.67
GL50803_0061641	269	Ankyrin repeat protein 1	chr1	0.83	1.18	1.41
GL50803_00137603	464	TMP52	chr5	-0.83	-1.03	-1.12
GL50803_008922	355	Hypothetical protein	chr5	-0.83	-0.99	-1.12
GL50803_00112557	816	Ankyrin repeat protein 1	chr5	0.83	0.62	0.51
GL50803_0091911	333	Translation initiation factor eIF-2B alpha subunit	chr4	0.83	0.86	0.95
GL50803_0011099	887	Ankyrin repeat protein 1	chr5	0.83	0.93	0.92
GL50803_00103891	548	Chaperonin 60	chr2	0.83	0.68	0.59
GL50803_00112432	679	High cysteine membrane protein Group 5	chr4	0.83	0.41	0.59
GL50803_008364	393	Thymidine kinase	chr4	0.83	0.57	0.56
GL50803_0087261	231	Hypothetical protein	chr1	-0.83	-1.43	-1.47
GL50803_008468	293	Short chain dehydrogenase	chr4	0.82	1.1	1.26
GL50803_0060960	771	High cysteine membrane protein	chr3	0.82	1.01	1.16
GL50803_002972	259	Cytochrome b5-like Heme/Steroid binding domain-containing protein	chr4	0.82	0.48	0.52
GL50803_0016050	989	Hypothetical protein	chr5	-0.82	-0.79	-0.89
GL50803_0017166	717	Hypothetical protein	chr1	-0.82	-0.92	-0.93
GL50803_0087970	1200	Hypothetical protein	chr3	-0.82	-0.68	-0.75
GL50803_0016454	721	High cysteine membrane protein	chr2	-0.82	-1.1	-1.2
GL50803_0017198	784	Leucine-rich repeat protein	chr5	-0.82	-1.01	-1.04
GL50803_0017278	298	Radial spoke protein 9	chr5	-0.82	-1.12	-1.45
GL50803_0014313	288	Hypothetical protein	chr2	-0.82	-0.87	-0.84
GL50803_0013274	343	Hypothetical protein	chr5	-0.82	-0.85	-0.85
GL50803_0013671	1157	Hypothetical protein	chr3	-0.82	-0.68	-0.73
GL50803_002812	390	Metal ion transporter CorA-like divalent cation transporter family protein	chr4	0.82	1.09	1.24
GL50803_0010122	187	Reverse transcriptase, putative	chr4	-0.82	-1.05	-1.01
GL50803_0014094	849	Hypothetical protein	chr4	-0.81	-0.79	-0.78
GL50803_0017578	1031	Kinase, NEK	chr4	-0.81	-0.7	-0.84
GL50803_009778	197	Tem-1-like protein	chr4	0.81	0.84	0.88
GL50803_0060176	180	Hypothetical protein	chr5	0.81	0.98	0.79
GL50803_0014834	655	Ankyrin repeat protein 1	chr3	0.81	1.02	1.22
GL50803_007259	285	CDP-diacylglycerol-glycerol-3-phosphate 3-phosphatidyltransferase	chr2	-0.81	-0.97	-0.99
GL50803_0017241	152	Hypothetical protein	chr3	0.81	1.13	1.21
GL50803_007680	667	Ankyrin repeat protein 1	chr4	-0.81	-0.81	-0.71
GL50803_00114180	2540	High cysteine membrane protein TMK-like	chr3	0.81	0.89	0.94
GL50803_005939	290	Ceramide synthetase	chr1	-0.81	-0.74	-0.72
GL50803_0019223	109	Hypothetical protein	chr4	0.81	0.71	0.57
GL50803_0016679	594	Hypothetical protein	chr1	-0.81	-0.64	-0.66
GL50803_0011312	148	TRAPPC2, putative	chr4	-0.81	-0.63	-0.51
GL50803_0033862	126	Ribosomal protein S12	chr5	0.81	0.81	0.87
GL50803_0032363	491	Hypothetical protein	chr5	-0.81	-0.64	-0.42
GL50803_0016472	426	VSP	chr5	-0.81	-0.95	-0.74
GL50803_0015474	152	Hypothetical protein	chr5	0.81	0.58	0.39
GL50803_0060256	481	Hypothetical protein	chr5	0.81	0.74	0.88
GL50803_0040376	1610	High cysteine non-variant cyst protein	chr5	-0.8	-0.87	-1
GL50803_0014478	434	Hypothetical protein	chr5	-0.8	-0.74	-0.84
GL50803_0060903	139	Hypothetical protein	chr4	0.8	0.74	0.73
GL50803_0021233	320	Hypothetical protein	chr5	0.8	0.96	1.03
GL50803_0015196	162	Iron-sulfur cluster biosynthesis protein IscU	chr5	0.8
GL50803_0040863	666	Hypothetical protein	chr3	0.8	1.07	1.14
GL50803_005890	107	Hypothetical protein	chr1	0.8	1.04	1.07
GL50803_0017153	308	Alpha-11 giardin	chr5	-0.8	-1.03	-1.01
GL50803_0094117	2181	Hypothetical protein	chr1	0.8	0.79	0.83
GL50803_0024555	1103	Hypothetical protein	chr5	-0.8	-0.64	-0.72
GL50803_0017214	440	Amino acid transporter system N2, putative	chr4	-0.8	-1.03	-1.03
GL50803_0017334	804	Hypothetical protein	chr1	0.8	0.89	0.81
GL50803_0017608	575	Ankyrin repeat protein 1	chr3	-0.8	-0.72	-0.85
GL50803_0016427	1770	Hypothetical protein	chr5	0.8	1.02	0.99
GL50803_0017510	686	Kinase, NEK	chr1	-0.79	-0.72	-0.76
GL50803_004313	198	VSP	chr5	-0.79	-1.04	-0.91
GL50803_0087519	318	Hypothetical protein	chr4	-0.79	-1.2	-1.12
GL50803_0023314	771	Ankyrin repeat protein 1	chr3	-0.79	-0.64	-0.71
GL50803_005294	827	Ribosome biogenesis protein	chr4	0.79	0.96	0.91
GL50803_008140	400	GTP-binding protein ARD-1, putative	chr5	-0.79	-0.72	-0.54
GL50803_002107	329	Hypothetical protein	chr1	0.79	0.24
GL50803_00137680	518	Cathepsin L-like protease	chr5	0.79	0.72	0.93
GL50803_00114201	3661	Hypothetical protein	chr2	-0.79	-0.76	-0.73
GL50803_008157	202	RNA polymerase II subunit Rpb5b	chr5	-0.79	-0.9	-0.88
GL50803_0017062	277	Hypothetical protein	chr5	-0.79	-0.92	-1.04
GL50803_0016840	1588	Trichohyalin	chr4	-0.79	-0.83	-1.02
GL50803_0086933	363	Hypothetical protein	chr4	-0.79	-0.89	-1.12
GL50803_006626	204	Mnd1	chr5	-0.79	-0.77	-0.94
GL50803_008979	115	Hypothetical protein	chr3	-0.79	-0.73	-0.9
GL50803_00101450	512	Ankyrin repeat protein 1	chr3	-0.79	-0.82	-0.73
GL50803_0016125	1112	FAD-dependent glycerol-3-phosphate dehydrogenase	chr5	0.79	0.46	0.54
GL50803_0014270	99	Roadblock-related dynein light chain	chr5	0.79	1	1.04
GL50803_0016034	433	Kinase, CAMK CAMKL	chr3	0.79	0.9	1.15
GL50803_007524	202	Hypothetical protein	chr1	-0.79
GL50803_006082	2659	Ankyrin repeat protein 3	chr4	-0.79	-0.73	-0.97
GL50803_00114209	3124	Hypothetical protein	chr2	0.79	0.97	1.19
GL50803_0026379	147	Hypothetical protein	chr5	-0.79	-0.76	-0.82
GL50803_0029256	365	Axonemal dynein heavy chain, partial	chr5	0.78	0.46	0.57
GL50803_0028614	62	Hypothetical protein	chr4	0.78	0.99	0.86
GL50803_0010324	242	Ribulose-phosphate 3-epimerase	chr3	0.78	0.64	0.59
GL50803_0032312	512	Protein phosphatase 2C	chr2	-0.78	-0.95	-1.01
GL50803_00113592	4361	Hypothetical protein	chr3	0.78	0.82	0.88
GL50803_0050233	691	High cysteine membrane protein Group 1	chr4	0.78	0.48	0.51
GL50803_009515	1375	Coiled-coil protein	chr2	0.78	0.59	0.56
GL50803_0013777	718	Cell division control protein 48	chr4	0.78	1.04	1.15
GL50803_0017246	212	ELMO/CED-12 family protein	chr3	-0.78	-1.01	-1
GL50803_00137751	691	Hypothetical protein	chr3	-0.78	-0.7	-0.78
GL50803_0015250	624	High cysteine membrane protein Group 6	chr5	0.78	1.08	1.02
GL50803_0092729	547	3-ketoacyl-CoA synthase	chr5	-0.78	-0.86	-1.02
GL50803_0011359	269	Ribosomal protein S4	chr4	-0.78	-0.71	-0.5
GL50803_0090872	410	Phosphoglycerate kinase	chr2	-0.78	-1.4	-1.66
GL50803_00112867	843	VSP	chr4	0.78	0.87	0.92
GL50803_0014752	378	Hypothetical protein	chr2	-0.78	-0.57	-0.6
GL50803_0013133	527	Hypothetical protein	chr1	-0.78	-0.5	-0.57
GL50803_00102461	2265	Spindle pole protein, putative	chr5	-0.78	-0.68	-0.72
GL50803_0013231	155	Calmodulin	chr3	-0.78	-1	-1.02
GL50803_0015276	569	Glucosamine-6-phosphate deaminase, putative	chr4	-0.78	-0.83	-0.85
GL50803_0028336	302	Hypothetical protein	chr4	-0.78	-0.85	-0.73
GL50803_0010370	454	ATP/GTP binding protein, putative	chr4	-0.78	-1	-1.2
GL50803_0011164	717	Ankyrin repeat protein 1	chr5	0.78	0.34
GL50803_0089552	1761	Hypothetical protein	chr2	0.78	0.76	0.68
GL50803_0014677	600	Hypothetical protein	chr5	-0.77	-0.61	-0.6
GL50803_007114	275	Hypothetical protein	chr5	-0.77	-0.66	-0.61
GL50803_003063	389	Hypothetical protein	chr5	-0.77	-0.78	-0.88
GL50803_0017505	536	Cyclin B-like protein	chr1	-0.77	-0.77	-0.9
GL50803_004812	273	Beta-giardin	chr4	0.77		-0.4
GL50803_0095847	212	Ankyrin repeat protein 1	chr2	-0.77	-0.89	-0.97
GL50803_0016363	480	Alanine aminotransferase, putative	chr5	-0.77	-1	-1.12
GL50803_009896	128	Hypothetical protein	chr4	0.77	0.85	1.06
GL50803_0011604	309	Hypothetical protein	chr4	0.77	0.57
GL50803_0050169	1603	VSP	chr4	0.77	0.83	0.89
GL50803_0016272	1234	Kinase, NEK	chr2	0.77	0.46	0.36
GL50803_0015549	746	Dynein binding protein, putative	chr1	-0.77	-0.62	-0.57
GL50803_006452	573	Hypothetical protein	chr4	-0.77	-0.68	-0.69
GL50803_0016928	383	DHHC palmitoyltransferase	chr1	-0.77	-0.58	-0.52
GL50803_0016653	991	FYVE zinc finger domain-containing protein	chr5	0.77	0.45	0.46
GL50803_0012215	265	S-adenosylmethionine-dependent methyltransferase, putative	chr4	-0.77	-0.72	-0.65
GL50803_002848	262	Hypothetical protein	chr4	0.77	1.29	1.23
GL50803_0014650	543	Ser/Thr phosphatase 2C, putative	chr5	-0.77	-0.95	-0.86
GL50803_0016550	343	Hypothetical protein	chr5	0.77	0.6	0.66
GL50803_0094927	1066	Kinase, NEK	chr4	0.77	0.63	0.6
GL50803_006366	203	Hypothetical protein	chr3	-0.77	-1.08	-1.2
GL50803_0017379	972	Ankyrin repeat protein 1	chr4	-0.77	-0.63	-0.68
GL50803_005554	596	Kinase, NEK	chr3	-0.77	-0.85	-0.99
GL50803_0015228	131	Ribosomal protein S15A	chr4	-0.77	-0.69	-0.52
GL50803_0027310	588	Stress-induced-phosphoprotein 1	chr3	-0.76	-0.88	-0.91
GL50803_003868	1077	Coiled-coil protein	chr4	-0.76	-0.63	-0.71
GL50803_0033762	302	WD40 repeat protein	chr2	-0.76	-0.93	-0.99
GL50803_0015547	640	Hypothetical protein	chr1	-0.76	-0.66	-0.61
GL50803_0013857	431	Hypothetical protein	chr4	0.76	1.2	1.31
GL50803_0037488	2288	Hypothetical protein	chr1	0.76	0.91	0.91
GL50803_0013926	149	Ribosomal protein L7Ae/L30e/S12e/Gadd45 family protein	chr1	0.76	0.54	0.57
GL50803_0016729	354	Hypothetical protein	chr1	-0.76	-1.12	-1.25
GL50803_0060606	115	Hypothetical protein	chr4	0.76	0.71	0.67
GL50803_0016054	213	Qb-SNARE 1	chr5	-0.76	-0.81	-0.82
GL50803_0016876	301	Hypothetical protein	chr2	0.76	0.67	0.65
GL50803_0014457	63	Ribosomal protein L29e	chr5	-0.76	-0.74	-0.78
GL50803_006334	88	Hypothetical protein	chr2	0.76	1.19	1.46
GL50803_0016122	1402	Kinase, NEK	chr3	0.76	0.85	0.82
GL50803_0017298	404	Hypothetical protein	chr2	0.76	0.65	0.72
GL50803_0060969	416	Integral membrane protein	chr3	-0.76	-0.98	-0.97
GL50803_0034023	1795	Hypothetical protein	chr3	0.76	0.91	0.91
GL50803_0012148	786	Kinase, NEK	chr3	-0.76	-0.75	-0.72
GL50803_0017205	635	5' nucleotidase family protein	chr5	-0.76	-0.65	-0.63
GL50803_0014877	498	Hypothetical protein	chr2	-0.76	-0.86	-0.95
GL50803_0050428	619	pVSP	tig00000004	0.76	0.51	0.75
GL50803_0015026	545	Src-associated protein-like protein	chr5	-0.76	-0.74	-0.95
GL50803_0035094	1301	DNA polymerase delta, catalytic subunit	chr1	-0.76	-0.92	-1.02
GL50803_005749	677	Hypothetical protein	chr4	-0.76	-0.61	-0.67
GL50803_00d60815	382	Hypothetical protein	chr4	0.76	0.71	0.38
GL50803_001345	218	Ribosomal protein L10a	chr5	-0.76	-0.64	-0.5
GL50803_0017580	1761	Hypothetical protein	chr4	-0.76	-0.66	-0.71
GL50803_0033783	594	pVSP	chr4	-0.76	-0.68	-0.6
GL50803_0061210	111	IQ calmodulin-binding motif-containing protein	chr3	0.76	0.96	0.98
GL50803_00d103992	628	VSP	chr4	-0.75	-0.6
GL50803_0014030	242	Hypothetical protein	chr3	-0.75	-0.63	-0.5
GL50803_00137730	706	Kinase	chr2	-0.75	-0.83	-0.9
GL50803_0015269	619	Na+ driven multidrug efflux pump	chr4	0.75	0.98	1.07
GL50803_0017115	842	Hypothetical protein	chr5	-0.75	-0.62	-0.72
GL50803_008444	660	Multidrug MFS transporter	chr5	-0.75	-0.76	-0.81
GL50803_0011170	544	Hypothetical protein	chr5	0.75	1	1.13
GL50803_0038578	439	Kinase, NEK	chr3	0.75	0.63	0.73
GL50803_00100864	507	Vacuolar protein sorting 26	chr5	-0.75	-0.98	-0.98
GL50803_0016949	230	Hypothetical protein	chr5	-0.75	-0.77	-0.77
GL50803_009118	349	Hypothetical protein	chr5	0.75	0.95	1.03
GL50803_0014171	90	Ribosomal protein L37	chr2	0.75	1.07	1.24
GL50803_009219	89	Hypothetical protein	chr5	-0.75	-0.7	-0.78
GL50803_003279	312	Ribonuclease	chr4	-0.75	-0.75	-0.6
GL50803_0089285	414	Hypothetical protein	chr1	-0.75	-0.36	-0.36
GL50803_0015307	176	Nitroreductase family protein	chr1	0.75	0.79	0.86
GL50803_009659	605	Hypothetical protein	chr5	-0.75	-0.44	-0.55
GL50803_0010313	305	Kinase	chr3	-0.75	-0.66	-0.63
GL50803_00113365	1957	5'-3' exoribonuclease 2	chr4	0.75	0.84	0.79
GL50803_005804	107	Hypothetical protein	chr2	0.74	0.89	0.9
GL50803_00137696	1177	Kinase, NEK	chr5	-0.74	-0.68	-0.9
GL50803_009511	227	Hypothetical protein	chr2	0.74	0.86	1.02
GL50803_0016188	1354	SMC1 beta-like protein	chr4	-0.74	-0.72	-0.68
GL50803_00103992	628	VSP	chr4	-0.74	-0.58	-0.4
GL50803_004322	1004	Kinase, NEK	chr4	-0.74	-0.46	-0.58
GL50803_00135002	100	Histone H4	chr3	-0.74	-1.05	-0.97
GL50803_003042	569	Hybrid cluster protein	chr3	-0.74	-0.8	-0.49
GL50803_005012	379	Rhodanese-like domain-containing protein	chr5	-0.74	-0.71	-0.89
GL50803_0015871	470	Serine peptidase, putative	chr2	-0.74	-0.94	-0.9
GL50803_003678	269	Vacuolar ATP synthase subunit D	chr5	0.74	0.67	0.74
GL50803_006713	136	Hypothetical protein	chr5	-0.74	-0.89	-0.82
GL50803_009003	213	High cysteine membrane protein	chr3	-0.74	-0.72	-0.65
GL50803_0016824	824	Kinase, NEK	chr4	0.74		0.38
GL50803_00119707	674	VSP	chr3	-0.74
GL50803_0010190	605	NLI interacting factor-like phosphatase	chr1	0.74	0.72	0.79
GL50803_0026739	265	Hypothetical protein	chr4	-0.74	-1.12	-1.08
GL50803_00115831	634	VSP with INR	chr3	-0.74	-0.32
GL50803_0015149	1758	Hypothetical protein	chr3	-0.74	-0.78	-0.87
GL50803_0061419	577	Ankyrin repeat protein 1	chr2	-0.74	-0.79	-0.84
GL50803_00101451	254	Transmembrane domain-containing protein	chr3	-0.74	-0.97	-1.05
GL50803_0021971	418	Tetratricopeptide repeat-containing protein	chr4	-0.74	-0.83	-0.83
GL50803_0013478	180	ADP-ribosylation factor like protein 2a	chr5	0.74	0.3
GL50803_002098	431	ATP-dependent RNA helicase p54, putative	chr2	-0.74	-0.91	-0.93
GL50803_009824	222	Proteasome subunit beta type 9	chr2	-0.74	-1.01	-1.28
GL50803_00137742	465	Kinase, NEK	chr3	-0.74	-0.83	-0.53
GL50803_0011595	469	Glycosyl transferase family protein	chr4	-0.73	-0.92	-1.06
GL50803_0015985	264	Hypothetical protein	chr4	-0.73	-0.53	-0.76
GL50803_0017000	192	Peptidyl-prolyl cis-trans isomerase B	chr4	-0.73	-0.87	-0.93
GL50803_0014680	347	Hypothetical protein	chr2	-0.73	-0.7	-0.83
GL50803_00112048	529	pVSP	chr2	-0.73	-0.86	-0.73
GL50803_002980	246	20S proteasome alpha subunit 5	chr2	-0.73	-0.76	-0.86
GL50803_00103059	2407	Dynein heavy chain	chr2	0.73	0.89	0.9
GL50803_00112810	1796	Hypothetical protein	chr4	-0.73	-0.63	-0.55
GL50803_00113625	1955	Hypothetical protein	chr1	0.73	0.95	0.99
GL50803_007891	607	Hypothetical protein	chr5	-0.73	-0.64	-0.7
GL50803_0021088	45	Hypothetical protein	chr4	0.73	1.15	1.05
GL50803_005517	95	Ribosomal protein L37a	chr5	0.73	1.2	1.38
GL50803_0015331	910	Hypothetical protein	chr3	-0.73	-0.63	-0.58
GL50803_0010924	332	Hypothetical protein	chr4	0.73	0.98	1.05
GL50803_009293	812	Protein phosphatase 2C-like protein	chr5	0.73	0.99	1.12
GL50803_00113038	575	Tenascin-like protein	chr5	0.73	0.38	0.4
GL50803_0018713	108	U6 snRNA-associated Sm-like protein LSm2, putative	chr5	0.73	0.82	0.74
GL50803_0061554	1095	Hypothetical protein	chr1	-0.73	-0.71	-0.93
GL50803_0016817	458	Transglutaminase/protease, putative	chr5	0.73	0.5	0.5
GL50803_008770	259	Uracil-DNA glycosylase	chr5	-0.73	-0.93	-0.73
GL50803_0027602	846	Nop14-like family protein	chr4	0.72	0.96	0.93
GL50803_0023015	499	Serine palmitoyltransferase 1	chr2	-0.72	-0.88	-0.79
GL50803_0016647	253	Hypothetical protein	chr5	0.72	0.71	0.93
GL50803_004046	123	Hypothetical protein	chr4	0.72	1.17	1.36
GL50803_004341	362	Galactose oxidase, central domain-containing protein	chr3	-0.72	-0.66	-0.7
GL50803_00101010	420	VSP with INR	chr2	-0.72	-0.91	-0.94
GL50803_002419	218	Hypothetical protein	chr5	-0.72	-0.85	-0.92
GL50803_0010034	2067	Hypothetical protein	chr5	0.72	0.96	0.99
GL50803_006447	239	Hypothetical protein	chr4	-0.72	-0.66	-0.78
GL50803_0013576	99	Hypothetical protein	chr4	0.72	0.9	0.96
GL50803_0094440	5574	Dynein heavy chain	chr4	0.72	0.81	0.88
GL50803_0010758	444	Hypothetical protein	chr4	-0.72	-0.5	-0.45
GL50803_0033083	1475	Mlh2-like protein	chr2	0.72	0.82	0.91
GL50803_0021505	872	Ankyrin repeat protein 1	chr5	0.72
GL50803_0093736	4774	Dynein heavy chain	chr2	0.72	0.83	0.89
GL50803_0016064	537	Poly(A) polymerase	chr5	-0.72	-0.76	-0.81
GL50803_00114670	450	DNA primase small subunit	chr1	-0.72	-0.63	-0.69
GL50803_0061549	657	Ankyrin repeat protein 1	chr1	0.72
GL50803_0016605	860	ABC transporter family protein	chr2	-0.72	-0.71	-0.77
GL50803_0017431	2187	Hypothetical protein	chr4	-0.72	-0.76	-0.74
GL50803_003903	1478	Ankyrin repeat protein 1	chr4	-0.72	-0.57	-0.63
GL50803_0092739	1250	ATP-dependent RNA helicase A	chr5	0.72	0.98	0.91
GL50803_0014926	226	Ankyrin repeat protein 1	chr3	-0.71	-1.29	-1.57
GL50803_008348	199	Hypothetical protein	chr2	0.71	0.7	0.71
GL50803_007427	92	Hypothetical protein	chr5	0.71	0.53
GL50803_003636	153	Hypothetical protein	chr4	-0.71	-0.65	-0.84
GL50803_002562	1025	Sec31	chr4	0.71	0.63	0.56
GL50803_0017080	3172	Hypothetical protein	chr2	0.71	0.97	1.09
GL50803_0015113	468	Actin related protein	chr5	0.71	0.91	1.22
GL50803_00119706	674	VSP	chr3	-0.71
GL50803_0017262	506	Hypothetical protein	chr1	0.71	0.93	1.03
GL50803_003157	692	Hypothetical protein	chr5	0.71	1	1
GL50803_0015515	964	Hypothetical protein	chr3	0.71	0.89	0.91
GL50803_0094478	1980	ABC transporter, putative	chr4	0.71	0.52	0.61
GL50803_009605	623	Hypothetical protein	chr2	-0.71
GL50803_0014669	598	Hypothetical protein	chr1	-0.71	-0.57	-0.69
GL50803_0017188	707	Kinase, NEK	chr3	-0.71	-0.75	-0.66
GL50803_0014601	591	Ankyrin repeat protein 1	chr3	0.71	0.73	0.79
GL50803_006564	300	Proliferating cell nuclear antigen	chr5	-0.71	-0.58	-0.53
GL50803_006283	477	Helicase	chr5	-0.71	-0.74	-0.76
GL50803_005942	443	Polyadenylate-binding protein, putative	chr1	-0.71	-0.58	-0.54
GL50803_0015576	751	Ankyrin repeat protein 1	chr4	0.71	0.85	0.82
GL50803_008445	598	Kinase, NEK	chr5	-0.71	-0.77	-0.85
GL50803_00112408	1854	Nuclear pore complex subunit	chr4	-0.71	-0.56	-0.61
GL50803_0010755	223	Splicing factor 3A subunit 2	chr4	-0.71	-0.71	-0.66
GL50803_0025205	1247	Hypothetical protein	chr5	0.71	0.8	0.88
GL50803_009861	386	Hypothetical protein	chr1	-0.71	-1.02	-1.27
GL50803_005927	292	Qc-SNARE 1	chr1	0.7	0.95	0.98
GL50803_006633	408	Farnesyl diphosphate synthase	chr4	-0.7	-0.77	-0.95
GL50803_00112696	758	Ankyrin repeat protein 1	chr5	-0.7	-0.66	-0.67
GL50803_0095563	1462	Phosphorylase B kinase gamma catalytic chain	chr3	0.7	0.66	0.6
GL50803_0050039	566	High cysteine protein	chr5	0.7	0.87	0.96
GL50803_00103373	389	Alpha-7.1 giardin	chr5	-0.7	-1.17	-1.19
GL50803_002201	244	Hypothetical protein	chr1	0.7	0.69	0.92
GL50803_0016162	175	Hypothetical protein	chr5	0.7	0.87	0.92
GL50803_0015868	607	Hypothetical protein	chr5	0.7	0.87	0.94
GL50803_005180	159	Peptide methionine sulfoxide reductase msrB	chr5	0.7
GL50803_00101948	2761	Hypothetical protein	chr5	0.7	0.93	1.02
GL50803_0023330	258	Hypothetical protein	chr3	-0.7	-0.61	-0.7
GL50803_0033721	264	Hypothetical protein	chr5	0.7	0.8	0.58
GL50803_0017168	1355	Hypothetical protein	chr1	0.7	0.86	0.81
GL50803_0015589	348	Hypothetical protein	chr3	-0.7	-0.69	-0.62
GL50803_008377	285	Putative TM nitroreductase	chr1	-0.7	-0.76	-0.75
GL50803_00103895	454	Hypothetical protein	chr5	0.7	0.94	0.93
GL50803_0017280	297	Hypothetical protein	chr5	-0.7	-0.54	-0.67
GL50803_006212	621	RNA recognition motif-containing protein	chr5	-0.7	-0.62	-0.76
GL50803_009620	815	High cysteine membrane protein Group 2	chr2	0.7	0.8	0.48
GL50803_00102101	1027	Kinesin-3	chr4	0.7	0.73	0.83
GL50803_001894	228	U3 small nucleolar RNA-associated protein 11, putative	chr4	0.7	0.85	0.9
GL50803_0042657	639	Kinase, NEK	chr5	-0.7	-0.52	-0.43
GL50803_0011684	819	Leucine-rich repeat protein	chr5	0.7	0.48	0.51
GL50803_0015297	345	Ribokinase	chr1	0.7	0.49	0.58
GL50803_0061460	73	Reverse transcriptase/endonuclease, putative	chr1	0.7
GL50803_0010666	409	Histone acetyltransferase GCN5	chr5	-0.7	-0.59	-0.62
GL50803_0016184	625	Hypothetical protein	chr3	-0.7	-0.59	-0.59
GL50803_008827	506	WD40 repeat protein	chr5	-0.7	-0.83	-0.84
GL50803_0013239	165	Dynein heavy chain and region D6 of dynein motor containing protein	chr5	0.7	0.77	1.01
GL50803_007195	911	Glutamate synthase	chr5	0.7	1.02	0.99
GL50803_00137691	210	High cysteine membrane protein	chr1	0.7	0.94	1.23
GL50803_0024584	516	Hypothetical protein	chr5	0.7	0.77	0.8
GL50803_0016718	202	Partner of Nob1	chr5	0.7	0.88	0.88
GL50803_0014614	150	Eukaryotic translation initiation factor 5A	chr5	-0.7	-0.56	-0.49
GL50803_0017250	855	Ankyrin repeat protein 1	chr4	-0.69	-0.63	-0.64
GL50803_0015987	339	Lysophosphatidylcholine acyltransferase	chr5	0.69	0.8	0.83
GL50803_009493	1036	Coiled-coil protein	chr4	-0.69	-0.89	-0.91
GL50803_0017499	296	Hypothetical protein	chr4	0.69	0.7	0.83
GL50803_0013964	486	Kinase, NEK	chr3	-0.69	-0.68	-0.87
GL50803_0016751	567	Hypothetical protein	chr3	0.69	0.76	0.77
GL50803_0013653	415	ERCC4 domain-containing protein	chr5	0.69	0.84	0.82
GL50803_0016152	1087	Coiled-coil protein	chr5	-0.69	-0.83	-0.94
GL50803_0060576	559	Ankyrin repeat protein 1	chr4	-0.69	-0.9	-0.92
GL50803_005171	423	Ankyrin repeat protein 1	chr5	0.69	0.36	0.25
GL50803_0016502	482	Hypothetical protein	chr4	-0.69	-0.94	-1.11
GL50803_00111732	709	VSP	chr5	-0.69	-0.84	-1.05
GL50803_0024947	191	Vacuolar protein sorting 46b	chr4	-0.69	-0.7	-0.88
GL50803_007296	186	U2 small nuclear ribonucleoprotein A' putative	chr4	-0.69	-0.94	-0.96
GL50803_0012231	941	Hypothetical protein	chr4	-0.69	-0.89	-1.11
GL50803_0015344	1076	DNA replication licensing factor MCM2	chr5	-0.69	-0.78	-0.75
GL50803_0016265	249	Ribosomal protein S3a	chr5	-0.69	-0.73	-0.67
GL50803_0010780	82	Ribosomal protein S27	chr4	0.69	1.04	1.18
GL50803_0014235	337	Hypothetical protein	chr5	-0.69	-0.73	-0.81
GL50803_007710	728	Ankyrin repeat protein 1	chr3	0.69	0.78	0.89
GL50803_0017037	255	Hypothetical protein	chr2	0.69	0.62	0.72
GL50803_004928	141	CHY zinc finger domain-containing protein	chr4	0.69	0.73	0.93
GL50803_00113656	637	Cysteine protease	chr3	0.69	0.49	0.63
GL50803_00113284	253	Ankyrin repeat protein 2	chr5	0.69	0.53	0.32
GL50803_0017277	569	Phospholipase B	chr5	-0.69	-0.74	-0.82
GL50803_0010148	340	Nucleoside-diphosphate-sugar epimerase	chr4	-0.69	-0.65	-0.69
GL50803_005615	353	Hypothetical protein	chr3	0.69
GL50803_00114937	773	Kinase, NEK	chr4	0.69	0.69	0.58
GL50803_0015386	170	Phosphatase similar to the C-terminal domain of histone macroH2A1	chr4	0.69	0.51	0.58
GL50803_0017011	827	Hypothetical protein	chr5	-0.69	-0.66	-0.77
GL50803_005672	806	Centrosomal protein	chr2	-0.69	-0.58	-0.65
GL50803_00221691	871	Histone methyltransferase HMT2	chr2	-0.69	-0.51	-0.54
GL50803_0037907	117	Signal recognition particle 19 kDa protein	chr1	0.69
GL50803_0032571	625	Hypothetical protein	chr4	-0.69	-0.62	-0.72
GL50803_004414	304	Hypothetical protein	chr5	-0.68	-0.76	-0.97
GL50803_007154	987	Ankyrin repeat protein 1	chr4	-0.68	-0.61	-0.72
GL50803_006291	530	Hypothetical protein	chr5	0.68	0.54	0.58
GL50803_0010423	148	Activator of Hsp90 ATPase	chr4	-0.68	-0.52	-0.6
GL50803_0014681	506	Ankyrin repeat protein 1	chr2	-0.68	-0.75	-0.9
GL50803_00137676	341	Kinase, NEK	chr5	-0.68	-0.98	-1.05
GL50803_008432	84	RING-H2 zinc finger domain-containing protein	chr5	-0.68	-0.87	-0.87
GL50803_009046	446	Sugar transport family protein	chr5	-0.68	-0.71	-0.67
GL50803_007243	873	Encystation-specific secretory granule protein-1	chr1	-0.68	-0.65	-0.83
GL50803_0031339	149	TB2/DP1, HVA22 family protein	chr3	0.68	0.46	0.44
GL50803_005806	637	Ankyrin repeat protein 1	chr2	-0.68	-0.63	-0.78
GL50803_009287	352	Replication factor C, sub 2	chr5	-0.68	-0.71	-0.68
GL50803_005250	167	Hypothetical protein	chr4	-0.68
GL50803_003546	518	Kinase, NEK	chr4	-0.68	-0.44	-0.47
GL50803_0014509	820	Ubiquitin binding protein, PLAA family protein	chr4	0.68	0.75	0.7
GL50803_007639	288	Tetratricopeptide repeat-containing protein	chr4	-0.68	-0.7	-0.67
GL50803_005347	481	Myb 1-like protein	chr5	-0.68	-1.1	-1.02
GL50803_009098	466	MT associated TRAF3 interacting protein	chr2	0.68	0.45	0.44
GL50803_0012866	272	Hypothetical protein	chr5	-0.68	-0.67	-0.62
GL50803_00137716	1628	Axoneme-associated protein GASP-180	chr5	0.68	0.43	0.5
GL50803_0095451	273	Hypothetical protein	chr4	-0.68	-0.82	-0.85
GL50803_0014490	789	Ankyrin repeat protein 1	chr5	0.68	0.62	0.56
GL50803_008361	517	SOF1 protein	chr4	0.68	0.66	0.6
GL50803_007375	795	Ankyrin repeat protein 1	chr1	0.68	0.51	0.46
GL50803_0017530	662	Hypothetical protein	chr5	-0.67	-0.62	-0.65
GL50803_00113788	57	Regulatory subunit of type II PKA R-subunit	chr3	0.67	0.86	0.94
GL50803_0022629	470	Hypothetical protein	chr1	-0.67	-0.74	-0.67
GL50803_0015240	413	Hypothetical protein	chr5	-0.67	-0.73	-0.69
GL50803_0013737	816	Ring finger domain-containing protein	chr4	-0.67	-0.92	-0.91
GL50803_0011984	177	Ribosome biogenesis regulatory protein (RRS1)	chr1	-0.67	-0.67	-0.73
GL50803_00113456	2089	Kinase, VPS15	chr2	0.67	0.86	0.8
GL50803_0017385	755	Hypothetical protein	chr2	-0.67	-0.68	-0.89
GL50803_0023888	212	FixW protein, putative	chr3	0.67	0.54	0.54
GL50803_0016267	538	Trichohyalin-plectin-homology domain-containing protein	chr5	0.67	0.97	1.14
GL50803_007233	433	Hypothetical protein	chr5	0.67	0.87	0.9
GL50803_009492	965	Hypothetical protein	chr4	-0.67	-0.58	-0.56
GL50803_0021423	1133	Beta adaptin	chr5	0.67	0.35	0.36
GL50803_005866	222	Phosphate-starvation-inducible E family protein	chr4	-0.67	-0.84	-1.1
GL50803_0010568	353	U3-containing 90S pre-ribosomal complex subunit	chr1	-0.67	-0.69	-1
GL50803_0017432	1244	Heat shock protein 70	chr4	0.67
GL50803_0094662	618	Ankyrin repeat protein 2	chr4	0.67	0.77	0.76
GL50803_0013998	696	Threonyl-tRNA synthetase	chr5	0.67	0.54	0.6
GL50803_007537	402	Kinase, CK1 CK1	chr3	-0.67	-0.78	-0.94
GL50803_002483	510	Kinase, NEK	chr1	0.67
GL50803_0041467	1131	Ankyrin repeat protein 2	chr5	-0.67	-0.59	-0.63
GL50803_00113439	728	VSP with INR	chr2	0.67	0.57	0.7
GL50803_0034713	954	Ankyrin repeat protein 1	chr5	-0.67	-0.67	-0.57
GL50803_0017532	591	Hypothetical protein	chr5	-0.67	-0.76	-0.83
GL50803_003599	387	Ankyrin repeat protein 1	chr1	-0.67	-0.71	-0.6
GL50803_0010460	570	Hypothetical protein	chr1	-0.67	-0.75	-0.78
GL50803_004767	288	Ankyrin repeat protein 1	chr5	-0.67	-0.92	-0.94
GL50803_0016713	551	Hypothetical protein	chr5	0.67	0.92	1.26
GL50803_0014126	635	Hypothetical protein	chr4	0.66	0.86	0.88
GL50803_0010608	930	Hypothetical protein	chr5	-0.66	-0.82	-0.92
GL50803_003098	376	Interferon-related developmental regulator family protein	chr3	-0.66	-0.78	-0.83
GL50803_00114617	805	High cysteine membrane protein Group 4	chr5	-0.66	-0.66	-0.6
GL50803_00102110	811	Chromosome segregation protein SMC	chr4	0.66	1.31	1.74
GL50803_0016518	1119	Hypothetical protein	chr4	0.66	0.93	0.98
GL50803_005638	242	Cyst wall protein 1	chr4	-0.66	-1.9	-2.41
GL50803_0019378	120	Hypothetical protein	chr3	0.66	0.46	0.38
GL50803_00112885	181	Adenine phosphoribosyltransferase	chr1	0.66	1.01	1.35
GL50803_0027713	117	Hypothetical protein	chr3	0.66	1.51	1.83
GL50803_0016945	715	Kinesin-13	chr3	-0.66	-0.73	-0.96
GL50803_0040521	254	Shwachman-Bodian-Diamond protein	chr1	-0.66	-0.74	-0.82
GL50803_009668	162	Hypothetical protein	chr5	-0.66	-0.74	-0.83
GL50803_009916	214	Hypothetical protein	chr4	0.66	0.69	0.93
GL50803_0025296	1433	Ankyrin repeat protein 1	chr2	0.66	1.05	1.26
GL50803_008595	128	VSP	chr2	0.66	0.74	0.86
GL50803_0016820	787	Ankyrin repeat protein 1	chr5	-0.66	-0.47	-0.37
GL50803_003977	342	G2/mitotic-specific cyclin B	chr2	-0.66	-0.53	-0.57
GL50803_006139	567	Hypothetical protein	chr5	-0.66	-0.67	-0.87
GL50803_0012139	682	Ankyrin repeat protein 3	chr5	0.66		-0.39
GL50803_00114751	1848	Hypothetical protein	chr5	0.66	0.87	1.01
GL50803_0016475	360	Structure-specific endonuclease subunit SLX1, putative	chr3	-0.66	-0.89	-0.95
GL50803_0014745	620	Ankyrin repeat protein 1	chr1	-0.66	-0.75	-0.78
GL50803_0041927	179	Rab GTPase-like family protein	chr4	0.66	0.54	0.48
GL50803_0010760	132	Hypothetical protein	chr4	-0.66
GL50803_0061066	270	Hypothetical protein	chr3	-0.66
GL50803_0015605	383	Hypothetical protein	chr4	0.66	0.43	0.33
GL50803_0021342	271	Hypothetical protein	chr2	-0.66	-0.74	-0.86
GL50803_0015045	250	Hypothetical protein	chr4	0.65	0.54	0.59
GL50803_002753	189	Dolichyldiphosphatase	chr2	-0.65	-0.6	-0.75
GL50803_0011118	446	Enolase	chr5	-0.65	-1.02	-1.09
GL50803_0016156	193	Ankyrin repeat protein 1	chr3	-0.65	-1.02	-1.21
GL50803_0021327	2181	ABC transporter, ATP-binding protein	chr4	-0.65	-0.61	-0.63
GL50803_0023808	206	Hypothetical protein	chr5	0.65	1.09	1.25
GL50803_004083	381	Ubiquitin-conjugating enzyme E1	chr4	-0.65	-0.79	-0.81
GL50803_002732	108	Helix-turn-helix domain-containing protein	chr5	0.65	0.62	0.75
GL50803_0027925	787	Ankyrin repeat protein 1	chr4	0.65		-0.31
GL50803_0010231	560	TCP-1 chaperonin subunit zeta protein	chr3	-0.65	-0.68	-0.78
GL50803_00102455	1195	Kinesin-6	chr4	-0.65	-0.37	-0.41
GL50803_002863	124	Hypothetical protein	chr5	-0.65	-0.64	-0.69
GL50803_0028832	771	Hypothetical protein	chr3	0.65	0.45
GL50803_006579	665	Hypothetical protein	chr1	-0.65	-0.58	-0.53
GL50803_008051	217	Hypothetical protein	chr1	-0.65	-0.7	-0.42
GL50803_005742	319	Hypothetical protein	chr4	0.65	0.64	0.6
GL50803_0011341	80	Hypothetical protein	chr2	0.65	0.77	0.91
GL50803_0010943	844	Transmembrane domain-containing protein	chr4	0.65	0.71	0.74
GL50803_0014835	1050	Kinase, NEK	chr3	-0.65	-0.76	-0.82
GL50803_009072	191	Hypothetical protein	chr5	-0.65	-0.66	-0.7
GL50803_003287	412	Acetyl-CoA acetyltransferase	chr5	0.65	0.88	0.91
GL50803_004079	473	Protein phosphatase PP2A regulatory subunit B	chr4	0.65	0.54	0.59
GL50803_0011436	265	Molybdopterin biosynthesis MoeB protein	chr5	-0.65	-0.65	-0.66
GL50803_003147	593	Ankyrin repeat protein 1	chr2	-0.65	-1.1	-1.25
GL50803_0015213	618	Hypothetical protein	chr1	0.65	0.73	0.76
GL50803_0016494	946	Hypothetical protein	chr1	-0.65	-0.56	-0.61
GL50803_0015475	569	High cysteine membrane protein Group 2	chr5	-0.65	-0.82	-0.81
GL50803_004039	696	Leucine-rich repeat protein	chr3	-0.65	-1.11	-1.28
GL50803_00112113	682	VSP	chr1	0.65
GL50803_007721	1102	Hypothetical protein	chr3	0.65	0.61	0.77
GL50803_004259	284	Hypothetical protein	chr1	-0.64	-1.24	-1.33
GL50803_005987	721	Lipase	chr3	-0.64	-0.48	-0.58
GL50803_0091374	868	Coiled-coil protein	chr5	-0.64	-0.54	-0.75
GL50803_00103713	355	Protein disulfide isomerase PDI4	chr3	0.64	0.26
GL50803_0014567	181	Hypothetical protein	chr4	-0.64	-0.74	-0.94
GL50803_005938	266	Myb 1-like protein	chr1	-0.64	-0.47	-0.38
GL50803_008651	320	Hypothetical protein	chr5	-0.64	-0.57	-0.73
GL50803_0010840	102	DNA-directed RNA polymerases I and III 16 kDa polypeptide	chr1	0.64	0.67	0.58
GL50803_0027747	137	Ferrihemoglobin reductase	chr4	0.64
GL50803_0011204	521	Rab-GTPase-TBC domain-containing protein	chr5	0.64	0.66	0.71
GL50803_0011397	526	TCP-1 chaperonin subunit beta	chr2	-0.64	-0.8	-0.92
GL50803_00113741	1005	Sulfatase	chr3	-0.64	-0.73	-0.72
GL50803_00137611	624	pVSP	chr4	0.64	1.19	1.17
GL50803_0016717	263	START domain-containing protein	chr5	-0.64	-0.98	-1.18
GL50803_0014939	315	GiMOMP35	chr2	-0.64	-0.6	-0.71
GL50803_0061565	1628	Axoneme-associated protein GASP-180	chr1	0.64	0.41	0.49
GL50803_0060466	54	Hypothetical protein	chr5	-0.64	-0.53	-0.77
GL50803_0012062	258	Proteasome activator pa28 beta subunit	chr4	-0.64	-0.73	-0.82
GL50803_0022543	1311	Hypothetical protein	chr1	-0.64	-0.45	-0.47
GL50803_00101260	588	Hypothetical protein	chr4	-0.64	-0.49	-0.52
GL50803_0094287	1429	Hypothetical protein	chr1	-0.64	-0.68	-0.83
GL50803_0014655	355	Hypothetical protein	chr5	0.64	0.69	0.67
GL50803_0032958	748	Kinase, NEK	chr4	-0.64	-0.47
GL50803_0088369	844	Ankyrin repeat protein 1	chr4	-0.64	-1.04	-1.16
GL50803_007521	145	Hypothetical protein	chr1	-0.64	-0.91	-1.05
GL50803_0019364	119	Hypothetical protein	chr5	0.64	0.75	0.88
GL50803_0013962	490	Hydroxymethylglutaryl-CoA synthase	chr3	0.64	0.44	0.35
GL50803_0060959	821	Reverse transcriptase/endonuclease, putative	chr3	0.64	0.41	0.4
GL50803_00137733	298	Kinase, NEK	chr2	0.64	0.52	0.73
GL50803_00112304	443	Elongation factor 1-alpha	chr2	-0.64	-0.88	-0.96
GL50803_00102874	616	Hypothetical protein	chr5	-0.64	-0.66	-0.67
GL50803_0020037	157	Histone H3	chr5	-0.64	-0.64	-0.61
GL50803_0093721	251	Cyclin fold protein 1, putative	chr2	-0.64	-0.84	-0.91
GL50803_0021628	384	Hypothetical protein	chr3	-0.64	-0.67	-0.59
GL50803_0016829	191	Serine/threonine-protein phosphatase 2B regulatory subunit	chr4	0.63	0.58	0.67
GL50803_0038394	652	Ankyrin repeat protein 1	chr3	0.63	0.83	0.93
GL50803_0015416	1055	Hypothetical protein	chr5	-0.63
GL50803_007414	371	Ankyrin repeat protein 1	chr1	-0.63	-0.69	-0.75
GL50803_0037711	278	Hypothetical protein	chr5	0.63	0.67	0.59
GL50803_007110	83	Ubiquitin	chr5	-0.63	-0.86	-0.87
GL50803_0013584	387	Hypothetical protein	chr1	-0.63	-1.1	-1.3
GL50803_0032097	1240	Hypothetical protein	chr4	-0.63	-0.93	-0.85
GL50803_0032801	215	Hypothetical protein	chr1	-0.63	-0.65	-0.61
GL50803_006372	534	High cysteine membrane protein	chr3	-0.63	-1.03	-1.06
GL50803_0014845	287	Tim44	chr5	-0.63	-0.59	-0.59
GL50803_009352	1569	U5 small nuclear ribonucleoprotein 200 kDa helicase, putative	chr5	-0.63	-0.3
GL50803_0033807	640	Ankyrin repeat protein 2	chr5	0.63	0.49	0.47
GL50803_0061575	508	Ribophorin I, putative	chr1	-0.63	-0.74	-0.84
GL50803_0014699	144	Ribosomal protein S23	chr5	0.63	0.92	1.02
GL50803_0014261	527	Kinase, NEK	chr4	0.63	0.91	0.92
GL50803_00113480	1267	Hypothetical protein	chr3	0.63	0.87	1.02
GL50803_0025816	938	High cysteine membrane protein Group 1	chr5	-0.63
GL50803_007728	695	Ankyrin repeat protein 1	chr5	0.63	0.86	1
GL50803_007865	401	L-asparaginase	chr4	-0.63	-0.53	-0.47
GL50803_0014905	275	Nuclear LIM interactor-interacting factor 1	chr5	-0.63	-0.64	-0.66
GL50803_00137754	951	Ubiquitin-protein ligase E3A	chr3	0.63	0.65	0.62
GL50803_009184	777	Transducin	chr5	0.63	0.74	0.93
GL50803_0015400	229	VSP	chr2	-0.63	-1.05	-0.88
GL50803_0016456	643	Kinesin-2	chr2	-0.63	-0.65	-0.81
GL50803_007825	200	Hypothetical protein	chr1	0.63	0.46	0.36
GL50803_0032828	928	Hypothetical protein	chr2	-0.63	-0.6	-0.7
GL50803_0016602	783	Hypothetical protein	chr2	-0.63	-0.72	-0.86
GL50803_0012035	232	Hypothetical protein	chr3	-0.63	-0.74	-0.83
GL50803_005910	596	Helicase-related protein	chr1	-0.62	-0.8	-0.87
GL50803_0015455	238	Parkin co-regulated protein	chr4	-0.62	-0.65	-0.72
GL50803_0012157	186	RabJ-like protein	chr3	-0.62
GL50803_0032657	251	Hypothetical protein	chr5	-0.62	-0.75	-0.94
GL50803_0013727	541	VSP	chr1	-0.62	-0.77	-0.55
GL50803_0011992	554	TCP-1 chaperonin subunit epsilon	chr1	-0.62	-0.58	-0.65
GL50803_001300	268	Hypothetical protein	chr5	-0.62	-0.62	-0.66
GL50803_0013273	236	Axonemal dynein light chain	chr5	-0.62	-0.62	-0.69
GL50803_0039587	1306	Translation initiation factor	chr5	-0.62	-0.54	-0.56
GL50803_0017411	565	TCP-1 chaperonin subunit gamma	chr2	-0.62	-0.69	-0.74
GL50803_0011200	327	Hypothetical protein	chr5	0.62	0.52	0.62
GL50803_0026679	96	Hypothetical protein	chr1	0.62	1.3	1.46
GL50803_0017464	168	Qb-SNARE 2	chr5	0.62
GL50803_0028831	468	Pseudouridylate synthase 1	chr3	0.62	0.75	0.81
GL50803_008322	425	Hypothetical protein	chr2	0.62	0.48	0.4
GL50803_0015428	673	Intraflagellar transport protein IFT81	chr3	0.62	0.59	0.65
GL50803_0014551	298	Alpha-6 giardin	chr3	-0.62	-1.07	-1.27
GL50803_0032730	1676	Hypothetical protein	chr5	0.62	0.79	0.74
GL50803_0014843	571	Chaperone protein dnaJ	chr5	0.62	0.67	0.67
GL50803_00114930	806	High cysteine membrane protein Group 4	chr4	-0.62	-0.81	-0.72
GL50803_0014404	386	Phosphatase	chr2	0.62	0.44	0.51
GL50803_002926	168	Hypothetical protein	chr4	-0.62	-0.92	-0.8
GL50803_0095233	488	Hypothetical protein	chr5	0.62	0.79	0.79
GL50803_008235	306	Ankyrin repeat protein 1	chr1	0.62	0.62	0.72
GL50803_003706	543	DNA pol epsilon, sub B	chr5	-0.62	-0.38	-0.45
GL50803_0016992	997	Hypothetical protein	chr5	0.62	0.55	0.59
GL50803_0016457	561	Hypothetical protein	chr2	-0.62	-0.88	-0.91
GL50803_0040885	769	Hypothetical protein	chr3	0.61	0.68	0.73
GL50803_0016484	1604	Hypothetical protein	chr5	0.61	0.7	0.54
GL50803_0027028	67	Hypothetical protein	chr1	-0.61	-0.73	-0.68
GL50803_0020594	357	Hypothetical protein	chr4	0.61	0.48	0.49
GL50803_0017386	1159	Ubiquitin-protein ligase E3A	chr2	0.61	0.85	0.76
GL50803_003564	739	Hypothetical protein	chr5	-0.61	-0.7	-0.78
GL50803_004191	546	Kinase, CMGC CDK	chr2	0.61	1.24	1.79
GL50803_0010882	302	Hypothetical protein	chr3	-0.61	-1	-0.99
GL50803_003559	219	Hypothetical protein	chr4	-0.61	-0.6
GL50803_0017559	239	Hypothetical protein	chr4	-0.61	-0.68	-0.77
GL50803_0017239	537	ATP-dependent RNA helicase	chr3	-0.61	-0.51	-0.62
GL50803_0015906	298	Tubulin specific chaperone D	chr5	0.61	0.47	0.53
GL50803_0011214	360	Kinase, AGC PKA	chr5	0.61	0.65	0.68
GL50803_0017284	716	Ankyrin repeat protein 1	chr5	-0.61	-0.78	-0.93
GL50803_00114161	1685	High cysteine membrane protein EGF-like	chr5	0.61	0.53	0.58
GL50803_0012981	191	Ribosomal protein S5	chr1	0.61	0.7	0.72
GL50803_008896	333	Hypothetical protein	chr1	0.61	0.51	0.58
GL50803_0017273	364	Hypothetical protein	chr1	-0.61	-1.18	-1.36
GL50803_0015446	339	Hypothetical protein	chr4	0.61
GL50803_0016889	562	Kinase, NEK	chr2	0.61	0.53	0.58
GL50803_008949	1328	Ankyrin repeat protein 1	chr2	-0.61	-0.63	-0.66
GL50803_00137606	737	VSP	chr4	0.61	0.53	0.68
GL50803_0061389	403	Kinase, NEK	chr2	0.61	1.08	1.12
GL50803_004204	248	ADP-sugar diphosphatase	chr1	0.61	0.76	0.98
GL50803_0010217	304	Cathepsin B	chr1	0.61	0.51	0.65
GL50803_0017264	797	Kinesin like protein	chr1	-0.61	-0.34
GL50803_00114787	296	Alpha-7.3 giardin	chr5	-0.61	-1.11	-1.21
GL50803_0016298	138	Ribosomal protein S27a	chr5	-0.61	-0.37	-0.38
GL50803_009545	340	Hypothetical protein	chr4	-0.61		-0.58
GL50803_006725	887	Hypothetical protein	chr5	-0.61	-0.43	-0.5
GL50803_0017543	610	MYND finger domain-containing protein	chr5	0.6	0.59	0.67
GL50803_0010901	175	Hypothetical protein	chr5	0.6	0.7	0.84
GL50803_0017315	868	ABC transporter	chr3	-0.6
GL50803_00104870	142	Hypothetical protein	chr2	0.6	0.48	0.73
GL50803_0034684	668	DEAD box RNA helicase Vasa	chr5	0.6	0.67	0.65
GL50803_004558	216	Deoxyguanosine kinase/deoxyadenosine kinase subunit, putative	chr5	0.6
GL50803_003331	332	Malate dehydrogenase	chr2	-0.6	-0.82	-0.91
GL50803_0016407	373	Ankyrin repeat protein 1	chr4	0.6	0.69	0.73
GL50803_0017407	313	Myb-like DNA-binding domain-containing protein	chr2	-0.6	-0.72	-0.65
GL50803_0027696	116	Hypothetical protein	chr4	0.6	0.33	0.32
GL50803_008921	693	Histone-lysine N-methyltransferase MLL1	chr5	-0.6	-0.56	-0.68
GL50803_0023884	826	Hypothetical protein	chr3	0.6	1.04	1.18
GL50803_004502	216	ER lumen protein retaining receptor	chr1	0.6	0.54	0.51
GL50803_0017627	1307	Hypothetical protein	chr3	0.6	0.55	0.51
GL50803_0040995	420	IFT complex B	chr4	0.6	0.47
GL50803_0012920	215	Hypothetical protein	chr4	0.6	0.78	0.81
GL50803_005929	126	Hypothetical protein	chr1	0.6	0.75	0.83
GL50803_0015988	1216	Hypothetical protein	chr5	0.6	0.56	0.53
GL50803_0094542	1472	Hypothetical protein	chr5	-0.6	-0.48	-0.6
GL50803_008446	503	Hypothetical protein	chr5	-0.6	-0.81	-0.97
GL50803_007261	379	Phosphatidylinositol-4-phosphate 5-kinase, putative	chr2	0.6	0.45	0.53
GL50803_0014236	190	N-acetylglucosaminylphosphatidylinositol deacetylase	chr5	-0.6	-0.84	-0.82
GL50803_008010	139	Hypothetical protein	chr2	-0.6	-0.83	-0.9
GL50803_0015500	138	Mitosis protein DIM1	chr2	0.6	1.01	0.95
GL50803_0017105	1961	Intraflagellar transport protein IFT172	chr5	0.6	0.78	0.79
GL50803_0016226	978	Hypothetical protein	chr4	-0.6	-0.57	-0.61
GL50803_008722	531	Myb 1-like protein	chr5	-0.59	-1.11	-0.99
GL50803_0017129	265	Hypothetical protein	chr4	-0.59	-0.47	-0.58
GL50803_0015490	182	Hypothetical protein	chr2	0.59	0.71	0.61
GL50803_0060401	362	Hypothetical protein	chr5	-0.59	-0.47	-0.47
GL50803_0024423	847	WW domain-containing protein	chr5	-0.59	-0.54	-0.7
GL50803_0061472	253	Ankyrin repeat protein 2	chr1	0.59
GL50803_007135	133	Hypothetical protein	chr3	-0.59	-0.44
GL50803_0086934	309	Kinase, NEK	chr4	0.59
GL50803_0027896	1884	Hypothetical protein	chr5	0.59	0.47	0.31
GL50803_006254	157	Hypothetical protein	chr2	0.59	0.52	0.76
GL50803_0060288	92	BolA-like protein	chr5	-0.59	-0.48	-0.75
GL50803_005249	291	Biglycan	chr4	0.59	0.82	0.91
GL50803_0017558	1235	Kinase, CMGC DYRK	chr4	-0.59	-0.43	-0.53
GL50803_0017570	899	Elongation factor 2	chr4	-0.59	-0.68	-0.64
GL50803_00113662	1022	Hypothetical protein	chr3	-0.59	-0.42	-0.49
GL50803_0010836	192	Leucine zipper-containing protein	chr1	-0.59	-0.71	-0.63
GL50803_0015338	314	Kinase, NEK	chr5	-0.59	-0.73	-0.62
GL50803_0093671	232	Casein kinase II beta chain	chr4	-0.59	-0.6	-0.58
GL50803_007520	483	Hypothetical protein	chr1	-0.59	-0.89	-0.97
GL50803_006007	1016	Ankyrin repeat protein 1	chr2	-0.59	-0.44	-0.5
GL50803_0032838	198	Nfu	chr4	0.59	0.46	0.47
GL50803_0017261	219	Eukaryotic initiation factor 4E	chr1	0.59	0.46	0.58
GL50803_003867	499	Hypothetical protein	chr4	-0.59	-0.3	-0.34
GL50803_009196	298	Kinase, NEK	chr5	0.59	0.75	0.84
GL50803_0013749	618	Poly(A) polymerase	chr4	-0.59	-0.49	-0.68
GL50803_004344	138	Hypothetical protein	chr3	0.59	0.27
GL50803_0016328	569	DRAP deaminase	chr2	0.59	0.34	0.36
GL50803_005013	209	Endothelin-converting enzyme 1	chr5	-0.59	-0.48	-0.61
GL50803_007653	635	Kinase, NEK	chr1	-0.59	-0.5	-0.61
GL50803_00137715	679	High cysteine membrane protein Group 5	chr5	0.59
GL50803_0014704	996	Hypothetical protein	chr5	0.59	0.58	0.56
GL50803_005809	824	Hypothetical protein	chr4	-0.59	-0.48	-0.45
GL50803_00112978	2646	Chromodomain helicase-DNA-binding protein, putative	chr4	0.59	0.6	0.52
GL50803_008983	1058	Ankyrin repeat protein 1	chr3	-0.59	-0.48	-0.53
GL50803_0011209	538	Cathepsin L	chr5	-0.58	-0.56
GL50803_0086431	369	Hypothetical protein	chr3	-0.58	-0.62	-0.67
GL50803_006439	184	EF-hand domain pair-containing protein	chr3	-0.58	-0.54	-0.61
GL50803_00137706	596	Kinase, NEK	chr5	-0.58	-0.55	-0.57
GL50803_009011	622	Glycyl-tRNA synthetase	chr3	0.58	0.52	0.47
GL50803_0015148	615	Chaperone protein DnaJ	chr3	-0.58
GL50803_0086498	410	Annexin	chr5	0.58	0.78	0.84
GL50803_0016963	2731	Hypothetical protein	chr3	0.58	0.76	0.76
GL50803_0050379	688	VSP	chr1	-0.58	-0.49	-0.35
GL50803_0014043	240	VSP	chr4	-0.58	-0.86	-0.68
GL50803_0040244	205	Emp24/gp25L/p24 family/GOLD protein	chr3	0.58	0.9	0.93
GL50803_0016731	3050	Hypothetical protein	chr5	-0.58	-0.41	-0.53
GL50803_0011712	1222	Hypothetical protein	chr2	-0.58	-0.73	-0.65
GL50803_005873	136	Hypothetical protein	chr4	-0.58	-0.54	-0.53
GL50803_0014182	216	Hypothetical protein	chr3	-0.58	-0.79	-0.79
GL50803_006757	189	Pyrazinamidase/nicotinamidase	chr5	-0.58	-0.93	-0.79
GL50803_0014321	110	Ribosomal protein L30	chr5	0.58	0.71	0.72
GL50803_0012220	229	Hydrolase, putative	chr4	-0.58	-0.29	-0.52
GL50803_0011683	297	Alpha-3 giardin	chr5	-0.58	-1	-1.04
GL50803_0061359	201	Beta-1,4-N-acetylglucosaminyltransferase	chr2	0.58	0.76	0.95
GL50803_0017482	518	TCP-1 chaperonin subunit delta	chr4	-0.58	-0.59	-0.66
GL50803_0021502	241	Bromodomain-containing protein	chr5	-0.58	-0.62	-0.82
GL50803_0015340	928	Ankyrin repeat protein 1	chr5	0.58	0.67	0.65
GL50803_006919	682	Hypothetical protein	chr5	-0.58	-0.63	-0.76
GL50803_008865	405	Hypothetical protein	chr1	-0.58	-0.47	-0.44
GL50803_0015226	291	Hypothetical protein	chr4	-0.58	-0.75	-0.81
GL50803_009180	223	Hypothetical protein	chr5	-0.58	-0.56	-0.53
GL50803_0016342	1653	Hypothetical protein	chr5	-0.58	-0.44	-0.47
GL50803_0010871	313	Hypothetical protein	chr3	-0.58	-0.55
GL50803_0024113	1160	Hypothetical protein	chr4	-0.58	-0.44	-0.46
GL50803_0040747	983	Hypothetical protein	chr2	0.58	0.75	0.77
GL50803_0015567	215	Rab2a	chr4	-0.58	-0.82	-0.76
GL50803_0090131	1783	Leucine-rich repeat protein	chr4	-0.58	-0.31
GL50803_004873	133	Hypothetical protein	chr2	0.58	0.81	1.02
GL50803_0016667	906	Acyl-CoA synthetase	chr4	0.58	0.34	0.43
GL50803_0040016	683	Ankyrin repeat protein 1	chr4	-0.58	-0.7	-0.72
GL50803_0010762	489	Hypothetical protein	chr4	-0.58	-0.53	-0.58
GL50803_0015280	235	tRNA (Guanine-1)-methyltransferase	chr4	-0.57	-0.38	-0.54
GL50803_0094654	409	Hypothetical protein	chr4	0.57	0.48	0.56
GL50803_0017591	382	Actin	chr4	-0.57	-0.26	-0.35
GL50803_0014689	876	Hypothetical protein	chr4	0.57	0.61	0.54
GL50803_0015166	216	Hypothetical protein	chr4	-0.57	-0.66	-0.69
GL50803_0041258	2093	Coiled-coil protein	chr4	0.57	0.69	0.67
GL50803_00104186	1348	Hypothetical protein	chr4	-0.57	-0.35	-0.46
GL50803_005768	370	Transcription factor, CAP family protein	chr3	-0.57	-0.64	-0.73
GL50803_006120	374	Hypothetical protein	chr3	0.57	0.89	1.06
GL50803_006647	83	Hypothetical protein	chr4	0.57	0.43	0.5
GL50803_0016803	485	Hypothetical protein	chr3	-0.57	-0.7	-0.57
GL50803_0024505	1168	Hypothetical protein	chr5	-0.57	-0.83	-0.97
GL50803_0016668	695	Hypothetical protein	chr4	-0.57	-0.9	-1.05
GL50803_006942	657	Sir2 family protein	chr5	-0.57	-0.58	-0.65
GL50803_003114	160	Hypothetical protein	chr1	-0.57	-0.46	-0.46
GL50803_003974	216	DNA-directed RNA polymerase III subunit 22.9 kDa polypeptide	chr2	0.57	0.87	0.94
GL50803_0028737	171	Hypothetical protein	chr5	-0.57	-0.64	-0.8
GL50803_0016833	606	Tenascin-like protein	chr1	0.57
GL50803_0014746	197	Hypothetical protein	chr1	-0.57	-0.51	-0.62
GL50803_008691	351	tRNA (adenine57-N1/adenine58-N1)-methyltransferase catalytic subunit	chr4	0.57	0.97	1.15
GL50803_008920	246	Zinc finger domain protein	chr5	-0.57	-0.92	-0.91
GL50803_0032686	369	Hypothetical protein	chr5	-0.57	-0.58	-0.73
GL50803_009145	703	DNA helicase RecQ	chr5	-0.57	-0.6	-0.67
GL50803_0091919	551	TCP-1 chaperonin subunit alpha	chr4	-0.57	-0.49	-0.43
GL50803_0011551	317	Hypothetical protein	chr3	-0.57	-0.65	-0.54
GL50803_0041512	657	Flagella associated protein	chr5	0.57	0.51	0.36
GL50803_0011149	290	Hypothetical protein	chr4	-0.57	-0.42
GL50803_0011191	298	Hypothetical protein	chr5	-0.57	-0.62	-0.72
GL50803_0022385	974	Ankyrin repeat protein 1	chr3	0.57	0.33	0.39
GL50803_0029147	134	High cysteine membrane protein	chr3	-0.57	-1.1	-1.37
GL50803_006430	249	14-3-3 protein	chr5	-0.57	-0.76	-0.73
GL50803_007608	1211	Leucine-rich repeat protein	chr4	0.57	0.83	0.96
GL50803_0024321	289	Kinase, NEK	chr5	0.57	0.39	0.51
GL50803_0017164	972	Sec24-like 1	chr1	0.57	0.35	0.34
GL50803_005328	142	AP2 sigma adaptin	chr5	-0.57	-0.9	-1.03
GL50803_0017238	611	Hypothetical protein	chr3	-0.57	-0.38	-0.48
GL50803_0050332	420	High cysteine membrane protein	chr2	-0.57	-0.61	-0.53
GL50803_00137641	494	TMP55	chr3	-0.57	-0.73	-0.74
GL50803_003705	262	Hypothetical protein	chr5	-0.57	-0.41	-0.44
GL50803_0022553	574	Encystation-specific protease	chr1	-0.57	-0.62	-0.61
GL50803_00115239	927	Translation initiation factor IF-2, putative	chr3	0.56	0.62	0.61
GL50803_0015483	388	UAA transporter family protein	chr2	-0.56	-0.5	-0.52
GL50803_0091480	1713	STU2-like protein	chr5	0.56	0.97	1.01
GL50803_0016237	679	Sperm tail domain-containing protein	chr5	0.56	0.78	0.79
GL50803_008349	257	Hypothetical protein	chr2	0.56	1.02	0.98
GL50803_0017494	315	Hypothetical protein	chr4	-0.56	-0.59	-0.73
GL50803_0017157	454	Protein phosphatase 2A regulary subunit B	chr5	0.56	0.86	0.91
GL50803_00103810	1874	Ankyrin repeat protein 1	chr5	0.56	0.6	0.6
GL50803_006471	255	Hypothetical protein	chr3	0.56	0.28
GL50803_0015324	355	Nucleotide-binding protein 35	chr2	0.56
GL50803_009115	585	Glucose-6-phosphate isomerase	chr5	0.56	-0.41	-0.42
GL50803_0015555	731	ATP-dependent RNA helicase	chr3	0.56	0.61	0.59
GL50803_00137749	1578	Hypothetical protein	chr3	-0.56	-0.33	-0.47
GL50803_0016516	716	EXS family protein	chr4	-0.56	-0.47	-0.59
GL50803_0016021	936	Hypothetical protein	chr5	-0.56	-0.43	-0.48
GL50803_009079	186	Transmembrane emp24 domain-containing protein	chr5	-0.56	-0.72	-0.71
GL50803_00d101307	310	Kinase, NEK	chr4	0.56	0.75
GL50803_0091504	4894	Hypothetical protein	chr5	0.56	0.55	0.55
GL50803_0015090	517	L-serine dehydratase	chr3	-0.56	-0.75	-0.88
GL50803_008516	405	Hypothetical protein	chr2	-0.56	-0.56	-0.68
GL50803_0017538	765	Phosphoprotein phosphatase 2A regulatory subunit	chr5	0.56	0.6	0.57
GL50803_0061566	1627	Hypothetical protein	chr1	0.56	0.61	0.7
GL50803_0015573	699	Hypothetical protein	chr4	0.56	0.57	0.5
GL50803_0014158	933	Ankyrin repeat protein 1	chr5	-0.56	-0.48	-0.57
GL50803_0014047	402	Tenascin-like protein	chr4	0.56		0.43
GL50803_006171	152	Hypothetical protein	chr5	-0.56	-0.37	-0.33
GL50803_0094868	126	Hypothetical protein	chr4	-0.56	-0.9	-1.07
GL50803_0090425	518	Hypothetical protein	chr1	-0.56	-0.72	-0.81
GL50803_0016929	524	Hypothetical protein	chr1	-0.56	-0.48	-0.44
GL50803_00103807	947	Ankyrin repeat protein 1	chr5	-0.56	-0.61	-0.7
GL50803_001909	222	Hypothetical protein	chr5	0.55
GL50803_0042000	2667	Coiled-coil protein	chr5	0.55	0.62	0.58
GL50803_0016924	248	20S proteasome alpha subunit 1	chr3	-0.55	-0.54	-0.63
GL50803_0010551	365	Endonuclease/Exonuclease/phosphatase family protein	chr4	-0.55	-0.33	-0.5
GL50803_0016271	454	Hypothetical protein	chr2	0.55	0.8	0.96
GL50803_006026	177	Hypothetical protein	chr4	-0.55	-0.88	-1.04
GL50803_00111906	881	Hypothetical protein	chr5	0.55	0.45	0.56
GL50803_0013382	801	Hypothetical protein	chr3	0.55	0.79	0.81
GL50803_0086520	828	Hypothetical protein	chr3	-0.55	-0.69	-0.74
GL50803_00102438	783	Plasma membrane calcium-transporting ATPase 2	chr5	0.55	0.41	0.43
GL50803_0013455	576	Hypothetical protein	chr4	0.55	0.76	0.72
GL50803_0016286	1059	Lecithin-cholesterol acyl transferase, putative	chr3	-0.55
GL50803_0013661	351	Eukaryotic translation initiation factor 3 subunit 2	chr5	-0.55	-0.46	-0.46
GL50803_0014277	1026	N-acetyltransferase-like protein	chr5	-0.55	-0.45	-0.53
GL50803_005522	1008	Hypothetical protein	chr5	-0.55	-0.62	-0.6
GL50803_0016158	1137	High cysteine membrane protein	chr3	0.55	0.45	0.38
GL50803_0060697	158	Hypothetical protein	chr4	0.55	0.45	0.67
GL50803_006451	255	Hypothetical protein	chr4	0.55	0.61	0.62
GL50803_008987	179	Hypothetical protein	chr2	-0.55	-0.58	-0.43
GL50803_0014633	1032	Hypothetical protein	chr1	-0.55	-0.7	-0.73
GL50803_0014045	322	Hypothetical protein	chr4	-0.55	-0.69	-0.73
GL50803_002779	749	Ankyrin repeat protein 1	chr5	-0.55	-0.45	-0.43
GL50803_006242	152	Translationally controlled tumor protein-like protein	chr5	-0.55	-0.96	-1.22
GL50803_004018	579	Hypothetical protein	chr5	0.55	0.37
GL50803_0011566	267	Hypothetical protein	chr3	0.55	0.53	0.46
GL50803_0013766	820	Ankyrin repeat protein 1	chr3	-0.55	-0.48	-0.54
GL50803_0028856	154	Hypothetical protein	chr4	0.55	0.73	0.59
GL50803_001903	221	Glutamine methyltransferase	chr5	-0.55	-0.45	-0.48
GL50803_0034179	1432	Hypothetical protein	chr4	0.55	0.75	0.68
GL50803_0024662	526	L-serine dehydratase	chr2	-0.55	-0.66	-0.74
GL50803_0030354	710	Kinase, NEK	chr5	0.55	0.6	0.64
GL50803_0034160	293	RING-type zinc-finger domain-containing protein	chr3	0.55	0.43	0.35
GL50803_0011965	213	Hypothetical protein	chr4	-0.55	-0.47	-0.5
GL50803_00107659	98	Hypothetical protein	chr4	-0.55
GL50803_0016599	2191	Nucleotidyl cyclase	chr2	0.55	0.83	0.93
GL50803_0015529	327	Hypothetical protein	chr4	-0.55	-0.52	-0.41
GL50803_00113242	345	High cysteine protein	chr5	0.55	0.64	0.78
GL50803_00103202	1362	Hypothetical protein	chr1	-0.55	-0.46	-0.56
GL50803_005779	270	Hypothetical protein	chr3	-0.55	-0.78	-0.74
GL50803_0016503	1231	Hypothetical protein	chr4	0.55	0.35
GL50803_004188	297	Hypothetical protein	chr2	0.55	0.57	0.8
GL50803_0016944	1296	Hypothetical protein	chr3	0.54	0.65	0.63
GL50803_006679	239	High cysteine membrane protein	chr5	-0.54	-0.9	-0.81
GL50803_004288	624	Ser/Thr phosphatase 2C, putative	chr3	-0.54	-0.42	-0.57
GL50803_0014993	545	Diphosphate-fructose-6-phosphate 1-phosphotransferase	chr5	0.54
GL50803_0013735	1114	Ankyrin repeat protein 1	chr4	-0.54	-0.35	-0.4
GL50803_0011040	322	Kinase, NEK	chr3	-0.54	-0.55	-0.54
GL50803_008152	582	Kinase, NEK	chr5	0.54	0.52	0.59
GL50803_0016734	2654	Hypothetical protein	chr5	0.54	0.77	0.77
GL50803_005857	360	Pantothenate kinase 4	chr4	0.54	0.73	0.67
GL50803_0013941	332	Histidinol-phosphatase, putative	chr5	0.54	0.61	0.72
GL50803_0014482	237	Eukaryotic initiation factor 4E	chr5	-0.54	-0.73	-0.74
GL50803_0014525	345	Hypothetical protein	chr5	0.54	0.66	0.55
GL50803_0014858	782	Hypothetical protein	chr5	0.54	0.58	0.68
GL50803_0016468	306	Cathepsin B	chr5	0.54
GL50803_0087446	958	ABC transporter family protein	chr1	-0.54	-1.01	-1.24
GL50803_0061708	541	Las1-like protein	chr1	0.54	0.38	0.49
GL50803_0014401	920	Hypothetical protein	chr1	0.54	0.5	0.42
GL50803_0017508	773	Coiled-coil protein	chr1	-0.54	-0.68	-0.77
GL50803_0013668	362	Hypothetical protein	chr4	-0.54	-0.54	-0.53
GL50803_0016541	766	Ankyrin repeat protein 2	chr3	-0.54	-0.66	-0.66
GL50803_0086761	717	Hypothetical protein	chr5	-0.54	-0.63	-0.65
GL50803_0015397	341	Kinase, CMGC CDK	chr2	0.54	0.45	0.57
GL50803_0014475	1144	Hypothetical protein	chr3	-0.54	-0.6	-0.61
GL50803_0016402	635	Hypothetical protein	chr4	-0.54
GL50803_0050274	636	pVSP	chr4	0.54
GL50803_0028635	2069	Hypothetical protein	chr2	-0.54	-0.27	-0.23
GL50803_003581	135	Intraflagellar transport complex B, subunit 20	chr1	0.54	0.52	0.54
GL50803_0013876	327	WD-repeat protein 5	chr4	0.54	0.49	0.58
GL50803_003985	459	tRNA/rRNA cytosine-C5-methylase	chr4	-0.54	-0.78	-0.89
GL50803_007306	216	R-SNARE 2	chr4	-0.54	-0.5	-0.59
GL50803_006535	105	Hypothetical protein	chr5	0.54	0.48	0.39
GL50803_0013561	221	Translation elongation factor 1-beta	chr1	-0.54	-0.53	-0.49
GL50803_0016069	512	Phosphoglucosamine mutase	chr1	-0.54	-0.59	-0.65
GL50803_001643	368	Hypothetical protein	chr2	0.54	0.81	0.82
GL50803_00114813	542	VSP	chr5	-0.53	-0.83	-0.8
GL50803_0087039	3081	Hypothetical protein	chr4	-0.53	-0.4	-0.39
GL50803_004653	352	Serpin 1	chr1	-0.53	-0.8	-0.74
GL50803_0032509	1036	Guanylate binding protein	chr3	-0.53
GL50803_0016299	864	Sda1, severe depolymerization of actin	chr5	-0.53	-0.45	-0.54
GL50803_00103205	1271	Hypothetical protein	chr1	0.53	0.73	0.74
GL50803_00112787	1845	Hypothetical protein	chr4	-0.53	-0.37	-0.46
GL50803_007007	87	Hypothetical protein	chr2	0.53	0.39	0.44
GL50803_0010167	1191	Hypothetical protein	chr3	0.53
GL50803_00113603	925	Ankyrin repeat protein 3	chr1	0.53	0.3
GL50803_0014064	200	HMG (high mobility group) box-containing protein	chr1	-0.53	-0.43	-0.5
GL50803_004549	296	WD40 repeat protein	chr1	-0.53	-0.5
GL50803_0061627	194	Hypothetical protein	chr1	-0.53	-0.58	-0.65
GL50803_002902	901	Argonaute	chr1	0.53	0.48	0.51
GL50803_0091295	770	Solute carrier family protein	chr4	0.53	0.77	0.98
GL50803_0013393	679	Ankyrin repeat protein 1	chr4	0.53	0.58	0.62
GL50803_0040007	241	RNase PH-like 3'-5' exoribonuclease	chr4	-0.53	-0.88	-1
GL50803_0016549	683	Uridine kinase	chr5	0.53	0.51	0.5
GL50803_0016893	931	Kelch motif-containing protein	chr2	0.53	0.58	0.48
GL50803_006306	709	Hypothetical protein	chr3	-0.53	-0.7	-0.67
GL50803_0017313	1694	Hypothetical protein	chr3	-0.53	-0.4	-0.48
GL50803_004181	521	Sulfite exporter TauE/SafE	chr4	-0.53	-0.43	-0.42
GL50803_009658	304	Kinase, NEK	chr5	0.53	0.65	0.66
GL50803_008201	269	RNA recognition motif-containing protein	chr3	-0.53	-0.6	-0.64
GL50803_0033978	115	Hypothetical protein	chr5	0.53	0.61	0.42
GL50803_009523	333	Ankyrin repeat protein 1	chr2	-0.53	-0.39	-0.53
GL50803_0061458	370	Solute carrier family 35	chr1	-0.53	-0.76	-0.74
GL50803_0033870	130	Ferrihemoglobin reductase	chr1	0.53	0.3	0.38
GL50803_0026988	110	Hypothetical protein	chr4	0.53	0.76	0.73
GL50803_0011246	194	DPCD family protein	chr4	0.53	0.5	0.47
GL50803_0014787	712	Type II inositol-1,4,5-trisphosphate 5-phosphatase	chr2	0.53	0.69	0.81
GL50803_0021331	402	26S protease regulatory subunit 7	chr4	-0.53	-0.76	-0.77
GL50803_00101994	817	Hypothetical protein	chr5	-0.53	-0.47	-0.55
GL50803_009058	448	TAP42-like family protein	chr2	0.53
GL50803_0013603	208	ATP synthase subunit E family protein	chr2	0.53	0.26
GL50803_0015581	343	WD40 repeat protein	chr5	-0.53	-0.43	-0.44
GL50803_0016556	1273	Hypothetical protein	chr5	0.53	0.65	0.61
GL50803_0015134	1040	Kinesin-6	chr3	0.53	0.52	0.48
GL50803_0017161	356	Tom40	chr1	0.53	0.46	0.61
GL50803_0016747	773	Rrm3p helicase	chr5	0.53	0.81	0.67
GL50803_0020666	140	Hypothetical protein	chr4	-0.52	-0.81	-1.18
GL50803_0022027	409	Hypothetical protein	chr4	-0.52	-0.55	-0.5
GL50803_004532	1156	Hypothetical protein	chr4	0.52	0.83	0.84
GL50803_00137726	1980	ABC transporter ABCA.1, putative	chr2	-0.52	-0.61	-0.51
GL50803_0014519	434	Iron-sulfur cluster biosynthesis protein IscS	chr3	0.52
GL50803_0050012	1018	pVSP	chr5	0.52	0.68	0.79
GL50803_0013323	840	Hypothetical protein	chr5	-0.52	-0.71	-0.93
GL50803_005248	230	Myb-like DNA-binding domain-containing protein	chr4	0.52	0.56	0.59
GL50803_0014737	1422	Hypothetical protein	chr2	-0.52	-0.45	-0.44
GL50803_004912	297	Kinase, NEK	chr3	0.52
GL50803_0012942	146	Hypothetical protein	chr5	-0.52	-0.43	-0.56
GL50803_003934	198	Hypothetical protein	chr5	0.52	0.65	0.74
GL50803_0013390	722	VSP	chr5	0.52	0.59	0.61
GL50803_0013272	368	Uridine nucleosidase	chr5	0.52		0.43
GL50803_0014318	231	Hypothetical protein	chr4	0.52	0.48	0.48
GL50803_00112295	2038	Hypothetical protein	chr5	0.52	0.69	0.68
GL50803_0015487	961	WD40 repeat protein	chr2	0.52	0.45	0.46
GL50803_0037421	377	EGF-like domain-containing protein	chr4	-0.52	-0.46	-0.47
GL50803_0094003	678	High cysteine membrane protein	chr5	-0.52	-0.53	-0.6
GL50803_0011638	513	Topoisomerase I-related protein	chr3	-0.52	-0.37	-0.36
GL50803_005116	396	Hypothetical protein	chr1	-0.52	-0.53	-0.46
GL50803_008942	260	Hypothetical protein	chr2	-0.52	-0.49	-0.65
GL50803_0017043	408	Glyceraldehyde 3-phosphate dehydrogenase	chr1	-0.52	-0.89	-0.86
GL50803_0016471	790	Ankyrin repeat protein 1	chr5	-0.52	-0.42	-0.44
GL50803_0021116	605	Kinase, CMGC CMGC-GL1	chr5	-0.52	-0.75	-0.84
GL50803_0042698	718	Kinase, NEK	chr2	-0.52	-0.61	-0.43
GL50803_0027326	1731	DNA polymerase alpha subunit A	chr5	0.52	0.71	0.66
GL50803_0022308	646	Hypothetical protein	chr1	-0.52	-0.6	-1.03
GL50803_0013075	484	Putative replication factor-a protein	chr5	-0.52	-0.47	-0.5
GL50803_0029595	96	Hypothetical protein	chr3	-0.52	-0.77	-0.85
GL50803_0025855	63	4F5 protein family protein	chr4	0.52	0.6	0.52
GL50803_00137752	1420	VSP	chr3	-0.52	-0.37
GL50803_0031530	288	NH3-dependent NAD+ synthetase	chr5	-0.52	-0.45	-0.59
GL50803_003635	241	Hypothetical protein	chr4	-0.52	-0.62	-0.69
GL50803_0016374	737	High cysteine membrane protein Group 2	chr5	0.52	0.61	0.81
GL50803_0015154	171	Hypothetical protein	chr1	0.52	0.31	0.4
GL50803_0091127	268	TatD related DNase	chr5	0.52	0.53	0.8
GL50803_009283	2414	Hypothetical protein	chr5	0.52	0.74	0.66
GL50803_0012950	197	Ubiquitin-conjugating enzyme E2 (E3-independent)	chr5	0.52	0.82	0.99
GL50803_008048	412	Hypothetical protein	chr1	0.51	0.36	0.58
GL50803_008002	238	Ribosome biogenesis protein Nop16	chr2	0.51	0.67	0.83
GL50803_0024330	616	Hypothetical protein	chr5	-0.51	-0.35	-0.36
GL50803_0012224	290	Hypothetical protein	chr4	0.51	0.35	0.34
GL50803_0010516	365	Leucine carboxyl methyltransferase	chr4	0.51	0.59	0.76
GL50803_0036884	664	Coiled-coil protein	chr5	0.51	0.41	0.41
GL50803_00113952	443	Hypothetical protein	chr4	0.51	0.3
GL50803_0027852	48	Hypothetical protein	chr5	0.51	0.77	0.7
GL50803_0010850	129	Hypothetical protein	chr1	0.51	0.45	0.38
GL50803_0026838	205	Hypothetical protein	chr5	-0.51	-0.84	-0.54
GL50803_007877	543	Hypothetical protein	chr4	-0.51	-0.62	-0.73
GL50803_008592	738	Tubulin tyrosine ligase-like 4	chr2	0.51	0.41	0.33
GL50803_0017625	351	Kinase, CMGC GSK	chr3	-0.51	-0.65	-0.66
GL50803_007751	1070	Hypothetical protein	chr1	0.51	0.8	0.84
GL50803_0061303	84	Hypothetical protein	chr2	0.51
GL50803_007600	530	Hypothetical protein	chr4	-0.51
GL50803_004368	178	Ankyrin repeat protein 1	chr3	0.51	0.47	0.51
GL50803_007579	301	Kinase, NEK	chr5	0.51	0.53	0.54
GL50803_004152	106	Hypothetical protein	chr4	0.51	0.76	0.84
GL50803_0022855	438	Hypothetical protein	chr5	-0.51
GL50803_0017329	375	RING-type zinc-finger domain-containing protein	chr1	0.51	0.27	0.29
GL50803_0015472	187	Vacuolar protein sorting 46a	chr5	0.51	0.39	0.4
GL50803_00101699	1063	Ankyrin repeat protein 1	chr4	0.51	0.75	0.7
GL50803_0014546	229	Phosphoglycolate phosphatase	chr5	-0.51	-0.64	-0.5
GL50803_008329	186	Vacuolar protein sorting 25	chr2	0.51	0.68	0.77
GL50803_0028022	134	Hypothetical protein	chr4	-0.51	-0.88	-0.82
GL50803_0014507	389	Hypothetical protein	chr4	-0.51	-0.44	-0.5
GL50803_0061425	301	Alpha-9 giardin	chr2	0.51	0.52	0.63
GL50803_00114014	881	Hypothetical protein	chr4	-0.51	-0.59	-0.52
GL50803_00d10587	732	Kinase, NEK	chr5	-0.51
GL50803_0093278	1056	Importin-like protein	chr2	0.51	0.7	0.55
GL50803_004950	189	Hypothetical protein	chr5	-0.51	-0.59	-0.59
GL50803_0016225	961	Telomerase reverse transcriptase	chr4	-0.51	-0.47	-0.5
GL50803_002556	95	Hypothetical protein	chr4	0.51	0.96	0.86
GL50803_0050100	776	VSP	chr5	-0.51
GL50803_00111973	504	Hypothetical protein	chr5	-0.51	-0.56	-0.71
GL50803_0096818	488	Nucleoside transporter	chr2	0.51	0.39	0.52
GL50803_005532	131	Hypothetical protein	chr5	0.5	0.67	0.69
GL50803_004043	1064	Serologically defined colon cancer antigen 1	chr4	0.5	0.46
GL50803_008707	215	N-terminal acetyltransferase complex ARD1 subunit	chr4	0.5	0.43	0.57
GL50803_0015011	240	Hypothetical protein	chr5	-0.5	-1.02	-1.19
GL50803_0015432	598	Hypothetical protein	chr3	-0.5	-0.48	-0.57
GL50803_008803	943	Ankyrin repeat protein 1	chr2	-0.5		0.26
GL50803_00111987	224	Ankyrin repeat protein 1	chr5	-0.5	-0.56	-0.67
GL50803_0024695	824	Hypothetical protein	chr1	-0.5	-0.51	-0.6
GL50803_0023424	116	Hypothetical protein	chr1	0.5	0.49	0.46
GL50803_0016966	4562	Hypothetical protein	chr2	0.5	0.42	0.49
GL50803_0012082	241	Biotin-protein ligase (birA), putative	chr4	-0.5	-0.81	-0.74
GL50803_0015591	1596	Coiled-coil protein	chr3	0.5
GL50803_0017249	1676	Hypothetical protein	chr4	0.5
GL50803_0016479	1214	Kinase, NEK	chr5	-0.5	-0.34	-0.41
GL50803_0013832	181	D-tyrosyl-tRNA deacylase	chr3	-0.5	-0.66	-0.88
GL50803_0093358	889	Bifunctional acetaldehyde-CoA/alcohol dehydrogenase	chr3	-0.5	-0.75	-0.73
GL50803_0094463	481	Hypothetical protein	chr4	-0.5	-0.7	-0.67
GL50803_0033030	481	Nar1	chr4	0.5	0.73	0.85
GL50803_0016114	91	Ribosomal protein L36e	chr5	0.5	0.68	0.69
GL50803_008639	465	Hypothetical protein	chr2	-0.5	-0.37
GL50803_00102022	960	Hypothetical protein	chr5	0.5	0.53	0.47
GL50803_00115054	948	Ankyrin repeat protein 2	chr2	0.5	0.7	0.75
GL50803_0016900	532	Collagen alpha 1 chain	chr3	0.5	0.54	0.47
GL50803_0016639	580	Histone acetyltransferase Elp3	chr1	0.5	0.41	0.4
GL50803_0013352	820	T-complex protein-10	chr4	-0.5	-0.51	-0.61
GL50803_008621	1174	Leucyl-tRNA synthetase	chr1	0.5	0.59	0.54
GL50803_0015064	548	Kinase, NEK	chr1	0.5	0.65	0.7
GL50803_0032861	1103	Hypothetical protein	chr4	0.5	0.6	0.5
GL50803_0017483	330	Chaperone protein DnaJ subfamily B	chr4	0.5	0.74	0.79
GL50803_009722	512	Ankyrin repeat protein 1	chr5	0.5	0.47	0.52
GL50803_0089845	908	Ankyrin repeat protein 2	chr5	0.5	0.6	0.6
GL50803_002011	120	Hypothetical protein	chr1	-0.5	-0.61	-0.6
GL50803_0016861	299	Hypothetical protein	chr2	-0.5	-0.72	-0.73
GL50803_003570	65	Ribosomal protein S28	chr4	0.5	0.67	0.69
GL50803_0017109	1089	Hypothetical protein	chr5	0.5	0.52	0.58
GL50803_0096570	1628	Hypothetical protein	chr5	0.5	0.48	0.44
GL50803_0014831	129	Variant-specific surface protein VSP4A1	chr3	-0.5	-0.43	-0.37
GL50803_0015501	370	CDC50	chr2	0.5	0.93	0.95
GL50803_007989	111	Hypothetical protein	chr3	-0.5
GL50803_007789	192	ADP-ribosylation factor 1	chr5	0.5	0.32	0.37
GL50803_0014192	199	Acetyltransferase family protein	chr4	0.5
GL50803_0013464	464	Splicesome-associated protein	chr5	-0.5
GL50803_0030474	683	Ankyrin repeat protein 1	chr1	-0.5	-0.52	-0.48
GL50803_0014917	199	Hypothetical protein	chr4	-0.5	-0.66	-0.61
GL50803_0010679	141	Double-stranded DNA-binding domain-containing protein	chr2	-0.5	-0.31	-0.4
GL50803_0038519	615	Hypothetical protein	chr4	0.5	0.93	0.9
GL50803_002007	257	Hypothetical protein	chr5	0.5	0.47	0.5
GL50803_0016339	1245	Glucoamylase S1/S2	chr5	-0.5	-0.44	-0.44
GL50803_0015450	931	Hypothetical protein	chr4	0.49	0.66	0.61
GL50803_0010880	533	Hypothetical protein	chr3	-0.49	-0.49	-0.56
GL50803_0011328	568	Hypothetical protein	chr2	-0.49	-0.72	-0.86
GL50803_0014241	1368	C3HC4-type zinc-finger domain-containing protein	chr5	0.49	0.58	0.51
GL50803_003209	210	Proteasome subunit beta type 2	chr4	-0.49	-0.66	-0.83
GL50803_005785	227	Qb-SNARE 4	chr3	0.49	0.46	0.43
GL50803_0014999	458	Hypothetical protein	chr2	0.49	0.48	0.45
GL50803_007962	256	20S proteasome alpha subunit 6	chr2	-0.49	-0.85	-0.9
GL50803_0061271	560	Hypothetical protein	chr2	0.49	0.68	0.64
GL50803_0015944	196	SRR1 domain-containing protein	chr5	0.49	0.72	0.63
GL50803_0015955	105	DNA-directed RNA polymerase II RPB6	chr1	-0.49	-0.34	-0.42
GL50803_007870	142	Ribosomal protein L23A	chr4	0.49	0.7	0.88
GL50803_0016234	172	Hypothetical protein	chr5	0.49	0.9	1.01
GL50803_0017081	473	Hypothetical protein	chr2	-0.49	-0.74	-0.79
GL50803_0016127	374	Replication factor C, subunit 5	chr5	-0.49	-0.66	-0.62
GL50803_0061578	684	Kinase, NEK	chr1	-0.49	-0.64	-0.73
GL50803_0016039	827	Coiled-coil protein	chr3	-0.49
GL50803_0013156	429	Eukaryotic initiation factor 4A	chr5	0.49	0.57	0.6
GL50803_00103094	224	Ankyrin repeat protein 1	chr5	-0.49	-1.21	-1.48
GL50803_002864	537	Hypothetical protein	chr5	-0.49	-0.57	-0.65
GL50803_0012830	270	Hypothetical protein	chr4	0.49	0.28	0.39
GL50803_0016159	377	Hypothetical protein	chr3	-0.49	-0.41	-0.47
GL50803_007679	724	Ankyrin repeat protein 1	chr4	-0.49	-0.35	-0.45
GL50803_002198	514	Serine/threonine protein phosphatase 5	chr3	0.49	0.31	0.34
GL50803_008350	618	Kinase, NEK	chr2	0.49	0.7	0.76
GL50803_0016880	557	Multidrug resistance protein B	chr2	-0.49	-0.65	-0.57
GL50803_0015097	331	Alpha-14 giardin	chr2	0.49	0.27	0.35
GL50803_0016967	1420	Kinase, NEK	chr2	0.49	0.59	0.6
GL50803_009422	352	Kinase, CMGC CDK	chr4	0.49	0.58	0.64
GL50803_006686	430	Putative membrane spanning protein	chr5	-0.49	-0.44
GL50803_0015123	594	pVSP	chr4	-0.49	-0.57	-0.59
GL50803_003420	440	Hypothetical protein	chr4	-0.49	-0.45	-0.45
GL50803_0012230	231	Hypothetical protein	chr4	-0.49	-0.64	-0.83
GL50803_004837	712	Hypothetical protein	chr3	0.49	0.46	0.33
GL50803_009294	333	Hypothetical protein	chr5	0.49	0.64	0.73
GL50803_003281	468	Histone deacetylase	chr4	0.49	0.55	0.55
GL50803_0013550	190	Rho GAP, putative	chr4	0.49	0.43	0.47
GL50803_0016477	583	Tenascin-like protein	chr3	0.49	0.52	0.68
GL50803_0017434	343	Hypothetical protein	chr4	-0.49	-0.49	-0.46
GL50803_006731	593	Kinase, NEK	chr5	0.49	0.67	0.67
GL50803_005062	674	Transcription factor Tfb2	chr3	0.49	0.61	0.64
GL50803_0037093	735	VSP	chr5	0.49	0.49	0.63
GL50803_00102647	861	Sodium/hydrogen exchanger 3	chr4	0.49	0.46	0.59
GL50803_0012116	859	Lecithin-cholesterol acyl transferase, putative	chr5	-0.49	-0.35	-0.4
GL50803_004579	211	Hypothetical protein	chr1	-0.49	-0.54	-0.49
GL50803_007439	653	Ser/Thr phosphatase 2A regulatory subunit A	chr5	-0.48	-0.67	-0.71
GL50803_0015993	1280	Hypothetical protein	chr3	-0.48	-0.4	-0.46
GL50803_0011177	569	Kinesin light chain protein	chr5	-0.48	-0.73	-0.73
GL50803_0050289	939	VSP	chr3	-0.48
GL50803_0011287	123	Ribosomal protein L7Ae	chr4	0.48	0.42	0.36
GL50803_0011771	178	Hypothetical protein	chr2	-0.48	-0.5	-0.57
GL50803_0010425	169	Hypothetical protein	chr4	-0.48
GL50803_0015125	253	Hypothetical protein	chr4	-0.48	-0.74	-0.93
GL50803_0027813	92	Ankyrin repeat protein 1	chr1	-0.48	-0.53	-0.59
GL50803_0016950	397	Hypothetical protein	chr5	-0.48
GL50803_003141	256	Hypothetical protein	chr5	0.48	0.48	0.41
GL50803_009148	213	SHIPPO repeat domain-containing protein	chr5	-0.48	-0.66	-0.77
GL50803_008460	832	Hypothetical protein	chr3	-0.48	-0.36	-0.43
GL50803_0050032	746	pVSP	chr5	0.48
GL50803_009802	187	Ankyrin repeat protein 1	chr5	0.48	0.74	0.75
GL50803_0015545	625	Hypothetical protein	chr1	-0.48
GL50803_0092132	1681	Hypothetical protein	chr5	0.48	0.6	0.56
GL50803_0041834	2144	Hypothetical protein	chr4	-0.48	-0.3	-0.36
GL50803_0016674	972	Hypothetical protein	chr1	0.48	0.51	0.67
GL50803_006015	324	Hypothetical protein	chr4	0.48	0.47
GL50803_0016089	415	Hypothetical protein	chr3	0.48	0.74	0.78
GL50803_003345	162	Hypothetical protein	chr5	-0.48	-0.45	-0.38
GL50803_009157	271	Hypothetical protein	chr5	0.48	0.57	0.59
GL50803_0017253	162	Hypothetical protein	chr4	-0.48	-0.73	-0.59
GL50803_0024400	573	Kinase, NEK	chr5	-0.48	-0.46	-0.5
GL50803_0012905	360	Hypothetical protein	chr5	-0.48		-0.37
GL50803_00101278	1331	Hypothetical protein	chr5	0.48	0.64	0.81
GL50803_0011125	446	Hypothetical protein	chr4	0.48	0.27	0.23
GL50803_0021110	234	Hypothetical protein	chr5	-0.48	-0.41	-0.43
GL50803_0010773	479	Hypothetical protein	chr4	-0.48	-0.71	-0.61
GL50803_0016526	398	WD-repeat protein	chr4	0.48	0.5	0.6
GL50803_005892	392	Pelo protein	chr1	-0.48	-0.46	-0.45
GL50803_0014708	980	Hypothetical protein	chr5	0.48	0.61	0.66
GL50803_007368	302	tRNA(Ile)-lysidine synthase	chr1	0.48
GL50803_004548	670	Pumilio-family RNA-binding protein, putative	chr1	-0.48	-0.45	-0.43
GL50803_009705	271	YEATS family protein	chr3	0.48	0.58	0.65
GL50803_0017063	1200	Pyruvate-flavodoxin oxidoreductase	chr5	-0.48
GL50803_0013402	575	pVSP	chr2	0.48	0.54	0.54
GL50803_0016843	1211	Ankyrin repeat protein 1	chr4	0.48
GL50803_0016535	605	Tubulin specific chaperone E	chr5	-0.48	-0.46	-0.52
GL50803_0014225	1806	CXC-rich protein	chr4	0.48	0.5	0.51
GL50803_0016815	320	Seven transmembrane protein 1	chr5	-0.48	-0.63	-0.69
GL50803_0014049	137	Ribosomal protein L32	chr4	-0.48	-0.43	-0.39
GL50803_0017454	321	Kinesin motor domain-containing protein	chr5	-0.48	-0.39	-0.37
GL50803_007018	342	Hypothetical protein	chr1	-0.48	-0.61	-0.64
GL50803_0015270	499	Ubiquitin protein, putative	chr4	-0.48	-0.5	-0.46
GL50803_006835	333	Brix domain containing protein	chr4	-0.48	-0.56	-0.56
GL50803_0013164	148	Hypothetical protein	chr4	0.48	0.42	0.46
GL50803_0012828	392	Hypothetical protein	chr1	-0.48	-0.59	-0.47
GL50803_0010161	854	Hypothetical protein	chr3	0.47	0.54	0.58
GL50803_008228	1277	DNA-dependent ATPase, putative	chr1	0.47	0.5	0.58
GL50803_0013215	597	Kinase, NEK	chr3	0.47	0.69	0.71
GL50803_0017550	379	Cia1	chr4	0.47	0.55	0.57
GL50803_008805	937	Kinase, SCY1	chr2	0.47
GL50803_0029708	116	Hypothetical protein	chr4	0.47	0.52	0.58
GL50803_0028779	346	Leucine-rich repeat protein	chr4	0.47	0.42	0.32
GL50803_007082	90	Ribosomal protein S21	chr4	0.47	0.87	0.88
GL50803_0093103	706	tRNA (uracil-5-)-methyltransferase, putative	chr5	0.47	0.65	0.72
GL50803_00112428	1398	Hypothetical protein	chr4	-0.47
GL50803_00101423	249	Hypothetical protein	chr3	-0.47	-0.49	-0.85
GL50803_0022587	675	Hypothetical protein	chr2	-0.47	-0.54	-0.57
GL50803_0016431	197	Ribosomal protein L19	chr2	-0.47
GL50803_008465	826	Ankyrin repeat protein 1	chr3	0.47	0.41	0.46
GL50803_0016478	629	Hypothetical protein	chr3	-0.47	-0.37	-0.44
GL50803_0012160	162	Yip interacting protein, putative	chr3	-0.47
GL50803_002509	148	Skp1 family, dimerisation domain-containing protein	chr5	-0.47	-0.57	-0.73
GL50803_0016313	582	Pescadillo cell cycle regulator	chr5	-0.47	-0.75	-0.77
GL50803_00114778	270	Hypothetical protein	chr5	0.47	0.46	0.28
GL50803_0033898	424	Hypothetical protein	chr5	-0.47	-0.47	-0.51
GL50803_006365	136	Hypothetical protein	chr3	0.47	0.48	0.53
GL50803_0014785	494	Socius	chr2	0.47	0.58	0.85
GL50803_0011113	139	Hypothetical protein	chr5	0.47	0.56	0.48
GL50803_0016999	1243	Hypothetical protein	chr4	0.47	0.73	0.54
GL50803_0013225	265	YTH1 family protein	chr4	-0.47	-0.47	-0.31
GL50803_0010810	280	Eukaryotic rRNA processing protein EBP2	chr2	-0.47	-0.41	-0.4
GL50803_003421	377	Hypothetical protein	chr4	-0.47	-0.39	-0.37
GL50803_006920	1661	Ankyrin repeat protein 1	chr5	-0.47	-0.36	-0.4
GL50803_00101918	320	Hypothetical protein	chr2	0.47	0.43	0.58
GL50803_0021803	547	Hypothetical protein	chr5	-0.47	-0.62	-0.77
GL50803_0096306	568	Hypothetical protein	chr4	-0.47	-0.4	-0.54
GL50803_004383	786	Ankyrin repeat protein 3	chr4	0.47	0.46	0.53
GL50803_00137708	594	VSP	chr5	-0.47
GL50803_0017498	885	Hypothetical protein	chr4	0.47	0.53	0.59
GL50803_009788	432	Hypothetical protein	chr4	0.47	0.29
GL50803_008454	453	Hypothetical protein	chr3	0.47	0.49	0.51
GL50803_009057	280	Hypothetical protein	chr2	-0.47	-0.46
GL50803_0015049	686	Kinase, NEK	chr5	0.47	0.56	0.52
GL50803_00114192	1068	Kinase, NEK	chr3	-0.47	-0.74	-0.71
GL50803_0025713	149	Ribonuclease P	chr5	0.47	0.56	0.43
GL50803_0014520	257	Hypothetical protein	chr3	0.47
GL50803_00115830	634	VSP with INR	chr3	-0.47
GL50803_007343	635	Hypothetical protein	chr1	-0.47	-0.28	-0.37
GL50803_0016077	283	Hypothetical protein	chr5	-0.46	-0.33	-0.41
GL50803_0017480	389	tRNA delta2-isopentenylpyrophosphate transferase	chr4	0.46	0.76	0.79
GL50803_001721	201	TATA-binding protein-like factor	chr3	0.46	0.45	0.58
GL50803_00113023	316	Tetratricopeptide repeat-containing protein	chr4	-0.46	-0.51	-0.77
GL50803_0012807	185	Thioredoxin like protein	chr1	-0.46
GL50803_0061439	986	Kinase, NEK	chr2	-0.46	-0.6	-0.46
GL50803_0016931	408	Hypothetical protein	chr1	-0.46		-0.51
GL50803_006602	750	Ankyrin repeat protein 2	chr4	0.46	0.99	1.03
GL50803_003951	276	Hypothetical protein	chr2	0.46
GL50803_0014109	251	ATP-binding protein	chr4	0.46	0.51	0.67
GL50803_004852	452	Hypothetical protein	chr4	0.46		-0.27
GL50803_0011493	1293	Ankyrin repeat protein 1	chr2	0.46	0.72	0.81
GL50803_0015204	207	Transmembrane emp24 domain-containing protein	chr4	-0.46
GL50803_008061	687	Not1 N-terminal domain, CCR4-Not complex component-containing protein	chr1	0.46	0.67	0.74
GL50803_0023420	336	Diphosphomevalonate decarboxylase	chr1	0.46	0.51	0.45
GL50803_009850	308	RING finger domain-containing protein	chr1	-0.46	-0.54	-0.44
GL50803_0010932	751	Hypothetical protein	chr4	0.46	0.43	0.5
GL50803_009045	325	Thioredoxin family protein	chr5	0.46	0.41	0.36
GL50803_007893	213	Hypothetical protein	chr5	-0.46	-0.54	-0.61
GL50803_0015564	307	Cathepsin B	chr4	0.46	0.47	0.78
GL50803_0036943	2129	Hypothetical protein	chr5	0.46	0.46	0.45
GL50803_0013945	344	Hypothetical protein	chr5	-0.46
GL50803_005908	309	Hypothetical protein	chr1	-0.46	-0.5	-0.57
GL50803_0086511	903	Acyl-CoA synthetase	chr3	-0.46	-0.79	-0.86
GL50803_0022547	1026	High cysteine membrane protein Group 2	chr1	0.46	0.46	0.55
GL50803_0011044	212	Mob1-like protein	chr3	0.46	0.72	0.78
GL50803_004708	487	Hypothetical protein	chr3	0.46	0.7	0.81
GL50803_0016493	732	Hypothetical protein	chr1	-0.46	-0.3
GL50803_0017586	481	Ankyrin repeat protein 1	chr4	0.46	0.56	0.63
GL50803_007236	500	Reduced folate carrier	chr5	0.46	0.62	0.73
GL50803_0017529	343	Hypothetical protein	chr5	-0.46	-0.45	-0.58
GL50803_0014438	335	Hypothetical protein	chr1	-0.46	-0.73	-0.77
GL50803_0015574	713	Alanyl dipeptidyl peptidase	chr4	-0.46	-0.86	-0.83
GL50803_0017096	761	Ankyrin repeat protein 1	chr3	0.46
GL50803_00100906	5551	IAD-1alpha dynein heavy chain	chr3	0.46	0.56	0.61
GL50803_0016553	195	Hypothetical protein	chr5	0.46	0.76	0.92
GL50803_0011925	233	Hypothetical protein	chr4	-0.46	-0.38	-0.3
GL50803_0029307	451	UTP-glucose-1-phosphate uridylyltransferase	chr4	0.46
GL50803_003713	138	Hypothetical protein	chr5	0.45	0.61	0.62
GL50803_007796	297	Alpha-2 giardin	chr3	-0.45	-1.27	-1.46
GL50803_003449	861	Kinase, NEK	chr3	0.45	0.57	0.65
GL50803_0011486	273	20S proteasome alpha subunit 7	chr2	0.45	0.34
GL50803_004097	202	Hypothetical protein	chr4	-0.45	-0.55	-0.46
GL50803_00137718	691	Hypothetical protein	chr5	-0.45	-0.31	-0.45
GL50803_006556	1116	Hypothetical protein	chr5	-0.45		-0.35
GL50803_00137739	1872	Hypothetical protein	chr2	-0.45	-0.37	-0.43
GL50803_0017371	125	Tctex-1 family protein	chr4	0.45	0.4	0.5
GL50803_0014374	547	Serine palmitoyltransferase 2	chr3	-0.45	-0.3
GL50803_0098050	404	Kinase, NEK	chr3	0.45	0.36	0.47
GL50803_0088245	1227	Ankyrin repeat protein 1	chr5	0.45	0.85	0.84
GL50803_0011654	296	Alpha-1 giardin	chr3	-0.45	-1.01	-1.15
GL50803_008148	242	Hypothetical protein	chr5	0.45	0.58	0.53
GL50803_0038275	640	Hypothetical protein	chr3	0.45	0.39	0.49
GL50803_0013851	238	Leucine-rich repeat protein	chr3	-0.45
GL50803_0010919	135	Ribosomal protein S10B	chr4	0.45	0.64	0.75
GL50803_0015464	542	Ankyrin repeat protein 1	chr3	-0.45	-0.49	-0.51
GL50803_0091476	1069	Hypothetical protein	chr5	0.45	0.71	0.73
GL50803_0014172	303	Kinase, CMGC RCK	chr2	0.45	0.51	0.55
GL50803_0012074	533	Hypothetical protein	chr4	0.45
GL50803_007950	391	26S protease regulatory subunit 6B	chr3	-0.45	-0.62	-0.66
GL50803_003760	461	Ankyrin repeat protein 1	chr4	-0.45	-0.69	-0.71
GL50803_0017130	1501	Ankyrin repeat protein 1	chr4	-0.45	-0.26	-0.42
GL50803_0016428	614	Hypothetical protein	chr5	-0.45
GL50803_0039904	842	High cysteine membrane protein Group 2	chr5	0.45	0.44	0.47
GL50803_0013996	304	Alpha-15 giardin	chr5	0.45	0.28
GL50803_004343	613	Zinc finger domain-containing protein	chr3	0.45	0.55	0.53
GL50803_0013948	320	Hypothetical protein	chr5	0.45	0.41	0.6
GL50803_00137690	264	Helicase conserved C-terminal domain-containing protein	chr5	0.45		0.41
GL50803_0014864	788	Hypothetical protein	chr2	-0.45	-0.31
GL50803_007878	146	Ribosomal protein S14	chr4	-0.45	-0.4	-0.33
GL50803_0017506	611	Hypothetical protein	chr1	0.45	0.71	0.7
GL50803_0017501	510	Hypothetical protein	chr1	-0.45	-0.47	-0.56
GL50803_003539	430	Hypothetical protein	chr1	-0.45	-0.27	-0.33
GL50803_0010073	324	Alpha-12 giardin	chr5	0.45
GL50803_006184	356	Branched-chain amino acid aminotransferase	chr3	-0.45	-0.59	-0.56
GL50803_0014791	351	High cysteine membrane protein	chr1	-0.44
GL50803_0016930	1351	Hypothetical protein	chr1	0.44	0.47	0.46
GL50803_0015383	247	Peroxiredoxin 1	chr4	-0.44	-1.02	-1.2
GL50803_00113871	814	Hypothetical protein	chr5	0.44	0.39	0.34
GL50803_0016572	179	N-terminal acetyltransferase B complex catalytic subunit	chr5	-0.44	-0.57	-0.75
GL50803_002825	123	Ribosomal protein L7Ae	chr4	-0.44	-0.38	-0.43
GL50803_0017314	614	Hypothetical protein	chr3	-0.44	-0.32	-0.34
GL50803_006179	79	SnRNP Sm-like protein, putative	chr5	0.44	0.59	0.69
GL50803_0016615	536	A49-like RNA polymerase I associated factor	chr2	0.44	0.45	0.46
GL50803_0023185	1577	Chromosome segregation ATPase	chr2	-0.44	-0.46	-0.53
GL50803_0017111	168	Hypothetical protein	chr5	0.44
GL50803_001695	217	Rab11	chr5	-0.44	-0.71	-0.79
GL50803_008883	461	Hypothetical protein	chr4	0.44	1.01	1.32
GL50803_0031671	191	DNA-directed RNA polymerase II subunit RPB7	chr3	0.44	0.6	0.65
GL50803_00113673	1650	Hypothetical protein	chr2	0.44	0.58	0.8
GL50803_0016612	388	Tyrosyl-tRNA synthetase	chr2	0.44
GL50803_008944	193	GTPase SAR1 family protein	chr2	0.44	0.5	0.66
GL50803_0016875	335	Hypothetical protein	chr2	-0.44	-0.67	-0.93
GL50803_0011487	572	Hypothetical protein	chr2	-0.44	-0.43	-0.66
GL50803_007966	576	Hypothetical protein	chr2	-0.44	-0.42	-0.49
GL50803_0015410	252	Ankyrin repeat protein 1	chr2	-0.44	-0.67	-0.74
GL50803_0017127	551	Hypothetical protein	chr4	0.44
GL50803_0021156	1032	Ankyrin repeat protein 1	chr5	-0.44	-0.38	-0.46
GL50803_0016460	1204	Kinase, NEK	chr5	0.44	0.57	0.68
GL50803_0095787	1263	Dpy-30 motif-containing protein	chr1	0.44	0.68	0.65
GL50803_00119989	635	Kinase, NEK	chr2	-0.44	-0.7	-0.75
GL50803_0017175	859	Hypothetical protein	chr1	-0.44	-0.5	-0.41
GL50803_001937	95	Hypothetical protein	chr4	-0.44	-0.32
GL50803_0016390	2704	Ankyrin repeat protein 1	chr3	0.44	0.4	0.32
GL50803_009030	331	Ankyrin repeat protein 1	chr5	-0.44	-0.79	-0.88
GL50803_0017422	230	RNA polymerase I subunit A43	chr4	-0.44	-0.48	-0.43
GL50803_0016444	760	Ankyrin repeat protein 1	chr4	-0.44	-0.54	-0.41
GL50803_0015972	1341	Ankyrin repeat protein 1	chr3	-0.44	-0.54	-0.7
GL50803_0017583	252	CYTH domain-containing protein	chr4	0.44
GL50803_0015888	624	Hypothetical protein	chr1	-0.44	-0.61	-0.78
GL50803_0016482	398	Hypothetical protein	chr5	0.44	0.62	0.61
GL50803_00103082	994	Hypothetical protein	chr1	-0.44	-0.43	-0.46
GL50803_0029078	300	PyridoxaL 5'-phosphate dependent protein	chr4	-0.44	-0.63	-0.64
GL50803_002969	290	Fructosamine-3-kinase	chr4	0.44		0.54
GL50803_005659	433	S-adenosylmethionine synthetase	chr1	-0.44	-0.49	-0.44
GL50803_0013699	172	Hypothetical protein	chr4	-0.44	-0.39	-0.46
GL50803_008654	243	Hypothetical protein	chr5	0.44	1.05	1.28
GL50803_004239	99	Hypothetical protein	chr4	0.44
GL50803_0016671	613	DinF protein	chr4	0.44	0.35	0.38
GL50803_005648	889	Hypothetical protein	chr5	0.44	0.5	0.46
GL50803_004554	599	Hypothetical protein	chr5	0.44	0.41	0.34
GL50803_009174	220	Microsomal signal peptidase 18 kDa subunit	chr5	0.44	0.48	0.44
GL50803_0015380	255	Thymidylate kinase	chr4	0.44	0.7	0.81
GL50803_0015303	824	Transmembrane domain-containing protein	chr1	-0.44		-0.43
GL50803_0087492	202	Hypothetical protein	chr1	-0.44	-0.45	-0.58
GL50803_0016675	325	Protein geranylgeranyltransferase/Protein farnesyltransferase	chr1	-0.44	-0.43	-0.4
GL50803_0021234	496	Hypothetical protein	chr5	0.43	0.62	0.55
GL50803_00112572	478	Ankyrin repeat protein 1	chr5	0.43	0.32
GL50803_0017590	607	Hypothetical protein	chr4	-0.43	-0.5	-0.4
GL50803_00113450	710	VSP with INR	chr2	0.43	0.33	0.4
GL50803_0013947	705	Hypothetical protein	chr5	-0.43
GL50803_0028962	308	Hypothetical protein	chr5	0.43	0.43	0.47
GL50803_0010807	611	Hypothetical protein	chr2	0.43	0.6	0.62
GL50803_0016227	486	Ankyrin repeat protein 2	chr4	0.43	0.5	0.46
GL50803_0016601	645	Hypothetical protein	chr2	0.43	0.6	0.52
GL50803_005246	329	Hypothetical protein	chr4	-0.43	-0.52	-0.47
GL50803_0093550	2498	Hypothetical protein	chr4	0.43	0.56	0.54
GL50803_0014326	225	Hypothetical protein	chr5	-0.43	-0.49	-0.62
[truncated: 1,609 more rows]
